# Supplementary material for: Theoretical and experimental analysis of circularly polarized luminescence spectrophotometers for artifact-free measurements using a single CCD camera
Source: Nat Commun. 2023 Feb 24;14:1065. doi: 10.1038/s41467-023-36782-9 (PMC9958114; doi:10.1038/s41467-023-36782-9)
Supplement: Supplementary file 3 — Source Data [file 41467_2023_36782_MOESM3_ESM.zip]

Archive with 39 entries (30 files):
- LesDataPubli/
- LesDataPubli/Camphorquinone/
- LesDataPubli/Camphorquinone/ArmsImbalance/
- LesDataPubli/Camphorquinone/ArmsImbalance/Brut2CinqM.py
- LesDataPubli/Camphorquinone/ArmsImbalance/R_NoRoue0.5cpl
- LesDataPubli/Camphorquinone/ArmsImbalance/R_NoRoue0.cpl
- LesDataPubli/Camphorquinone/ArmsImbalance/R_Roue_00.5cpl
- LesDataPubli/Camphorquinone/ArmsImbalance/R_Roue_00.cpl
- LesDataPubli/Camphorquinone/ArmsImbalance/R_Roue_01_0.5cpl
- LesDataPubli/Camphorquinone/ArmsImbalance/R_Roue_01_0.cpl
- LesDataPubli/Camphorquinone/ArmsImbalance/R_Roue_02_0.5cpl
- LesDataPubli/Camphorquinone/ArmsImbalance/R_Roue_02_0.cpl
- LesDataPubli/Camphorquinone/Artifacts.dat
- LesDataPubli/Camphorquinone/CPLCQ1Sbis.dat
- LesDataPubli/Camphorquinone/CPLofCamphorQu/
- LesDataPubli/Camphorquinone/CPLofCamphorQu/ResultCCDSenantiomer.dat
- LesDataPubli/Camphorquinone/CPLofCamphorQu/ResultPMRenantiomer.dat
- LesDataPubli/Camphorquinone/CPLofCamphorQu/With_QWP_lampe_blanche_Thorlabs_tint_500micros_25x_1.cpl
- LesDataPubli/Camphorquinone/TiltCamera/
- LesDataPubli/Camphorquinone/TiltCamera/S_Notilt_0.cpl
- LesDataPubli/Camphorquinone/TiltCamera/S_Tilt_m4_0.cpl
- LesDataPubli/Camphorquinone/TiltCamera/S_Tilt_m8_1.cpl
- LesDataPubli/Camphorquinone/TiltCamera/S_Tilt_p4_0.cpl
- LesDataPubli/Camphorquinone/TiltCamera/S_Tilt_p8_0.cpl
- LesDataPubli/Europium/
- LesDataPubli/Europium/ArmsImbalance/
- LesDataPubli/Europium/ArmsImbalance/DeltaT0p06.dat
- LesDataPubli/Europium/ArmsImbalance/DeltaT0p25.dat
- LesDataPubli/Europium/ArmsImbalance/DeltaT0p3.dat
- LesDataPubli/Europium/ArmsImbalance/DeltaT0p45.dat
- LesDataPubli/Europium/Artifacts.dat
- LesDataPubli/Europium/TiltCamera/
- LesDataPubli/Europium/TiltCamera/FourMeasurements.dat
- LesDataPubli/Europium/TiltCamera/TwoMeasurements.dat
- LesDataPubli/Europium/figCPLofEu/
- LesDataPubli/Europium/figCPLofEu/CPLCCD.dat
- LesDataPubli/Europium/figCPLofEu/FluoCCD.dat
- LesDataPubli/Europium/figCPLofEu/FluoCPLLockin2.dat
- LesDataPubli/Europium/figCPLofEu/FluoCPLLockinA.dat
