# Supplementary material for: Theoretical and experimental analysis of circularly polarized luminescence spectrophotometers for artifact-free measurements using a single CCD camera
Source: Nat Commun. 2023 Feb 24;14:1065. doi: 10.1038/s41467-023-36782-9 (PMC9958114; doi:10.1038/s41467-023-36782-9)
Supplement: Supplementary file 3 — Source Data [file 41467_2023_36782_MOESM3_ESM.zip › LesDataPubli/Camphorquinone/ArmsImbalance/Brut2CinqM.py]

#!/usr/bin/python3
import numpy as np
from scipy.interpolate import interp1d
import argparse
parser = argparse.ArgumentParser(
        description='Conversion 2Bras x 2 polar: 5 mesures',
        epilog='for i in *.cpl;do ./Brut2CinqM.py "$i";done' 
        )

parser.add_argument("NomFich", help="fichier data")
parser.add_argument("-c","--corn", help="fichier cornerstone")
args = parser.parse_args()

aa=np.array([713.70316373985,-0.128299170237781,-1.9569068927129e-06,-1.98034574776493e-09])

imin,imax=980,1000
f1=np.loadtxt(args.NomFich)
basenom=args.NomFich.split('.')[0]
#--------------
if args.corn :
    LockIn=np.loadtxt(args.corn)
    x2=LockIn[:,0]
    maxF=np.max(LockIn[:,2])
    LIcpl=interp1d(x2,LockIn[:,1]/maxF*1e-3,kind='cubic')
    LIfluo=interp1d(x2,LockIn[:,2]/maxF,kind='cubic')

#x=aa[0]+aa[1]*f1[:,0]+aa[2]*f1[:,0]**2+aa[3]*f1[:,0]**3
x=f1[:,0]
#------- 2 mesures +45
bdf=np.average(f1[imin:imax,3]+f1[imin:imax,4])
cplP45= (f1[:,3]-f1[:,4])/np.max(f1[:,3]+f1[:,4]-bdf)
FluoP45= (f1[:,3]+f1[:,4]-bdf)/np.max(f1[:,3]+f1[:,4]-bdf)
DerP45=np.gradient(FluoP45)
#------- 2 mesures -45
bdf=np.average(f1[imin:imax,5]+f1[imin:imax,6])
cplM45= (f1[:,6]-f1[:,5])/np.max(f1[:,6]+f1[:,5]-bdf)
FluoM45= (f1[:,6]+f1[:,5]-bdf)/np.max(f1[:,6]+f1[:,5]-bdf)
DerM45=np.gradient(FluoM45,x)
#Bras I
bdf=np.average(f1[imin:imax,3]+f1[imin:imax,5])
cplBI= (f1[:,3]-f1[:,5])/np.max(f1[:,3]+f1[:,5]-bdf)
FluoBI= (f1[:,3]+f1[:,5]-bdf)/np.max(f1[:,3]+f1[:,5]-bdf)
DerBI=np.gradient(FluoBI,x)
#Bras I
bdf=np.average(f1[imin:imax,4]+f1[imin:imax,6])
cplBII= (f1[:,6]-f1[:,4])/np.max(f1[:,4]+f1[:,6]-bdf)
FluoBII= (f1[:,4]+f1[:,6]-bdf)/np.max(f1[:,4]+f1[:,6]-bdf)
DerBII=np.gradient(FluoBII,x)


np.savetxt(basenom+".5fluo",np.column_stack((x,\
        f1[:,2],FluoP45,FluoM45,FluoBI,FluoBII\
        )))
np.savetxt(basenom+".5deriv",np.column_stack((x,\
        np.gradient(f1[:,2],x),DerP45,DerM45,DerBI,DerBII\
        )))

#ratio I
b3=np.average(f1[imin:imax,3])
b4=np.average(f1[imin:imax,4])
b5=np.average(f1[imin:imax,5])
b6=np.average(f1[imin:imax,6])
r4567=(f1[600:800,3]-b3)*(f1[600:800,4]-b4)/(f1[600:800,5]-b5)/(f1[600:800,6]-b6)
r46=(f1[600:800,3]-b3)/(f1[600:800,5]-b5)
r57=(f1[600:800,4]-b4)/(f1[600:800,6]-b6)
a=int(1000*np.sqrt(np.average(r4567)))
b3b4=(np.sum(f1[:,3]-b3)-np.sum(f1[:,4]-b4))/(np.sum(f1[:,3]-b3)+np.sum(f1[:,4]-b4))
b5b6=(np.sum(f1[:,5]-b5)-np.sum(f1[:,6]-b6))/(np.sum(f1[:,5]-b5)+np.sum(f1[:,6]-b6))

print(basenom+" : (bras1-bras2)/(+)= {} -- {}".format(b3b4,b5b6))

#print("ratio: 4*5/6/7");print(np.sqrt(np.average(r4567)))
#print("ratio: 4/6");print(np.sqrt(np.average(r46)))
#print("ratio: 5/7");print(np.sqrt(np.average(r57)))

#np.savetxt(basenom+"{}.5cpl".format(a),np.column_stack((x,\
np.savetxt(basenom+".5cpl",np.column_stack((x,\
        f1[:,1],cplP45,cplM45,cplBI,cplBII\
        )))

#b3=np.min(f1[imin:,3])-1
#b4=np.min(f1[imin:,4])-1
#b5=np.min(f1[imin:,5])-1
#b6=np.min(f1[imin:,6])-1
#r=(f1[:,4]-b4)*(f1[:,5]-b5)/(f1[:,3]-b5)/(f1[:,6]-b6)

##np.savetxt("truc.cpl",r)
#np.savetxt("truc.cpl",(1-np.sqrt(r))/(1+np.sqrt(r)))
