# Supplementary material for: Theoretical and experimental analysis of circularly polarized luminescence spectrophotometers for artifact-free measurements using a single CCD camera
Source: Nat Commun. 2023 Feb 24;14:1065. doi: 10.1038/s41467-023-36782-9 (PMC9958114; doi:10.1038/s41467-023-36782-9)
Supplement: Supplementary file 3 — Source Data [file 41467_2023_36782_MOESM3_ESM.zip › LesDataPubli/Camphorquinone/ArmsImbalance/R_NoRoue0.5cpl]

6.983200000000000500e+02 2.227900000000000133e-05 -3.117031751697680480e-04 3.562574256065799958e-04 6.801935241272734744e-06 3.670395244472235847e-05
6.980599999999999454e+02 3.489499999999999794e-06 -3.353496229412657680e-04 3.412345221171496920e-04 4.534623494185260140e-06 2.039108469149696773e-06
6.977999999999999545e+02 -5.422199999999999687e-05 -3.482476853620915572e-04 2.382203267610257414e-04 -5.214817018306347224e-05 -5.709503713624714953e-05
6.975499999999999545e+02 -1.986299999999999939e-05 -3.933909038349427882e-04 3.519651674667455851e-04 -3.627698795343052730e-05 -6.117325407449090318e-06
6.972899999999999636e+02 -2.227900000000000133e-05 -3.224515605204497366e-04 2.789967790894918643e-04 9.069246988349898415e-06 -4.893860325962981581e-05
6.970399999999999636e+02 -4.670600000000000310e-05 -3.439483312218130596e-04 2.489509721106313109e-04 -5.668279367723842314e-05 -3.874306091387205524e-05
6.967799999999999727e+02 -4.187399999999999922e-05 -3.310502688009970282e-04 2.489509721106215531e-04 -3.627698795343052730e-05 -4.486038632133969219e-05
6.965299999999999727e+02 -5.180599999999999832e-05 -3.611457477828978308e-04 2.553893593203829812e-04 -5.895010542432589521e-05 -4.689949479048011904e-05
6.962699999999999818e+02 9.663299999999999451e-06 -3.246012375905938914e-04 3.433806511870669516e-04 -6.801935241272734744e-06 2.446930162981490791e-05
6.960199999999999818e+02 6.173800000000000080e-06 -2.966554356788078618e-04 3.090425860683621755e-04 1.133655873544768395e-05 2.039108469158969666e-06
6.957599999999999909e+02 -1.744799999999999964e-05 -3.761934872738580170e-04 3.412345221171496920e-04 6.801935241272734744e-06 -3.874306091388133195e-05
6.955099999999999909e+02 -2.201099999999999983e-05 -3.546967165724946940e-04 3.090425860683621755e-04 -3.400967620634305524e-05 -1.223465081490745395e-05
6.952500000000000000e+02 -4.831699999999999835e-06 -2.708593108371856110e-04 2.618277465301346515e-04 2.947505271215779426e-05 -3.466484397558193840e-05
6.949900000000000091e+02 1.073699999999999986e-06 -2.966554356788176738e-04 3.004580697886835420e-04 -3.400967620634305524e-05 3.466484397557266170e-05
6.947400000000000091e+02 1.691100000000000123e-05 -3.568463936426290910e-04 3.905954907252944756e-04 4.081161144761578490e-05 -4.078216938299393545e-06
6.944800000000000182e+02 -2.737899999999999994e-05 -3.675947789933107254e-04 3.133348442082063983e-04 2.947505271216810434e-05 -7.748612182775339397e-05
6.942300000000000182e+02 -1.127400000000000082e-05 -3.181522063801809968e-04 2.961658116488491313e-04 -6.801935241272734744e-06 -1.427375928405715073e-05
6.939700000000000273e+02 -3.650599999999999912e-05 -4.019896121154998376e-04 3.283577476976268900e-04 -4.081161144761578490e-05 -3.262573550643224163e-05
6.937100000000000364e+02 2.791599999999999835e-05 -3.525470395023603512e-04 4.077645232846419847e-04 8.162322289522126989e-05 -2.039108469151551436e-05
6.934600000000000364e+02 -7.005900000000000126e-05 -4.299354140272662974e-04 2.875812953691607400e-04 -2.040580572380789245e-05 -1.162291827416439891e-04
6.932000000000000455e+02 -2.603700000000000160e-05 -3.976902579752213400e-04 3.476729093269111202e-04 -2.267311747089536790e-05 -2.650841009896460468e-05
6.929400000000000546e+02 6.173800000000000080e-06 -3.246012375905841336e-04 3.347961349073883181e-04 6.121741717142368752e-05 -4.486038632133969219e-05
6.926900000000000546e+02 -2.979499999999999849e-05 -3.525470395023603512e-04 2.918735535090049627e-04 -1.133655873544768395e-05 -4.689949479048938897e-05
6.924299999999999500e+02 -3.650599999999999912e-05 -3.933909038349427882e-04 3.197732314179482565e-04 -2.040580572380789245e-05 -5.097771172878878251e-05
6.921699999999999591e+02 -5.368499999999999930e-07 -4.062889662557686316e-04 4.034722651448075740e-04 -3.174236445925557640e-05 2.650841009897387799e-05
6.919199999999999591e+02 1.744799999999999964e-05 -3.525470395023603512e-04 3.884493616553675124e-04 1.020290286190291657e-04 -5.709503713624714953e-05
6.916599999999999682e+02 -6.066400000000000058e-05 -4.385341223078038312e-04 3.154809732781138458e-04 -2.494042921798284335e-05 -9.379898958096950800e-05
6.913999999999999773e+02 -1.717899999999999934e-05 -4.084386433259029744e-04 3.712803290960200032e-04 -3.400967620634305524e-05 -4.078216938299393545e-06
6.911499999999999773e+02 1.127400000000000082e-05 -3.052541439593649654e-04 3.262116186277096846e-04 2.720774096507031880e-05 -4.078216938308666862e-06
6.908899999999999864e+02 -6.227499999999999583e-05 -4.127379974661815262e-04 2.875812953691607400e-04 -3.854429970052831284e-05 -8.360344723522103092e-05
6.906299999999999955e+02 -1.342100000000000034e-06 -3.826425184842611538e-04 3.777187163057716735e-04 4.534623494185260140e-06 -8.156433876608060407e-06
6.903799999999999955e+02 -1.127400000000000082e-05 -4.041392891856342346e-04 3.798648453756888789e-04 -2.267311747097785112e-06 -2.039108469151551436e-05
6.901200000000000045e+02 -6.979099999999999807e-06 -3.783431643439924140e-04 3.648419418862586293e-04 -3.854429970051799937e-05 2.243019316066521113e-05
6.898600000000000136e+02 1.556899999999999951e-05 -3.417986541516786626e-04 3.712803290960200032e-04 4.081161144761578490e-05 -8.156433876608060407e-06
6.896000000000000227e+02 -5.368499999999999930e-07 -3.890915496946740484e-04 3.905954907252847177e-04 3.400967620634305524e-05 -2.854751856812357477e-05
6.893500000000000227e+02 0.000000000000000000e+00 -3.503973624322259542e-04 3.519651674667358273e-04 1.587118222962263485e-05 -1.223465081491672727e-05
6.890900000000000318e+02 -5.663800000000000220e-05 -4.901263719910777146e-04 3.755725872358544682e-04 -1.813849397671011030e-05 -9.175988111181981801e-05
6.888300000000000409e+02 -3.892199999999999767e-05 -4.535818617987640174e-04 3.755725872358544682e-04 -4.761354668887821464e-05 -3.058662703727326815e-05
6.885700000000000500e+02 1.288400000000000065e-05 -3.783431643439924140e-04 4.056183942147247794e-04 4.761354668888852134e-05 -1.631286775321612081e-05
6.883200000000000500e+02 -2.174199999999999953e-05 -3.718941331335892772e-04 3.283577476976366478e-04 9.069246988360210194e-06 -4.893860325963908574e-05
6.880599999999999454e+02 -1.583700000000000101e-05 -4.428334764480921408e-04 4.077645232846419847e-04 -5.214817018306347224e-05 1.427375928405715073e-05
6.877999999999999545e+02 4.882599999999999734e-18 -3.503973624322259542e-04 3.498190383968283255e-04 2.494042921798284335e-05 -2.243019316066521113e-05
6.875399999999999636e+02 -2.845300000000000016e-05 -4.621805700793112548e-04 4.056183942147247794e-04 2.267311747087474604e-06 -5.505592866708817606e-05
6.872899999999999636e+02 -5.261100000000000162e-05 -4.664799242195898066e-04 3.605496837464241644e-04 -4.081161144761578490e-05 -6.321236254369623985e-05
6.870299999999999727e+02 -1.476300000000000079e-05 -3.933909038349526002e-04 3.626958128163414240e-04 -2.040580572380789245e-05 -1.019554234575775718e-05
6.867699999999999818e+02 -6.495899999999999927e-05 -4.729289554299929434e-04 3.433806511870669516e-04 9.069246988360210194e-06 -1.305029420257011567e-04
6.865099999999999909e+02 1.154200000000000062e-05 -4.342347681675350372e-04 4.549793628228598051e-04 -1.360387048253515940e-05 3.262573550642296492e-05
6.862500000000000000e+02 -9.126499999999999779e-06 -4.062889662557686316e-04 3.863032325854503070e-04 1.360387048253515940e-05 -3.058662703727326815e-05
6.859900000000000091e+02 -2.872100000000000166e-05 -4.320850910974006944e-04 3.755725872358544682e-04 -1.360387048253515940e-05 -4.078216938303102872e-05
6.857400000000000091e+02 1.046899999999999921e-05 -3.890915496946740484e-04 4.077645232846419847e-04 2.720774096508062889e-05 -6.117325407458363635e-06
6.854800000000000182e+02 -1.046899999999999921e-05 -4.449831535182264836e-04 4.227874267740722343e-04 2.267311747087474604e-06 -2.243019316067448445e-05
6.852200000000000273e+02 -5.395300000000000334e-05 -4.621805700793112548e-04 3.541112965366627905e-04 -4.988085843596568671e-05 -5.709503713624714953e-05
6.849600000000000364e+02 8.858000000000000571e-06 -4.320850910974006944e-04 4.485409756131081348e-04 2.267311747097785112e-06 1.427375928405715073e-05
6.847000000000000455e+02 2.227900000000000133e-05 -3.847921955544053086e-04 4.270796849139164571e-04 2.494042921798284335e-05 1.835197622236581759e-05
6.844400000000000546e+02 3.221099999999999958e-06 -4.256360598869975576e-04 4.313719430537606256e-04 3.174236445925557640e-05 -2.243019316066521113e-05
6.841799999999999500e+02 -5.878500000000000045e-05 -4.600308930091769120e-04 3.433806511870669516e-04 -2.947505271216810434e-05 -8.360344723521174744e-05
6.839299999999999500e+02 -2.979499999999999849e-05 -5.245212051132571232e-04 4.635638791025383843e-04 1.587118222963294494e-05 -7.136879642030429687e-05
6.836699999999999591e+02 -2.201099999999999983e-05 -4.557315388688983602e-04 4.120567814244763954e-04 -6.121741717141337405e-05 1.427375928405715073e-05
6.834099999999999682e+02 -4.992699999999999818e-05 -4.750786325001273404e-04 3.734264581659372628e-04 1.133655873544768395e-05 -1.060336403958769586e-04
6.831499999999999773e+02 -6.200600000000000230e-05 -4.793779866403960802e-04 3.562574256065799958e-04 -5.895010542432589521e-05 -6.321236254369623985e-05
6.828899999999999864e+02 -3.489499999999999709e-05 -4.879766949209531296e-04 4.184951686342378236e-04 -2.267311747089536790e-05 -4.486038632133969219e-05
6.826299999999999955e+02 -7.784299999999999315e-06 -4.191870286765846630e-04 4.013261360748903144e-04 -5.895010542432589521e-05 3.670395244473163517e-05
6.823700000000000045e+02 -4.160600000000000111e-05 -5.309702363236700178e-04 4.485409756131081348e-04 -4.534623494174949208e-06 -7.340790488945400042e-05
6.821100000000000136e+02 -5.368499999999999845e-05 -4.901263719910874724e-04 3.820109744456060843e-04 -4.307892319470326374e-05 -6.321236254370550978e-05
6.818500000000000227e+02 2.737899999999999994e-05 -4.170373516064502660e-04 4.721483953822170178e-04 6.575204066558831817e-05 -6.117325407449090318e-06
6.815900000000000318e+02 -5.100100000000000179e-05 -5.266708821834012238e-04 4.249335558439992517e-04 -2.720774096507031880e-05 -7.136879642030429687e-05
6.813300000000000409e+02 -7.676999999999999851e-05 -5.352695904639387034e-04 3.798648453756986367e-04 -4.081161144760547821e-05 -1.101118573341763521e-04
6.810700000000000500e+02 -6.388500000000000244e-05 -5.223715280431226720e-04 3.927416197952117351e-04 8.162322289523156981e-05 -1.957544130385470730e-04
6.808200000000000500e+02 -3.811599999999999895e-05 -5.030244344119035038e-04 4.249335558439992517e-04 -1.587118222962263485e-05 -5.913414560539684631e-05
6.805599999999999454e+02 -4.724300000000000152e-05 -4.965754032014906092e-04 4.013261360748805566e-04 -3.627698795343052730e-05 -5.709503713624714953e-05
6.802999999999999545e+02 -6.066400000000000058e-05 -5.245212051132571232e-04 4.034722651447978162e-04 -3.627698795343052730e-05 -8.156433876606205744e-05
6.800399999999999636e+02 -5.395300000000000334e-05 -5.481676528847644926e-04 4.421025884033467066e-04 9.069246988360210194e-06 -1.080727488650359320e-04
6.797799999999999727e+02 -2.845300000000000016e-05 -5.309702363236700178e-04 4.742945244521342774e-04 -1.813849397671011030e-05 -3.670395244473163517e-05
6.795199999999999818e+02 7.247499999999999643e-06 -4.320850910974104522e-04 4.463948465431811716e-04 6.348472891850085289e-05 -4.282127785218999542e-05
6.792599999999999909e+02 -5.636900000000000190e-05 -5.309702363236700178e-04 4.142029104944034128e-04 -1.360387048253515940e-05 -9.787720651926890155e-05
6.790000000000000000e+02 -8.052799999999999878e-05 -5.954605484277599326e-04 4.335180721236778852e-04 -3.174236445924526971e-05 -1.243856166182427897e-04
6.787400000000000091e+02 -5.395300000000000334e-05 -5.073237885521722978e-04 3.970338779350461459e-04 -1.587118222963294494e-05 -8.972077264266084453e-05
6.784800000000000182e+02 -1.089800000000000035e-04 -5.890115172173567958e-04 3.712803290960200032e-04 -1.201675225957495827e-04 -9.787720651926890155e-05
6.782200000000000273e+02 -8.670099999999999541e-05 -5.976102254979040332e-04 4.227874267740819921e-04 -1.156328991015643251e-04 -6.117325407454653630e-05
6.779600000000000364e+02 -3.972700000000000097e-05 -5.675147465159935270e-04 4.871712988716570794e-04 2.267311747087474604e-06 -7.748612182775339397e-05
6.776900000000000546e+02 1.207900000000000073e-05 -4.815276637105402350e-04 5.064864605009217939e-04 4.081161144760547821e-05 -1.223465081490745395e-05
6.774299999999999500e+02 -2.201099999999999983e-05 -4.793779866403960802e-04 4.335180721236681274e-04 -2.720774096507031880e-05 -1.835197622236581759e-05
6.771699999999999591e+02 3.194300000000000232e-05 -4.686296012897242036e-04 5.343861384098748998e-04 7.935591114813379105e-05 -8.156433876608060407e-06
6.769099999999999682e+02 -5.368499999999999845e-05 -5.309702363236797756e-04 4.206412977041550289e-04 -2.494042921799315344e-05 -8.156433876606205744e-05
6.766499999999999773e+02 6.442199999999999916e-06 -4.858270178508089748e-04 4.979019442212431062e-04 4.988085843596568671e-05 -3.262573550642296492e-05
6.763899999999999864e+02 -3.865299999999999736e-05 -5.911611942874911386e-04 5.107787186407562047e-04 -7.255397590687136808e-05 -1.019554234575775718e-05
6.761299999999999955e+02 -1.610600000000000131e-05 -5.546166840951774956e-04 5.215093639903618013e-04 -1.813849397672042039e-05 -1.427375928405715073e-05
6.758700000000000045e+02 -5.314800000000000004e-05 -5.954605484277599326e-04 4.893174279415645270e-04 1.133655873544768395e-05 -1.101118573341856356e-04
6.756100000000000136e+02 -1.825299999999999956e-05 -5.567663611653118384e-04 5.193632349204347839e-04 -4.534623494179073581e-05 6.117325407449090318e-06
6.753500000000000227e+02 9.663299999999999451e-06 -5.094734656223163984e-04 5.258016221301962121e-04 9.069246988358147161e-05 -6.525147101285521333e-05
6.750900000000000318e+02 -6.630100000000000099e-05 -5.890115172173567958e-04 4.549793628228598051e-04 -1.065636521132144233e-04 -3.058662703727326815e-05
6.748300000000000409e+02 -8.589600000000000566e-05 -6.535018293214467106e-04 4.828790407318128567e-04 -3.854429970051799937e-05 -1.264247250874017496e-04
6.745700000000000500e+02 -4.160600000000000111e-05 -6.470527981110338160e-04 5.622858163188280056e-04 2.267311747097785112e-06 -8.156433876606205744e-05
6.742999999999999545e+02 -6.952200000000000285e-05 -5.825624860069439012e-04 4.421025884033467066e-04 -6.801935241272734744e-06 -1.264247250873924797e-04
6.740399999999999636e+02 -3.462699999999999898e-05 -5.911611942874911386e-04 5.215093639903520435e-04 -4.534623494185260140e-06 -6.117325407454653630e-05
6.737799999999999727e+02 -2.845300000000000016e-05 -5.481676528847644926e-04 4.914635570114915444e-04 -3.400967620634305524e-05 -2.243019316066521113e-05
6.735199999999999818e+02 -3.033200000000000029e-05 -5.825624860069439012e-04 5.193632349204445418e-04 -4.534623494174949208e-06 -5.505592866708817606e-05
6.732599999999999909e+02 6.173800000000000080e-06 -5.739637777263966638e-04 5.858932360879368344e-04 1.813849397672042039e-05 -4.078216938299393545e-06
6.730000000000000000e+02 -6.442200000000000086e-05 -6.169573191291232014e-04 4.871712988716473216e-04 -1.133655873544768395e-05 -1.121509658033353256e-04
6.727400000000000091e+02 -4.294799999999999944e-06 -6.341547356902177846e-04 6.245235593464760213e-04 -2.947505271216810434e-05 1.835197622236581759e-05
6.724700000000000273e+02 3.328499999999999726e-05 -5.761134547965407644e-04 6.438387209757505478e-04 1.065636521132041099e-04 -3.058662703727326815e-05
6.722100000000000364e+02 -4.509500000000000108e-05 -6.277057044798048900e-04 5.365322674797920509e-04 2.494042921799315344e-05 -1.080727488650359320e-04
6.719500000000000455e+02 -2.201099999999999983e-05 -5.567663611653118384e-04 5.107787186407562047e-04 7.255397590686105461e-05 -1.080727488650359320e-04
6.716900000000000546e+02 -3.086899999999999871e-05 -5.804128089368095584e-04 5.193632349204347839e-04 3.627698795343052730e-05 -8.972077264267011446e-05
6.714299999999999500e+02 -2.872100000000000166e-05 -6.105082879187200646e-04 5.515551709692321667e-04 2.040580572380789245e-05 -7.340790488945400042e-05
6.711599999999999682e+02 -4.992699999999999818e-05 -6.298553815499490990e-04 5.279477512001134716e-04 1.133655873544768395e-05 -1.060336403958862420e-04
6.708999999999999773e+02 -1.001199999999999969e-04 -6.900463395137604620e-04 4.893174279415645270e-04 -2.494042921798284335e-05 -1.672068944704327919e-04
6.706399999999999864e+02 -3.865299999999999736e-05 -6.062089337784513790e-04 5.279477512001134716e-04 -4.534623494185260140e-06 -6.932968795115460687e-05
6.703799999999999955e+02 -5.100100000000000179e-05 -5.524670070250430444e-04 4.506871046830253401e-04 1.360387048253515940e-05 -1.080727488650359320e-04
6.701200000000000045e+02 -7.140100000000000299e-05 -6.814476312332229824e-04 5.386783965497093105e-04 -4.081161144761578490e-05 -9.787720651927817148e-05
6.698500000000000227e+02 -6.576400000000000258e-05 -6.449031210408994732e-04 5.129248477106734642e-04 -5.668279367723842314e-05 -7.340790488946327035e-05
6.695900000000000318e+02 3.409000000000000056e-05 -6.255560274096705472e-04 6.931996895838854651e-04 1.292367695840994845e-04 -5.097771172878878251e-05
6.693300000000000409e+02 -8.294299999999999514e-05 -7.072437560748550452e-04 5.408245256196265701e-04 -3.627698795344084078e-05 -1.243856166182427897e-04
6.690700000000000500e+02 -1.336800000000000076e-04 -7.373392350567656598e-04 4.678561372423826071e-04 -1.042963403661166310e-04 -1.610895690629744249e-04
6.687999999999999545e+02 -5.771099999999999684e-05 -7.953805159504426800e-04 6.781767860944552155e-04 2.494042921798284335e-05 -1.325420504948508467e-04
6.685399999999999636e+02 -6.120099999999999900e-05 -6.277057044798048900e-04 5.064864605009217939e-04 -5.668279367723842314e-05 -6.321236254369623985e-05
6.682799999999999727e+02 -6.469000000000000574e-05 -7.373392350567656598e-04 6.052083977172113610e-04 5.441548193015094431e-05 -1.733242198778818619e-04
6.680199999999999818e+02 1.073700000000000071e-05 -6.470527981110338160e-04 6.653000116749422255e-04 5.214817018306347224e-05 -2.854751856812357477e-05
6.677500000000000000e+02 -6.710599999999999752e-06 -6.685495688124069510e-04 6.545693663253463867e-04 1.587118222962263485e-05 -2.650841009897387799e-05
6.674900000000000091e+02 -3.596900000000000070e-05 -7.502372974775816912e-04 6.760306570245380644e-04 4.534623494174949208e-06 -7.340790488945400042e-05
6.672300000000000182e+02 -7.864899999999999864e-05 -7.244411726359496284e-04 5.665780744586526585e-04 -4.761354668888852134e-05 -1.060336403958862420e-04
6.669600000000000364e+02 -9.824400000000000331e-05 -7.029444019345862512e-04 5.043403314310045344e-04 -3.400967620634305524e-05 -1.570113521246750178e-04
6.667000000000000455e+02 -6.334800000000000402e-05 -8.276256720024876374e-04 6.996380767936468932e-04 -1.042963403661166310e-04 -2.650841009897387799e-05
6.664400000000000546e+02 -1.610600000000000089e-06 -6.642502146721283992e-04 6.588616244651905552e-04 5.668279367723842314e-05 -5.505592866708817606e-05
6.661699999999999591e+02 -3.489499999999999709e-05 -7.351895579866214508e-04 6.653000116749422255e-04 -8.842515813649400632e-05 1.427375928406642404e-05
6.659099999999999682e+02 -4.321600000000000094e-05 -7.007947248644421506e-04 6.116467849269630313e-04 -1.110982756073893674e-04 1.631286775321612081e-05
6.656499999999999773e+02 -7.247499999999999982e-05 -7.867818076698953342e-04 6.395464628359062709e-04 -3.174236445925557640e-05 -1.101118573341856356e-04
6.653799999999999955e+02 -1.127400000000000082e-05 -7.416385891970343454e-04 7.168071093530041602e-04 9.069246988358147161e-05 -1.039945319267272686e-04
6.651200000000000045e+02 1.637399999999999942e-05 -7.201418184956710766e-04 7.511451744717089363e-04 4.307892319470326374e-05 -8.156433876608060407e-06
6.648600000000000136e+02 -8.106399999999999500e-05 -9.136127548079409294e-04 7.489990454017819189e-04 -3.400967620634305524e-05 -1.243856166182520596e-04
6.645900000000000318e+02 -4.294800000000000283e-05 -7.932308388803083372e-04 7.060764640034083214e-04 -3.627698795343052730e-05 -4.893860325963908574e-05
6.643300000000000409e+02 4.026400000000000108e-06 -6.578011834617155046e-04 6.653000116749422255e-04 9.069246988360210194e-06 0.000000000000000000e+00
6.640700000000000500e+02 -3.784800000000000084e-05 -7.674347140386664082e-04 6.910535605139780718e-04 -5.441548193014063761e-05 -2.243019316066521113e-05
6.637999999999999545e+02 -7.999100000000000036e-05 -8.835172758260303148e-04 7.210993674928483288e-04 3.627698795344084078e-05 -1.855588706927893260e-04
6.635399999999999636e+02 -4.321600000000000094e-05 -7.287405267762183140e-04 6.416925919058332883e-04 -2.720774096508062889e-05 -5.709503713623787283e-05
6.632799999999999727e+02 -5.341700000000000034e-05 -8.534217968441294580e-04 7.447067872619572660e-04 -2.267311747089536790e-05 -8.156433876606205744e-05
6.630099999999999909e+02 1.905799999999999947e-05 -7.566863286879848280e-04 7.940677558700922917e-04 7.482128765395884692e-05 -3.058662703727326815e-05
6.627500000000000000e+02 -3.999499999999999908e-05 -7.717340681789449600e-04 6.889074314440608122e-04 -2.494042921798284335e-05 -5.505592866708817606e-05
6.624800000000000182e+02 -8.509100000000000236e-05 -8.964153382468463462e-04 7.253916256326730901e-04 -5.668279367723842314e-05 -1.101118573341856356e-04
6.622200000000000273e+02 -9.663299999999999451e-06 -8.448230885635822206e-04 8.241135628489625487e-04 1.337713930782847421e-04 -1.386593759023092137e-04
6.619500000000000455e+02 4.885300000000000135e-05 -7.975301930205770228e-04 8.927896930863818588e-04 5.441548193015094431e-05 4.282127785218999542e-05
6.616900000000000546e+02 -1.331399999999999890e-04 -8.534217968441197002e-04 5.837471070180196833e-04 4.534623494185260140e-06 -2.589667755822432993e-04
6.614299999999999500e+02 4.858500000000000324e-05 -7.287405267762183140e-04 8.241135628489625487e-04 1.133655873544768463e-04 -1.019554234575775718e-05
6.611599999999999682e+02 -1.181099999999999923e-05 -8.405237344233036688e-04 8.155290465692839694e-04 4.761354668887821464e-05 -6.525147101284592985e-05
6.608999999999999773e+02 -5.529600000000000048e-05 -9.222114630884881668e-04 8.090906593595225413e-04 8.389053464230873517e-05 -1.814806537544899189e-04
6.606299999999999955e+02 -9.931700000000000134e-06 -8.362243802830251170e-04 8.155290465692839694e-04 -1.133655873544768395e-05 -8.156433876598787091e-06
6.603700000000000045e+02 -3.489499999999999709e-05 -9.028643694572592408e-04 8.305519500587142190e-04 1.156328991015643251e-04 -1.712851114087321719e-04
6.601000000000000227e+02 -3.570100000000000259e-05 -8.684695363350799406e-04 7.940677558700922917e-04 1.360387048253515940e-05 -8.156433876606205744e-05
6.598400000000000318e+02 -3.328499999999999726e-05 -9.114630777378064782e-04 8.434287244782370753e-04 6.121741717142368752e-05 -1.182682912107936926e-04
6.595700000000000500e+02 -5.851700000000000234e-05 -8.706192134052142834e-04 7.532913035416260875e-04 2.267311747087474604e-06 -1.121509658033353256e-04
6.593099999999999454e+02 -1.148900000000000062e-04 -9.673546815613491556e-04 7.361222709822786868e-04 -8.615784638939621401e-05 -1.406984843714589037e-04
6.590399999999999636e+02 -4.133700000000000080e-05 -7.953805159504426800e-04 7.125148512131599917e-04 5.441548193015094431e-05 -1.264247250874017496e-04
6.587799999999999727e+02 -2.925800000000000007e-05 -8.168772866518059488e-04 7.597296907513875156e-04 -1.133655873544768395e-05 -4.282127785218072549e-05
6.585099999999999909e+02 -1.100500000000000051e-04 -8.512721197739853574e-04 6.309619465562276916e-04 -8.842515813649400632e-05 -1.284638335565514396e-04
6.582500000000000000e+02 -3.543200000000000228e-05 -1.003899191753672773e-03 9.314200163449210456e-04 -2.267311747089536790e-05 -4.689949479048938897e-05
6.579800000000000182e+02 -1.452199999999999954e-04 -1.018946931244623039e-03 7.275377547025902412e-04 -7.028666415978388924e-05 -2.120672807917631871e-04
6.577200000000000273e+02 -6.469000000000000574e-05 -1.033994670735583279e-03 9.035203384359679398e-04 6.801935241262424659e-06 -1.284638335565514396e-04
6.574500000000000455e+02 1.852100000000000106e-05 -8.577211509843982520e-04 8.927896930863818588e-04 -1.587118222962263485e-05 4.893860325963908574e-05
6.571900000000000546e+02 2.308500000000000005e-05 -9.329598484391698554e-04 9.764887268132215522e-04 3.174236445925557640e-05 1.427375928405715073e-05
6.569199999999999591e+02 -9.019100000000000435e-05 -1.036144347805707973e-03 8.541593698278329141e-04 -4.534623494174949208e-06 -1.672068944704234949e-04
6.566599999999999682e+02 4.563199999999999780e-06 -8.211766407920845006e-04 8.284058209887970679e-04 -1.813849397672042039e-05 2.446930162981490791e-05
6.563899999999999864e+02 -4.965900000000000007e-05 -1.025395962455035934e-03 9.271277582050767687e-04 -5.441548193015094431e-05 -4.282127785218999542e-05
6.561299999999999955e+02 2.254800000000000164e-05 -9.372592025794386494e-04 9.807809849530658292e-04 8.615784638940652748e-05 -3.466484397557266170e-05
6.558600000000000136e+02 -8.643300000000000408e-05 -9.609056503509460188e-04 7.876293686603406214e-04 -3.174236445925557640e-05 -1.345811589640005367e-04
6.556000000000000227e+02 -9.529100000000000634e-05 -1.119981753541026814e-03 9.292738872750037861e-04 -1.179002108486517904e-04 -7.340790488945400042e-05
6.553300000000000409e+02 -6.656900000000000588e-05 -1.072688857998031374e-03 9.378584035546727159e-04 2.947505271215779426e-05 -1.529331351863663679e-04
6.550599999999999454e+02 -1.446800000000000039e-04 -1.147927555452803085e-03 8.584516279676673248e-04 -7.482128765395884692e-05 -2.059499553843048471e-04
6.547999999999999545e+02 -2.469499999999999988e-05 -9.523069420703987814e-04 9.013742093660506802e-04 5.895010542432589521e-05 -9.991631498842787503e-05
6.545299999999999727e+02 -1.183800000000000016e-04 -1.122131430611171023e-03 8.842051768067031711e-04 -3.174236445925557640e-05 -1.957544130385470730e-04
6.542699999999999818e+02 -9.663299999999999451e-05 -1.072688857998031374e-03 8.777667895969418514e-04 -4.534623494179073581e-05 -1.427375928406085937e-04
6.540000000000000000e+02 -3.596900000000000070e-05 -9.759533898418965014e-04 9.035203384359679398e-04 1.813849397672042039e-05 -8.360344723522103092e-05
6.537400000000000091e+02 -1.583700000000000101e-05 -1.014647577104354353e-03 9.829271140229830887e-04 -9.069246988360210194e-06 -2.039108469151551436e-05
6.534700000000000273e+02 -9.207000000000000448e-05 -1.274758502590848464e-03 1.088087438449024218e-03 -4.307892319470326374e-05 -1.366202674331502267e-04
6.532000000000000455e+02 -8.697000000000000249e-05 -1.135029493031987054e-03 9.571735651839471341e-04 -4.081161144761578490e-05 -1.305029420257011567e-04
6.529400000000000546e+02 -1.006600000000000019e-04 -1.139328847172255740e-03 9.357122744847554564e-04 -1.269694578370120057e-04 -7.748612182776266389e-05
6.526699999999999591e+02 -2.684300000000000032e-05 -1.087736597488981856e-03 1.030141953561200746e-03 8.162322289522126989e-05 -1.264247250873924797e-04
6.523999999999999773e+02 -9.985399999999999636e-05 -1.147927555452793328e-03 9.442967907644340356e-04 -8.842515813648369285e-05 -1.121509658033353256e-04
6.521399999999999864e+02 7.784299999999999315e-06 -1.066239826787618479e-03 1.079502922169345638e-03 -3.627698795343052730e-05 4.689949479048938897e-05
6.518700000000000045e+02 -1.116599999999999982e-04 -1.218866898767305895e-03 9.936577593725789276e-04 -3.400967620634305524e-05 -1.814806537544899189e-04
6.516000000000000227e+02 -7.166899999999999432e-05 -1.096335305769528985e-03 9.485890489042685548e-04 -6.575204066559863164e-05 -7.952523029691235389e-05
6.513400000000000318e+02 -3.945800000000000067e-05 -1.190921096855519865e-03 1.109548729148206138e-03 2.947505271216810434e-05 -1.019554234575775650e-04
6.510700000000000500e+02 -8.777500000000000580e-05 -1.283357210871386052e-03 1.107402600078298636e-03 -5.214817018305315877e-05 -1.182682912107844227e-04
6.507999999999999545e+02 -5.744299999999999873e-05 -1.107083691120210782e-03 9.915116303026616680e-04 2.494042921799315344e-05 -1.305029420257011567e-04
6.505399999999999636e+02 5.583199999999999670e-05 -1.100634659909797888e-03 1.212562924504330007e-03 1.065636521132144233e-04 1.223465081490745395e-05
6.502699999999999818e+02 -6.898500000000000443e-05 -1.214567544627027235e-03 1.077356793099418621e-03 4.988085843596568671e-05 -1.733242198778818619e-04
6.500000000000000000e+02 -2.496400000000000019e-05 -1.242513346538793749e-03 1.191101633805138329e-03 6.801935241272734744e-06 -5.301682019793847928e-05
6.497400000000000091e+02 -1.250900000000000102e-04 -1.167274649084022254e-03 9.142509837855637787e-04 -5.214817018305315877e-05 -1.916761961002476930e-04
6.494700000000000273e+02 -9.636500000000000317e-05 -1.212417867556883242e-03 1.017265179141687648e-03 6.801935241272734744e-06 -1.896370876310887060e-04
6.492000000000000455e+02 -8.401700000000000552e-05 -1.281207533801251601e-03 1.111694858218123397e-03 -6.801935241268611048e-05 -9.787720651927817148e-05
6.489400000000000546e+02 -8.455400000000000394e-05 -1.231764961188121926e-03 1.058041631470144203e-03 -1.292367695841097845e-04 -4.689949479048938897e-05
6.486699999999999591e+02 -7.650100000000000498e-05 -1.167274649084022254e-03 1.012972921001853346e-03 -5.214817018305315877e-05 -9.787720651926890155e-05
6.483999999999999773e+02 -1.164999999999999993e-04 -1.384392033167799367e-03 1.152471310546589493e-03 -6.575204066559863164e-05 -1.590504605938247078e-04
6.481299999999999955e+02 -8.643300000000000408e-05 -1.268309471380435569e-03 1.094525825658775780e-03 -9.069246988358147161e-05 -8.156433876606205744e-05
6.478700000000000045e+02 -1.589100000000000083e-04 -1.416637189219844542e-03 1.096671954728693039e-03 -1.337713930782847421e-04 -1.814806537544899189e-04
6.476000000000000227e+02 -8.052799999999999878e-05 -1.354296554185888861e-03 1.191101633805138329e-03 4.534623494185260140e-06 -1.570113521246750178e-04
6.473300000000000409e+02 -4.590099999999999980e-05 -1.289806242081798946e-03 1.195393891944982606e-03 1.020290286190291657e-04 -1.794415452853309590e-04
6.470599999999999454e+02 -4.912200000000000165e-05 -1.347847522975475967e-03 1.246900989623044541e-03 -1.065636521132041099e-04 2.039108469158969666e-06
6.467999999999999545e+02 -1.462900000000000105e-04 -1.418786866289978776e-03 1.126717761707563296e-03 -9.069246988358147161e-05 -1.937153045693973830e-04
6.465299999999999727e+02 -3.811599999999999895e-05 -1.369344293676849102e-03 1.289823571021418138e-03 -4.534623494185260140e-06 -6.932968795115460687e-05
6.462599999999999909e+02 -6.093199999999999870e-05 -1.362895262466436207e-03 1.238316473343356204e-03 4.307892319469295027e-05 -1.549722436555160579e-04
6.459900000000000091e+02 -7.650100000000000498e-05 -1.311303012783162324e-03 1.156763568686433770e-03 4.761354668887821464e-05 -1.875979791619390160e-04
6.457300000000000182e+02 -5.019500000000000307e-05 -1.339248814694938379e-03 1.234024215203521901e-03 -4.534623494179073581e-05 -5.709503713624714953e-05
6.454600000000000364e+02 -8.911699999999999396e-05 -1.397290095588615399e-03 1.219001311714091543e-03 -5.895010542432589521e-05 -1.141900742724850291e-04
6.451900000000000546e+02 4.053199999999999750e-05 -1.384392033167799367e-03 1.461513896614951777e-03 1.383060165724596998e-04 -4.893860325963908574e-05
6.449199999999999591e+02 -1.368999999999999937e-05 -1.347847522975485724e-03 1.317723248930371353e-03 7.028666415977357577e-05 -8.972077264267011446e-05
6.446499999999999773e+02 -6.737499999999999782e-05 -1.446732668201755048e-03 1.309138732650692773e-03 5.214817018305315877e-05 -1.753633283470315790e-04
6.443899999999999864e+02 -1.116599999999999982e-04 -1.403739126799028510e-03 1.178224859385625448e-03 -1.587118222963294494e-05 -1.977935215076967901e-04
6.441200000000000045e+02 -1.454899999999999911e-04 -1.392990741448336955e-03 1.100964212868537316e-03 -9.749440512484389457e-05 -1.875979791619390160e-04
6.438500000000000227e+02 -1.605199999999999878e-04 -1.549917167568293057e-03 1.227585827993770123e-03 5.441548193015094431e-05 -3.527657651632128480e-04
6.435800000000000409e+02 1.368999999999999937e-05 -1.349997200045620176e-03 1.375668733818184849e-03 5.668279367723842314e-05 -2.446930162982418122e-05
6.433099999999999454e+02 -2.501700000000000256e-04 -1.700394562477836264e-03 1.197540021014890108e-03 -1.723156927788027279e-04 -3.201400296567991598e-04
6.430499999999999545e+02 -1.371699999999999894e-04 -1.500474594955153625e-03 1.223293569853926063e-03 -7.482128765394853345e-05 -1.937153045693973830e-04
6.427799999999999727e+02 -5.717500000000000062e-05 -1.494025563744750488e-03 1.377814862888111867e-03 6.801935241272734744e-06 -1.141900742724850291e-04
6.425099999999999909e+02 -1.097900000000000042e-04 -1.502624272025297617e-03 1.281239054741739559e-03 -1.813849397672042039e-05 -1.916761961002476930e-04
6.422400000000000091e+02 -1.589100000000000083e-04 -1.661700375215378412e-03 1.341330668699480290e-03 -1.496425753079073668e-04 -1.672068944704234949e-04
6.419700000000000273e+02 -9.851199999999999464e-05 -1.528420396866929680e-03 1.328453894279967192e-03 -1.110982756073790540e-04 -8.768166417352042446e-05
6.417000000000000455e+02 -1.436099999999999887e-04 -1.829375186686016093e-03 1.540920672201956951e-03 -1.065636521132144233e-04 -1.753633283470315790e-04
6.414299999999999500e+02 -1.033399999999999965e-04 -1.663850052285522621e-03 1.455075509405190240e-03 -4.761354668888852134e-05 -1.529331351863663679e-04
6.411599999999999682e+02 -8.509100000000000236e-05 -1.577862969480069329e-03 1.407860669866972583e-03 -6.348472891851115281e-05 -1.019554234575775650e-04
6.408999999999999773e+02 -5.368500000000000354e-06 -1.459630730622561321e-03 1.446490993125521419e-03 -3.627698795343052730e-05 2.243019316067448445e-05
6.406299999999999955e+02 -1.084399999999999985e-04 -1.732639718529881221e-03 1.515167123362930971e-03 -5.668279367723842314e-05 -1.529331351863663679e-04
6.403600000000000136e+02 -1.358200000000000108e-04 -1.618706833812661632e-03 1.345622926839314592e-03 -1.179002108486621039e-04 -1.508940267172166508e-04
6.400900000000000318e+02 -3.105699999999999759e-04 -1.880967436369290193e-03 1.257631634972630622e-03 -2.584735391682092690e-04 -3.568439821015214979e-04
6.398200000000000500e+02 -1.229400000000000122e-04 -1.672448760566059992e-03 1.422883573356402724e-03 3.400967620634305524e-05 -2.650841009897016935e-04
6.395499999999999545e+02 -9.394900000000000462e-05 -1.687496500057020232e-03 1.497998090803583354e-03 -4.534623494179073581e-05 -1.366202674331502267e-04
6.392799999999999727e+02 -1.650800000000000119e-04 -1.782082291143020870e-03 1.450783251265355938e-03 -3.854429970052831284e-05 -2.773187518046091576e-04
6.390099999999999909e+02 -1.717900000000000069e-04 -1.786381645283299313e-03 1.440052605915769857e-03 -5.668279367723842314e-05 -2.752796433354594134e-04
6.387400000000000091e+02 -8.267500000000000380e-05 -1.807878415984652933e-03 1.641788738488163778e-03 -5.668279367723842314e-05 -1.039945319267272686e-04
6.384700000000000273e+02 -2.254799999999999892e-04 -1.835824217896428988e-03 1.382107121027936628e-03 -1.859195632613482008e-04 -2.610058840514023135e-04
6.382000000000000455e+02 -1.462900000000000105e-04 -1.685346822986876023e-03 1.390691637307624965e-03 -1.428406400666346304e-04 -1.488549182480576908e-04
6.379400000000000546e+02 -3.113699999999999682e-05 -1.646652635724427929e-03 1.581697124530433022e-03 3.174236445925557640e-05 -8.768166417351114098e-05
6.376699999999999591e+02 -1.723299999999999984e-04 -1.850871957387389228e-03 1.502290348943417873e-03 -1.269694578370223056e-04 -2.141063892609129042e-04
6.373999999999999773e+02 -1.062999999999999953e-04 -1.812177770124931376e-03 1.598866157089780422e-03 -1.110982756073893674e-04 -9.991631498842787503e-05
6.371299999999999955e+02 -7.193800000000000140e-05 -1.689646177127154683e-03 1.543066801271883969e-03 2.720774096508062889e-05 -1.610895690629744249e-04
6.368600000000000136e+02 -6.844800000000000602e-05 -1.784231968213155104e-03 1.643934867558081037e-03 2.267311747089536790e-05 -1.508940267172166508e-04
6.365900000000000318e+02 -1.433399999999999930e-04 -1.923960977772016731e-03 1.633204222208485198e-03 -3.627698795343052730e-05 -2.406147993598867652e-04
6.363200000000000500e+02 -1.140800000000000055e-04 -1.747687458020831704e-03 1.517313252432857772e-03 -1.541771988020823245e-04 -7.748612182775339397e-05
6.360499999999999545e+02 -1.699100000000000046e-04 -1.919661623631748045e-03 1.577404866390588745e-03 -8.162322289522126989e-05 -2.487712332364948493e-04
6.357799999999999727e+02 -2.533899999999999846e-04 -2.083037080962107067e-03 1.573112608250744468e-03 -2.063253689851561102e-04 -2.956707280269749616e-04
6.355099999999999909e+02 -6.764300000000000271e-05 -1.758435843371523042e-03 1.622473576858889360e-03 2.267311747087474604e-06 -1.284638335565514396e-04
6.352400000000000091e+02 -1.564899999999999874e-04 -1.878817759299145984e-03 1.562381962901158387e-03 -1.655137575375300186e-04 -1.488549182480576908e-04
6.349700000000000273e+02 -3.417100000000000064e-04 -2.018546768858017152e-03 1.332746152419801494e-03 -2.312657982031286503e-04 -4.404474293367425424e-04
6.347000000000000455e+02 -6.012700000000000217e-05 -2.009948060577469806e-03 1.886447452458960786e-03 1.269694578370223056e-04 -2.283801485449700583e-04
6.344299999999999500e+02 -1.393099999999999926e-04 -1.958355810894196140e-03 1.676126803606868554e-03 -4.534623494179073581e-05 -2.243019316066706512e-04
6.341599999999999682e+02 -1.377000000000000131e-04 -2.027145477138564498e-03 1.746949062914214664e-03 -1.564445105491698033e-04 -1.223465081490930726e-04
6.338899999999999864e+02 -1.216000000000000013e-04 -2.147527393066196982e-03 1.901470355948381170e-03 -6.801935241272734744e-06 -2.243019316066706512e-04
6.336200000000000045e+02 -1.127400000000000082e-05 -1.840123572036707648e-03 1.815625193151624217e-03 5.214817018306347224e-05 -6.729057948200490333e-05
6.333500000000000227e+02 -9.045899999999999568e-05 -1.962655165034474583e-03 1.779140998962982665e-03 1.360387048253722210e-04 -2.936316195578345415e-04
6.330800000000000409e+02 -1.213300000000000056e-04 -2.042193216629524521e-03 1.796310031522349799e-03 -2.267311747089536790e-05 -2.100281723226134971e-04
6.328099999999999454e+02 -1.790399999999999934e-04 -1.964804842104618792e-03 1.603158415229614941e-03 -1.247021460899245269e-04 -2.283801485449885981e-04
6.325299999999999727e+02 -9.555899999999999768e-05 -2.098084820453048008e-03 1.901470355948390928e-03 -1.405733283195471515e-04 -5.709503713622860290e-05
6.322599999999999909e+02 -8.911699999999999396e-05 -2.074438372681559721e-03 1.895031968738629608e-03 -5.668279367723842314e-05 -1.162291827416347191e-04
6.319900000000000091e+02 -2.023899999999999918e-04 -2.227065444661227838e-03 1.817771322221531718e-03 -1.927214985026106373e-04 -2.120672807917539171e-04
6.317200000000000273e+02 -8.857999999999999555e-05 -2.046492570769783883e-03 1.867132290829676394e-03 1.110982756073996809e-04 -2.671232094588606534e-04
6.314500000000000455e+02 -1.218600000000000022e-04 -2.205568673959884193e-03 1.957269711766277624e-03 -3.854429970053862631e-05 -1.977935215076967901e-04
6.311799999999999500e+02 1.879000000000000136e-05 -2.057240956120465463e-03 2.090329714101262209e-03 -1.133655873544768395e-05 4.486038632133042226e-05
6.309099999999999682e+02 -1.669599999999999871e-04 -2.302304142115999333e-03 1.965854228045966177e-03 2.040580572381820592e-05 -3.344137889408469897e-04
6.306399999999999864e+02 -1.444100000000000082e-04 -2.250711892432735207e-03 1.959415840836204424e-03 -8.389053464230873517e-05 -1.977935215076967901e-04
6.303700000000000045e+02 -2.630600000000000191e-04 -2.375393162500646135e-03 1.843524871060557698e-03 -2.199292394677015831e-04 -3.038271619035737216e-04
6.301000000000000227e+02 -1.535399999999999970e-04 -2.448482182885273854e-03 2.135398424569572365e-03 -2.199292394676809561e-04 -9.583809805011921155e-05
6.298300000000000409e+02 -1.844100000000000047e-04 -2.345297683518726087e-03 1.972292615255707982e-03 -2.947505271216810434e-05 -3.242182465950892698e-04
6.295599999999999454e+02 -1.468300000000000020e-04 -2.334549298168064023e-03 2.038822616423209815e-03 -3.627698795344084078e-05 -2.446930162981861452e-04
6.292799999999999727e+02 -1.428000000000000016e-04 -2.379692516640915037e-03 2.090329714101262209e-03 -1.587118222962263485e-05 -2.569276671131028793e-04
6.290099999999999909e+02 -2.037300000000000027e-04 -2.435584120464467581e-03 2.023799712933779457e-03 -4.534623494179073581e-05 -3.466484397557637238e-04
6.287400000000000091e+02 -1.589100000000000083e-04 -2.411937672692960211e-03 2.092475843171189009e-03 1.451079518137221092e-04 -4.302518869909662284e-04
6.284700000000000273e+02 -1.291099999999999887e-04 -2.388291224921452408e-03 2.124667779219976526e-03 -6.575204066558831817e-05 -1.875979791619390160e-04
6.282000000000000455e+02 -1.100500000000000051e-04 -2.429135089254054469e-03 2.206220683876909151e-03 7.482128765395884692e-05 -2.752796433354594134e-04
6.279299999999999500e+02 -1.304499999999999995e-04 -2.356046068869427183e-03 2.090329714101262209e-03 4.081161144759516473e-05 -2.854751856812171875e-04
6.276599999999999682e+02 -2.584900000000000002e-04 -2.467829276516512321e-03 1.944392937346774283e-03 -2.176619277206037772e-04 -2.977098364961153817e-04
6.273799999999999955e+02 -1.782300000000000063e-04 -2.562415067602503201e-03 2.201928425737074632e-03 -1.201675225957289558e-04 -2.304192570141290182e-04
6.271100000000000136e+02 -2.018599999999999952e-04 -2.429135089254054469e-03 2.021653583863852657e-03 -2.017907454909811525e-04 -2.018717384459961701e-04
6.268400000000000318e+02 -1.669599999999999871e-04 -2.528020234480333767e-03 2.191197780387478793e-03 6.348472891851115281e-05 -3.731568498547376119e-04
6.265700000000000500e+02 -8.213800000000000539e-05 -2.573163452953184781e-03 2.403664558309468336e-03 5.895010542433620868e-05 -2.100281723226134971e-04
6.262999999999999545e+02 -1.406500000000000035e-04 -2.573163452953184781e-03 2.285627459463914109e-03 -9.295978163065863698e-05 -1.855588706927985959e-04
6.260299999999999727e+02 -2.587600000000000230e-04 -2.755886003914772946e-03 2.231974232715934914e-03 -1.519098870549948457e-04 -3.568439821015214979e-04
6.257500000000000000e+02 -1.495099999999999966e-04 -2.506523463778970607e-03 2.204074554807001433e-03 -8.389053464230873517e-05 -2.079890638534545371e-04
6.254800000000000182e+02 -2.609099999999999939e-04 -2.742987941493966672e-03 2.216951329226504990e-03 -1.315040813311972633e-04 -3.772350667930369919e-04
6.252100000000000364e+02 -3.371399999999999874e-04 -2.792430514107106538e-03 2.113937133870380687e-03 -2.607408509152967478e-04 -4.057825853611698400e-04
6.249400000000000546e+02 -8.670099999999999541e-05 -2.607558286075374165e-03 2.431564236218421767e-03 -2.040580572381820592e-05 -1.447767013097490138e-04
6.246699999999999591e+02 -2.273599999999999916e-04 -2.545217651041428459e-03 2.086037455961447205e-03 -2.539389156740240114e-04 -2.039108469151551300e-04
6.243899999999999864e+02 -3.368700000000000188e-04 -2.794580191177230798e-03 2.118229392010215206e-03 -1.541771988020926244e-04 -4.995815749421300645e-04
6.241200000000000045e+02 -2.933899999999999811e-04 -2.856920826211196453e-03 2.264166168764722431e-03 -8.162322289523156981e-05 -4.853078156580729646e-04
6.238500000000000227e+02 -1.785000000000000020e-04 -2.676347952319732982e-03 2.313527137372867540e-03 -1.473752635608198880e-04 -2.079890638534545371e-04
6.235800000000000409e+02 -1.079100000000000019e-04 -2.650551827478080970e-03 2.429418107148514049e-03 -6.801935241252113726e-06 -1.998326299768372102e-04
6.232999999999999545e+02 -2.845300000000000151e-04 -2.869818888632002726e-03 2.296358104813509948e-03 -1.655137575375403185e-04 -3.915088260770941461e-04
6.230299999999999727e+02 -2.364800000000000127e-04 -2.940758231946485803e-03 2.463756172267189768e-03 -2.153946159735059985e-04 -2.548885586439439193e-04
6.227599999999999909e+02 -2.764800000000000092e-04 -2.837573732579957552e-03 2.281335201324080023e-03 -2.358004216973242078e-04 -3.119835957801725358e-04
6.224900000000000091e+02 -1.943400000000000130e-04 -2.861220180351464921e-03 2.470194559476951088e-03 -9.069246988370520279e-06 -3.588830905706804578e-04
6.222100000000000364e+02 -2.085699999999999902e-04 -3.026745314751958828e-03 2.605400690881862474e-03 2.267311747077164095e-06 -3.976261514845525402e-04
6.219400000000000546e+02 -1.237400000000000045e-04 -2.891315659333365887e-03 2.639738756000577224e-03 -2.040580572381820592e-05 -2.161454977300533242e-04
6.216699999999999591e+02 -1.827999999999999981e-04 -2.878417596912559613e-03 2.506678753665592639e-03 -1.609791340433653609e-04 -2.039108469151551300e-04
6.213999999999999773e+02 -1.487100000000000043e-04 -2.932159523665967948e-03 2.633300368790815471e-03 -2.040580572381820592e-05 -2.610058840514023135e-04
6.211200000000000045e+02 -9.717000000000000648e-05 -2.846172440860494923e-03 2.648323272280245829e-03 8.615784638940652748e-05 -2.610058840514023135e-04
6.208500000000000227e+02 -1.205200000000000048e-04 -2.902064044684047467e-03 2.656907788559934383e-03 -1.201675225957495827e-04 -1.203073996799341127e-04
6.205800000000000409e+02 -1.025400000000000042e-04 -2.820376316018862860e-03 2.611839078091623793e-03 2.267311747089536790e-05 -2.141063892609129042e-04
6.203099999999999454e+02 -1.103200000000000009e-04 -2.908513075894460578e-03 2.682661337398960580e-03 5.668279367723842314e-05 -2.610058840514023135e-04
6.200299999999999727e+02 -4.184699999999999965e-04 -3.306203333869681647e-03 2.463756172267189768e-03 -1.995234337438833738e-04 -6.158107576837833913e-04
6.197599999999999909e+02 -2.155500000000000081e-04 -2.942907909016649528e-03 2.506678753665592639e-03 -1.247021460899245269e-04 -2.977098364961339215e-04
6.194900000000000091e+02 -3.060000000000000111e-04 -3.263209792466955327e-03 2.646177143210338544e-03 -1.677810692846380973e-04 -4.302518869909662284e-04
6.192100000000000364e+02 -1.248199999999999874e-04 -2.940758231946485803e-03 2.684807466468867865e-03 -6.121741717141337405e-05 -1.835197622236396360e-04
6.189400000000000546e+02 -1.331399999999999890e-04 -3.299754302659268970e-03 3.030334246725861942e-03 6.121741717141337405e-05 -3.058662703727327357e-04
6.186699999999999591e+02 -2.235999999999999869e-04 -3.046092408383177779e-03 2.594670045532286150e-03 -1.541771988020719975e-04 -2.854751856812171875e-04
6.183899999999999864e+02 -1.819900000000000109e-04 -3.252461407116273313e-03 2.882251340901446999e-03 -1.745830045258902068e-04 -1.896370876310979759e-04
6.181200000000000045e+02 -1.575699999999999974e-04 -3.162174970170531819e-03 2.843621017642898163e-03 1.587118222964325502e-05 -3.119835957801910756e-04
6.178500000000000227e+02 -2.606400000000000253e-04 -3.353496229412677304e-03 2.826451985083541004e-03 -4.988085843596568671e-05 -4.506429716825002623e-04
6.175700000000000500e+02 -3.054700000000000145e-04 -3.589960707127673803e-03 2.974534890907955514e-03 -2.085926807322538890e-04 -3.915088260770941461e-04
6.172999999999999545e+02 -3.613000000000000001e-04 -3.370693645973771562e-03 2.641884885070484509e-03 -3.831756852581440958e-04 -3.425702228174643438e-04
6.170299999999999727e+02 -2.952699999999999834e-04 -3.409387833236229848e-03 2.815721339733945165e-03 -1.745830045259108337e-04 -4.017043684228519202e-04
6.167500000000000000e+02 -2.810399999999999791e-04 -3.402938802025797221e-03 2.835036501363209609e-03 -2.720774096507444419e-04 -2.895534026195165675e-04
6.164800000000000182e+02 -2.461499999999999929e-04 -3.209467865713546992e-03 2.710561015307913577e-03 -1.700483810317152762e-04 -3.160618127184904556e-04
6.162100000000000364e+02 -2.987600000000000195e-04 -3.521171040883314986e-03 2.916589406020141800e-03 -2.448696686856740960e-04 -3.486875482249226837e-04
6.159299999999999500e+02 -3.645200000000000133e-04 -3.469578791200031345e-03 2.736314564146939774e-03 -2.017907454909605256e-04 -5.097771172878878387e-04
6.156599999999999682e+02 -2.447999999999999872e-04 -3.321251073360632130e-03 2.826451985083541004e-03 -2.494042921797253327e-05 -4.424865378059015023e-04
6.153799999999999955e+02 -2.925800000000000210e-04 -3.336298812851582613e-03 2.744899080426608379e-03 -1.791176280200857914e-04 -3.955870430153935803e-04
6.151100000000000136e+02 -1.999799999999999928e-04 -3.400789124955672527e-03 2.998142310677074426e-03 -8.389053464230873517e-05 -3.017880534344333015e-04
6.148400000000000318e+02 -2.783600000000000115e-04 -3.727540039616391004e-03 3.163394249060846528e-03 -2.040580572379758237e-05 -5.118162257570468528e-04
6.145599999999999454e+02 -3.967299999999999776e-04 -3.630804571460256348e-03 2.830744243223394605e-03 -4.398584789353619123e-04 -3.588830905706619180e-04
6.142899999999999636e+02 -2.415800000000000011e-04 -3.553416196935340211e-03 3.064672311844576259e-03 -7.482128765393821998e-05 -3.915088260770941461e-04
6.140099999999999909e+02 -1.841400000000000090e-04 -3.544817488654802839e-03 3.169832636270607847e-03 -1.473752635608198880e-04 -2.181846061992122842e-04
6.137400000000000091e+02 -1.980999999999999905e-04 -3.398639447885528318e-03 2.998142310677074426e-03 -4.761354668886790117e-05 -3.323746804717065697e-04
6.134700000000000273e+02 -3.041300000000000036e-04 -3.774832935159386661e-03 3.159101990921012008e-03 -1.473752635608198880e-04 -4.465647547441823424e-04
6.131900000000000546e+02 -1.691100000000000123e-04 -3.600709092478355383e-03 3.255677799067394074e-03 -1.360387048253722210e-04 -1.998326299768372102e-04
6.129199999999999591e+02 -3.438499999999999825e-04 -3.596409738338086481e-03 2.901566502530711876e-03 -1.700483810317152762e-04 -5.016206834112890787e-04
6.126399999999999864e+02 -2.445400000000000134e-04 -3.903813559367566490e-03 3.405906833961716302e-03 -6.121741717141337405e-05 -4.118999107686096943e-04
6.123700000000000045e+02 -1.229400000000000122e-04 -3.407238156166085639e-03 3.156955861851084774e-03 6.575204066558831817e-05 -2.915925110886755816e-04
6.120900000000000318e+02 -2.711100000000000250e-04 -3.914561944718267586e-03 3.365130381633259747e-03 -1.995234337438833738e-04 -3.364528974100060039e-04
6.118200000000000500e+02 -2.759400000000000177e-04 -4.024195475295208949e-03 3.468144576989364535e-03 -2.947505271216397760e-04 -2.569276671131028793e-04
6.115399999999999636e+02 -1.240100000000000002e-04 -3.396489770815403625e-03 3.141932958361674365e-03 1.519098870550154726e-04 -3.731568498547376119e-04
6.112699999999999818e+02 -2.579600000000000035e-04 -3.716791654265709424e-03 3.195586185109634044e-03 -2.516716039269468325e-04 -2.630449925205427335e-04
6.110000000000000000e+02 -2.614499999999999854e-04 -3.994099996313307983e-03 3.465998447919456816e-03 -6.348472891851115281e-05 -4.384083208675835282e-04
6.107200000000000273e+02 -4.590099999999999844e-04 -3.955405809050850131e-03 3.030334246725861942e-03 -4.647989081533550793e-04 -4.547211886207996965e-04
6.104500000000000455e+02 -3.763300000000000239e-04 -3.987650965102894872e-03 3.227778121158441076e-03 -2.380677334444013596e-04 -5.016206834112705388e-04
6.101699999999999591e+02 -2.582199999999999773e-04 -3.888765819876616008e-03 3.365130381633259747e-03 -2.335331099502264290e-04 -2.813969687428992676e-04
6.098999999999999773e+02 -4.246499999999999949e-04 -4.224115442817891371e-03 3.367276510703167466e-03 -3.831756852581234959e-04 -4.628776224974169963e-04
6.096200000000000045e+02 -2.389000000000000064e-04 -3.938208392489755440e-03 3.453121673499953692e-03 -1.292367695840994845e-04 -3.384920058791464239e-04
6.093500000000000227e+02 -1.218600000000000022e-04 -3.955405809050850131e-03 3.706364903750399790e-03 -7.708859940103599873e-05 -1.610895690629836948e-04
6.090700000000000500e+02 -2.056100000000000050e-04 -3.931759361279342328e-03 3.513213287457674690e-03 -1.609791340433447339e-04 -2.467321247673451593e-04
6.087999999999999545e+02 -2.839900000000000237e-04 -4.381041868937847472e-03 3.807232970036596859e-03 -2.516716039269468325e-04 -3.119835957801910756e-04
6.085199999999999818e+02 -3.427799999999999944e-04 -4.178972224345040357e-03 3.485313609548721693e-03 -1.632464457904631396e-04 -5.056989003495884587e-04
6.082500000000000000e+02 -3.290899999999999815e-04 -4.112332235170806233e-03 3.446683286290172857e-03 -3.015524623629125124e-04 -3.548048736323810778e-04
6.079700000000000273e+02 -4.345800000000000032e-04 -4.475627660023838786e-03 3.599058450254441401e-03 -3.151563328454579853e-04 -5.424028527943015269e-04
6.077000000000000455e+02 -4.410199999999999754e-04 -4.415436702060016906e-03 3.526090061877197330e-03 -2.562062274211011903e-04 -6.076543238071659830e-04
6.074199999999999591e+02 -2.354099999999999975e-04 -4.230564474028304482e-03 3.753579743288637180e-03 -1.405733283195471515e-04 -3.201400296567898356e-04
6.071499999999999773e+02 -3.022500000000000013e-04 -4.527219909707121993e-03 3.916685552602482481e-03 -4.761354668888852134e-05 -5.301682019794033869e-04
6.068700000000000045e+02 -3.792800000000000143e-04 -4.436933472761380066e-03 3.669880709561777754e-03 -2.879485918803670395e-04 -4.628776224973984565e-04
6.065900000000000318e+02 -3.086899999999999735e-04 -4.189720609695721937e-03 3.564720385135727084e-03 -2.358004216973242078e-04 -3.751959583238965719e-04
6.063200000000000500e+02 -5.140299999999999557e-04 -4.662649565125694985e-03 3.626958128163394399e-03 -3.854429970052212747e-04 -6.300845169678220056e-04
6.060399999999999636e+02 -4.190099999999999879e-04 -4.783031481053337877e-03 3.936000714231746925e-03 -4.307892319471357044e-05 -7.585483505243733639e-04
6.057699999999999818e+02 -1.197199999999999989e-04 -4.215516734537334484e-03 3.968192650280534875e-03 1.655137575375403185e-04 -3.772350667930369919e-04
6.054900000000000091e+02 -2.590299999999999916e-04 -4.400388962569085939e-03 3.873762971204098692e-03 -1.564445105491904303e-04 -3.527657651632221179e-04
6.052200000000000273e+02 -3.167399999999999795e-04 -4.735738585510342220e-03 4.094814265405776789e-03 -3.831756852581234959e-04 -2.569276671131028793e-04
6.049400000000000546e+02 -4.034400000000000269e-04 -4.619656023722988614e-03 3.802940711896762339e-03 -1.677810692846380973e-04 -6.178498661529237572e-04
6.046699999999999591e+02 -5.754999999999999482e-04 -4.819575991245651087e-03 3.661296193282109149e-03 -4.058488027290188299e-04 -7.279617234871001499e-04
6.043899999999999864e+02 -2.294999999999999948e-04 -4.533668940917515155e-03 4.066914587496824225e-03 -4.149180497173893993e-04 -6.321236254368696992e-05
6.041100000000000136e+02 -3.379500000000000017e-04 -4.649751502704888712e-03 3.966046521210626723e-03 -2.403350451914785385e-04 -4.261736700526853883e-04
6.038400000000000318e+02 -2.842599999999999923e-04 -4.849671470227552052e-03 4.272942978209052882e-03 -1.587118222962675821e-04 -3.976261514845525402e-04
6.035599999999999454e+02 -2.598400000000000059e-04 -4.780881803983193234e-03 4.253627816579787571e-03 -2.947505271216810434e-05 -4.669558394356978365e-04
6.032899999999999636e+02 -3.180799999999999903e-04 -4.892665011630298322e-03 4.249335558439953052e-03 -2.766120331449193996e-04 -3.548048736323810778e-04
6.030099999999999909e+02 -4.101500000000000219e-04 -4.931359198892756174e-03 4.105544910755373061e-03 -2.743447213978422207e-04 -5.301682019794033869e-04
6.027300000000000182e+02 -3.913599999999999935e-04 -4.914161782331661482e-03 4.124860072384637505e-03 -3.537006325459760253e-04 -4.241345615835263741e-04
6.024600000000000364e+02 -2.968800000000000171e-04 -5.002298542207239684e-03 4.401710722404202948e-03 -2.902159036274648183e-04 -3.017880534344333015e-04
6.021799999999999500e+02 -4.469300000000000052e-04 -5.215116572150748329e-03 4.313719430537528085e-03 -1.632464457904631396e-04 -7.014533133881263160e-04
6.019099999999999682e+02 -1.594400000000000049e-04 -4.733588908440198445e-03 4.406002980544056549e-03 1.292367695840994845e-04 -4.200563446452084543e-04
6.016299999999999955e+02 -3.755300000000000044e-04 -5.028094667048871313e-03 4.268650720069237445e-03 -2.358004216973035808e-04 -5.016206834112705388e-04
6.013500000000000227e+02 -2.603700000000000025e-04 -4.776582449842924766e-03 4.249335558439953052e-03 -1.315040813311972633e-04 -3.751959583238780320e-04
6.010800000000000409e+02 -5.059799999999999498e-04 -5.376342352410972900e-03 4.358788141005838675e-03 -3.514333207988781923e-04 -6.423191677827386854e-04
6.007999999999999545e+02 -7.078400000000000533e-04 -5.599908767705144043e-03 4.174221040992782614e-03 -5.282836370718456322e-04 -8.706993163277273106e-04
6.005199999999999818e+02 -5.601999999999999558e-04 -5.268858498904137148e-03 4.142029104943994663e-03 -3.196909563396123431e-04 -7.748612182775895321e-04
6.002500000000000000e+02 -3.320400000000000261e-04 -5.384941060691510704e-03 4.712899437542501790e-03 -3.605025677872281077e-04 -3.058662703727327357e-04
5.999700000000000273e+02 -4.939000000000000248e-04 -5.574112642863511546e-03 4.577693306137589971e-03 -3.083543976041852488e-04 -6.606711440050952195e-04
5.996900000000000546e+02 -4.643800000000000228e-04 -5.395689446042192285e-03 4.459656207292016228e-03 -4.217199849586620816e-04 -5.016206834112890787e-04
5.994199999999999591e+02 -3.873400000000000150e-04 -5.604208121845412512e-03 4.820205891038460179e-03 -4.013141792348439265e-04 -3.751959583238780320e-04
5.991399999999999864e+02 -5.448999999999999634e-04 -5.681596496370328216e-03 4.581985564277424490e-03 -1.723156927787924280e-04 -8.808948586734850848e-04
5.988600000000000136e+02 -5.924100000000000286e-04 -5.844971953700677479e-03 4.650661694514834042e-03 -3.786410617639485382e-04 -7.850567606233473062e-04
5.985900000000000318e+02 -4.369999999999999970e-04 -5.862169370261772171e-03 4.979019442212470961e-03 -3.332948268221578160e-04 -5.301682019794033869e-04
5.983099999999999454e+02 -5.618100000000000437e-04 -5.754685516754955502e-03 4.620615887535973326e-03 -4.126507379702915664e-04 -6.973750964498268276e-04
5.980299999999999727e+02 -4.667900000000000217e-04 -5.993299671540096643e-03 5.049841701519787798e-03 -3.264928915809056794e-04 -5.933805645231088289e-04
5.977599999999999909e+02 -7.051499999999999825e-04 -6.154525451800321213e-03 4.734360728241693468e-03 -5.849664307491045942e-04 -8.136042791914616145e-04
5.974800000000000182e+02 -5.215499999999999650e-04 -5.911611942874911603e-03 4.858836214296989066e-03 -4.375911671882847334e-04 -5.974587814614083173e-04
5.972000000000000455e+02 -6.780399999999999795e-04 -6.072837723135136173e-03 4.706461050332740037e-03 -4.806700903829776769e-04 -8.564255570436516167e-04
5.969299999999999500e+02 -4.914900000000000258e-04 -6.092184816766355558e-03 5.101348799197859274e-03 -6.439165361734202437e-04 -3.527657651632221179e-04
5.966499999999999773e+02 -4.968499999999999609e-04 -6.180321576641952842e-03 5.176463316645029712e-03 -4.761354668888027192e-04 -5.158944426953462328e-04
5.963700000000000045e+02 -4.485399999999999847e-04 -6.315751232060545783e-03 5.410391385266211800e-03 -1.677810692846380973e-04 -6.994142049189858417e-04
5.960900000000000318e+02 -1.207900000000000006e-04 -5.801978412297970240e-03 5.549889774810957271e-03 -1.609791340433653609e-04 -8.564255570437999084e-05
5.958200000000000500e+02 -5.113500000000000423e-04 -6.042742244153236075e-03 5.011211378261258044e-03 -3.491660090517804136e-04 -6.565929270668143794e-04
5.955399999999999636e+02 -3.792800000000000143e-04 -6.251260919956456302e-03 5.485505902713402188e-03 -3.060870858570874701e-04 -4.424865378058829624e-04
5.952599999999999909e+02 -5.024899999999999679e-04 -6.328649294481352057e-03 5.313815577119848817e-03 -4.942739608655231497e-04 -5.097771172878878387e-04
5.949800000000000182e+02 -4.654500000000000109e-04 -6.457629918689551836e-03 5.517697838762189270e-03 -3.128890210983602065e-04 -6.015369983997076973e-04
5.947100000000000364e+02 -2.909699999999999873e-04 -6.231913826325236917e-03 5.637881066677671166e-03 -2.040580572380583315e-04 -3.711177413855786520e-04
5.944299999999999500e+02 -5.239700000000000130e-04 -6.861769207875166067e-03 5.803133005061423752e-03 -4.852047138771526345e-04 -5.587157205475362350e-04
5.941499999999999773e+02 -6.034200000000000197e-04 -6.679046656913597418e-03 5.461898482944283276e-03 -4.149180497173893993e-04 -7.728221098084490578e-04
5.938700000000000045e+02 -4.211600000000000131e-04 -6.507072491302691268e-03 5.652903970167082008e-03 -2.879485918803876936e-04 -5.424028527943200667e-04
5.936000000000000227e+02 -5.703999999999999869e-04 -6.666148594492772063e-03 5.515551709692262904e-03 -6.643223418972384530e-04 -4.853078156580729646e-04
5.933200000000000500e+02 -6.359000000000000069e-04 -7.334698163305159065e-03 6.052083977172054846e-03 -4.239872967057392605e-04 -8.258389300063782943e-04
5.930399999999999636e+02 -5.873099999999999588e-04 -6.747836323157937154e-03 5.562766549230480778e-03 -6.393819126792452861e-04 -5.403637443251611610e-04
5.927599999999999909e+02 -6.549600000000000040e-04 -6.990749832083345897e-03 5.670073002726439167e-03 -6.507184714146929802e-04 -6.586320355359548536e-04
5.924900000000000091e+02 -5.430199999999999610e-04 -7.493774266495259809e-03 6.397610757429048924e-03 -4.375911671882847334e-04 -6.362018423752802913e-04
5.922100000000000364e+02 -5.916100000000000091e-04 -6.844571791314071375e-03 5.650757841097173856e-03 -2.380677334444013596e-04 -9.094423772415807447e-04
5.919299999999999500e+02 -2.850700000000000066e-04 -7.121880133361650420e-03 6.541401405113628914e-03 -2.539389156740240114e-04 -3.119835957801725358e-04
5.916499999999999773e+02 -4.584699999999999930e-04 -7.278806559481626470e-03 6.352542046960738334e-03 -2.063253689851561102e-04 -6.831013371657696735e-04
5.913700000000000045e+02 -5.317499999999999961e-04 -7.723789712999843196e-03 6.648707858609587303e-03 -5.713625602665591214e-04 -4.955033580038306846e-04
5.911000000000000227e+02 -6.173799999999999471e-04 -7.642101984334659023e-03 6.395464628359121689e-03 -4.988085843596981074e-04 -7.238835065488007699e-04
5.908200000000000500e+02 -5.132300000000000447e-04 -7.897913555680893122e-03 6.859028507461669560e-03 -6.801935241268611048e-04 -3.629613075089798378e-04
5.905399999999999636e+02 -6.222099999999999940e-04 -7.470127818723752006e-03 6.215189786485919229e-03 -5.849664307491045942e-04 -6.545538185976368254e-04
5.902599999999999909e+02 -5.279899999999999914e-04 -7.919410326382256282e-03 6.850443991181981440e-03 -3.741064382697735806e-04 -6.667884694125721535e-04
5.899800000000000182e+02 -7.494399999999999803e-04 -8.067738044221655497e-03 6.558570437672966991e-03 -4.443931024295574698e-04 -1.021593343044934583e-03
5.897100000000000364e+02 -4.219599999999999783e-04 -7.697993588158191618e-03 6.841859474902312402e-03 -2.675427861565488302e-04 -5.607548290166766009e-04
5.894299999999999500e+02 -7.338699999999999651e-04 -8.587959895194645019e-03 7.107979479572281573e-03 -6.552530949088679378e-04 -8.034087368457223802e-04
5.891499999999999773e+02 -3.516400000000000146e-04 -7.605557474142344947e-03 6.889074314440530276e-03 -8.389053464230873517e-05 -5.933805645231088289e-04
5.888700000000000045e+02 -3.991500000000000256e-04 -8.407387021303180247e-03 7.597296907513855641e-03 -1.881868750084150527e-04 -5.872632391156505432e-04
5.885900000000000318e+02 -6.737499999999999782e-04 -8.493374104108634623e-03 7.131586899341400484e-03 -5.781644955078318578e-04 -7.605874589935138382e-04
5.883099999999999454e+02 -5.215499999999999650e-04 -8.867417914312367838e-03 7.809763685435865133e-03 -2.584735391681989691e-04 -7.585483505243733639e-04
5.880399999999999636e+02 -7.467599999999999585e-04 -8.774981800296502085e-03 7.268939159816219589e-03 -7.300743825628267306e-04 -7.605874589935323780e-04
5.877599999999999909e+02 -5.580599999999999797e-04 -8.897513393294267936e-03 7.766841104037462695e-03 -3.786410617639485382e-04 -7.198052896105013899e-04
5.874800000000000182e+02 -5.601999999999999558e-04 -9.222114630884861719e-03 8.088760464525357810e-03 -3.400967620634305524e-04 -7.565092420552144582e-04
5.872000000000000455e+02 -7.631299999999999932e-04 -8.970602413678915171e-03 7.429898840060156738e-03 -8.819842696178422032e-04 -6.565929270667958395e-04
5.869199999999999591e+02 -8.595000000000000209e-04 -9.529518451914360810e-03 7.792594652876507974e-03 -9.998844804664733937e-04 -7.361181573637174498e-04
5.866399999999999864e+02 -6.310699999999999600e-04 -9.490824264651902958e-03 8.213235950580653408e-03 -6.189761069554476766e-04 -6.423191677827386854e-04
5.863600000000000136e+02 -5.263800000000000119e-04 -9.508021681212978568e-03 8.440725631992093692e-03 -1.337713930782744151e-04 -8.788557502043075308e-04
5.860800000000000409e+02 -9.300899999999999532e-04 -1.067744600736715566e-02 8.801275315738496877e-03 -9.069246988358147703e-04 -9.502245466246303810e-04
5.858099999999999454e+02 -4.367299999999999741e-04 -9.761683575489069759e-03 8.872097575045853612e-03 -1.949888102496877891e-04 -6.545538185976368254e-04
5.855299999999999727e+02 -7.352199999999999708e-04 -1.057641118507075123e-02 9.086710482037770389e-03 -7.935591114813379376e-04 -6.851404456349101477e-04
5.852500000000000000e+02 -5.797999999999999985e-04 -1.026900736404125214e-02 9.093148869247513061e-03 -2.834139683861921361e-04 -8.462300146978938425e-04
5.849700000000000273e+02 -6.608599999999999848e-04 -1.070754148634905575e-02 9.367853390197170352e-03 -3.559679442930531500e-04 -9.359507873405546871e-04
5.846900000000000546e+02 -8.356099999999999769e-04 -1.124066139974286976e-02 9.552420490210206463e-03 -8.774496461236466456e-04 -7.972914114382639861e-04
5.844099999999999682e+02 -9.870000000000000301e-04 -1.133524719082888016e-02 9.342099841358144155e-03 -8.457072816644013421e-04 -1.115392332625894916e-03
5.841299999999999955e+02 -1.207600000000000080e-03 -1.192640838511637054e-02 9.494475005322413133e-03 -1.067903832879159558e-03 -1.331537830355966753e-03
5.838500000000000227e+02 -8.337299999999999746e-04 -1.122561366025191971e-02 9.543835973930537425e-03 -5.849664307491045942e-04 -1.054219078551348271e-03
5.835700000000000500e+02 -6.970999999999999766e-04 -1.108588465069305744e-02 9.672603718125706573e-03 -5.940356777374545096e-04 -7.911740860307871605e-04
5.832899999999999636e+02 -5.967099999999999705e-04 -1.131804977426778547e-02 1.010826791931928280e-02 -3.786410617639485382e-04 -7.911740860308057004e-04
5.830099999999999909e+02 -7.228700000000000229e-04 -1.173078777173395745e-02 1.026493534142338543e-02 -5.509567545427616203e-04 -8.788557502043075308e-04
5.827400000000000091e+02 -8.219199999999999640e-04 -1.163620198064796614e-02 9.973061787914370979e-03 -5.260163253247890532e-04 -1.088883922526921082e-03
5.824600000000000364e+02 -6.248900000000000158e-04 -1.175228454243532061e-02 1.048598663562506396e-02 -4.239872967057392605e-04 -8.034087368457038403e-04
5.821799999999999500e+02 -7.156200000000000365e-04 -1.166199810548959777e-02 1.021342824374531395e-02 -5.781644955078318578e-04 -8.380735808212950826e-04
5.818999999999999773e+02 -9.475399999999999708e-04 -1.205968836346481970e-02 1.014475211350790440e-02 -5.963029894845522884e-04 -1.264247250873961823e-03
5.816200000000000045e+02 -6.093200000000000005e-04 -1.239503798640607599e-02 1.115772503450974777e-02 -3.741064382697735806e-04 -8.197216045989199002e-04
5.813400000000000318e+02 -5.848999999999999599e-04 -1.142768330484474591e-02 1.023918179258435923e-02 -8.774496461236466456e-04 -3.221791381259488498e-04
5.810599999999999454e+02 -7.642099999999999761e-04 -1.251756957940384357e-02 1.096886567635685719e-02 -5.350855723131389685e-04 -9.706156313161273894e-04
5.807799999999999727e+02 -6.334799999999999589e-04 -1.212417867556890919e-02 1.083580567402189256e-02 -6.960647063564836482e-04 -5.791068052390331350e-04
5.805000000000000000e+02 -8.294300000000000327e-04 -1.278412953610074017e-02 1.110407180776178809e-02 -7.754206175046175070e-04 -8.788557502042889909e-04
5.802200000000000273e+02 -1.032600000000000054e-03 -1.288301468132701903e-02 1.079932147983323106e-02 -8.525092169056740785e-04 -1.192878454453657512e-03
5.799400000000000546e+02 -8.259400000000000509e-04 -1.280347662973197950e-02 1.113197148567070249e-02 -9.159939458241852855e-04 -7.442745912403162098e-04
5.796599999999999682e+02 -8.613800000000000233e-04 -1.338603911573891386e-02 1.164275020431148819e-02 -1.054299962396634685e-03 -6.871795541040505136e-04
5.793799999999999955e+02 -9.204299999999999678e-04 -1.328500429344254760e-02 1.142384503917973776e-02 -5.214817018305934956e-04 -1.278521010158037517e-03
5.791000000000000227e+02 -7.333399999999999684e-04 -1.284432049406458026e-02 1.135946116708218094e-02 -2.607408509152967478e-04 -1.156174502008907364e-03
5.788200000000000500e+02 -9.370700000000000253e-04 -1.336239266796744422e-02 1.146676762057812111e-02 -8.434399699173035633e-04 -1.021593343044934583e-03
5.785399999999999636e+02 -7.980300000000000284e-04 -1.293675660808044775e-02 1.132083084382361216e-02 -8.615784638940652748e-05 -1.437571470751843657e-03
5.782599999999999909e+02 -8.055399999999999887e-04 -1.405458868455131995e-02 1.242179505669213126e-02 -6.031049247258250248e-04 -9.869284990693435577e-04
5.779800000000000182e+02 -1.016299999999999929e-03 -1.363325197880459194e-02 1.157836633221389321e-02 -1.183536731980734062e-03 -8.666210993894093908e-04
5.777000000000000455e+02 -9.762599999999999533e-04 -1.361820423931364016e-02 1.164489633338141455e-02 -8.547765286527512574e-04 -1.084805705588603054e-03
5.774199999999999591e+02 -5.712099999999999470e-04 -1.378372937371413406e-02 1.261709280205478359e-02 -4.171853614644665240e-04 -7.116488557338839817e-04
5.771399999999999864e+02 -7.642099999999999761e-04 -1.390196161257163318e-02 1.235097279738481442e-02 -7.686186822633447706e-04 -7.605874589935138382e-04
5.768600000000000136e+02 -1.165800000000000039e-03 -1.456406215017364697e-02 1.220932827877014085e-02 -1.095111573844229904e-03 -1.229582406898407660e-03
5.765800000000000409e+02 -9.604200000000000237e-04 -1.424590994379348538e-02 1.230161182877665023e-02 -6.280453539438181918e-04 -1.260169033935681091e-03
5.762999999999999545e+02 -1.269399999999999955e-03 -1.487791500241355917e-02 1.231663473226610010e-02 -1.117784691315125076e-03 -1.404945735245448617e-03
5.760199999999999818e+02 -1.135399999999999951e-03 -1.460920536864651620e-02 1.231663473226610010e-02 -1.086042326855921189e-03 -1.178604695169581818e-03
5.757400000000000091e+02 -1.023199999999999934e-03 -1.458555892087501013e-02 1.251622473576860517e-02 -7.686186822633447706e-04 -1.252012600059045034e-03
5.754600000000000364e+02 -1.069099999999999911e-03 -1.504344013681403226e-02 1.288106667765482466e-02 -1.024824909684487161e-03 -1.109275007218436630e-03
5.751799999999999500e+02 -8.181599999999999593e-04 -1.479837695081853699e-02 1.313860216604512479e-02 -1.038428780167032633e-03 -6.198889746221013112e-04
5.748999999999999773e+02 -7.564200000000000524e-04 -1.441573443233424776e-02 1.287892054858493646e-02 -6.983320181035608271e-04 -8.095260622531807743e-04
5.746200000000000045e+02 -9.346600000000000264e-04 -1.520896527121454525e-02 1.331673087884843905e-02 -7.187378238273996363e-04 -1.127626983440793056e-03
5.743400000000000318e+02 -1.169799999999999920e-03 -1.575068389288891701e-02 1.338755313815579578e-02 -6.983320181035608271e-04 -1.592543714407369066e-03
5.740499999999999545e+02 -9.359999999999999831e-04 -1.531644912472136279e-02 1.342189120327447020e-02 -9.363997515479621867e-04 -9.339116788714327527e-04
5.737699999999999818e+02 -7.837999999999999698e-04 -1.549272264447255736e-02 1.390047798586646968e-02 -5.645606250252863849e-04 -9.808111736619037034e-04
5.734900000000000091e+02 -9.719699999999999521e-04 -1.653961537762892869e-02 1.457007025568122539e-02 -8.366380346760308269e-04 -1.092962139465238893e-03
5.732100000000000364e+02 -9.601600000000000499e-04 -1.491016015846556401e-02 1.296691184045159137e-02 -6.688569653914134107e-04 -1.221425973021771820e-03
5.729299999999999500e+02 -1.232299999999999975e-03 -1.654821408590950380e-02 1.405714540797055323e-02 -6.076395482200205823e-04 -1.794415452853365209e-03
5.726499999999999773e+02 -1.130900000000000004e-03 -1.619781672347725757e-02 1.391120863121602519e-02 -8.638457756411217726e-04 -1.370280891269857375e-03
5.723700000000000045e+02 -1.061099999999999934e-03 -1.636764121201801994e-02 1.422025121728437771e-02 -1.104180820832621019e-03 -1.021593343044934583e-03
5.720900000000000318e+02 -9.300899999999999532e-04 -1.626230703558134705e-02 1.437691863938853933e-02 -9.227958810654167138e-04 -9.359507873405546871e-04
5.718099999999999454e+02 -1.368199999999999972e-03 -1.669224244960861372e-02 1.392837766377540316e-02 -8.502419051585762997e-04 -1.835197622236396306e-03
5.715299999999999727e+02 -1.089300000000000077e-03 -1.648157409673526794e-02 1.427819670217221094e-02 -1.081507703361725631e-03 -1.095001247934398016e-03
5.712500000000000000e+02 -1.222400000000000006e-03 -1.785091839041208842e-02 1.537916091504076821e-02 -1.067903832879138959e-03 -1.360085348924099709e-03
5.709700000000000273e+02 -1.385299999999999900e-03 -1.634399476424651387e-02 1.355065894746962027e-02 -9.341324398008644080e-04 -1.788298127445925355e-03
5.706799999999999500e+02 -1.202500000000000010e-03 -1.730060106045722135e-02 1.486623606733005615e-02 -1.129121250050614186e-03 -1.270364576281438757e-03
5.703999999999999773e+02 -1.342400000000000104e-03 -1.892360724841011047e-02 1.620542060695964737e-02 -1.237952213910854153e-03 -1.439610579221002780e-03
5.701200000000000045e+02 -1.243600000000000087e-03 -1.691150951076253461e-02 1.440052605915762007e-02 -9.318651280538079373e-04 -1.521174917987064756e-03
5.698400000000000318e+02 -1.006900000000000026e-03 -1.802934158723342936e-02 1.597793092554820882e-02 -1.138190497038964102e-03 -8.972077264266826047e-04
5.695599999999999454e+02 -1.088699999999999954e-03 -1.814542414902078210e-02 1.592856995694008279e-02 -8.366380346760308269e-04 -1.325420504948508467e-03
5.692799999999999727e+02 -1.185599999999999979e-03 -1.793690547321754106e-02 1.553153607900503719e-02 -5.600260015310908274e-04 -1.753633283470334113e-03
5.690000000000000000e+02 -1.172499999999999931e-03 -1.807878415984654971e-02 1.570322640459857061e-02 -9.590728690188575749e-04 -1.366202674331539347e-03
5.687200000000000273e+02 -1.171100000000000006e-03 -1.825505767959774428e-02 1.587920898833191860e-02 -8.457072816644220503e-04 -1.468158097789117088e-03
5.684299999999999500e+02 -1.034799999999999999e-03 -1.879247694713182676e-02 1.669473803490120409e-02 -7.550148117808404974e-04 -1.284638335565477371e-03
5.681499999999999773e+02 -1.324899999999999949e-03 -1.888276338407752705e-02 1.620971286509946194e-02 -1.181269420233656883e-03 -1.447767013097601540e-03
5.678700000000000045e+02 -1.122299999999999904e-03 -1.836469121017466483e-02 1.610455254067343078e-02 -1.018022974443193824e-03 -1.203073996799415395e-03
5.675900000000000318e+02 -1.220500000000000014e-03 -1.945027813059351310e-02 1.698231933027036233e-02 -5.554913780369365780e-04 -1.814806537544880758e-03
5.673099999999999454e+02 -1.392599999999999914e-03 -1.934924330829712949e-02 1.652733996744752340e-02 -1.247021460899245269e-03 -1.529331351863663516e-03
5.670299999999999727e+02 -1.034799999999999999e-03 -1.857750924011819169e-02 1.648441738604913831e-02 -1.067903832879180158e-03 -9.991631498842601291e-04
5.667400000000000091e+02 -1.266699999999999944e-03 -1.967384454588772327e-02 1.709821030004602879e-02 -9.862806099839485207e-04 -1.529331351863663516e-03
5.664600000000000364e+02 -1.339700000000000092e-03 -2.002209223124978496e-02 1.730638481982816473e-02 -7.708859940104425493e-04 -1.855588706927911854e-03
5.661799999999999500e+02 -1.283300000000000022e-03 -1.979637613888547004e-02 1.720766288261187452e-02 -1.203942537704552271e-03 -1.345811589640024016e-03
5.658999999999999773e+02 -1.057100000000000053e-03 -1.964804842104607083e-02 1.749095191984122166e-02 -3.627698795343258864e-04 -1.692460029395787685e-03
5.656200000000000045e+02 -1.466899999999999931e-03 -2.057240956120469366e-02 1.761971966403637346e-02 -1.201675225957454492e-03 -1.692460029395787685e-03
5.653400000000000318e+02 -1.067800000000000043e-03 -2.022846122998287963e-02 1.804894547802020702e-02 -5.668279367723842721e-04 -1.529331351863663516e-03
5.650499999999999545e+02 -1.353100000000000093e-03 -2.098084820453059718e-02 1.822063580361374044e-02 -1.020290286190291603e-03 -1.672068944704272137e-03
5.647699999999999818e+02 -1.394999999999999973e-03 -2.050791924910060418e-02 1.768410353613394589e-02 -7.935591114813379376e-04 -1.937153045693973830e-03
5.644900000000000091e+02 -1.191500000000000068e-03 -2.100234497523196034e-02 1.858547774549999809e-02 -7.482128765395471611e-04 -1.590504605938210161e-03
5.642100000000000364e+02 -1.136999999999999990e-03 -2.098084820453059718e-02 1.867132290829676480e-02 -7.935591114813379376e-04 -1.447767013097601540e-03
5.639299999999999500e+02 -1.213000000000000102e-03 -2.089486112172514107e-02 1.843524871060565548e-02 -1.337713930782826821e-03 -1.101118573341837653e-03
5.636399999999999864e+02 -1.438499999999999892e-03 -2.186221580328649022e-02 1.895031968738625575e-02 -1.224348343428349880e-03 -1.631286775321241040e-03
5.633600000000000136e+02 -1.298099999999999948e-03 -2.162575132557149546e-02 1.899324226878464084e-02 -1.315040813311931433e-03 -1.284638335565477371e-03
5.630800000000000409e+02 -1.227500000000000075e-03 -2.181922226188376390e-02 1.935808421067089849e-02 -6.801935241268611048e-04 -1.692460029395787685e-03
5.627999999999999545e+02 -1.443599999999999961e-03 -2.207718351030012530e-02 1.914347130367897998e-02 -1.269694578370140657e-03 -1.610895690629725709e-03
5.625099999999999909e+02 -1.320400000000000003e-03 -2.222766090520966742e-02 1.955123582696362272e-02 -9.976171687193962148e-04 -1.610895690629725709e-03
5.622300000000000182e+02 -1.486300000000000078e-03 -2.272208663134102358e-02 1.972292615255715614e-02 -1.360387048253722210e-03 -1.590504605938210161e-03
5.619500000000000455e+02 -1.268599999999999936e-03 -2.302304142116011129e-02 2.045261003632967492e-02 -1.179002108486559104e-03 -1.345811589640024016e-03
5.616699999999999591e+02 -1.313900000000000007e-03 -2.263609954853557094e-02 1.995900035024826547e-02 -1.201675225957454492e-03 -1.427375928406085992e-03
5.613799999999999955e+02 -1.372500000000000022e-03 -2.338848652308328849e-02 2.060283907122401753e-02 -8.842515813649193821e-04 -1.814806537544880758e-03
5.611000000000000227e+02 -1.478200000000000043e-03 -2.375393162500646221e-02 2.073160681541916586e-02 -1.110982756073873156e-03 -1.835197622236396306e-03
5.608200000000000500e+02 -1.299699999999999987e-03 -2.366794454220100957e-02 2.101060359450865681e-02 -1.337713930782826821e-03 -1.284638335565477371e-03
5.605399999999999636e+02 -1.388600000000000034e-03 -2.375393162500646221e-02 2.094621972241108437e-02 -1.088309638602977768e-03 -1.651677860012756589e-03
5.602500000000000000e+02 -1.314499999999999913e-03 -2.414087349763100257e-02 2.148275198989087545e-02 -9.295978163067101585e-04 -1.651677860012756589e-03
5.599700000000000273e+02 -1.538300000000000041e-03 -2.424835735113781837e-02 2.113937133870380861e-02 -1.110982756073873156e-03 -1.916761961002458282e-03
5.596900000000000546e+02 -1.419700000000000085e-03 -2.555966036392098156e-02 2.268458426904560940e-02 -1.519098870549989710e-03 -1.325420504948508467e-03
5.594099999999999682e+02 -1.678199999999999917e-03 -2.467829276516508505e-02 2.128960037359815122e-02 -1.383060165724617598e-03 -1.937153045693973830e-03
5.591200000000000045e+02 -1.592600000000000005e-03 -2.566714421742779736e-02 2.244851007135450008e-02 -1.632464457904466652e-03 -1.549722436555179064e-03
5.588400000000000318e+02 -1.802699999999999962e-03 -2.644102796267687808e-02 2.279189072254156692e-02 -1.723156927788047988e-03 -1.875979791619427186e-03
5.585599999999999454e+02 -1.918400000000000010e-03 -2.500074432568553592e-02 2.113937133870380861e-02 -1.632464457904466652e-03 -2.161454977300644644e-03
5.582799999999999727e+02 -1.624000000000000010e-03 -2.695695045950959740e-02 2.367180364120842831e-02 -1.496425753079094322e-03 -1.733242198778818782e-03
5.579900000000000091e+02 -2.014000000000000165e-03 -2.650551827478096756e-02 2.242704878065530927e-02 -2.040580572380583206e-03 -1.998326299768520258e-03
5.577100000000000364e+02 -1.551499999999999928e-03 -2.603258931935097456e-02 2.287773588533833363e-02 -1.473752635608198934e-03 -1.631286775321241040e-03
5.574299999999999500e+02 -1.531400000000000036e-03 -2.682796983530141843e-02 2.369326493190761912e-02 -1.587118222962675875e-03 -1.508940267172147968e-03
5.571399999999999864e+02 -1.435499999999999927e-03 -2.618306671426051668e-02 2.328550040862297638e-02 -9.522709337776054384e-04 -1.855588706927911854e-03
5.568600000000000136e+02 -1.684900000000000026e-03 -2.725790524932868511e-02 2.386495525750115254e-02 -1.632464457904466652e-03 -1.712851114087303233e-03
5.565800000000000409e+02 -1.590999999999999966e-03 -2.758035680984913252e-02 2.433710365288336772e-02 -1.587118222962675875e-03 -1.610895690629725709e-03
5.562999999999999545e+02 -1.171900000000000025e-03 -2.601109254864961140e-02 2.360741976911085241e-02 -1.133655873544768544e-03 -1.223465081490930943e-03
5.560099999999999909e+02 -2.033300000000000038e-03 -2.891315659333365887e-02 2.478779075756639555e-02 -1.813849397671629541e-03 -2.243019316066706403e-03
5.557300000000000182e+02 -1.710900000000000008e-03 -2.755886003914776936e-02 2.410102945519226186e-02 -1.723156927788047988e-03 -1.692460029395787685e-03
5.554500000000000455e+02 -1.676299999999999926e-03 -2.936458877806228870e-02 2.596816174602193522e-02 -1.405733283195512769e-03 -1.916761961002458282e-03
5.551599999999999682e+02 -2.028999999999999988e-03 -2.852621472070911851e-02 2.442294881568013443e-02 -1.655137575375361823e-03 -2.365365824215799693e-03
5.548799999999999955e+02 -1.981199999999999802e-03 -2.990200804559637118e-02 2.588231658322516851e-02 -2.176619277205955535e-03 -1.814806537544880758e-03
5.546000000000000227e+02 -1.361699999999999976e-03 -2.805328576527912551e-02 2.528140044364780153e-02 -7.935591114813379376e-04 -1.875979791619427186e-03
5.543099999999999454e+02 -1.890799999999999989e-03 -3.018146606471409574e-02 2.635446497860738715e-02 -1.632464457904466652e-03 -2.120672807917613548e-03
5.540299999999999727e+02 -2.085099999999999888e-03 -3.005248544050591331e-02 2.583939400182678689e-02 -2.085926807322373983e-03 -2.079890638534582451e-03
5.537500000000000000e+02 -1.714699999999999992e-03 -2.947207263156910451e-02 2.598962303672112950e-02 -1.564445105491780487e-03 -1.855588706927911854e-03
5.534600000000000364e+02 -1.553099999999999967e-03 -3.037493700102636418e-02 2.723437789727424507e-02 -1.383060165724617598e-03 -1.692460029395787685e-03
5.531799999999999500e+02 -1.759799999999999949e-03 -3.022445960611682206e-02 2.665492304839607238e-02 -1.677810692846257211e-03 -1.835197622236396306e-03
5.528999999999999773e+02 -1.661799999999999953e-03 -3.097684658066453614e-02 2.759921983916050620e-02 -1.745830045258943376e-03 -1.590504605938210161e-03
5.526100000000000136e+02 -1.834399999999999920e-03 -3.095534980996317298e-02 2.723437789727424507e-02 -1.473752635608198934e-03 -2.161454977300644644e-03
5.523300000000000409e+02 -2.570199999999999915e-03 -3.123480782908089753e-02 2.603254561811951112e-02 -2.335331099502222819e-03 -2.793578602737625555e-03
5.520399999999999636e+02 -2.188199999999999954e-03 -3.278257531957905896e-02 2.835036501363221231e-02 -1.791176280200734152e-03 -2.548885586439439410e-03
5.517599999999999909e+02 -1.936699999999999967e-03 -3.200869157432997825e-02 2.809282952524191218e-02 -1.881868750084315705e-03 -1.977935215077004927e-03
5.514800000000000182e+02 -1.852899999999999990e-03 -3.194420126222588530e-02 2.820013597873787317e-02 -1.609791340433571263e-03 -2.059499553843067120e-03
5.511900000000000546e+02 -2.030899999999999980e-03 -3.280407209028041865e-02 2.869374566481927916e-02 -2.131273042264164759e-03 -1.937153045693973830e-03
5.509099999999999682e+02 -1.892100000000000075e-03 -3.269658823677359938e-02 2.884397469971362177e-02 -2.040580572380583206e-03 -1.774024368161849661e-03
5.506299999999999955e+02 -2.177999999999999815e-03 -3.327700104571041512e-02 2.884397469971362177e-02 -1.972561219967897041e-03 -2.385756908907315024e-03
5.503400000000000318e+02 -1.827199999999999961e-03 -3.284706563168314497e-02 2.914443276950230699e-02 -1.859195632613420317e-03 -1.794415452853365209e-03
5.500599999999999454e+02 -2.338799999999999820e-03 -3.450231697568811873e-02 2.976681019977886478e-02 -2.380677334444013596e-03 -2.304192570141253265e-03
5.497699999999999818e+02 -2.040000000000000147e-03 -3.254611084186406073e-02 2.841474888572978821e-02 -2.131273042264164759e-03 -1.957544130385489162e-03
5.494900000000000091e+02 -2.017800000000000149e-03 -3.488925884831266255e-02 3.079695215334006531e-02 -1.927214985026106265e-03 -2.100281723226097783e-03
5.492100000000000364e+02 -2.757299999999999855e-03 -3.493225238971538887e-02 2.938050696719341631e-02 -3.128890210983560974e-03 -2.406147993598830789e-03
5.489199999999999591e+02 -1.801400000000000093e-03 -3.433034281007721344e-02 3.066818440914491697e-02 -2.085926807322373983e-03 -1.549722436555179064e-03
5.486399999999999864e+02 -2.155699999999999977e-03 -3.471728468270175727e-02 3.034626504865704094e-02 -2.153946159735060147e-03 -2.161454977300644644e-03
5.483500000000000227e+02 -1.959499999999999870e-03 -3.497524593111811519e-02 3.099010376963278954e-02 -1.632464457904466652e-03 -2.263410400758222168e-03
5.480700000000000500e+02 -1.948999999999999995e-03 -3.566314259356174327e-02 3.169832636270611403e-02 -2.335331099502222819e-03 -1.610895690629725709e-03
5.477899999999999636e+02 -2.125900000000000012e-03 -3.529769749163856607e-02 3.099010376963278954e-02 -2.176619277205955535e-03 -2.079890638534582451e-03
5.475000000000000000e+02 -2.072800000000000076e-03 -3.493225238971538887e-02 3.073256828124248941e-02 -2.244638629618641700e-03 -1.916761961002458282e-03
5.472200000000000273e+02 -2.174800000000000171e-03 -3.538368457444401871e-02 3.099010376963278954e-02 -1.700483810317152599e-03 -2.589667755822470073e-03
5.469299999999999500e+02 -2.079999999999999818e-03 -3.699594237704626615e-02 3.277139089766570312e-02 -2.312657982031327431e-03 -1.875979791619427186e-03
5.466499999999999773e+02 -2.410199999999999929e-03 -3.632954248530400471e-02 3.146225216501500471e-02 -2.607408509152967478e-03 -2.222628231375191072e-03
5.463600000000000136e+02 -2.445600000000000031e-03 -3.738288424967080303e-02 3.242801024647863628e-02 -2.652754744094758255e-03 -2.263410400758222168e-03
5.460800000000000409e+02 -2.289699999999999982e-03 -3.742587779107352935e-02 3.279285218836489046e-02 -2.834139683861920927e-03 -1.794415452853365209e-03
5.457999999999999545e+02 -2.067100000000000101e-03 -3.652301342161626968e-02 3.234216508368186610e-02 -2.063253689851478594e-03 -2.059499553843067120e-03
5.455099999999999909e+02 -2.248899999999999857e-03 -3.645852310951218367e-02 3.191293926969803602e-02 -2.312657982031327431e-03 -2.181846061992159976e-03
5.452300000000000182e+02 -2.635399999999999982e-03 -3.663049727512308895e-02 3.129056183942147129e-02 -2.494042921798490537e-03 -2.773187518046109790e-03
5.449400000000000546e+02 -2.416900000000000038e-03 -3.835023893123215566e-02 3.343669090934064253e-02 -2.426023569385804372e-03 -2.426539078290346121e-03
5.446599999999999682e+02 -2.463900000000000205e-03 -3.712492300125444511e-02 3.212755217668995106e-02 -3.310275150750723646e-03 -1.712851114087303233e-03
5.443700000000000045e+02 -1.946100000000000087e-03 -3.813527122421852406e-02 3.418783608381235212e-02 -1.881868750084315705e-03 -1.998326299768520258e-03
5.440900000000000318e+02 -2.345799999999999882e-03 -3.888765819876623814e-02 3.412345221171477622e-02 -2.153946159735060147e-03 -2.528494501747923645e-03
5.437999999999999545e+02 -2.547400000000000012e-03 -3.809227768281579773e-02 3.294308122325923655e-02 -2.675427861565653643e-03 -2.426539078290346121e-03
5.435199999999999818e+02 -2.319700000000000061e-03 -3.974752902682077149e-02 3.504628771178001923e-02 -2.448696686856699761e-03 -2.202237146683675307e-03
5.432300000000000182e+02 -2.480200000000000113e-03 -3.940358069559895399e-02 3.438098770010507982e-02 -2.312657982031327431e-03 -2.630449925205501169e-03
5.429500000000000455e+02 -2.595099999999999924e-03 -3.916711621788396269e-02 3.390883930472286117e-02 -2.607408509152967478e-03 -2.589667755822470073e-03
5.426599999999999682e+02 -2.480800000000000019e-03 -4.052141277206985220e-02 3.549697481646304359e-02 -2.584735391682072090e-03 -2.385756908907315024e-03
5.423799999999999955e+02 -2.589800000000000175e-03 -3.953256131980713989e-02 3.429514253730830964e-02 -3.038197741099979421e-03 -2.181846061992159976e-03
5.421000000000000227e+02 -2.320299999999999967e-03 -3.927460007139077502e-02 3.457413931639780058e-02 -2.766120331449235196e-03 -1.916761961002458282e-03
5.418099999999999454e+02 -2.270599999999999789e-03 -3.979052256822349781e-02 3.519651674667435837e-02 -2.448696686856699761e-03 -2.100281723226097783e-03
5.415299999999999727e+02 -2.329700000000000087e-03 -4.129529651731892598e-02 3.657003935142262574e-02 -2.766120331449235196e-03 -1.937153045693973830e-03
5.412400000000000091e+02 -1.958999999999999804e-03 -4.052141277206985220e-02 3.654857806072343840e-02 -2.267311747089537088e-03 -1.672068944704272137e-03
5.409600000000000364e+02 -2.494199999999999803e-03 -3.991950319243167677e-02 3.489605867688568008e-02 -2.630081626623862866e-03 -2.344974739524283928e-03
5.406699999999999591e+02 -2.274400000000000206e-03 -4.133829005872165230e-02 3.672026838631697182e-02 -2.652754744094758255e-03 -1.937153045693973830e-03
5.403899999999999864e+02 -2.355400000000000115e-03 -4.129529651731892598e-02 3.652711677002424412e-02 -2.426023569385804372e-03 -2.283801485449737500e-03
5.401000000000000227e+02 -2.761800000000000019e-03 -4.273558015431026813e-02 3.712803290960161456e-02 -3.060870858570874809e-03 -2.508103417056408314e-03
5.398200000000000500e+02 -2.994500000000000200e-03 -4.338048327535116988e-02 3.732118452589433533e-02 -2.788793448920130150e-03 -3.181009211876420321e-03
5.395299999999999727e+02 -2.926600000000000121e-03 -4.183271578485300846e-02 3.590473933974768633e-02 -3.332948268221619034e-03 -2.569276671130954742e-03
5.392400000000000091e+02 -2.267100000000000191e-03 -4.247761890589391021e-02 3.787917808407332415e-02 -2.471369804327595149e-03 -2.079890638534582451e-03
5.389600000000000364e+02 -2.490700000000000205e-03 -4.318701233903889797e-02 3.813671357246362081e-02 -2.539389156740281314e-03 -2.446930162981861886e-03
5.386699999999999591e+02 -2.669200000000000045e-03 -4.320850910974026460e-02 3.781479421197574825e-02 -3.106217093512665586e-03 -2.263410400758222168e-03
5.383899999999999864e+02 -2.605300000000000064e-03 -4.239163182308845756e-02 3.712803290960161456e-02 -2.539389156740281314e-03 -2.650841009897016935e-03
5.381000000000000227e+02 -2.651999999999999844e-03 -4.316551556833753828e-02 3.779333292127655397e-02 -2.970178388687293256e-03 -2.365365824215799693e-03
5.378200000000000500e+02 -3.145699999999999972e-03 -4.396089608428797868e-02 3.757872001428463893e-02 -3.423640738105200587e-03 -2.915925110886718411e-03
5.375299999999999727e+02 -3.101099999999999864e-03 -4.424035410340570323e-02 3.798648453756928167e-02 -3.650371912814154469e-03 -2.589667755822470073e-03
5.372500000000000000e+02 -2.544400000000000047e-03 -4.314401879763617165e-02 3.796502324687008739e-02 -3.355621385692514422e-03 -1.835197622236396306e-03
5.369600000000000364e+02 -3.263999999999999974e-03 -4.359545098236480148e-02 3.702072645610565704e-02 -3.196909563396247139e-03 -3.303355720025513177e-03
5.366799999999999500e+02 -2.940900000000000198e-03 -4.305803171483071901e-02 3.710657161890242028e-02 -3.491660090517886752e-03 -2.446930162981861886e-03
5.363899999999999864e+02 -2.409399999999999910e-03 -4.370293483587162076e-02 3.880201358413856022e-02 -2.743447213978339808e-03 -2.120672807917613548e-03
5.361100000000000136e+02 -2.921299999999999938e-03 -4.421885733270433660e-02 3.830840389805715424e-02 -3.264928915808933303e-03 -2.610058840513985838e-03
5.358200000000000500e+02 -2.669799999999999951e-03 -4.432634118621115588e-02 3.890932003763452468e-02 -3.060870858570874809e-03 -2.324583654832768596e-03
5.355299999999999727e+02 -2.592199999999999799e-03 -4.413287024989888396e-02 3.888785874693533040e-02 -2.902159036274607092e-03 -2.304192570141253265e-03
5.352500000000000000e+02 -2.673000000000000029e-03 -4.494974753655069100e-02 3.953169746791108247e-02 -2.811466566391025539e-03 -2.548885586439439410e-03
5.349600000000000364e+02 -2.609600000000000114e-03 -4.499274107795341732e-02 3.970338779350461589e-02 -2.947505271216397868e-03 -2.304192570141253265e-03
5.346799999999999500e+02 -3.419999999999999863e-03 -4.583111513530659098e-02 3.890932003763452468e-02 -3.582352560401468305e-03 -3.282964635333997846e-03
5.343899999999999864e+02 -3.089000000000000166e-03 -4.469178628813433307e-02 3.843717164225230604e-02 -3.967795557406689905e-03 -2.304192570141253265e-03
5.341100000000000136e+02 -2.760799999999999886e-03 -4.626105054933385419e-02 4.066914587496824052e-02 -2.924832153745502480e-03 -2.610058840513985838e-03
5.338200000000000500e+02 -3.111899999999999909e-03 -4.488525722444660498e-02 3.858740067714664518e-02 -3.219582680867142527e-03 -3.017880534344295936e-03
5.335299999999999727e+02 -3.268599999999999978e-03 -4.557315388689022612e-02 3.893078132833371202e-02 -3.922449322464899128e-03 -2.712014263971563362e-03
5.332500000000000000e+02 -3.297599999999999924e-03 -4.598159253021612963e-02 3.931708456091916742e-02 -4.217199849586538742e-03 -2.467321247673377217e-03
5.329600000000000364e+02 -2.670800000000000084e-03 -4.755085679141565075e-02 4.212851364251327113e-02 -3.038197741099979421e-03 -2.344974739524283928e-03
5.326799999999999500e+02 -2.617899999999999828e-03 -4.501423784865478395e-02 3.970338779350461589e-02 -3.310275150750723646e-03 -1.998326299768520258e-03
5.323899999999999864e+02 -3.073999999999999910e-03 -4.669098596336112433e-02 4.047599425867551282e-02 -3.945122439935794083e-03 -2.283801485449737500e-03
5.321000000000000227e+02 -3.273700000000000047e-03 -4.712092137738838754e-02 4.049745554937470710e-02 -3.763737500168631411e-03 -2.834360772120656652e-03
5.318200000000000500e+02 -3.356099999999999882e-03 -4.617506346652840155e-02 3.938146843301673639e-02 -3.491660090517886752e-03 -3.242182465950966749e-03
5.315299999999999727e+02 -3.693000000000000102e-03 -4.841072761947018410e-02 4.096960394475692574e-02 -4.081161144761166412e-03 -3.323746804717028942e-03
5.312500000000000000e+02 -2.895800000000000023e-03 -4.598159253021612963e-02 4.013261360748844597e-02 -3.219582680867142527e-03 -2.589667755822470073e-03
5.309600000000000364e+02 -3.656799999999999981e-03 -4.989400479786425258e-02 4.249335558439953225e-02 -4.965412726126086120e-03 -2.487712332364892549e-03
5.306699999999999591e+02 -3.371100000000000138e-03 -4.789480512263746825e-02 4.107691039825288326e-02 -4.194526732115642920e-03 -2.630449925205501169e-03
5.303899999999999864e+02 -3.345400000000000110e-03 -4.817426314175519281e-02 4.142029104943995010e-02 -3.128890210983560974e-03 -3.527657651632183991e-03
5.301000000000000227e+02 -3.168199999999999922e-03 -4.843222439017155073e-02 4.202120718901731361e-02 -3.151563328454456362e-03 -3.181009211876420321e-03
5.298200000000000500e+02 -3.252000000000000116e-03 -4.798079220544292089e-02 4.139882975874075582e-02 -3.809083735110421753e-03 -2.752796433354594459e-03
5.295299999999999727e+02 -3.813500000000000049e-03 -5.021645635838470345e-02 4.249335558439953225e-02 -4.852047138771608745e-03 -2.895534026195203080e-03
5.292400000000000091e+02 -3.355599999999999816e-03 -4.929209521822608409e-02 4.251481687509872653e-02 -3.718391265226840634e-03 -3.017880534344295936e-03
5.289600000000000364e+02 -3.576000000000000185e-03 -4.950706292523971569e-02 4.227874267740761721e-02 -3.877103087523107918e-03 -3.303355720025513177e-03
5.286699999999999591e+02 -3.749600000000000068e-03 -5.073237885521742624e-02 4.315865559607447860e-02 -4.353238554411911071e-03 -3.201400296567935653e-03
5.283799999999999955e+02 -3.700999999999999863e-03 -5.111932072784196313e-02 4.365226528215588458e-02 -3.967795557406689905e-03 -3.446093312866121798e-03
5.281000000000000227e+02 -2.992700000000000048e-03 -4.935658553033017010e-02 4.330888463096881774e-02 -3.400967620634305199e-03 -2.610058840513985838e-03
5.278099999999999454e+02 -3.645499999999999869e-03 -5.193619801449377016e-02 4.457510078222112759e-02 -4.103834262232061367e-03 -3.221791381259451418e-03
5.275199999999999818e+02 -4.204099999999999678e-03 -5.191470124379240353e-02 4.341619108446477526e-02 -4.829374021300713790e-03 -3.650004159781276847e-03
5.272400000000000091e+02 -3.342400000000000145e-03 -5.000148865137107185e-02 4.324450075887124184e-02 -3.741064382697736022e-03 -2.977098364961264839e-03
5.269500000000000455e+02 -3.544299999999999794e-03 -5.150626260046650695e-02 4.431756529383082399e-02 -3.468986973046991364e-03 -3.629613075089761515e-03
5.266599999999999682e+02 -3.288500000000000190e-03 -5.159224968327195959e-02 4.493994272410738178e-02 -4.058488027290270590e-03 -2.589667755822470073e-03
5.263799999999999955e+02 -4.024800000000000252e-03 -5.193619801449377016e-02 4.380249431705022373e-02 -4.217199849586538742e-03 -3.853915006696432329e-03
5.260900000000000318e+02 -3.993100000000000295e-03 -5.116231426924468945e-02 4.307281043327770842e-02 -4.602642846591759908e-03 -3.466484397557637563e-03
5.257999999999999545e+02 -3.501600000000000112e-03 -5.230164311641694735e-02 4.524040079389606700e-02 -4.330565436941015249e-03 -2.732405348663078694e-03
5.255199999999999818e+02 -3.604899999999999858e-03 -5.255960436483330528e-02 4.526186208459526128e-02 -4.058488027290270590e-03 -3.201400296567935653e-03
5.252300000000000182e+02 -3.794500000000000130e-03 -5.249511405272921927e-02 4.483263627061142426e-02 -4.262546084528329518e-03 -3.364528974100059605e-03
5.249400000000000546e+02 -3.727900000000000137e-03 -5.228014634571558072e-02 4.472532981711546674e-02 -4.693335316475341461e-03 -2.875142941503687315e-03
5.246599999999999682e+02 -4.146600000000000286e-03 -5.367743644130419656e-02 4.528332337529444862e-02 -5.328182605660411464e-03 -3.099444873110358128e-03
5.243700000000000045e+02 -4.170300000000000049e-03 -5.496724268338600006e-02 4.654953952654675847e-02 -4.988085843596981074e-03 -3.425702228174606467e-03
5.240800000000000409e+02 -3.552599999999999942e-03 -5.208667540940331575e-02 4.489702014270900016e-02 -4.149180497173852143e-03 -3.017880534344295936e-03
5.237999999999999545e+02 -4.564799999999999934e-03 -5.447281695725464390e-02 4.524040079389606700e-02 -4.829374021300713790e-03 -4.343301039292804186e-03
5.235099999999999909e+02 -4.428699999999999824e-03 -5.442982341585191758e-02 4.547647499158717632e-02 -5.464221310485783793e-03 -3.507266566940668226e-03
5.232200000000000273e+02 -4.187699999999999929e-03 -5.501023622478872638e-02 4.654953952654675847e-02 -4.307892319470120295e-03 -4.078216938303102709e-03
5.229400000000000546e+02 -4.624399999999999865e-03 -5.544017163881598959e-02 4.612031371256292839e-02 -5.622933132782051077e-03 -3.711177413855823708e-03
5.226499999999999773e+02 -4.643800000000000011e-03 -5.455880404006009654e-02 4.519747821249768538e-02 -5.033432078538771851e-03 -4.282127785218257758e-03
5.223600000000000136e+02 -4.654799999999999736e-03 -5.417186216743555272e-02 4.476825239851384836e-02 -5.078778313480562627e-03 -4.282127785218257758e-03
5.220800000000000409e+02 -4.680799999999999718e-03 -5.709542298282096334e-02 4.766552664290472918e-02 -5.124124548422353403e-03 -4.261736700526741993e-03
5.217899999999999636e+02 -3.836599999999999906e-03 -5.458030081076145623e-02 4.682853630563625635e-02 -4.058488027290270590e-03 -3.629613075089761515e-03
5.215000000000000000e+02 -4.264500000000000061e-03 -5.582711351144053341e-02 4.719337824752251054e-02 -4.988085843596981074e-03 -3.629613075089761515e-03
5.212100000000000364e+02 -4.352499999999999598e-03 -5.722440360702914230e-02 4.843813310807562611e-02 -5.078778313480562627e-03 -3.690786329164307943e-03
5.209299999999999500e+02 -4.866800000000000119e-03 -5.694494558791142469e-02 4.710753308472574730e-02 -5.600260015311156123e-03 -4.220954531143711330e-03
5.206399999999999864e+02 -4.636799999999999949e-03 -5.526819747320508430e-02 4.590570080557101335e-02 -5.600260015311156123e-03 -3.772350667930370136e-03
5.203500000000000227e+02 -4.959400000000000093e-03 -5.799828735227822302e-02 4.798744600339260175e-02 -5.872337424961900781e-03 -4.139390192377649137e-03
5.200700000000000500e+02 -4.507699999999999901e-03 -5.662249402739097381e-02 4.751529760801039004e-02 -5.486894427956679615e-03 -3.629613075089761515e-03
5.197799999999999727e+02 -4.627599999999999943e-03 -5.604208121845416501e-02 4.669976856144110455e-02 -5.826991190020110005e-03 -3.548048736323699322e-03
5.194900000000000091e+02 -5.130700000000000191e-03 -5.836373245420140021e-02 4.800890729409179603e-02 -5.963029894845482334e-03 -4.384083208675835716e-03
5.192000000000000455e+02 -4.898800000000000029e-03 -5.801978412297958965e-02 4.813767503828694783e-02 -5.940356777374586512e-03 -3.955870430154009854e-03
5.189199999999999591e+02 -4.768299999999999622e-03 -5.705242944141823702e-02 4.745091373591281414e-02 -4.625315964062654862e-03 -4.873469241272208007e-03
5.186299999999999955e+02 -4.546900000000000421e-03 -5.576262319933644046e-02 4.659246210794514703e-02 -5.101451430951457582e-03 -4.037434768920072047e-03
5.183400000000000318e+02 -4.690500000000000225e-03 -5.771882933316049846e-02 4.822352020108371107e-02 -5.237490135776829911e-03 -4.220954531143711330e-03
5.180499999999999545e+02 -4.592800000000000181e-03 -5.860019693191639845e-02 4.931804602674248750e-02 -5.169470783364144180e-03 -4.078216938303102709e-03
5.177699999999999818e+02 -4.849400000000000238e-03 -5.731039068983460188e-02 4.751529760801039004e-02 -5.509567545427574570e-03 -4.261736700526741993e-03
5.174800000000000182e+02 -4.203499999999999771e-03 -5.630004246687052294e-02 4.779429438709988098e-02 -5.124124548422353403e-03 -3.384920058791575370e-03
5.171900000000000546e+02 -5.427000000000000400e-03 -5.969653223768593003e-02 4.873859117786431133e-02 -5.963029894845482334e-03 -4.955033580038270200e-03
5.168999999999999773e+02 -5.112199999999999904e-03 -5.578411997003780015e-02 4.547647499158717632e-02 -5.736298720136528452e-03 -4.547211886207959235e-03
5.166200000000000045e+02 -4.992400000000000136e-03 -5.806277766438231597e-02 4.798744600339260175e-02 -6.257780421967121948e-03 -3.853915006696432329e-03
5.163300000000000409e+02 -5.321799999999999795e-03 -5.597759090635007206e-02 4.524040079389606700e-02 -6.461838479205180008e-03 -4.302518869909773523e-03
5.160399999999999636e+02 -4.773099999999999739e-03 -5.829924214209731420e-02 4.865274601506754809e-02 -5.532240662898470392e-03 -4.098608022994618474e-03
5.157500000000000000e+02 -5.009300000000000384e-03 -5.726739714843187556e-02 4.717191695682332320e-02 -5.804318072549214183e-03 -4.282127785218257758e-03
5.154700000000000273e+02 -4.721300000000000323e-03 -5.711691975352232997e-02 4.757968148010795900e-02 -5.464221310485783793e-03 -4.057825853611586944e-03
5.151799999999999500e+02 -5.083400000000000071e-03 -5.853570661981230550e-02 4.828790407318128697e-02 -6.325799774379807679e-03 -3.955870430154009854e-03
5.148899999999999864e+02 -4.893699999999999960e-03 -5.645051986178006853e-02 4.657100081724595275e-02 -5.600260015311156123e-03 -4.261736700526741993e-03
5.146000000000000227e+02 -4.845099999999999754e-03 -5.737488100193868790e-02 4.760114277080715328e-02 -5.963029894845482334e-03 -3.833523922004916564e-03
5.143099999999999454e+02 -4.643800000000000011e-03 -5.765433902105641245e-02 4.828790407318128697e-02 -5.192143900835039134e-03 -4.139390192377649137e-03
5.140299999999999727e+02 -4.848800000000000332e-03 -5.838522922490276684e-02 4.858836214296997219e-02 -6.099068599670853796e-03 -3.731568498547339040e-03
5.137400000000000091e+02 -5.407699999999999660e-03 -5.797679058157686333e-02 4.708607179402655302e-02 -5.826991190020110005e-03 -5.016206834112816627e-03
5.134500000000000455e+02 -5.490899999999999948e-03 -5.649351340318279485e-02 4.543355241018879470e-02 -6.575204066559656516e-03 -4.506429716824928572e-03
5.131599999999999682e+02 -5.016600000000000399e-03 -5.670848111019642646e-02 4.659246210794514703e-02 -5.328182605660411464e-03 -4.730731648431599386e-03
5.128700000000000045e+02 -4.629799999999999888e-03 -5.743937131404278085e-02 4.809475245688855927e-02 -5.645606250252946899e-03 -3.711177413855823708e-03
5.125900000000000318e+02 -4.941199999999999759e-03 -5.503173299549008607e-02 4.506871046830253358e-02 -5.328182605660411464e-03 -4.587994055590990765e-03
5.122999999999999545e+02 -4.644800000000000144e-03 -5.683746173440460542e-02 4.747237502661200148e-02 -5.396201958073098062e-03 -3.955870430154009854e-03
5.120099999999999909e+02 -4.875899999999999852e-03 -5.675147465159915278e-02 4.691438146843301960e-02 -6.167087952083540395e-03 -3.711177413855823708e-03
5.117200000000000273e+02 -5.178999999999999576e-03 -5.640752632037734221e-02 4.594862338696939497e-02 -6.280453539438016902e-03 -4.200563446452195565e-03
5.114300000000000068e+02 -4.997500000000000206e-03 -5.556915226302416855e-02 4.547647499158717632e-02 -5.124124548422353403e-03 -4.893860325963723772e-03
5.111499999999999773e+02 -5.180599999999999615e-03 -5.763284225035504582e-02 4.719337824752251054e-02 -6.053722364729063887e-03 -4.384083208675835716e-03
5.108600000000000136e+02 -4.979299999999999872e-03 -5.513921684899690534e-02 4.509017175900172786e-02 -5.441548193014888839e-03 -4.567602970899475000e-03
5.105699999999999932e+02 -5.315399999999999639e-03 -5.550466195092008254e-02 4.478971368921304264e-02 -6.280453539438016902e-03 -4.445256462750382144e-03
5.102799999999999727e+02 -4.784100000000000331e-03 -5.468778466426827550e-02 4.506871046830253358e-02 -5.872337424961900781e-03 -3.772350667930370136e-03
5.099900000000000091e+02 -4.973899999999999849e-03 -5.722440360702914230e-02 4.719337824752251054e-02 -5.486894427956679615e-03 -4.506429716824928572e-03
5.097099999999999795e+02 -4.842400000000000176e-03 -5.451581049865737022e-02 4.476825239851384836e-02 -5.396201958073098062e-03 -4.322909954601289288e-03
5.094200000000000159e+02 -5.152200000000000009e-03 -5.432233956234509831e-02 4.395272335194456981e-02 -6.779262123797715443e-03 -3.670395244472792612e-03
5.091299999999999955e+02 -4.812900000000000164e-03 -5.397839123112328774e-02 4.427464271243244237e-02 -5.328182605660411464e-03 -4.343301039292804186e-03
5.088399999999999750e+02 -5.270000000000000379e-03 -5.410737185533146670e-02 4.348057495656235116e-02 -6.212434187025331171e-03 -4.424865378058866379e-03
5.085500000000000114e+02 -4.650699999999999799e-03 -5.406437831392874038e-02 4.468240723571708511e-02 -5.532240662898470392e-03 -3.853915006696432329e-03
5.082599999999999909e+02 -5.197499999999999863e-03 -5.485975882987918079e-02 4.438194916592839989e-02 -6.688569653914133890e-03 -3.853915006696432329e-03
5.079700000000000273e+02 -5.323399999999999833e-03 -5.294654623745784910e-02 4.223582009600923559e-02 -6.189761069554435349e-03 -4.526820801516444337e-03
5.076899999999999977e+02 -4.867400000000000025e-03 -5.503173299549008607e-02 4.524040079389606700e-02 -5.169470783364144180e-03 -4.567602970899475000e-03
5.073999999999999773e+02 -5.059300000000000082e-03 -5.135578520555696136e-02 4.116275556104964650e-02 -5.736298720136528452e-03 -4.445256462750382144e-03
5.071100000000000136e+02 -5.286899999999999759e-03 -5.518221039039963166e-02 4.451071691012355169e-02 -5.690952485194737676e-03 -4.934642495346754434e-03
5.068199999999999932e+02 -4.561100000000000224e-03 -5.189320447309104384e-02 4.268650720069225996e-02 -5.396201958073098062e-03 -3.813132837313401233e-03
5.065299999999999727e+02 -4.564799999999999934e-03 -5.294654623745784910e-02 4.371664915425346049e-02 -5.260163253247725733e-03 -3.955870430154009854e-03
5.062400000000000091e+02 -5.128500000000000246e-03 -5.260259790623603160e-02 4.225728138670842293e-02 -5.554913780369365346e-03 -4.751122733123115151e-03
5.059599999999999795e+02 -5.470799999999999622e-03 -5.247361728202785264e-02 4.146321363083833172e-02 -6.507184714146970785e-03 -4.526820801516444337e-03
5.056700000000000159e+02 -5.341399999999999620e-03 -5.316151394447148071e-02 4.240751042160276901e-02 -5.781644955078319228e-03 -4.934642495346754434e-03
5.053799999999999955e+02 -4.793799999999999971e-03 -5.159224968327195959e-02 4.191390073552135609e-02 -5.645606250252946899e-03 -4.037434768920072047e-03
5.050899999999999750e+02 -5.191300000000000255e-03 -5.301103654956193512e-02 4.255773945649710815e-02 -6.643223418972343114e-03 -3.874306091387947661e-03
5.048000000000000114e+02 -5.165000000000000320e-03 -5.298953977886057543e-02 4.255773945649710815e-02 -5.963029894845482334e-03 -4.465647547441897909e-03
5.045099999999999909e+02 -5.398000000000000020e-03 -5.369893321200556319e-02 4.281527494488741176e-02 -5.804318072549214183e-03 -5.036597918804331525e-03
5.042200000000000273e+02 -4.761900000000000334e-03 -5.165673999537604560e-02 4.206412977041570217e-02 -5.305509488189516509e-03 -4.261736700526741993e-03
5.039300000000000068e+02 -4.858999999999999604e-03 -5.161374645397331928e-02 4.180659428202539857e-02 -6.711242771385028845e-03 -3.201400296567935653e-03
5.036499999999999773e+02 -5.546500000000000215e-03 -5.255960436483330528e-02 4.137736846804156848e-02 -6.643223418972343114e-03 -4.567602970899475000e-03
5.033600000000000136e+02 -5.188700000000000083e-03 -5.298953977886057543e-02 4.253627816579791387e-02 -5.600260015311156123e-03 -4.812295987197661579e-03
5.030699999999999932e+02 -5.776500000000000384e-03 -5.374192675340828951e-02 4.210705235181408379e-02 -7.005993298506669326e-03 -4.669558394357052958e-03
5.027799999999999727e+02 -6.010299999999999671e-03 -5.221565603361149471e-02 4.011115231678925863e-02 -6.575204066559656516e-03 -5.505592866709188918e-03
5.024900000000000091e+02 -4.582799999999999721e-03 -5.427934602094237199e-02 4.504724917760334624e-02 -5.441548193014888839e-03 -3.792741752621885468e-03
5.021999999999999886e+02 -5.006100000000000307e-03 -5.099034010363378416e-02 4.090522007265934984e-02 -5.826991190020110005e-03 -4.261736700526741993e-03
5.019100000000000250e+02 -5.127699999999999793e-03 -5.387090737761646847e-02 4.354495882865992706e-02 -5.532240662898470392e-03 -4.751122733123115151e-03
5.016200000000000045e+02 -4.943000000000000345e-03 -5.197919155589649648e-02 4.199974589831812627e-02 -5.532240662898470392e-03 -4.424865378058866379e-03
5.013299999999999841e+02 -5.135200000000000355e-03 -5.369893321200556319e-02 4.335180721236719936e-02 -5.486894427956679615e-03 -4.812295987197661579e-03
5.010500000000000114e+02 -5.714499999999999962e-03 -5.298953977886057543e-02 4.148467492153752600e-02 -6.552530949088761561e-03 -4.955033580038270200e-03
5.007599999999999909e+02 -5.778700000000000329e-03 -5.455880404006009654e-02 4.290112010768417500e-02 -6.756589006326819621e-03 -4.914251410655238669e-03
5.004700000000000273e+02 -5.937300000000000390e-03 -5.464479112286554918e-02 4.268650720069225996e-02 -6.960647063564878549e-03 -5.016206834112816627e-03
5.001800000000000068e+02 -5.260899999999999778e-03 -5.142027551766104737e-02 4.079791361916339232e-02 -6.235107304496226126e-03 -4.404474293367350614e-03
4.998899999999999864e+02 -5.364200000000000391e-03 -5.286055915465238952e-02 4.206412977041570217e-02 -6.008376129787273111e-03 -4.771513817814630048e-03
4.996000000000000227e+02 -5.085300000000000063e-03 -5.408587508463010007e-02 4.380249431705022373e-02 -5.895010542432795736e-03 -4.384083208675835716e-03
4.993100000000000023e+02 -5.217099999999999689e-03 -5.255960436483330528e-02 4.204266847971650789e-02 -6.484511596676075830e-03 -4.078216938303102709e-03
4.990199999999999818e+02 -4.938800000000000134e-03 -5.324750102727693335e-02 4.328742334026962346e-02 -5.826991190020110005e-03 -4.139390192377649137e-03
4.987300000000000182e+02 -5.015799999999999946e-03 -5.296804300815920880e-02 4.283673623558659910e-02 -5.328182605660411464e-03 -4.751122733123115151e-03
4.984399999999999977e+02 -4.972800000000000310e-03 -5.187170770238967721e-02 4.182805557272459285e-02 -5.872337424961900781e-03 -4.180172361760680667e-03
4.981499999999999773e+02 -5.539999999999999786e-03 -5.243062374062512632e-02 4.127006201454560402e-02 -6.393819126792494277e-03 -4.771513817814630048e-03
4.978600000000000136e+02 -5.013400000000000321e-03 -5.105483041573787711e-02 4.092668136335853718e-02 -5.645606250252946899e-03 -4.465647547441897909e-03
4.975699999999999932e+02 -5.087699999999999688e-03 -5.083986270872423857e-02 4.058330071217147034e-02 -6.053722364729063887e-03 -4.220954531143711330e-03
4.972900000000000205e+02 -4.753300000000000233e-03 -4.939957907173289642e-02 3.981069424700057341e-02 -5.441548193014888839e-03 -4.139390192377649137e-03
4.970000000000000000e+02 -5.040799999999999795e-03 -5.083986270872423857e-02 4.069060716566743480e-02 -5.668279367723841854e-03 -4.465647547441897909e-03
4.967099999999999795e+02 -4.725599999999999939e-03 -4.903413396980971922e-02 3.951023617721188819e-02 -6.031049247258168065e-03 -3.548048736323699322e-03
4.964200000000000159e+02 -4.720499999999999870e-03 -4.802378574684564722e-02 3.852301680504906928e-02 -4.942739608655190298e-03 -4.506429716824928572e-03
4.961299999999999955e+02 -4.863600000000000041e-03 -4.944257261313562274e-02 3.963900392140703999e-02 -5.985703012316377289e-03 -3.853915006696432329e-03
4.958399999999999750e+02 -4.631699999999999880e-03 -4.735738585510338577e-02 3.800794582826846901e-02 -5.373528840602202240e-03 -3.976261514845525619e-03
4.955500000000000114e+02 -4.584399999999999760e-03 -4.602458607161885595e-02 3.676319096771535344e-02 -5.124124548422353403e-03 -4.118999107686134240e-03
4.952599999999999909e+02 -4.351200000000000380e-03 -4.628254732003522082e-02 3.749287485148786875e-02 -5.328182605660411464e-03 -3.486875482249152895e-03
4.949700000000000273e+02 -4.542000000000000030e-03 -4.615356669582703492e-02 3.699926516540646276e-02 -5.622933132782051077e-03 -3.568439821015215088e-03
4.946800000000000068e+02 -4.746300000000000172e-03 -4.340198004605253651e-02 3.382299414192609099e-02 -5.124124548422353403e-03 -4.424865378058866379e-03
4.943899999999999864e+02 -3.716300000000000072e-03 -4.187570932625574172e-02 3.438098770010507982e-02 -4.806700903829817968e-03 -2.732405348663078694e-03
4.941000000000000227e+02 -3.903699999999999965e-03 -4.269258661290754181e-02 3.481021351408890990e-02 -4.965412726126086120e-03 -2.956707280269749508e-03
4.938100000000000023e+02 -4.325100000000000125e-03 -4.256360598869936285e-02 3.384445543262528527e-02 -5.804318072549214183e-03 -2.997489449652780604e-03
4.935199999999999818e+02 -4.345299999999999857e-03 -3.918861298858532238e-02 3.043211021145380765e-02 -5.509567545427574570e-03 -3.303355720025513177e-03
4.932300000000000182e+02 -3.918200000000000155e-03 -3.826425184842670302e-02 3.036772633935623175e-02 -5.396201958073098062e-03 -2.589667755822470073e-03
4.929399999999999977e+02 -3.435000000000000119e-03 -3.781281966369807318e-02 3.086133602543764121e-02 -4.353238554411911071e-03 -2.630449925205501169e-03
4.926499999999999773e+02 -3.732200000000000188e-03 -3.598559415408218720e-02 2.847913275782736411e-02 -4.942739608655190298e-03 -2.630449925205501169e-03
4.923600000000000136e+02 -3.564400000000000120e-03 -3.519021363813174680e-02 2.800698436244514547e-02 -4.874720256242504567e-03 -2.385756908907315024e-03
4.920699999999999932e+02 -3.123400000000000135e-03 -3.467429114129903095e-02 2.837182630433140659e-02 -4.579969729120864086e-03 -1.814806537544880758e-03
4.917799999999999727e+02 -2.675700000000000040e-03 -3.261060115396814674e-02 2.721291660657505426e-02 -3.877103087523107918e-03 -1.590504605938210161e-03
4.914900000000000091e+02 -3.005600000000000199e-03 -3.179372386731634664e-02 2.575354883903002018e-02 -4.058488027290270590e-03 -2.039108469151551355e-03
4.911999999999999886e+02 -2.532099999999999802e-03 -3.078337564435226770e-02 2.566770367623325347e-02 -3.378294503163409811e-03 -1.774024368161849661e-03
4.909100000000000250e+02 -2.655300000000000195e-03 -2.889165982263229571e-02 2.354303589701327651e-02 -3.355621385692514422e-03 -2.018717384460036023e-03
4.906200000000000045e+02 -2.971699999999999862e-03 -2.828975024299412375e-02 2.229828103646015747e-02 -3.763737500168631411e-03 -2.263410400758222168e-03
4.903299999999999841e+02 -2.270100000000000156e-03 -2.717191816652322900e-02 2.259873910624884269e-02 -2.879485918803711703e-03 -1.712851114087303233e-03
4.900400000000000205e+02 -2.052399999999999797e-03 -2.598959577794824824e-02 2.186905522247632391e-02 -2.902159036274607092e-03 -1.264247250873961823e-03
4.897500000000000000e+02 -2.015299999999999817e-03 -2.431284766324191132e-02 2.023799712933775641e-02 -3.038197741099979421e-03 -1.101118573341837653e-03
4.894599999999999795e+02 -2.218499999999999986e-03 -2.388291224921464465e-02 1.940100679206928011e-02 -3.559679442930572917e-03 -1.019554234575775677e-03
4.891700000000000159e+02 -2.258800000000000044e-03 -2.220616413450830426e-02 1.766264224543475508e-02 -3.537006325459677528e-03 -1.101118573341837653e-03
4.888799999999999955e+02 -1.764100000000000000e-03 -2.113132559944013930e-02 1.755533579193879756e-02 -2.516716039269385925e-03 -1.101118573341837653e-03
4.885899999999999750e+02 -2.008900000000000095e-03 -2.083037080962105159e-02 1.678272932676789717e-02 -2.970178388687293256e-03 -1.141900742724868750e-03
4.883000000000000114e+02 -1.434500000000000011e-03 -1.908913238281062519e-02 1.618181318719053019e-02 -2.199292394676850924e-03 -7.544701335860739839e-04
4.880099999999999909e+02 -1.263699999999999980e-03 -1.807878415984654971e-02 1.551651317551558731e-02 -2.244638629618641700e-03 -3.874306091387947661e-04
4.877200000000000273e+02 -1.922700000000000060e-03 -1.868069373948472167e-02 1.480829058244226108e-02 -3.174236445925351750e-03 -7.952523029691050804e-04
4.874300000000000068e+02 -1.327599999999999961e-03 -1.607958448461975845e-02 1.341330668699480290e-02 -2.085926807322373983e-03 -6.321236254369809113e-04
4.871399999999999864e+02 -1.180000000000000059e-03 -1.569264261199522156e-02 1.330600023349884364e-02 -1.972561219967897041e-03 -4.689949479048567964e-04
4.868500000000000227e+02 -9.271400000000000171e-04 -1.414487512149706187e-02 1.227585827993764311e-02 -1.224348343428349880e-03 -6.525147101284964595e-04
4.865600000000000023e+02 -1.148900000000000008e-03 -1.399439772658751802e-02 1.167494214036027614e-02 -2.199292394676850924e-03 -2.039108469151551300e-04
4.862699999999999818e+02 -7.038100000000000259e-04 -1.296255273292207938e-02 1.154617439616512607e-02 -1.473752635608198934e-03 0.000000000000000000e+00
4.859800000000000182e+02 -8.605699999999999548e-04 -1.241008572589702603e-02 1.066626147749826642e-02 -1.911343802796463013e-03 8.156433876606205744e-05
4.856899999999999977e+02 -9.284799999999999737e-04 -1.202099417620238093e-02 1.014689824257781169e-02 -1.845591762130916044e-03 -1.019554234575775650e-04
4.853999999999999773e+02 -5.398000000000000020e-04 -1.078278018380384763e-02 9.685480492545191916e-03 -1.457881453378596882e-03 2.854751856812171875e-04
4.851100000000000136e+02 -6.176499999999999699e-04 -1.066024859080606096e-02 9.406483713455699239e-03 -1.154061679268565937e-03 -1.366202674331687937e-04
4.848199999999999932e+02 -4.029099999999999761e-04 -9.615505534719834269e-03 8.796983057598703123e-03 -1.099646197338425462e-03 2.263410400758296111e-04
4.845299999999999727e+02 -5.550999999999999945e-04 -9.295203651269489872e-03 8.170313369182289134e-03 -1.276496513611392793e-03 9.379898958097877793e-05
4.842400000000000091e+02 -4.308199999999999985e-04 -8.547116030862061606e-03 7.670265295891099712e-03 -9.930825452252006573e-04 7.340790488942617708e-05
4.839499999999999886e+02 -2.684300000000000032e-04 -8.151575449956984312e-03 7.601589165653690160e-03 -1.002151792213571172e-03 3.915088260770756062e-04
4.836600000000000250e+02 -3.924399999999999764e-04 -7.885015493260068634e-03 7.086518188873089895e-03 -9.477363102834305891e-04 1.060336403958769586e-04
4.833700000000000045e+02 -2.729899999999999731e-04 -7.465828464583483537e-03 6.908389476069794720e-03 -1.256090707887615784e-03 6.117325407454654715e-04
4.830799999999999841e+02 -5.475900000000000342e-04 -7.106832393870720320e-03 6.000576879493983370e-03 -1.312773501564854254e-03 1.406984843714496338e-04
4.827900000000000205e+02 -2.303100000000000091e-04 -6.225464795114804724e-03 5.755918165523205877e-03 -6.575204066559657166e-04 1.549722436555253278e-04
4.825000000000000000e+02 -3.800899999999999743e-04 -6.064239014854579286e-03 5.294500415490604323e-03 -1.033894156672816476e-03 2.079890638534730770e-04
4.822099999999999795e+02 -3.838499999999999925e-05 -5.989000317399808225e-03 5.901854942277713102e-03 -6.053722364729022037e-04 4.710340563740158105e-04
4.819200000000000159e+02 -7.784300000000000670e-05 -5.438682987444918605e-03 5.275185253861319930e-03 -5.917683659903567308e-04 3.853915006696358061e-04
4.816299999999999955e+02 -2.627899999999999963e-04 -5.453730726935888604e-03 4.921073957324656814e-03 -6.575204066559657166e-04 9.379898958096023808e-05
4.813399999999999750e+02 -1.446800000000000039e-04 -4.974352740295482495e-03 4.678561372423786606e-03 -6.348472891850703284e-04 2.977098364961153817e-04
4.810500000000000114e+02 -1.937999999999999944e-04 -4.611057315442430860e-03 4.214997493321258684e-03 -7.391436295511766459e-04 2.956707280269749616e-04
4.807599999999999909e+02 2.684300000000000032e-05 -4.194019963835971324e-03 4.240751042160284881e-03 -2.970178388687169549e-04 3.181009211876494156e-04
4.804599999999999795e+02 -4.053199999999999750e-05 -4.219816088677602953e-03 4.133444588664306543e-03 -2.652754744094717055e-04 1.631286775321241149e-04
4.801700000000000159e+02 -1.358200000000000108e-04 -4.080087079118741543e-03 3.800794582826835539e-03 -5.600260015311115357e-04 2.446930162981861452e-04
4.798799999999999955e+02 -1.760900000000000030e-04 -3.893065174016884476e-03 3.536820707226793169e-03 -4.761354668888027192e-04 9.583809805013775141e-05
4.795899999999999750e+02 -1.205200000000000048e-04 -3.727540039616391004e-03 3.481021351408887174e-03 -4.013141792348439265e-04 1.325420504948508467e-04
4.793000000000000114e+02 -2.168899999999999919e-04 -3.620056186109574334e-03 3.180563281620203686e-03 -5.849664307491045942e-04 1.141900742724942991e-04
4.790099999999999909e+02 -2.201099999999999983e-05 -3.441632989288274588e-03 3.393030059542212745e-03 -3.627698795343258864e-04 2.854751856812171875e-04
4.787200000000000273e+02 -6.898500000000000443e-05 -2.979452419208963171e-03 2.837182630433156359e-03 -4.013141792348439265e-04 2.304192570141290182e-04
4.784300000000000068e+02 7.515900000000000326e-05 -2.781682128756424958e-03 2.927320051369757155e-03 -1.768503162729880126e-04 3.017880534344333015e-04
4.781399999999999864e+02 -8.858000000000000571e-06 -2.678497629389876757e-03 2.656907788559914867e-03 -1.405733283195677785e-04 1.101118573341763521e-04
4.778500000000000227e+02 -1.304499999999999995e-04 -2.785981482896693427e-03 2.517409399015188478e-03 -3.060870858570874701e-04 2.446930162981490791e-05
4.775600000000000023e+02 -6.710599999999999752e-06 -2.478577661867194335e-03 2.463756172267189768e-03 -2.176619277206037772e-04 1.855588706927800561e-04
4.772699999999999818e+02 1.087099999999999942e-04 -2.304453819186143542e-03 2.517409399015168962e-03 -1.133655873544768463e-04 3.079053788418731558e-04
4.769800000000000182e+02 -5.717500000000000062e-05 -2.500074432568537980e-03 2.382203267610276658e-03 -2.902159036274442184e-04 1.529331351863663679e-04
4.766800000000000068e+02 -2.764800000000000024e-05 -1.977702904525425066e-03 1.918639388507748303e-03 -1.179002108486517904e-04 5.301682019794775599e-05
4.763899999999999864e+02 -9.126499999999999779e-06 -2.102384174593335993e-03 2.081745197821593171e-03 -1.927214985026106373e-04 1.570113521246657479e-04
4.761000000000000227e+02 2.227900000000000133e-05 -1.730490041459746987e-03 1.772702611753240861e-03 -2.720774096507444419e-04 2.875142941503761474e-04
4.758100000000000023e+02 -8.213800000000000539e-05 -1.872368728088752605e-03 1.708318739655646313e-03 -1.949888102497084161e-04 2.243019316065593782e-05
4.755199999999999818e+02 -2.013199999999999969e-05 -1.743388103880572776e-03 1.701880352445904292e-03 -1.541771988020926244e-04 1.019554234575775650e-04
4.752300000000000182e+02 2.066900000000000150e-05 -1.474678470113511804e-03 1.515167123362940729e-03 -4.988085843596568671e-05 8.564255570437999084e-05
4.749399999999999977e+02 1.610600000000000131e-05 -1.506923626165576277e-03 1.536628414062122649e-03 -1.836522515142504221e-04 1.957544130385378031e-04
4.746499999999999773e+02 2.093699999999999961e-05 -1.283357210871395810e-03 1.324161636140122915e-03 -1.972561219967958949e-04 2.181846061992122842e-04
4.743600000000000136e+02 1.342100000000000034e-06 -1.354296554185888861e-03 1.354207443118993172e-03 -9.976171687194168689e-05 9.175988111181981801e-05
4.740699999999999932e+02 6.442200000000000086e-05 -1.190921096855529623e-03 1.317723248930371353e-03 -5.214817018306347224e-05 1.692460029395824819e-04
4.737799999999999727e+02 -7.086400000000000457e-05 -1.330650106414391250e-03 1.186809375665304027e-03 -2.063253689851457832e-04 5.097771172878878251e-05
4.734800000000000182e+02 5.422199999999999687e-05 -1.150077232522937320e-03 1.257631634972630622e-03 -3.854429970051799937e-05 1.386593759022999438e-04
4.731899999999999977e+02 -4.590099999999999980e-05 -1.025395962455026176e-03 9.314200163449210456e-04 -2.312657982031286503e-04 1.203073996799433826e-04
4.728999999999999773e+02 -4.455899999999999808e-05 -1.221016575837440129e-03 1.128863890777480556e-03 -2.017907454909708526e-04 9.583809805011921155e-05
4.726100000000000136e+02 1.328699999999999933e-04 -8.039792242309801596e-04 1.068772276819749800e-03 1.088309638603018886e-04 1.549722436555253278e-04
4.723199999999999932e+02 -3.516399999999999740e-05 -1.107083691120210782e-03 1.036580340770952525e-03 -1.042963403661269445e-04 2.854751856812357477e-05
4.720299999999999727e+02 -8.965400000000000593e-05 -1.003899191753672773e-03 8.241135628489625487e-04 -1.110982756073893674e-04 -6.932968795115460687e-05
4.717400000000000091e+02 2.388999999999999997e-05 -7.781830993893578546e-04 8.262596919188798083e-04 -8.842515813649400632e-05 1.264247250873924797e-04
4.714499999999999886e+02 -3.435799999999999868e-05 -8.297753490726219802e-04 7.575835616814703645e-04 -1.564445105491801033e-04 7.340790488946327035e-05
4.711499999999999773e+02 -5.744299999999999873e-05 -7.674347140386664082e-04 6.502771081855118675e-04 -8.162322289522126989e-05 -3.670395244472235847e-05
4.708600000000000136e+02 5.126899999999999990e-05 -6.169573191291330676e-04 7.189532384229214198e-04 -5.441548193015094431e-05 1.468158097789080008e-04
4.705699999999999932e+02 1.476300000000000079e-05 -6.083586108485759640e-04 6.374003337659891197e-04 -7.028666415977357577e-05 9.175988111181981801e-05
4.702799999999999727e+02 2.925800000000000007e-05 -5.610657153055805240e-04 6.180851721367243510e-04 6.801935241272734744e-06 4.893860325963908574e-05
4.699900000000000091e+02 3.972700000000000097e-05 -6.234063503395360960e-04 6.996380767936566511e-04 -9.069246988358147161e-05 1.549722436555253278e-04
4.696999999999999886e+02 5.717500000000000062e-05 -5.395689446042172552e-04 6.524232372554193693e-04 -1.587118222963294494e-05 1.223465081490930726e-04
4.694100000000000250e+02 4.563199999999999949e-05 -5.223715280431324298e-04 6.116467849269630313e-04 1.813849397672042039e-05 6.932968795114532339e-05
4.691200000000000045e+02 8.052800000000000217e-06 -4.793779866403960802e-04 4.957558151513259551e-04 -9.069246988358147161e-05 9.787720651927817148e-05
4.688199999999999932e+02 6.979099999999999807e-06 -5.460179758146203920e-04 5.579935581789837286e-04 -7.935591114813379105e-05 8.360344723522103092e-05
4.685299999999999727e+02 2.657400000000000002e-05 -5.008747573417691610e-04 5.515551709692321667e-04 -1.496425753079073668e-04 1.835197622236396360e-04
4.682400000000000091e+02 -1.207900000000000073e-05 -4.320850910974006944e-04 4.077645232846419847e-04 -2.267311747087474604e-06 -2.039108469151551436e-05
4.679499999999999886e+02 2.147399999999999972e-06 -4.535818617987640174e-04 4.571254918927867682e-04 -1.587118222962263485e-05 1.835197622236581759e-05
4.676600000000000250e+02 6.173800000000000080e-06 -4.492825076584952234e-04 4.592716209626942158e-04 -6.801935241272734744e-06 1.631286775320684750e-05
4.673700000000000045e+02 -6.979099999999999638e-05 -4.363844452376791920e-04 2.961658116488491313e-04 -1.269694578370120057e-04 -1.835197622236581759e-05
4.670799999999999841e+02 2.576900000000000010e-05 -3.095534980996239474e-04 3.584035546765069590e-04 -6.801935241262424659e-06 5.301682019794775599e-05
4.667799999999999727e+02 2.684299999999999863e-06 -3.074038210294993082e-04 3.133348442081966404e-04 -5.214817018306347224e-05 5.301682019793847928e-05
4.664900000000000091e+02 7.247499999999999643e-06 -2.816076961878574876e-04 2.983119407187565788e-04 -4.988085843597600018e-05 6.117325407454653630e-05
4.661999999999999886e+02 2.227900000000000133e-05 -2.386141547851308416e-04 2.832890372293263292e-04 -6.348472891851115281e-05 9.991631498842787503e-05
4.659100000000000250e+02 -4.026400000000000108e-06 -2.364644777149964717e-04 2.296358104813471079e-04 -4.988085843597600018e-05 3.874306091388133195e-05
4.656200000000000045e+02 1.368999999999999937e-05 -2.063689987330858842e-04 2.317819395512643133e-04 -2.040580572380789245e-05 4.282127785218072549e-05
4.653299999999999841e+02 -9.126499999999999779e-06 -2.386141547851308416e-04 2.210512942016782322e-04 -2.947505271215779426e-05 1.019554234575775718e-05
4.650299999999999727e+02 6.576400000000000258e-05 -1.053341764366822045e-04 2.382203267610354992e-04 1.587118222963294494e-05 1.121509658033353256e-04
4.647400000000000091e+02 -4.106900000000000269e-05 -2.966554356788176738e-04 2.146129069919168312e-04 -3.174236445925557640e-05 -4.893860325963908574e-05
4.644499999999999886e+02 -1.610600000000000131e-05 -2.945057586086735190e-04 2.618277465301346515e-04 -4.761354668887821464e-05 1.223465081490745395e-05
4.641600000000000250e+02 -2.066900000000000150e-05 -2.644102796267629044e-04 2.210512942016684744e-04 -5.441548193015094431e-05 8.156433876608060407e-06
4.638700000000000045e+02 3.516399999999999740e-05 -2.386141547851308416e-04 3.090425860683524177e-04 1.360387048253515940e-05 5.505592866708817606e-05
4.635799999999999841e+02 8.858000000000000571e-06 -1.848722280317323461e-04 1.995900035024865545e-04 2.494042921798284335e-05 -8.156433876608060407e-06
4.632799999999999727e+02 1.529999999999999920e-05 -1.633754573303592382e-04 1.931516162927251535e-04 -2.267311747087474604e-06 3.058662703727326815e-05
4.629900000000000091e+02 1.744799999999999964e-05 -1.612257802602248683e-04 1.974438744325595913e-04 2.040580572379758237e-05 1.631286775321612081e-05
4.626999999999999886e+02 -3.194300000000000232e-05 -2.020696445928171173e-04 1.373522604748287268e-04 -6.801935241268611048e-05 0.000000000000000000e+00
4.624100000000000250e+02 8.052800000000000217e-06 -8.383740573531888146e-05 1.008680662862067724e-04 -2.267311747087474604e-06 1.835197622236581759e-05
4.621200000000000045e+02 -5.368499999999999930e-07 -1.569264261199463436e-04 1.545212930341859667e-04 2.267311747097785112e-06 -4.078216938299393545e-06
4.618299999999999841e+02 -1.315299999999999926e-05 -1.418786866289959152e-04 1.137448407057198302e-04 -8.389053464230873517e-05 4.893860325963908574e-05
4.615299999999999727e+02 2.469499999999999988e-05 -8.383740573531888146e-05 1.330600023349845311e-04 3.854429970051799937e-05 1.223465081490745395e-05
4.612400000000000091e+02 4.026400000000000108e-06 -9.888514522627906767e-05 1.073064534959584156e-04 6.801935241262424659e-06 2.039108469149696773e-06
4.609499999999999886e+02 -8.858000000000000571e-06 -1.053341764366822045e-04 8.369903372684951899e-05 -2.267311747089536790e-05 0.000000000000000000e+00
4.606600000000000250e+02 -1.100500000000000051e-05 -1.031844993665380496e-04 8.155290465693230007e-05 -1.813849397671011030e-05 -4.078216938299393545e-06
4.603700000000000045e+02 -5.449000000000000176e-05 -1.483277178394088369e-04 4.077645232846615004e-05 -2.720774096507031880e-05 -7.748612182776266389e-05
4.600699999999999932e+02 2.603700000000000160e-05 -6.878966624435869524e-05 1.201832279154714734e-04 -1.133655873544768395e-05 5.913414560539684631e-05
4.597799999999999727e+02 1.422699999999999948e-05 -1.117832076470853277e-04 1.394983895447459322e-04 4.307892319470326374e-05 -1.223465081490745395e-05
4.594900000000000091e+02 -3.221099999999999958e-06 -9.673546815613491285e-05 9.013742093660116219e-05 -4.534623494179073581e-05 3.466484397557266170e-05
4.591999999999999886e+02 1.100500000000000051e-05 -7.308902038463723351e-05 9.442967907644535784e-05 4.534623494185260140e-06 1.631286775320684750e-05
4.589100000000000250e+02 3.006399999999999879e-05 -6.234063503395557201e-05 1.201832279154714734e-04 3.400967620634305524e-05 2.446930162981490791e-05
4.586200000000000045e+02 2.442699999999999838e-05 -4.299354140272663245e-05 9.228355000652813892e-05 2.720774096508062889e-05 2.243019316066521113e-05
4.583199999999999932e+02 8.321199999999999205e-06 -7.523869745477160340e-05 9.013742093661092001e-05 2.267311747097785112e-06 1.223465081490745395e-05
4.580299999999999727e+02 2.603700000000000160e-05 -8.168772866518451156e-05 1.309138732650673258e-04 -2.267311747087474604e-06 4.893860325962981581e-05
4.577400000000000091e+02 -1.717899999999999934e-05 -9.673546815613491285e-05 6.223774302764806992e-05 -2.494042921799315344e-05 -1.019554234575775718e-05
4.574499999999999886e+02 -1.852100000000000106e-05 -6.019095796381141719e-05 2.575354883902611553e-05 -2.720774096507031880e-05 -8.156433876608060407e-06
4.571600000000000250e+02 2.442699999999999838e-05 -4.084386433259225578e-05 8.799129186669371464e-05 0.000000000000000000e+00 4.486038632133969219e-05
4.568600000000000136e+02 -1.905799999999999947e-05 -9.673546815613491285e-05 5.579935581789642672e-05 3.400967620634305524e-05 -6.932968795115460687e-05
4.565699999999999932e+02 1.422699999999999948e-05 -4.729289554300515717e-05 7.726064651708810442e-05 -1.360387048254546949e-05 4.078216938303102872e-05
4.562799999999999727e+02 -2.335300000000000155e-05 -1.053341764366822045e-04 5.794548488781363886e-05 -1.360387048253515940e-05 -3.262573550643224163e-05
4.559900000000000091e+02 8.321199999999999205e-06 -6.234063503395557201e-05 7.726064651708810442e-05 2.494042921798284335e-05 -8.156433876608060407e-06
4.556899999999999977e+02 -4.294799999999999944e-06 -7.093934331450285006e-05 6.009161395773085778e-05 -5.214817018306347224e-05 3.670395244472235847e-05
4.553999999999999773e+02 2.684299999999999863e-06 -7.953805159504035674e-05 8.369903372684951899e-05 6.801935241272734744e-06 -2.039108469149696773e-06
4.551100000000000136e+02 5.100099999999999671e-06 -6.663998917422432535e-05 7.726064651708810442e-05 -1.133655873544768395e-05 2.039108469151551436e-05
4.548199999999999932e+02 -2.147400000000000141e-05 -7.738837452490598685e-05 3.648419418863171898e-05 -2.720774096507031880e-05 -1.427375928405715073e-05
4.545299999999999727e+02 -2.254800000000000164e-05 -9.243611401586617306e-05 4.721483953821780001e-05 4.534623494174949208e-06 -4.689949479048938897e-05
4.542300000000000182e+02 -1.717899999999999934e-05 -8.813675987558763480e-05 5.150709767806198889e-05 -1.360387048253515940e-05 -2.243019316066521113e-05
4.539399999999999977e+02 -5.368499999999999930e-07 -9.028643694573178962e-05 9.013742093660116219e-05 4.534623494174949208e-06 -4.078216938308666862e-06
4.536499999999999773e+02 1.207900000000000073e-05 -4.729289554299538579e-05 7.082225930732670340e-05 0.000000000000000000e+00 2.243019316066521113e-05
4.533600000000000136e+02 -7.784299999999999315e-06 -4.514321847286100912e-05 3.004580697887030780e-05 -1.133655873544768395e-05 -4.078216938299393545e-06
4.530699999999999932e+02 5.100099999999999671e-06 -4.944257261313953384e-05 5.794548488782340346e-05 -9.069246988360210194e-06 1.631286775321612081e-05
4.527699999999999818e+02 -1.154200000000000062e-05 -6.019095796381141719e-05 3.433806511870474224e-05 2.267311747089536790e-05 -4.486038632133042226e-05
4.524800000000000182e+02 4.831699999999999835e-06 -4.944257261312976246e-05 5.794548488781363886e-05 -2.267311747087474604e-06 1.019554234575775718e-05
4.521899999999999977e+02 -8.858000000000000571e-06 -9.673546815613491285e-05 7.940677558700532334e-05 -9.069246988360210194e-06 -8.156433876608060407e-06
4.518999999999999773e+02 -7.515900000000000326e-06 -6.449031210408994190e-05 4.936096860813501893e-05 1.133655873544768395e-05 -2.446930162982418122e-05
4.516000000000000227e+02 9.663299999999999451e-06 -4.944257261313953384e-05 6.867613023740948449e-05 4.534623494174949208e-06 1.427375928405715073e-05
4.513100000000000023e+02 1.342100000000000034e-06 -7.738837452490598685e-05 8.155290465693230007e-05 -1.360387048253515940e-05 1.631286775321612081e-05
4.510199999999999818e+02 2.684299999999999757e-07 -5.159224968327391051e-05 5.150709767806198889e-05 4.534623494174949208e-06 -4.078216938299393545e-06
4.507300000000000182e+02 4.294799999999999944e-06 -5.804128089368681867e-05 6.653000116749226557e-05 -2.494042921799315344e-05 3.058662703727326815e-05
4.504300000000000068e+02 1.046899999999999921e-05 -5.374192675340828718e-05 7.511451744717088550e-05 2.720774096507031880e-05 -4.078216938299393545e-06
4.501399999999999864e+02 -5.368500000000000354e-06 -7.523869745477160340e-05 6.653000116750202339e-05 0.000000000000000000e+00 -8.156433876598787091e-06
4.498500000000000227e+02 1.878999999999999925e-06 -1.289806242081798838e-04 1.330600023349845311e-04 1.133655873544768395e-05 -6.117325407458363635e-06
4.495600000000000023e+02 1.288400000000000065e-05 -6.663998917422432535e-05 9.228355000652813892e-05 4.988085843597600018e-05 -2.039108469151551436e-05
4.492599999999999909e+02 2.040000000000000119e-05 -7.308902038463723351e-05 1.137448407057100724e-04 5.214817018305315877e-05 -8.156433876608060407e-06
4.489700000000000273e+02 -1.342100000000000034e-06 -1.074838535068165744e-04 1.051603244260411967e-04 1.813849397672042039e-05 -1.835197622236581759e-05
4.486800000000000068e+02 -1.207900000000000073e-05 -1.246812700679013591e-04 1.008680662862067724e-04 -3.854429970051799937e-05 1.223465081491672727e-05
4.483899999999999864e+02 8.052800000000000217e-07 -1.698244885407721599e-04 1.695441965236064855e-04 1.587118222962263485e-05 -1.427375928406642404e-05
4.480899999999999750e+02 -5.636900000000000190e-06 -2.106683528733546240e-04 1.995900035024865545e-04 -4.534623494174949208e-06 -6.117325407449090318e-06
4.478000000000000114e+02 -6.442199999999999916e-06 -3.697444560634548802e-04 3.562574256065799958e-04 -3.174236445925557640e-05 1.631286775320684750e-05
4.475099999999999909e+02 -1.556899999999999951e-05 -3.611457477829075886e-04 3.326500058374711128e-04 -4.534623494185260140e-06 -2.243019316066521113e-05
4.472200000000000273e+02 -2.898999999999999857e-05 -5.847121630770880018e-04 5.258016221301962121e-04 -3.627698795344084078e-05 -2.243019316066521113e-05
4.469200000000000159e+02 -8.106399999999999500e-05 -1.605808771391845600e-03 1.442198734985686900e-03 -3.174236445925557640e-05 -1.243856166182427897e-04
4.466299999999999955e+02 -5.097399999999999544e-04 -4.054290954277128996e-03 3.028188117655944683e-03 -2.924832153745522971e-04 -7.055315303264442358e-04
4.463399999999999750e+02 -1.294900000000000087e-03 -5.425784925024102791e-03 2.828598114153467805e-03 -8.729150226294716880e-04 -1.674108053173421935e-03
4.460500000000000114e+02 -1.859100000000000032e-03 -6.184620930782222178e-03 2.459463914127364790e-03 -1.473752635608198934e-03 -2.204276255152825322e-03
4.457500000000000000e+02 -2.200000000000000133e-03 -6.608107313599075744e-03 2.199782296667147398e-03 -1.936284232014456180e-03 -2.436734620636104003e-03
4.454599999999999795e+02 -2.342799999999999917e-03 -5.539717809741342112e-03 8.477209826180714860e-04 -2.063253689851478594e-03 -2.593745972760788318e-03
4.451700000000000159e+02 -2.644000000000000083e-03 -4.049991600136860527e-03 -1.240462602413283221e-03 -2.673160549818576464e-03 -2.616176165921444124e-03
4.448799999999999955e+02 -2.153299999999999919e-03 -1.769184228722204839e-03 -2.538870689714380156e-03 -2.092728742563646719e-03 -2.208354472091134026e-03
4.445799999999999841e+02 -1.696699999999999988e-03 -6.449031210408994732e-04 -2.747045209496535613e-03 -1.859195632613420317e-03 -1.549722436555179064e-03
4.442900000000000205e+02 -1.225399999999999970e-03 -4.191870286765846630e-04 -2.030238100143541211e-03 -1.326377372047379127e-03 -1.133744308848269990e-03
4.440000000000000000e+02 -9.571999999999999563e-04 -3.374993000114099228e-04 -1.577404866390588745e-03 -1.027092221431564339e-03 -8.951686179575329147e-04
4.437099999999999795e+02 -6.718699999999999759e-04 -3.052541439593551534e-04 -1.038726469840879326e-03 -7.935591114813379376e-04 -5.627939374858262908e-04
4.434100000000000250e+02 -4.447799999999999801e-04 -1.633754573303592382e-04 -7.253916256326828479e-04 -5.169470783364185380e-04 -3.792741752621866819e-04
4.431200000000000045e+02 -2.711100000000000250e-04 6.449031210412904772e-06 -5.494090418993051493e-04 -3.945122439935711900e-04 -1.610895690629744249e-04
4.428299999999999841e+02 -7.730599999999999473e-05 2.493625401358125302e-04 -4.034722651447978162e-04 -8.842515813649400632e-05 -6.729057948199563340e-05
4.425400000000000205e+02 1.207900000000000073e-05 1.956206133824042227e-04 -1.716903255935334758e-04 -9.069246988360210194e-06 3.058662703727326815e-05
4.422400000000000091e+02 -1.127400000000000082e-05 3.224515605204497095e-05 -5.365322674797920780e-05 -4.081161144760547821e-05 1.631286775320684750e-05
4.419499999999999886e+02 -3.570100000000000259e-05 -4.729289554300515717e-05 -2.789967790894333445e-05 -5.668279367723842314e-05 -2.039108469151551436e-05
4.416600000000000250e+02 -1.610600000000000131e-05 -6.234063503395557201e-05 2.789967790895309227e-05 -4.307892319470326374e-05 6.117325407458363635e-06
4.413600000000000136e+02 7.515900000000000326e-06 -3.654451019231372429e-05 5.365322674797920780e-05 -1.133655873544768395e-05 2.650841009897387799e-05
4.410699999999999932e+02 -1.610600000000000089e-06 -6.019095796381141719e-05 5.579935581790618454e-05 -6.801935241262424659e-06 2.039108469158969666e-06
4.407799999999999727e+02 -3.489499999999999794e-06 -6.663998917422432535e-05 6.223774302765782774e-05 -2.040580572380789245e-05 1.427375928406642404e-05
4.404900000000000091e+02 3.247899999999999854e-05 -5.589160382354266385e-05 1.201832279154714734e-04 3.627698795343052730e-05 2.854751856812357477e-05
4.401899999999999977e+02 2.684299999999999863e-06 -8.383740573531888146e-05 8.799129186668395682e-05 9.069246988349898415e-06 -4.078216938299393545e-06
4.398999999999999773e+02 2.120599999999999991e-05 -4.944257261313953384e-05 9.013742093660116219e-05 4.988085843596568671e-05 -6.117325407458363635e-06
4.396100000000000136e+02 -8.052800000000000217e-07 -7.523869745477160340e-05 7.082225930733646122e-05 2.947505271216810434e-05 -3.058662703727326815e-05
4.393100000000000023e+02 2.684300000000000032e-05 -5.159224968327391051e-05 1.051603244260411967e-04 1.360387048253515940e-05 3.874306091388133195e-05
4.390199999999999818e+02 5.824800000000000203e-05 -1.504773949095040976e-05 1.309138732650673258e-04 3.400967620634305524e-05 7.952523029691235389e-05
4.387300000000000182e+02 1.986299999999999939e-05 -8.383740573531888146e-05 1.223293569853886923e-04 2.267311747089536790e-05 1.631286775320684750e-05
4.384399999999999977e+02 1.610600000000000131e-05 -8.168772866518451156e-05 1.137448407057100724e-04 4.534623494174949208e-06 2.650841009896460468e-05
4.381399999999999864e+02 3.865299999999999736e-05 -5.589160382355244200e-05 1.330600023349845311e-04 5.441548193014063761e-05 2.446930162981490791e-05
4.378500000000000227e+02 3.382200000000000245e-05 -6.449031210408994190e-05 1.287677441951500933e-04 1.587118222963294494e-05 4.689949479048011904e-05
4.375600000000000023e+02 3.650599999999999912e-05 -6.019095796382119534e-05 1.352061314049017365e-04 4.081161144760547821e-05 3.466484397557266170e-05
4.372599999999999909e+02 2.442699999999999838e-05 -5.804128089368681867e-05 1.073064534959584156e-04 2.267311747087474604e-06 4.486038632133042226e-05
4.369700000000000273e+02 3.221099999999999958e-06 -8.813675987559741972e-05 9.442967907644535784e-05 -9.069246988360210194e-06 1.427375928405715073e-05
4.366800000000000068e+02 -2.952700000000000122e-06 -9.458579108600054296e-05 8.584516279676673790e-05 1.587118222962263485e-05 -2.243019316066521113e-05
4.363899999999999864e+02 4.965900000000000007e-05 -5.804128089368681867e-05 1.566674221041031991e-04 7.708859940104631221e-05 2.446930162981490791e-05
4.360899999999999750e+02 2.576900000000000010e-05 -6.234063503395557201e-05 1.137448407057198302e-04 3.400967620634305524e-05 1.835197622236581759e-05
4.358000000000000114e+02 1.583700000000000101e-05 -5.804128089368681867e-05 9.013742093661092001e-05 3.627698795343052730e-05 -2.039108469149696773e-06
4.355099999999999909e+02 2.388999999999999997e-05 -6.449031210408994190e-05 1.137448407057100724e-04 3.854429970051799937e-05 1.223465081490745395e-05
4.352099999999999795e+02 3.006399999999999879e-05 -1.010348222964134511e-04 1.609596802439376370e-04 4.307892319470326374e-05 1.835197622235654427e-05
4.349200000000000159e+02 4.294800000000000283e-05 -6.234063503394580064e-05 1.459367767544976025e-04 5.441548193015094431e-05 3.058662703727326815e-05
4.346299999999999955e+02 4.938999999999999977e-05 -4.299354140272663245e-05 1.416445186146631646e-04 6.801935241272734744e-06 8.768166417351114098e-05
4.343299999999999841e+02 2.845300000000000016e-05 -4.944257261313953384e-05 1.073064534959584156e-04 3.400967620634305524e-05 2.446930162981490791e-05
4.340400000000000205e+02 6.630100000000000099e-05 -3.224515605204497095e-05 1.631058093138548423e-04 5.895010542432589521e-05 7.136879642030429687e-05
4.337500000000000000e+02 2.952700000000000038e-05 -6.234063503395557201e-05 1.223293569853984501e-04 5.668279367723842314e-05 6.117325407458363635e-06
4.334599999999999795e+02 5.958999999999999698e-05 -3.009547898191059767e-05 1.502290348943417710e-04 4.534623494179073581e-05 7.340790488945400042e-05
4.331600000000000250e+02 1.476300000000000079e-05 -6.449031210408994190e-05 9.442967907644535784e-05 5.441548193015094431e-05 -2.039108469151551436e-05
4.328700000000000045e+02 3.033200000000000029e-05 -6.663998917422432535e-05 1.266216151252328879e-04 2.947505271216810434e-05 3.058662703727326815e-05
4.325799999999999841e+02 2.066900000000000150e-05 -6.663998917423409672e-05 1.073064534959584156e-04 1.587118222962263485e-05 2.446930162981490791e-05
4.322799999999999727e+02 1.879000000000000136e-05 -7.093934331449307869e-05 1.073064534959584156e-04 1.587118222963294494e-05 2.039108469151551436e-05
4.319900000000000091e+02 4.912200000000000165e-05 -4.084386433259225578e-05 1.373522604748189690e-04 6.348472891850085289e-05 3.466484397557266170e-05
4.316999999999999886e+02 2.227900000000000133e-05 -4.944257261313953384e-05 9.228355000651838110e-05 4.534623494174949208e-06 3.670395244472235847e-05
4.313999999999999773e+02 3.409000000000000056e-05 -2.149677070136331623e-05 9.013742093660116219e-05 1.133655873544768395e-05 5.505592866708817606e-05
4.311100000000000136e+02 3.892199999999999767e-05 -4.084386433259225578e-05 1.201832279154714734e-04 2.267311747089536790e-05 5.505592866708817606e-05
4.308199999999999932e+02 4.751099999999999963e-05 -4.299354140272663245e-05 1.394983895447459322e-04 4.534623494179073581e-05 5.097771172878878251e-05
4.305199999999999818e+02 8.321199999999999205e-06 -8.598708280545326490e-05 1.030141953561239778e-04 -2.267311747087474604e-06 1.835197622236581759e-05
4.302300000000000182e+02 1.986299999999999939e-05 -3.439483312217934762e-05 7.511451744717088550e-05 1.133655873544768395e-05 2.854751856812357477e-05
4.299399999999999977e+02 4.160600000000000111e-05 -5.374192675340828718e-05 1.352061314049115214e-04 4.988085843597600018e-05 3.262573550642296492e-05
4.296499999999999773e+02 1.852100000000000106e-05 -5.589160382354266385e-05 9.228355000651838110e-05 2.040580572380789245e-05 1.631286775320684750e-05
4.293500000000000227e+02 3.462699999999999898e-05 -4.729289554299538579e-05 1.158909697756370491e-04 4.307892319470326374e-05 2.650841009897387799e-05
4.290600000000000023e+02 2.925800000000000007e-05 -6.019095796382119534e-05 1.180370988455542545e-04 2.267311747089536790e-05 3.466484397557266170e-05
4.287699999999999818e+02 1.664200000000000092e-05 -4.299354140272663245e-05 7.511451744717088550e-05 3.400967620634305524e-05 0.000000000000000000e+00
4.284700000000000273e+02 2.630599999999999852e-05 -4.514321847287078049e-05 9.872193721628955349e-05 1.133655873544768395e-05 4.078216938303102872e-05
4.281800000000000068e+02 2.979499999999999849e-05 -4.944257261313953384e-05 1.094525825658756345e-04 1.587118222962263485e-05 4.282127785218072549e-05
4.278899999999999864e+02 2.442699999999999838e-05 -1.504773949095040976e-05 6.438387209757504665e-05 4.307892319470326374e-05 8.156433876608060407e-06
4.275899999999999750e+02 2.764800000000000024e-05 -1.719741656109456288e-05 7.082225930733646122e-05 9.069246988360210194e-06 4.282127785218072549e-05
4.273000000000000114e+02 2.657400000000000002e-05 -3.224515605204497095e-05 8.369903372684951899e-05 3.174236445925557640e-05 2.039108469151551436e-05
4.270099999999999909e+02 1.986299999999999939e-05 -4.299354140272663245e-05 8.584516279676673790e-05 1.133655873544768395e-05 3.058662703727326815e-05
4.267099999999999795e+02 1.798399999999999925e-05 -5.159224968327391051e-05 8.799129186668395682e-05 -4.534623494174949208e-06 3.874306091387205524e-05
4.264200000000000159e+02 2.872100000000000166e-05 -1.934709363121916480e-05 7.511451744717088550e-05 3.854429970052831284e-05 1.835197622236581759e-05
4.261299999999999955e+02 1.046899999999999921e-05 -4.729289554299538579e-05 6.867613023740948449e-05 3.174236445925557640e-05 -8.156433876608060407e-06
4.258299999999999841e+02 2.872100000000000166e-05 -1.289806242082580954e-05 7.082225930733646122e-05 1.587118222962263485e-05 4.078216938303102872e-05
4.255400000000000205e+02 1.664200000000000092e-05 -5.374192675340828718e-05 8.799129186668395682e-05 9.069246988360210194e-06 2.446930162981490791e-05
4.252500000000000000e+02 1.073700000000000071e-05 -3.009547898191059767e-05 5.150709767806198889e-05 0.000000000000000000e+00 2.039108469151551436e-05
4.249499999999999886e+02 1.529999999999999920e-05 -3.009547898191059767e-05 6.009161395773085778e-05 1.587118222962263485e-05 1.427375928405715073e-05
4.246600000000000250e+02 1.100500000000000051e-05 -2.794580191176644624e-05 4.936096860814477675e-05 2.267311747097785112e-06 1.835197622236581759e-05
4.243700000000000045e+02 1.664200000000000092e-05 -1.289806242081603478e-05 4.506871046830058109e-05 1.813849397672042039e-05 1.427375928405715073e-05
4.240699999999999932e+02 1.610600000000000131e-05 -3.654451019231372429e-05 7.082225930733646122e-05 2.947505271216810434e-05 6.117325407458363635e-06
4.237799999999999727e+02 1.905799999999999947e-05 -2.149677070136331623e-05 6.009161395774061560e-05 1.133655873544768395e-05 2.650841009897387799e-05
4.234900000000000091e+02 2.630599999999999852e-05 -1.719741656109456288e-05 6.867613023740948449e-05 2.720774096507031880e-05 2.446930162981490791e-05
4.231899999999999977e+02 1.046899999999999921e-05 -2.579612484163206957e-05 4.721483953821780001e-05 2.040580572380789245e-05 2.039108469149696773e-06
4.228999999999999773e+02 4.026400000000000108e-06 -3.869418726244810096e-05 4.721483953821780001e-05 0.000000000000000000e+00 8.156433876608060407e-06
4.226100000000000136e+02 1.422699999999999948e-05 -2.364644777149769290e-05 5.365322674797920780e-05 1.813849397672042039e-05 1.223465081490745395e-05
4.223100000000000023e+02 6.710599999999999752e-06 -2.364644777150746766e-05 3.863032325854893112e-05 1.360387048253515940e-05 2.039108469149696773e-06
4.220199999999999818e+02 1.852100000000000106e-05 -3.869418726245787911e-05 7.726064651709786224e-05 3.174236445925557640e-05 8.156433876608060407e-06
4.217300000000000182e+02 2.254800000000000164e-05 0.000000000000000000e+00 4.721483953822755783e-05 2.494042921799315344e-05 2.243019316066521113e-05
4.214300000000000068e+02 1.905799999999999947e-05 -1.934709363122893956e-05 5.579935581789642672e-05 6.801935241262424659e-06 2.854751856812357477e-05
4.211399999999999864e+02 1.825299999999999956e-05 -2.149677070136331623e-05 5.579935581789642672e-05 2.494042921798284335e-05 1.019554234575775718e-05
4.208500000000000227e+02 2.388999999999999997e-05 -4.299354140268752494e-06 5.150709767806198889e-05 3.627698795344084078e-05 1.223465081490745395e-05
4.205500000000000114e+02 2.684299999999999757e-07 -2.794580191176644624e-05 2.575354883903587674e-05 -6.801935241262424659e-06 4.078216938308666862e-06
4.202599999999999909e+02 1.529999999999999920e-05 6.449031210403129165e-06 2.360741976910890000e-05 2.720774096507031880e-05 4.078216938299393545e-06
4.199700000000000273e+02 1.288400000000000065e-05 2.149677070134376247e-06 2.146129069919168448e-05 0.000000000000000000e+00 2.243019316066521113e-05
4.196700000000000159e+02 9.931700000000000134e-06 -1.934709363122893956e-05 3.863032325854893112e-05 2.267311747087474604e-06 1.631286775321612081e-05
4.193799999999999955e+02 1.181099999999999923e-05 -1.289806242081603478e-05 3.648419418863171898e-05 -9.069246988349898415e-06 3.058662703727326815e-05
4.190899999999999750e+02 1.744799999999999964e-05 0.000000000000000000e+00 3.433806511871450006e-05 9.069246988360210194e-06 2.446930162982418122e-05
4.187900000000000205e+02 2.925800000000000007e-05 1.074838535068165811e-05 4.936096860814477675e-05 1.813849397672042039e-05 4.078216938303102872e-05
4.185000000000000000e+02 -8.052800000000000217e-06 -3.869418726244810096e-05 2.360741976910890000e-05 -1.360387048253515940e-05 -2.039108469149696773e-06
4.181999999999999886e+02 4.294799999999999944e-06 -2.794580191176644624e-05 3.648419418862196116e-05 1.133655873544768395e-05 -2.039108469149696773e-06
4.179100000000000250e+02 5.905400000000000245e-06 -2.149677070136331623e-05 3.219193604878752333e-05 1.360387048253515940e-05 -2.039108469149696773e-06
4.176200000000000045e+02 -1.342100000000000034e-06 -3.224515605204497095e-05 3.004580697886054998e-05 -2.267311747097785112e-06 0.000000000000000000e+00
4.173199999999999932e+02 5.636900000000000190e-06 -1.504773949095040976e-05 2.575354883903587674e-05 2.720774096508062889e-05 -1.427375928405715073e-05
4.170299999999999727e+02 1.637399999999999942e-05 -2.149677070134376247e-06 3.219193604878752333e-05 2.494042921798284335e-05 6.117325407458363635e-06
4.167400000000000091e+02 5.368500000000000354e-06 -4.299354140268752494e-06 1.716903255934749221e-05 2.720774096507031880e-05 -1.223465081490745395e-05
4.164399999999999977e+02 -1.342100000000000034e-06 -3.869418726245787911e-05 3.433806511870474224e-05 -1.587118222963294494e-05 1.019554234575775718e-05
4.161499999999999773e+02 -1.073699999999999986e-06 -1.504773949095040976e-05 1.287677441951305777e-05 9.069246988360210194e-06 -1.019554234575775718e-05
4.158600000000000136e+02 2.576900000000000010e-05 2.149677070136331623e-05 3.219193604878752333e-05 3.400967620634305524e-05 2.039108469151551436e-05
4.155600000000000023e+02 -9.663299999999999451e-06 -3.654451019231372429e-05 1.502290348943027499e-05 -1.587118222962263485e-05 -6.117325407458363635e-06
4.152699999999999818e+02 -3.757999999999999849e-06 -2.364644777149769290e-05 1.502290348944003450e-05 -4.534623494174949208e-06 -4.078216938299393545e-06
4.149800000000000182e+02 -5.100099999999999671e-06 -1.719741656109456288e-05 6.438387209761408640e-06 6.801935241272734744e-06 -1.631286775321612081e-05
4.146800000000000068e+02 1.234799999999999934e-05 1.074838535068165811e-05 1.502290348943027499e-05 9.069246988360210194e-06 1.631286775320684750e-05
4.143899999999999864e+02 1.261600000000000084e-05 0.000000000000000000e+00 2.575354883902611553e-05 2.494042921798284335e-05 2.039108469149696773e-06
4.141000000000000227e+02 6.442199999999999916e-06 -1.504773949096018621e-05 2.789967790895309227e-05 -1.133655873544768395e-05 2.243019316066521113e-05
4.138000000000000114e+02 -1.127400000000000082e-05 -3.654451019231372429e-05 1.287677441951305777e-05 -1.813849397671011030e-05 -6.117325407458363635e-06
4.135099999999999909e+02 -4.294799999999999944e-06 -2.149677070136331623e-05 1.287677441951305777e-05 1.587118222963294494e-05 -2.243019316067448445e-05
4.132099999999999795e+02 4.882599999999999734e-18 -1.074838535068165811e-05 1.287677441952281728e-05 -1.133655873544768395e-05 1.223465081491672727e-05
4.129200000000000159e+02 2.952700000000000122e-06 -8.598708280537504988e-06 1.287677441951305777e-05 -6.801935241262424659e-06 1.019554234575775718e-05
4.126299999999999955e+02 2.952700000000000122e-06 -2.364644777149769290e-05 2.789967790894333445e-05 0.000000000000000000e+00 4.078216938299393545e-06
4.123299999999999841e+02 8.052800000000000217e-06 -1.719741656109456288e-05 3.004580697887030780e-05 6.801935241272734744e-06 6.117325407449090318e-06
4.120400000000000205e+02 1.234799999999999934e-05 1.074838535068165811e-05 1.287677441951305777e-05 1.587118222962263485e-05 8.156433876608060407e-06
