# Supplementary material for: Theoretical and experimental analysis of circularly polarized luminescence spectrophotometers for artifact-free measurements using a single CCD camera
Source: Nat Commun. 2023 Feb 24;14:1065. doi: 10.1038/s41467-023-36782-9 (PMC9958114; doi:10.1038/s41467-023-36782-9)
Supplement: Supplementary file 3 — Source Data [file 41467_2023_36782_MOESM3_ESM.zip › LesDataPubli/Camphorquinone/ArmsImbalance/R_NoRoue0.cpl]

# lambda CPL Fluo Track1(+) Track2(+) Track1(-) Track2(-)
# tint= 1.0, HSS= 2, Gain= 0
# les lignes 95 115 135 155
# Nacc= 40
#  max somme 4 fluo : 93135.87499999999
698.32 2.2279e-05 0.0043233 3275.9 3290.4 3275.6 3292.2
698.06 3.4895e-06 0.0043447 3276.3 3291.9 3276.1 3292
697.8 -5.4222e-05 0.0043702 3276.7 3292.9 3279 3290.1
697.55 -1.9863e-05 0.0044867 3277.9 3296.2 3279.5 3295.9
697.29 -2.2279e-05 0.004472 3280.2 3295.2 3279.8 3292.8
697.04 -4.6706e-05 0.0045732 3281.2 3297.2 3283.7 3295.3
696.78 -4.1874e-05 0.0046193 3282.9 3298.3 3284.5 3296.1
696.53 -5.1806e-05 0.0046378 3282.4 3299.2 3285 3296.9
696.27 9.6633e-06 0.0047133 3284.7 3299.8 3285 3301
696.02 6.1738e-06 0.0047162 3285.9 3299.7 3285.4 3299.8
695.76 -1.7448e-05 0.0047721 3285.8 3303.3 3285.5 3301.4
695.51 -2.2011e-05 0.0048088 3286.4 3302.9 3287.9 3302.3
695.25 -4.8317e-06 0.0048679 3290.7 3303.3 3289.4 3301.6
694.99 1.0737e-06 0.0049178 3289.7 3303.5 3291.2 3305.2
694.74 1.6911e-05 0.0049943 3291.4 3308 3289.6 3307.8
694.48 -2.7379e-05 0.0050182 3292.5 3309.6 3291.2 3305.8
694.23 -1.1274e-05 0.005073 3293.7 3308.5 3294 3307.8
693.97 -3.6506e-05 0.0050939 3292.1 3310.8 3293.9 3309.2
693.71 2.7916e-05 0.0051599 3296 3312.4 3292.4 3311.4
693.46 -7.0059e-05 0.0052735 3296.9 3316.9 3297.8 3311.2
693.2 -2.6037e-05 0.0053202 3297.6 3316.1 3298.6 3314.8
692.94 6.1738e-06 0.0053572 3301.3 3316.4 3298.6 3314.2
692.69 -2.9795e-05 0.0053792 3300.4 3316.8 3300.9 3314.5
692.43 -3.6506e-05 0.0054434 3300.9 3319.2 3301.8 3316.7
692.17 -5.3685e-07 0.0054928 3300.7 3319.6 3302.1 3320.9
691.92 1.7448e-05 0.0055355 3305.4 3321.8 3300.9 3319
691.66 -6.0664e-05 0.0055717 3303.3 3323.7 3304.4 3319.1
691.4 -1.7179e-05 0.0056748 3305.2 3324.2 3306.7 3324
691.15 1.1274e-05 0.0057091 3309.1 3323.3 3307.9 3323.1
690.89 -6.2275e-05 0.0058074 3309.1 3328.3 3310.8 3324.2
690.63 -1.3421e-06 0.005827 3309.8 3327.6 3309.6 3327.2
690.38 -1.1274e-05 0.0058616 3310.2 3329 3310.3 3328
690.12 -6.9791e-06 0.0059067 3310.9 3328.5 3312.6 3329.6
689.86 1.5569e-05 0.0059496 3314 3329.9 3312.2 3329.5
689.6 -5.3685e-07 0.006006 3314.4 3332.5 3312.9 3331.1
689.35 0 0.0060527 3316 3332.3 3315.3 3331.7
689.09 -5.6638e-05 0.0061416 3315.4 3338.2 3316.2 3333.7
688.83 -3.8922e-05 0.0061974 3316.5 3337.6 3318.6 3336.1
688.57 1.2884e-05 0.0062261 3319.8 3337.4 3317.7 3336.6
688.32 -2.1742e-05 0.0062994 3321.6 3338.9 3321.2 3336.5
688.06 -1.5837e-05 0.0063284 3319.2 3339.8 3321.5 3340.5
687.8 4.8826e-18 0.0064328 3325.1 3341.4 3324 3340.3
687.54 -2.8453e-05 0.0064962 3324.1 3345.6 3324 3342.9
687.29 -5.2611e-05 0.0064994 3323.7 3345.4 3325.5 3342.3
687.03 -1.4763e-05 0.0066376 3328.2 3346.5 3329.1 3346
686.77 -6.4959e-05 0.0066271 3327.9 3349.9 3327.5 3343.5
686.51 1.1542e-05 0.0066849 3327.9 3348.1 3328.5 3349.7
686.25 -9.1265e-06 0.0067522 3331.2 3350.1 3330.6 3348.6
685.99 -2.8721e-05 0.0068454 3332.6 3352.7 3333.2 3350.7
685.74 1.0469e-05 0.0069168 3335.3 3353.4 3334.1 3353.1
685.48 -1.0469e-05 0.0069683 3335.1 3355.8 3335 3354.7
685.22 -5.3953e-05 0.0070005 3335.3 3356.8 3337.5 3354
684.96 8.858e-06 0.0070478 3336.8 3356.9 3336.7 3357.6
684.7 2.2279e-05 0.0071326 3340.1 3358 3339 3358.9
684.44 3.2211e-06 0.0072354 3342.1 3361.9 3340.7 3360.8
684.18 -5.8785e-05 0.00727 3342.2 3363.6 3343.5 3359.5
683.93 -2.9795e-05 0.0073683 3343.3 3367.7 3342.6 3364.2
683.67 -2.2011e-05 0.0074029 3343.8 3365 3346.5 3365.7
683.41 -4.9927e-05 0.0074448 3346.6 3368.7 3346.1 3363.5
683.15 -6.2006e-05 0.0074746 3345.9 3368.2 3348.5 3365.1
682.89 -3.4895e-05 0.0075699 3348.1 3370.8 3349.1 3368.6
682.63 -7.7843e-06 0.0076689 3350.6 3370.1 3353.2 3371.9
682.37 -4.1606e-05 0.0077559 3352 3376.7 3352.2 3373.1
682.11 -5.3685e-05 0.0078254 3354 3376.8 3355.9 3373.7
681.85 2.7379e-05 0.0078479 3356.7 3376.1 3353.8 3375.8
681.59 -5.1001e-05 0.0079269 3355.8 3380.3 3357 3376.8
681.33 -7.677e-05 0.0080503 3358.8 3383.7 3360.6 3378.3
681.07 -6.3885e-05 0.0080412 3361.3 3385.6 3357.7 3376
680.82 -3.8116e-05 0.0081926 3362.5 3385.9 3363.2 3383
680.56 -4.7243e-05 0.0082533 3363.8 3386.9 3365.4 3384.1
680.3 -6.0664e-05 0.0082688 3363.8 3388.2 3365.4 3384.2
680.04 -5.3953e-05 0.008428 3367.8 3393.3 3367.4 3388
679.78 -2.8453e-05 0.008483 3368.3 3393 3369.1 3391.2
679.52 7.2475e-06 0.008552 3373.2 3393.3 3370.4 3391.2
679.26 -5.6369e-05 0.0085861 3371.5 3396.2 3372.1 3391.4
679 -8.0528e-05 0.0087214 3373.3 3401 3374.7 3394.9
678.74 -5.3953e-05 0.0087233 3375.1 3398.7 3375.8 3394.3
678.48 -0.00010898 0.0088948 3376.2 3403.6 3381.5 3398.8
678.22 -8.6701e-05 0.0089777 3377.5 3405.3 3382.6 3402.3
677.96 -3.9727e-05 0.0089565 3379.2 3405.6 3379.1 3401.8
677.69 1.2079e-05 0.0090755 3383.6 3406 3381.8 3405.4
677.43 -2.2011e-05 0.0091536 3384.8 3407.1 3386 3406.2
677.17 3.1943e-05 0.0091968 3387.1 3408.9 3383.6 3408.5
676.91 -5.3685e-05 0.0092948 3387.7 3412.4 3388.8 3408.4
676.65 6.4422e-06 0.009451 3392.6 3415.2 3390.4 3413.6
676.39 -3.8653e-05 0.0095229 3390.2 3417.7 3393.4 3417.2
676.13 -1.6106e-05 0.0096303 3394.2 3420 3395 3419.3
675.87 -5.3148e-05 0.0097017 3396.4 3424.1 3395.9 3418.7
675.61 -1.8253e-05 0.0097548 3396.5 3422.4 3398.5 3422.7
675.35 9.6633e-06 0.0098069 3401.2 3424.9 3397.2 3421.7
675.09 -6.6301e-05 0.0099092 3399.1 3426.5 3403.8 3425
674.83 -8.5896e-05 0.010101 3404 3434.4 3405.7 3428.2
674.57 -4.1606e-05 0.01009 3403.8 3433.9 3403.7 3429.9
674.3 -6.9522e-05 0.010228 3409 3436.1 3409.3 3429.9
674.04 -3.4627e-05 0.010275 3409.1 3436.6 3409.3 3433.6
673.78 -2.8453e-05 0.010412 3412.5 3438 3414 3436.9
673.52 -3.0332e-05 0.010545 3415.5 3442.6 3415.7 3439.9
673.26 6.1738e-06 0.010521 3414.8 3441.5 3414 3441.3
673 -6.4422e-05 0.010634 3417.4 3446.1 3417.9 3440.6
672.74 -4.2948e-06 0.010784 3418.7 3448.2 3420 3449.1
672.47 3.3285e-05 0.010809 3422.7 3449.5 3418 3448
672.21 -4.5095e-05 0.010926 3424.3 3453.5 3423.2 3448.2
671.95 -2.2011e-05 0.011034 3429 3454.9 3425.8 3449.6
671.69 -3.0869e-05 0.011128 3430 3457 3428.4 3452.6
671.43 -2.8721e-05 0.011239 3431.5 3459.9 3430.6 3456.3
671.16 -4.9927e-05 0.011245 3431.5 3460.8 3431 3455.6
670.9 -0.00010012 0.011475 3435.8 3467.9 3436.9 3459.7
670.64 -3.8653e-05 0.011515 3437.7 3465.9 3437.9 3462.5
670.38 -5.1001e-05 0.011663 3443.1 3468.8 3442.5 3463.5
670.12 -7.1401e-05 0.01165 3439.1 3470.8 3440.9 3466
669.85 -6.5764e-05 0.01186 3444.3 3474.3 3446.8 3470.7
669.59 3.409e-05 0.011949 3448.6 3477.7 3442.9 3475.2
669.33 -8.2943e-05 0.012074 3448.7 3481.6 3450.3 3475.5
669.07 -0.00013368 0.01228 3452.5 3486.8 3457.1 3478.9
668.8 -5.7711e-05 0.012362 3454.1 3491.1 3453 3484.6
668.54 -6.1201e-05 0.012384 3456.8 3486 3459.3 3482.9
668.28 -6.469e-05 0.012564 3461 3495.3 3458.6 3486.8
668.02 1.0737e-05 0.012636 3463 3493.1 3460.7 3491.7
667.75 -6.7106e-06 0.012706 3463.7 3494.8 3463 3493.5
667.49 -3.5969e-05 0.012877 3466.2 3501.1 3466 3497.5
667.23 -7.8649e-05 0.012921 3467.7 3501.4 3469.8 3496.2
666.96 -9.8244e-05 0.01304 3471.7 3504.4 3473.2 3496.7
666.7 -6.3348e-05 0.013149 3469 3507.5 3473.6 3506.2
666.44 -1.6106e-06 0.013355 3479.7 3510.6 3477.2 3507.9
666.17 -3.4895e-05 0.01346 3478 3512.2 3481.9 3512.9
665.91 -4.3216e-05 0.01356 3480.9 3513.5 3485.8 3514.3
665.65 -7.2475e-05 0.013675 3484 3520.6 3485.4 3515.2
665.38 -1.1274e-05 0.013776 3488.7 3523.2 3484.7 3518.1
665.12 1.6374e-05 0.013983 3492.3 3525.8 3490.4 3525.4
664.86 -8.1064e-05 0.014108 3491.3 3533.8 3492.8 3527.7
664.59 -4.2948e-05 0.014149 3494.1 3531 3495.7 3528.6
664.33 4.0264e-06 0.014337 3501.5 3532.1 3501.1 3532.1
664.07 -3.7848e-05 0.014413 3500.3 3536 3502.7 3534.9
663.8 -7.9991e-05 0.014549 3503.8 3544.9 3502.2 3535.8
663.54 -4.3216e-05 0.014704 3508.7 3542.6 3509.9 3539.8
663.28 -5.3417e-05 0.014851 3509.6 3549.3 3510.6 3545.3
663.01 1.9058e-05 0.014942 3514.4 3549.6 3511.1 3548.1
662.75 -3.9995e-05 0.015151 3518.1 3554 3519.2 3551.3
662.48 -8.5091e-05 0.01523 3517.4 3559.1 3519.9 3553.7
662.22 -9.6633e-06 0.015405 3525.1 3564.4 3519.2 3557.6
661.95 4.8853e-05 0.015555 3526.6 3563.7 3524.2 3565.8
661.69 -0.00013314 0.015724 3532.4 3572.1 3532.2 3559.4
661.43 4.8585e-05 0.015816 3535.6 3569.5 3530.6 3569
661.16 -1.1811e-05 0.015878 3534.4 3573.5 3532.3 3570.3
660.9 -5.5296e-05 0.016037 3538 3580.9 3534.3 3572
660.63 -9.9317e-06 0.016165 3539.8 3578.7 3540.3 3578.3
660.37 -3.4895e-05 0.016313 3545.1 3587.1 3540 3578.7
660.1 -3.5701e-05 0.01643 3546.4 3586.8 3545.8 3582.8
659.84 -3.3285e-05 0.016689 3552.4 3594.8 3549.7 3589
659.57 -5.8517e-05 0.016774 3554.6 3595.1 3554.5 3589.6
659.31 -0.00011489 0.016948 3555.8 3600.8 3559.6 3593.9
659.04 -4.1337e-05 0.017086 3564.4 3601.4 3562 3595.2
658.78 -2.9258e-05 0.017248 3565.9 3603.9 3566.4 3601.8
658.51 -0.00011005 0.017403 3568.9 3608.5 3572.8 3602.2
658.25 -3.5432e-05 0.017575 3569.1 3615.8 3570.1 3613.5
657.98 -0.00014522 0.017725 3573.7 3621.1 3576.8 3610.7
657.72 -6.469e-05 0.017918 3577.7 3625.8 3577.4 3619.5
657.45 1.8521e-05 0.017987 3581 3620.9 3581.7 3623.3
657.19 2.3085e-05 0.018091 3582.6 3626 3581.2 3626.7
656.92 -9.0191e-05 0.01836 3588.3 3636.5 3588.5 3628.3
656.66 4.5632e-06 0.018502 3594.1 3632.3 3594.9 3633.5
656.39 -4.9659e-05 0.018645 3593.1 3640.8 3595.5 3638.7
656.13 2.2548e-05 0.018749 3599 3642.6 3595.2 3640.9
655.86 -8.6433e-05 0.018934 3602.7 3647.4 3604.1 3640.8
655.6 -9.5291e-05 0.019178 3603 3655.1 3608.2 3651.5
655.33 -6.6569e-05 0.019367 3611.1 3661 3609.8 3653.5
655.06 -0.00014468 0.019481 3611.5 3664.9 3614.8 3654.8
654.8 -2.4695e-05 0.019712 3621.6 3665.9 3619 3661
654.53 -0.00011838 0.019879 3621.7 3673.9 3623.1 3664.3
654.27 -9.6633e-05 0.020078 3626.7 3676.6 3628.7 3669.6
654 -3.5969e-05 0.020163 3630.9 3676.3 3630.1 3672.2
653.74 -1.5837e-05 0.020411 3634.7 3681.9 3635.1 3680.9
653.47 -9.207e-05 0.020647 3635.2 3694.5 3637.1 3687.8
653.2 -8.697e-05 0.020789 3641.7 3694.5 3643.5 3688.1
652.94 -0.00010066 0.020962 3644 3697 3649.6 3693.2
652.67 -2.6843e-05 0.021197 3653.6 3704.2 3650 3698
652.4 -9.9854e-05 0.02144 3655.8 3709.2 3659.7 3703.7
652.14 7.7843e-06 0.021533 3658.5 3708.1 3660.1 3710.4
651.87 -0.00011166 0.021762 3663.1 3719.8 3664.6 3710.9
651.6 -7.1669e-05 0.021914 3667.9 3718.9 3670.8 3715
651.34 -3.9458e-05 0.022097 3671.3 3726.7 3670 3721.7
651.07 -8.7775e-05 0.022183 3670.4 3730.1 3672.7 3724.3
650.8 -5.7443e-05 0.022472 3682.3 3733.8 3681.2 3727.4
650.54 5.5832e-05 0.022633 3685.3 3736.5 3680.6 3737.1
650.27 -6.8985e-05 0.022886 3690.2 3746.7 3688 3738.2
650 -2.4964e-05 0.023091 3692.4 3750.2 3692.1 3747.6
649.74 -0.00012509 0.023288 3699.8 3754.1 3702.1 3744.7
649.47 -9.6365e-05 0.023523 3704.8 3761.2 3704.5 3751.9
649.2 -8.4017e-05 0.0237 3705.4 3765 3708.4 3760.2
648.94 -8.4554e-05 0.023849 3708.7 3766 3714.4 3763.7
648.67 -7.6501e-05 0.024327 3722.8 3777.1 3725.1 3772.3
648.4 -0.0001165 0.024372 3719.4 3783.8 3722.3 3776
648.13 -8.6433e-05 0.024511 3724.1 3783.1 3728.1 3779.1
647.87 -0.00015891 0.02482 3728.6 3794.5 3734.5 3785.6
647.6 -8.0528e-05 0.025057 3736.8 3799.8 3736.6 3792.1
647.33 -4.5901e-05 0.02523 3743.7 3803.7 3739.2 3794.9
647.06 -4.9122e-05 0.025432 3742.5 3805.2 3747.2 3805.3
646.8 -0.00014629 0.025744 3750.7 3816.7 3754.7 3807.2
646.53 -3.8116e-05 0.025952 3756.1 3819.8 3756.3 3816.4
646.26 -6.0932e-05 0.02616 3762.7 3826.1 3760.8 3818.5
645.99 -7.6501e-05 0.026254 3766.5 3827.5 3764.4 3818.3
645.73 -5.0195e-05 0.026592 3771.1 3833.4 3773.1 3830.6
645.46 -8.9117e-05 0.026922 3778 3843 3780.6 3837.4
645.19 4.0532e-05 0.027023 3782 3846.4 3775.9 3844
644.92 -1.369e-05 0.027284 3788.7 3851.4 3785.6 3847
644.65 -6.7375e-05 0.027582 3794.2 3861.5 3791.9 3852.9
644.39 -0.00011166 0.027775 3799.2 3864.5 3799.9 3854.8
644.12 -0.00014549 0.027988 3803.4 3868.2 3807.7 3859
643.85 -0.00016052 0.02823 3809.1 3881.2 3806.7 3863.9
643.58 1.369e-05 0.028548 3817.1 3879.9 3814.6 3878.7
643.31 -0.00025017 0.028944 3819.3 3898.4 3826.9 3882.7
643.05 -0.00013717 0.029088 3826.8 3896.6 3830.1 3887.1
642.78 -5.7175e-05 0.029372 3833.5 3903 3833.2 3897.4
642.51 -0.00010979 0.029616 3839.7 3909.6 3840.5 3900.2
642.24 -0.00015891 0.029925 3841.4 3918.7 3848 3910.5
641.97 -9.8512e-05 0.030067 3847.3 3918.4 3852.2 3914.1
641.7 -0.00014361 0.030397 3849.1 3934.2 3853.8 3925.6
641.43 -0.00010334 0.030564 3857.2 3934.6 3859.3 3927.1
641.16 -8.5091e-05 0.030959 3867.6 3941 3870.4 3936
640.9 -5.3685e-06 0.031269 3876.3 3944.2 3877.9 3945.3
640.63 -0.00010844 0.031466 3876.5 3957.1 3879 3949.6
640.36 -0.00013582 0.031799 3886.2 3961.5 3891.4 3954.1
640.09 -0.00031057 0.032062 3887.2 3974.7 3898.6 3957.2
639.82 -0.00012294 0.032454 3903.3 3981.1 3901.8 3968.1
639.55 -9.3949e-05 0.032627 3904.5 3983 3906.5 3976.3
639.28 -0.00016508 0.032889 3910.2 3993.1 3911.9 3979.5
639.01 -0.00017179 0.033268 3918.7 4001.8 3921.2 3988.3
638.74 -8.2675e-05 0.033474 3920.9 4005 3923.4 3999.9
638.47 -0.00022548 0.033854 3929.6 4015 3937.8 4002.2
638.2 -0.00014629 0.034138 3938.8 4017.2 3945.1 4009.9
637.94 -3.1137e-05 0.034421 3947.5 4024.1 3946.1 4019.8
637.67 -0.00017233 0.034686 3948.7 4034.8 3954.3 4024.3
637.4 -0.0001063 0.035142 3959 4043.3 3963.9 4038.4
637.13 -7.1938e-05 0.035239 3966.4 4045 3965.2 4037.1
636.86 -6.8448e-05 0.035595 3972.3 4055.3 3971.3 4047.9
636.59 -0.00014334 0.035853 3975.5 4065 3977.1 4053.2
636.32 -0.00011408 0.036244 3985.4 4066.7 3992.2 4062.9
636.05 -0.00016991 0.036601 3992.6 4081.9 3996.2 4069.7
635.78 -0.00025339 0.036802 3992.7 4089.6 4001.8 4075.1
635.51 -6.7643e-05 0.037344 4013.1 4094.9 4013 4088.6
635.24 -0.00015649 0.037477 4011.8 4099.2 4019.1 4091.9
634.97 -0.00034171 0.037971 4022.9 4116.8 4033.1 4095.2
634.7 -6.0127e-05 0.0382 4029.8 4123.3 4024.2 4112.1
634.43 -0.00013931 0.038473 4035.4 4126.5 4037.4 4115.5
634.16 -0.0001377 0.038773 4038.3 4132.6 4045.2 4126.6
633.89 -0.0001216 0.039254 4049.6 4149.5 4049.9 4138.5
633.62 -1.1274e-05 0.039534 4062 4147.6 4059.7 4144.3
633.35 -9.0459e-05 0.039898 4071.3 4162.6 4065.3 4148.2
633.08 -0.00012133 0.040043 4070.1 4165.1 4071.1 4154.8
632.81 -0.00017904 0.040481 4081.2 4172.6 4086.7 4161.4
632.53 -9.5559e-05 0.040481 4075.8 4173.4 4082 4170.6
632.26 -8.9117e-05 0.04101 4090.3 4186.8 4092.8 4181.1
631.99 -0.00020239 0.041198 4090.8 4194.4 4099.3 4184
631.72 -8.858e-05 0.041586 4108.1 4203.3 4103.2 4190.2
631.45 -0.00012186 0.041866 4108.4 4211 4110.1 4201.3
631.18 1.879e-05 0.042291 4119.1 4214.8 4119.6 4217
630.91 -0.00016696 0.042503 4123.3 4230.4 4122.4 4214
630.64 -0.00014441 0.043078 4135.1 4239.8 4138.8 4230.1
630.37 -0.00026306 0.043246 4135.9 4246.4 4145.6 4231.5
630.1 -0.00015354 0.043653 4141.1 4255 4150.8 4250.3
629.83 -0.00018441 0.044101 4158.8 4267.9 4160.1 4252
629.56 -0.00014683 0.0444 4165 4273.6 4166.6 4261.6
629.28 -0.0001428 0.045065 4179.8 4290.5 4180.5 4277.9
629.01 -0.00020373 0.045327 4185.4 4298.7 4187.4 4281.7
628.74 -0.00015891 0.045819 4200.5 4312.7 4194.1 4291.6
628.47 -0.00012911 0.046056 4201.3 4312.4 4204.2 4303.2
628.2 -0.00011005 0.046499 4213.3 4326.3 4210 4312.8
627.93 -0.00013045 0.047001 4226.4 4336 4224.6 4322
627.66 -0.00025849 0.047443 4231.4 4346.2 4241 4331.6
627.38 -0.00017823 0.047728 4236.1 4355.3 4241.4 4344
627.11 -0.00020186 0.048125 4247.2 4360.2 4256.1 4350.3
626.84 -0.00016696 0.048653 4262.2 4379.8 4259.4 4361.5
626.57 -8.2138e-05 0.048992 4267 4386.7 4264.4 4376.4
626.3 -0.00014065 0.049368 4273.8 4393.5 4277.9 4384.4
626.03 -0.00025876 0.049849 4282.2 4410.4 4288.9 4392.9
625.75 -0.00014951 0.050206 4295.2 4411.8 4298.9 4401.6
625.48 -0.00026091 0.050814 4305.4 4433 4311.2 4414.5
625.21 -0.00033714 0.051115 4310.2 4440.1 4321.7 4420.2
624.94 -8.6701e-05 0.051714 4327.9 4449.2 4328.8 4442.1
624.67 -0.00022736 0.05213 4337.2 4455.6 4348.4 4445.6
624.39 -0.00033687 0.052507 4344.9 4474.9 4351.7 4450.4
624.12 -0.00029339 0.053072 4357.2 4490.1 4360.8 4466.3
623.85 -0.0001785 0.053423 4365.5 4490 4372 4479.8
623.58 -0.00010791 0.053941 4379.6 4502.9 4379.9 4493.1
623.3 -0.00028453 0.054492 4387.9 4521.4 4395.2 4502.2
623.03 -0.00023648 0.055117 4398.6 4535.4 4408.1 4522.9
622.76 -0.00027648 0.055436 4408.9 4540.9 4419.3 4525.6
622.49 -0.00019434 0.055941 4423.2 4556.3 4423.6 4538.7
622.21 -0.00020857 0.056317 4428.7 4569.5 4428.6 4550
621.94 -0.00012374 0.056848 4441.7 4576.2 4442.6 4565.6
621.67 -0.0001828 0.057315 4451.2 4585.1 4458.3 4575.1
621.4 -0.00014871 0.057732 4461.9 4598.3 4462.8 4585.5
621.12 -9.717e-05 0.058408 4480.8 4613.2 4477 4600.4
620.85 -0.00012052 0.058847 4485.7 4620.7 4491 4614.8
620.58 -0.00010254 0.059209 4498.8 4630 4497.8 4619.5
620.31 -0.00011032 0.059844 4512.5 4647.8 4510 4635
620.03 -0.00041847 0.060104 4510.8 4664.6 4519.6 4634.4
619.76 -0.00021555 0.0605 4525.4 4662.3 4530.9 4647.7
619.49 -0.000306 0.060921 4528.9 4680.7 4536.3 4659.6
619.21 -0.00012482 0.06146 4547.1 4683.9 4549.8 4674.9
618.94 -0.00013314 0.062139 4557.4 4710.9 4554.7 4695.9
618.67 -0.0002236 0.06237 4566.1 4707.8 4572.9 4693.8
618.39 -0.00018199 0.063118 4577.3 4728.6 4585 4719.3
618.12 -0.00015757 0.063552 4593.1 4740.2 4592.4 4724.9
617.85 -0.00026064 0.063924 4598.3 4754.3 4600.5 4732.2
617.57 -0.00030547 0.064982 4614.9 4781.9 4624.1 4762.7
617.3 -0.0003613 0.065471 4628.9 4785.7 4645.8 4768.9
617.03 -0.00029527 0.066045 4644.4 4803 4652.1 4783.3
616.75 -0.00028104 0.06639 4650.1 4808.4 4662.1 4794.2
616.48 -0.00024615 0.066975 4669.7 4819 4677.2 4803.5
616.21 -0.00029876 0.067502 4674.3 4838.1 4685.1 4821
615.93 -0.00036452 0.068068 4691.1 4852.5 4700 4827.5
615.66 -0.0002448 0.068429 4704.1 4858.6 4705.2 4836.9
615.38 -0.00029258 0.06904 4715.7 4870.9 4723.6 4851.5
615.11 -0.00019998 0.069642 4728.1 4886.3 4731.8 4871.5
614.84 -0.00027836 0.070364 4740.6 4914 4741.5 4888.9
614.56 -0.00039673 0.070749 4745.3 4914.2 4764.7 4896.6
614.29 -0.00024158 0.071074 4759.1 4924.4 4762.4 4905.2
614.01 -0.00018414 0.071973 4777.3 4942.2 4783.8 4931.5
613.74 -0.0001981 0.072247 4789.6 4947.7 4791.7 4931.4
613.47 -0.00030413 0.073006 4798.8 4974.4 4805.3 4952.5
613.19 -0.00016911 0.073667 4815.4 4982.9 4821.4 4973.1
612.92 -0.00034385 0.074234 4832 4999.3 4839.5 4974.7
612.64 -0.00024454 0.074936 4841.3 5022.9 4844 5002.7
612.37 -0.00012294 0.075557 4867.2 5025.7 4864.3 5011.4
612.09 -0.00027111 0.076327 4871 5053.1 4879.8 5036.6
611.82 -0.00027594 0.076723 4875.6 5062.8 4888.6 5050.2
611.54 -0.00012401 0.077476 4914.1 5072.1 4907.4 5053.8
611.27 -0.00025796 0.078106 4915.5 5088.4 4926.6 5075.5
611 -0.00026145 0.078715 4927.5 5113.3 4930.3 5091.8
610.72 -0.00045901 0.079216 4935.8 5119.8 4956.3 5097.5
610.45 -0.00037633 0.080173 4960.4 5145.9 4970.9 5121.3
610.17 -0.00025822 0.080793 4974.5 5155.4 4984.8 5141.6
609.9 -0.00042465 0.081558 4985.1 5181.6 5002 5158.9
609.62 -0.0002389 0.082405 5012.7 5195.9 5018.4 5179.3
609.35 -0.00012186 0.082615 5015.6 5199.6 5019 5191.7
609.07 -0.00020561 0.083701 5041.6 5224.5 5048.7 5212.4
608.8 -0.00028399 0.084334 5045.7 5249.5 5056.8 5234.2
608.52 -0.00034278 0.084921 5067.4 5261.8 5074.6 5237
608.25 -0.00032909 0.085691 5083.5 5274.8 5096.8 5257.4
607.97 -0.00043458 0.086421 5094.2 5302.4 5108.1 5275.8
607.7 -0.00044102 0.087261 5116.6 5322 5127.9 5292.2
607.42 -0.00023541 0.08767 5128.2 5325 5134.4 5309.3
607.15 -0.00030225 0.088466 5143.4 5354 5145.5 5328
606.87 -0.00037928 0.089337 5162.3 5368.7 5175 5346
606.59 -0.00030869 0.09033 5190.7 5385.6 5201.1 5367.2
606.32 -0.00051403 0.090861 5193.5 5410.4 5210.5 5379.5
606.04 -0.00041901 0.091691 5215.4 5437.9 5217.3 5400.7
605.77 -0.00011972 0.092672 5249.1 5445.2 5241.8 5426.7
605.49 -0.00025903 0.093187 5252.9 5457.6 5259.8 5440.3
605.22 -0.00031674 0.094211 5265.3 5485.6 5282.2 5473
604.94 -0.00040344 0.094851 5289.7 5504.6 5297.1 5474.3
604.67 -0.0005755 0.095549 5300 5524.2 5317.9 5488.5
604.39 -0.0002295 0.096304 5316 5526.9 5334.3 5523.8
604.11 -0.00033795 0.09717 5339.8 5556.1 5350.4 5535.2
603.84 -0.00028426 0.098355 5363.3 5588.9 5370.3 5569.4
603.56 -0.00025984 0.099003 5382.3 5604.7 5383.6 5581.8
603.29 -0.00031808 0.10002 5399.2 5626.8 5411.4 5609.4
603.01 -0.00041015 0.10104 5424.2 5653.6 5436.3 5627.6
602.73 -0.00039136 0.10193 5443.2 5671.8 5458.8 5651
602.46 -0.00029688 0.10241 5451.5 5684.2 5464.3 5669.4
602.18 -0.00044693 0.1037 5482.9 5725.5 5490.1 5691.1
601.91 -0.00015944 0.10436 5509.2 5729.4 5503.5 5708.8
601.63 -0.00037553 0.10564 5529.3 5763.2 5539.7 5738.6
601.35 -0.00026037 0.10618 5547.3 5769.5 5553.1 5751.1
601.08 -0.00050598 0.10729 5560 5810.1 5575.5 5778.6
600.8 -0.00070784 0.10853 5584.6 5845.1 5607.9 5802.4
600.52 -0.0005602 0.10912 5607.1 5852.2 5621.2 5814.2
600.25 -0.00033204 0.11019 5623.1 5873.6 5639 5858.6
599.97 -0.0004939 0.11087 5639.4 5898.7 5653 5866.3
599.69 -0.00046438 0.11221 5671.5 5922.5 5690.1 5897.9
599.42 -0.00038734 0.11309 5685.8 5946.5 5703.5 5928.1
599.14 -0.0005449 0.11397 5713.3 5977.6 5720.9 5934.4
598.86 -0.00059241 0.11514 5733.3 6005.2 5750 5966.7
598.59 -0.000437 0.11616 5754 6026.7 5768.7 6000.7
598.31 -0.00056181 0.11682 5773.1 6040.8 5791.3 6006.6
598.03 -0.00046679 0.11824 5800.2 6079 5814.6 6049.9
597.76 -0.00070515 0.11892 5812.2 6098.5 5838 6058.6
597.48 -0.00052155 0.12031 5849.2 6124.2 5868.5 6094.9
597.2 -0.00067804 0.12156 5877.2 6159.7 5898.4 6117.7
596.93 -0.00049149 0.12213 5882.1 6165.5 5910.5 6148.2
596.65 -0.00049685 0.12311 5906.8 6194.3 5927.8 6169
596.37 -0.00044854 0.12464 5944.7 6238.5 5952.1 6204.2
596.09 -0.00012079 0.12549 5969.2 6239.1 5976.3 6234.9
595.82 -0.00051135 0.12682 5999.5 6280.6 6014.9 6248.4
595.54 -0.00037928 0.12781 6015.4 6306.2 6028.9 6284.5
595.26 -0.00050249 0.12901 6040.3 6334.7 6062.1 6309.7
594.98 -0.00046545 0.12988 6060.7 6361.1 6074.5 6331.6
594.71 -0.00029097 0.13113 6093.4 6383.3 6102.4 6365.1
594.43 -0.00052397 0.13279 6116.6 6435.8 6138 6408.4
594.15 -0.00060342 0.13342 6138.9 6449.6 6157.2 6411.7
593.87 -0.00042116 0.13468 6170.9 6473.6 6183.6 6447
593.6 -0.0005704 0.13574 6187 6497.1 6216.3 6473.3
593.32 -0.0006359 0.1376 6221.7 6562.9 6240.4 6522.4
593.04 -0.00058731 0.13836 6247.1 6561 6275.3 6534.5
592.76 -0.00065496 0.13962 6272.1 6597.3 6300.8 6565
592.49 -0.00054302 0.14108 6296.4 6645 6315.7 6613.8
592.21 -0.00059161 0.14225 6344.3 6662.7 6354.8 6618.1
591.93 -0.00028507 0.14318 6352.1 6683.4 6363.3 6668.1
591.65 -0.00045847 0.14505 6397 6735.6 6406.1 6702.1
591.37 -0.00053175 0.14626 6408.5 6767.8 6433.7 6743.5
591.1 -0.00061738 0.14704 6432.2 6787.7 6454.2 6752.2
590.82 -0.00051323 0.14858 6455.7 6823.1 6485.7 6805.3
590.54 -0.00062221 0.15015 6506.9 6854.4 6532.7 6822.3
590.26 -0.00052799 0.15143 6528.7 6897.1 6545.2 6864.4
589.98 -0.00074944 0.15297 6564.5 6939.8 6584.1 6889.7
589.71 -0.00042196 0.154 6593.6 6951.7 6605.4 6924.2
589.43 -0.00073387 0.15573 6611.8 7011.3 6640.7 6971.9
589.15 -0.00035164 0.15675 6662.2 7016 6665.9 6986.9
588.87 -0.00039915 0.15825 6677.1 7068.2 6685.4 7039.4
588.59 -0.00067375 0.15964 6705.3 7100.4 6730.8 7063.1
588.31 -0.00052155 0.16123 6737.3 7149.8 6748.7 7112.6
588.04 -0.00074676 0.16278 6770.3 7178.5 6802.5 7141.2
587.76 -0.00055806 0.16433 6806.8 7220.7 6823.5 7185.4
587.48 -0.0005602 0.16578 6833.9 7262.9 6848.9 7225.8
587.2 -0.00076313 0.16736 6869.4 7286.7 6908.3 7254.5
586.92 -0.0008595 0.16849 6882.3 7325.6 6926.4 7289.5
586.64 -0.00063107 0.1703 6928.4 7369.9 6955.7 7338.4
586.36 -0.00052638 0.17212 6978.6 7420.9 6984.5 7377.8
586.08 -0.00093009 0.17291 6962.3 7459 7002.3 7412.4
585.81 -0.00043673 0.17459 7026.8 7480.9 7035.4 7448.8
585.53 -0.00073522 0.17646 7045.2 7537.2 7080.2 7503.6
585.25 -0.0005798 0.17803 7096.5 7574.2 7109 7532.7
584.97 -0.00066086 0.17935 7117.3 7615.4 7133 7569.5
584.69 -0.00083561 0.18103 7136.6 7659.5 7175.3 7620.4
584.41 -0.000987 0.18204 7162.2 7689.5 7199.5 7634.8
584.13 -0.0012076 0.18376 7188.8 7743.6 7235.9 7678.3
583.85 -0.00083373 0.18581 7254.7 7776.9 7280.5 7725.2
583.57 -0.0006971 0.18747 7293.2 7808.9 7319.4 7770.1
583.29 -0.00059671 0.18906 7327.2 7853.7 7343.9 7814.9
583.01 -0.00072287 0.1907 7355 7900.7 7379.3 7857.6
582.74 -0.00082192 0.19245 7400.9 7942.2 7424.1 7888.8
582.46 -0.00062489 0.19403 7432.5 7979.2 7451.2 7939.8
582.18 -0.00071562 0.19588 7476.5 8019 7502 7977.9
581.9 -0.00094754 0.19715 7501.8 8062.8 7528.1 8000.8
581.62 -0.00060932 0.1999 7555.1 8131.7 7571.6 8091.5
581.34 -0.0005849 0.20051 7580 8111.6 7618.7 8095.8
581.06 -0.00076421 0.20302 7625 8207.3 7648.6 8159.7
580.78 -0.00063348 0.20461 7664.5 8228.5 7695.2 8200.1
580.5 -0.00082943 0.20604 7685.1 8279.8 7719.3 8236.7
580.22 -0.0010326 0.20804 7732.5 8331.8 7770.1 8273.3
579.94 -0.00082594 0.20957 7763.7 8359.3 7804.1 8322.8
579.66 -0.00086138 0.21168 7797.1 8419.8 7843.6 8386.1
579.38 -0.00092043 0.21345 7853.7 8471.7 7876.7 8409
579.1 -0.00073334 0.2153 7908.4 8505.9 7919.9 8449.2
578.82 -0.00093707 0.21679 7923 8544.6 7960.2 8494.5
578.54 -0.00079803 0.21882 7993.7 8595.5 7997.5 8525
578.26 -0.00080554 0.22123 8012.5 8666.3 8039.1 8617.9
577.98 -0.0010163 0.22216 8036.1 8670.3 8088.3 8627.8
577.7 -0.00097626 0.22442 8095.3 8728.8 8133 8675.6
577.42 -0.00057121 0.22662 8143.1 8784.3 8161.5 8749.4
577.14 -0.00076421 0.22781 8164.6 8811.3 8198.5 8774
576.86 -0.0011658 0.22975 8196.7 8874.2 8245 8813.9
576.58 -0.00096042 0.23185 8258.5 8921.2 8286.2 8859.4
576.3 -0.0012694 0.23385 8286.6 8978.7 8335.9 8909.8
576.02 -0.0011354 0.23532 8324.8 9004.4 8372.7 8946.6
575.74 -0.0010232 0.23744 8379 9057.5 8412.9 8996.1
575.46 -0.0010691 0.23929 8407 9106.8 8452.2 9052.4
575.18 -0.00081816 0.2415 8457.8 9146.2 8503.6 9115.8
574.9 -0.00075642 0.24323 8513.1 9183.7 8543.9 9144
574.62 -0.00093466 0.24517 8543.5 9251 8575.2 9195.7
574.34 -0.0011698 0.24678 8574.5 9307.2 8605.3 9229.1
574.05 -0.000936 0.24929 8632.2 9344.7 8673.5 9298.9
573.77 -0.0007838 0.2514 8681.9 9402.6 8706.8 9354.5
573.49 -0.00097197 0.25344 8703.5 9472.9 8740.4 9419.3
573.21 -0.00096016 0.25524 8786.7 9480.3 8816.2 9420.4
572.93 -0.0012323 0.25711 8799.9 9569.7 8826.7 9481.7
572.65 -0.0011309 0.25917 8848 9601.5 8886.1 9534.3
572.37 -0.0010611 0.26078 8874.5 9635.9 8923.2 9585.8
572.09 -0.00093009 0.26373 8946.6 9703.1 8987.3 9657.2
571.81 -0.0013682 0.26598 9000.8 9777.3 9038.3 9687.3
571.53 -0.0010893 0.26683 9013.9 9780.6 9061.6 9726.9
571.25 -0.0012224 0.26985 9055.7 9886.1 9102.8 9819.4
570.97 -0.0013853 0.27121 9129.2 9889.5 9170.4 9801.8
570.68 -0.0012025 0.27372 9156.9 9961.7 9206.7 9899.4
570.4 -0.0013424 0.27615 9176.7 10057 9231.3 9986.4
570.12 -0.0012436 0.27789 9268.3 10055 9309.4 9980.4
569.84 -0.0010069 0.2803 9288.3 10127 9338.5 10083
569.56 -0.0010887 0.28238 9342.9 10187 9379.8 10122
569.28 -0.0011856 0.28447 9404.6 10239 9429.3 10153
569 -0.0011725 0.28644 9438 10279 9480.3 10212
568.72 -0.0011711 0.28925 9501.8 10351 9539.1 10279
568.43 -0.0010348 0.29151 9540.8 10415 9574.1 10352
568.15 -0.0013249 0.29283 9566.6 10445 9618.7 10374
567.87 -0.0011223 0.29585 9647.7 10502 9692.6 10443
567.59 -0.0012205 0.29813 9688.2 10593 9712.7 10504
567.31 -0.0013926 0.30059 9736.9 10637 9791.9 10562
567.03 -0.0010348 0.30306 9807.8 10672 9854.9 10623
566.74 -0.0012667 0.30547 9845.8 10761 9889.3 10686
566.46 -0.0013397 0.30755 9892.6 10824 9926.6 10733
566.18 -0.0012833 0.30998 9943.1 10864 9996.2 10798
565.9 -0.0010571 0.31198 10007 10921 10023 10838
565.62 -0.0014669 0.31515 10050 11007 10103 10924
565.34 -0.0010678 0.31773 10123 11064 10148 10989
565.05 -0.0013531 0.31992 10153 11129 10198 11047
564.77 -0.001395 0.32323 10247 11201 10282 11106
564.49 -0.0011915 0.32509 10275 11252 10308 11174
564.21 -0.001137 0.32804 10342 11318 10377 11247
563.93 -0.001213 0.32982 10375 11347 10434 11293
563.64 -0.0014385 0.3329 10432 11449 10486 11369
563.36 -0.0012981 0.33553 10494 11500 10552 11437
563.08 -0.0012275 0.3381 10561 11576 10591 11493
562.8 -0.0014436 0.34173 10632 11659 10688 11580
562.51 -0.0013204 0.34428 10691 11725 10735 11646
562.23 -0.0014863 0.34681 10734 11791 10794 11713
561.95 -0.0012686 0.34926 10783 11854 10835 11788
561.67 -0.0013139 0.35249 10868 11921 10921 11851
561.38 -0.0013725 0.35511 10920 12008 10959 11919
561.1 -0.0014782 0.35876 10994 12099 11043 12009
560.82 -0.0012997 0.36075 11033 12134 11092 12071
560.54 -0.0013886 0.36409 11116 12221 11164 12140
560.25 -0.0013145 0.36788 11197 12320 11238 12239
559.97 -0.0015383 0.36985 11242 12370 11291 12276
559.69 -0.0014197 0.37352 11285 12474 11352 12409
559.41 -0.0016782 0.37587 11369 12517 11430 12422
559.12 -0.0015926 0.38 11435 12629 11507 12553
558.84 -0.0018027 0.38164 11458 12688 11534 12596
558.56 -0.0019184 0.38559 11588 12751 11660 12645
558.28 -0.001624 0.38847 11606 12860 11672 12775
557.99 -0.002014 0.39287 11716 12949 11806 12851
557.71 -0.0015515 0.39457 11768 12979 11833 12899
557.43 -0.0015314 0.39912 11853 13101 11923 13027
557.14 -0.0014355 0.40109 11925 13143 11967 13052
556.86 -0.0016849 0.40505 11983 13251 12055 13167
556.58 -0.001591 0.40754 12033 13316 12103 13237
556.3 -0.0011719 0.41182 12169 13379 12219 13319
556.01 -0.0020333 0.4152 12185 13530 12265 13420
555.73 -0.0017109 0.41794 12275 13557 12351 13474
555.45 -0.0016763 0.42218 12338 13704 12400 13610
555.16 -0.002029 0.42427 12409 13736 12482 13620
554.88 -0.0019812 0.42838 12460 13851 12556 13762
554.6 -0.0013617 0.43241 12613 13918 12648 13826
554.31 -0.0018908 0.4359 12638 14042 12710 13938
554.03 -0.0020851 0.43917 12712 14110 12804 14008
553.75 -0.0017147 0.44275 12812 14183 12881 14092
553.46 -0.0015531 0.44588 12864 14277 12925 14194
553.18 -0.0017598 0.44993 12960 14366 13034 14276
552.9 -0.0016618 0.45307 13012 14453 13089 14375
552.61 -0.0018344 0.45599 13090 14530 13155 14424
552.33 -0.0025702 0.46067 13191 14644 13294 14507
552.04 -0.0021882 0.46345 13223 14748 13302 14623
551.76 -0.0019367 0.46766 13331 14820 13414 14723
551.48 -0.0018529 0.47079 13409 14895 13480 14794
551.19 -0.0020309 0.47556 13493 15019 13587 14924
550.91 -0.0018921 0.47797 13551 15072 13641 14985
550.63 -0.002178 0.48169 13632 15180 13719 15063
550.34 -0.0018272 0.48638 13745 15273 13827 15185
550.06 -0.0023388 0.48878 13763 15368 13868 15255
549.77 -0.00204 0.49308 13907 15421 14001 15325
549.49 -0.0020178 0.49558 13915 15538 14000 15435
549.21 -0.0027573 0.50036 14016 15641 14154 15523
548.92 -0.0018014 0.50351 14104 15701 14196 15625
548.64 -0.0021557 0.50694 14182 15797 14277 15691
548.35 -0.0019595 0.51228 14307 15934 14379 15823
548.07 -0.001949 0.51413 14318 15977 14421 15898
547.79 -0.0021259 0.51857 14438 16080 14534 15978
547.5 -0.0020728 0.52194 14522 16147 14621 16053
547.22 -0.0021748 0.52612 14623 16269 14698 16142
546.93 -0.00208 0.52909 14639 16360 14741 16268
546.65 -0.0024102 0.53314 14750 16440 14865 16331
546.36 -0.0024456 0.53785 14835 16574 14952 16463
546.08 -0.0022897 0.54157 14913 16654 15038 16566
545.8 -0.0020671 0.54314 14982 16681 15073 16580
545.51 -0.0022489 0.55016 15146 16842 15248 16735
545.23 -0.0026354 0.55135 15175 16879 15285 16743
544.94 -0.0024169 0.55503 15217 17001 15324 16882
544.66 -0.0024639 0.56013 15346 17073 15492 16989
544.37 -0.0019461 0.56322 15414 17188 15497 17090
544.09 -0.0023458 0.5671 15490 17299 15585 17175
543.8 -0.0025474 0.57056 15582 17354 15700 17235
543.52 -0.0023197 0.57536 15655 17504 15763 17396
543.23 -0.0024802 0.57828 15738 17571 15840 17442
542.95 -0.0025951 0.58281 15845 17667 15960 17540
542.66 -0.0024808 0.58551 15874 17759 15988 17642
542.38 -0.0025898 0.58892 15969 17808 16103 17701
542.1 -0.0023203 0.59438 16102 17929 16224 17835
541.81 -0.0022706 0.59744 16167 18018 16275 17915
541.53 -0.0023297 0.60172 16226 18147 16348 18052
541.24 -0.001959 0.60329 16283 18168 16383 18086
540.96 -0.0024942 0.60805 16412 18269 16528 18154
540.67 -0.0022744 0.61206 16467 18390 16584 18295
540.39 -0.0023554 0.61503 16544 18465 16651 18353
540.1 -0.0027618 0.61901 16599 18587 16734 18464
539.82 -0.0029945 0.6224 16674 18692 16797 18536
539.53 -0.0029266 0.62637 16789 18735 16936 18609
539.24 -0.0022671 0.62974 16856 18832 16965 18730
538.96 -0.0024907 0.63411 16945 18954 17057 18834
538.67 -0.0026692 0.63634 16988 18998 17125 18887
538.39 -0.0026053 0.64265 17165 19137 17277 19007
538.1 -0.002652 0.64464 17185 19193 17316 19077
537.82 -0.0031457 0.64786 17243 19288 17394 19145
537.53 -0.0031011 0.65365 17365 19423 17526 19296
537.25 -0.0025444 0.65565 17431 19438 17579 19348
536.96 -0.003264 0.65933 17526 19554 17667 19392
536.68 -0.0029409 0.66333 17618 19621 17772 19501
536.39 -0.0024094 0.66912 17742 19775 17863 19671
536.11 -0.0029213 0.6713 17781 19838 17925 19710
535.82 -0.0026698 0.67661 17901 19963 18036 19849
535.53 -0.0025922 0.6789 17960 20013 18088 19900
535.25 -0.002673 0.68258 18031 20122 18155 19997
534.96 -0.0026096 0.68935 18183 20276 18313 20163
534.68 -0.00342 0.69217 18234 20366 18392 20205
534.39 -0.003089 0.69624 18339 20418 18514 20305
534.11 -0.0027608 0.69961 18396 20548 18525 20420
533.82 -0.0031119 0.70579 18574 20662 18716 20514
533.53 -0.0032686 0.70783 18594 20714 18767 20581
533.25 -0.0032976 0.7143 18729 20868 18915 20747
532.96 -0.0026708 0.7189 18811 21023 18945 20908
532.68 -0.0026179 0.72231 18942 21036 19088 20938
532.39 -0.003074 0.72778 19027 21199 19201 21087
532.1 -0.0032737 0.73156 19114 21306 19280 21167
531.82 -0.0033561 0.73823 19299 21447 19453 21288
531.53 -0.003693 0.74203 19330 21582 19510 21419
531.25 -0.0028958 0.74739 19512 21651 19654 21524
530.96 -0.0036568 0.75308 19533 21854 19752 21732
530.67 -0.0033711 0.75769 19697 21925 19882 21796
530.39 -0.0033454 0.76399 19860 22101 19998 21928
530.1 -0.0031682 0.7681 19945 22198 20084 22042
529.82 -0.003252 0.77256 20047 22279 20215 22144
529.53 -0.0038135 0.77952 20147 22483 20361 22341
529.24 -0.0033556 0.78602 20334 22627 20498 22479
528.96 -0.003576 0.79061 20438 22741 20609 22579
528.67 -0.0037496 0.79625 20534 22894 20726 22737
528.38 -0.003701 0.80272 20683 23061 20858 22892
528.1 -0.0029927 0.80779 20838 23134 20988 23006
527.81 -0.0036455 0.81412 20925 23341 21106 23183
527.52 -0.0042041 0.81985 21056 23471 21269 23292
527.24 -0.0033424 0.82537 21233 23559 21398 23413
526.95 -0.0035443 0.83181 21359 23755 21512 23577
526.66 -0.0032885 0.8383 21489 23889 21668 23762
526.38 -0.0040248 0.84295 21603 24019 21789 23830
526.09 -0.0039931 0.85155 21812 24192 22015 24022
525.8 -0.0035016 0.85801 21930 24363 22121 24229
525.52 -0.0036049 0.86093 22001 24446 22180 24289
525.23 -0.0037945 0.87127 22243 24685 22431 24520
524.94 -0.0037279 0.87367 22293 24725 22500 24584
524.66 -0.0041466 0.88148 22438 24935 22673 24783
524.37 -0.0041703 0.88759 22558 25115 22778 24947
524.08 -0.0035526 0.89193 22730 25153 22913 25005
523.8 -0.0045648 0.90015 22875 25409 23088 25196
523.51 -0.0044287 0.90484 22968 25500 23209 25328
523.22 -0.0041877 0.91218 23145 25704 23335 25504
522.94 -0.0046244 0.91621 23210 25789 23458 25607
522.65 -0.0046438 0.92106 23357 25895 23579 25685
522.36 -0.0046548 0.92911 23553 26073 23777 25863
522.08 -0.0046808 0.93327 23581 26237 23807 26028
521.79 -0.0038366 0.93652 23719 26258 23898 26080
521.5 -0.0042645 0.94344 23841 26438 24061 26260
521.21 -0.0043525 0.95017 23965 26627 24189 26446
520.93 -0.0048668 0.94919 23949 26598 24196 26391
520.64 -0.0046368 0.95585 24138 26709 24385 26524
520.35 -0.0049594 0.96217 24223 26921 24482 26718
520.07 -0.0045077 0.96512 24322 26956 24564 26778
519.78 -0.0046276 0.96809 24400 27007 24657 26833
519.49 -0.0051307 0.9737 24485 27200 24748 26985
519.2 -0.0048988 0.9749 24516 27215 24778 27021
518.92 -0.0047683 0.97884 24656 27310 24860 27071
518.63 -0.0045469 0.9802 24702 27296 24927 27098
518.34 -0.0046905 0.98011 24655 27340 24886 27133
518.05 -0.0045928 0.9921 24913 27639 25141 27439
517.77 -0.0048494 0.98891 24867 27533 25110 27324
517.48 -0.0042035 0.99101 24933 27552 25159 27386
517.19 -0.005427 0.99252 24899 27676 25162 27433
516.9 -0.0051122 0.99368 25015 27610 25268 27387
516.62 -0.0049924 0.99603 25002 27703 25278 27514
516.33 -0.0053218 0.99754 25089 27693 25374 27482
516.04 -0.0047731 0.99755 25043 27755 25287 27554
515.75 -0.0050093 0.9986 25091 27755 25347 27545
515.47 -0.0047213 0.99971 25121 27778 25362 27579
515.18 -0.0050834 1 25084 27807 25363 27613
514.89 -0.0048937 0.99851 25110 27736 25357 27527
514.6 -0.0048451 0.99791 25065 27734 25328 27546
514.31 -0.0046438 0.99942 25106 27788 25335 27585
514.03 -0.0048488 0.99998 25087 27803 25356 27620
513.74 -0.0054077 0.9989 25090 27787 25347 27541
513.45 -0.0054909 0.99834 25097 27725 25387 27504
513.16 -0.0050166 0.99741 25087 27725 25322 27493
512.87 -0.0046298 0.99389 24972 27644 25221 27462
512.59 -0.0049412 0.99341 25031 27591 25266 27366
512.3 -0.0046448 0.98911 24880 27524 25118 27330
512.01 -0.0048759 0.98702 24822 27462 25094 27280
511.72 -0.005179 0.98431 24772 27396 25049 27190
511.43 -0.0049975 0.97857 24679 27264 24905 27024
511.15 -0.0051806 0.97743 24588 27269 24855 27054
510.86 -0.0049793 0.97147 24516 27081 24756 26857
510.57 -0.0053154 0.9697 24456 27038 24733 26820
510.28 -0.0047841 0.96369 24331 26875 24590 26690
509.99 -0.0049739 0.96205 24247 26909 24489 26688
509.71 -0.0048424 0.95441 24131 26667 24369 26455
509.42 -0.0051522 0.9541 24105 26632 24404 26452
509.13 -0.0048129 0.9488 24014 26525 24249 26312
508.84 -0.00527 0.94661 23951 26468 24225 26251
508.55 -0.0046507 0.94221 23850 26365 24094 26176
508.26 -0.0051975 0.93849 23732 26284 24027 26095
507.97 -0.0053234 0.93646 23743 26206 24016 25984
507.69 -0.0048674 0.92979 23551 26111 23779 25887
507.4 -0.0050593 0.92752 23576 25965 23829 25747
507.11 -0.0052869 0.92551 23447 26014 23698 25772
506.82 -0.0045611 0.92231 23438 25852 23676 25665
506.53 -0.0045648 0.92132 23394 25857 23626 25663
506.24 -0.0051285 0.91659 23298 25745 23543 25512
505.96 -0.0054708 0.91413 23231 25672 23518 25450
505.67 -0.0053414 0.91069 23148 25621 23403 25379
505.38 -0.0047938 0.90869 23128 25528 23377 25330
505.09 -0.0051913 0.90731 23050 25516 23343 25326
504.8 -0.005165 0.90581 23030 25495 23293 25276
504.51 -0.005398 0.90299 22957 25455 23213 25208
504.22 -0.0047619 0.90075 22948 25351 23182 25142
503.93 -0.004859 0.90132 22934 25335 23230 25178
503.65 -0.0055465 0.89975 22893 25338 23186 25114
503.36 -0.0051887 0.89759 22847 25312 23094 25076
503.07 -0.0057765 0.89633 22783 25283 23092 25054
502.78 -0.0060103 0.89639 22835 25264 23125 24994
502.49 -0.0045828 0.89655 22782 25307 23022 25121
502.2 -0.0050061 0.89251 22766 25138 23023 24929
501.91 -0.0051277 0.8931 22722 25228 22966 24995
501.62 -0.004943 0.89198 22736 25154 22980 24937
501.33 -0.0051352 0.8914 22688 25186 22930 24950
501.05 -0.0057145 0.89222 22713 25178 23002 24935
500.76 -0.0057787 0.89072 22639 25177 22937 24936
500.47 -0.0059373 0.88809 22575 25117 22882 24871
500.18 -0.0052609 0.88902 22672 25064 22947 24848
499.89 -0.0053642 0.88658 22589 25048 22854 24814
499.6 -0.0050853 0.88586 22540 25056 22800 24841
499.31 -0.0052171 0.88387 22519 24964 22805 24764
499.02 -0.0049388 0.88289 22488 24965 22745 24762
498.73 -0.0050158 0.8793 22424 24888 22659 24655
498.44 -0.0049728 0.87743 22393 24806 22652 24601
498.15 -0.00554 0.87419 22306 24745 22588 24511
497.86 -0.0050134 0.87193 22290 24665 22539 24446
497.57 -0.0050877 0.86793 22194 24559 22461 24352
497.29 -0.0047533 0.86357 22132 24430 22372 24227
497 -0.0050408 0.85806 21972 24337 22222 24118
496.71 -0.0047256 0.85465 21919 24200 22185 24026
496.42 -0.0047205 0.84591 21763 23997 21981 23776
496.13 -0.0048636 0.83976 21567 23867 21831 23678
495.84 -0.0046317 0.8337 21483 23686 21720 23491
495.55 -0.0045844 0.82458 21306 23447 21532 23245
495.26 -0.0043512 0.81754 21126 23279 21361 23108
494.97 -0.004542 0.80754 20894 23041 21142 22866
494.68 -0.0047463 0.79681 20724 22743 20950 22526
494.39 -0.0037163 0.78615 20494 22442 20706 22308
494.1 -0.0039037 0.77421 20198 22184 20417 22039
493.81 -0.0043251 0.76306 19933 21913 20189 21766
493.52 -0.0043453 0.74853 19680 21503 19923 21341
493.23 -0.0039182 0.73502 19379 21159 19617 21032
492.94 -0.003435 0.71973 19046 20805 19238 20676
492.65 -0.0037322 0.70738 18794 20468 19012 20339
492.36 -0.0035644 0.69045 18416 20053 18631 19936
492.07 -0.0031234 0.67432 18049 19662 18251 19573
491.78 -0.0026757 0.65689 17696 19213 17867 19135
491.49 -0.0030056 0.63981 17321 18800 17500 18700
491.2 -0.0025321 0.62217 16938 18370 17087 18283
490.91 -0.0026553 0.60381 16558 17902 16706 17803
490.62 -0.0029717 0.58757 16192 17508 16358 17397
490.33 -0.0022701 0.56838 15774 17038 15901 16954
490.04 -0.0020524 0.55017 15372 16581 15500 16519
489.75 -0.0020153 0.53043 14948 16079 15082 16025
489.46 -0.0022185 0.51209 14524 15635 14681 15585
489.17 -0.0022588 0.49399 14143 15176 14299 15122
488.88 -0.0017641 0.47478 13732 14715 13843 14661
488.59 -0.0020089 0.45771 13337 14306 13468 14250
488.3 -0.0014345 0.4381 12925 13813 13022 13776
488.01 -0.0012637 0.42091 12543 13384 12642 13365
487.72 -0.0019227 0.40275 12101 12970 12241 12931
487.43 -0.0013276 0.38646 11792 12540 11884 12509
487.14 -0.00118 0.36837 11379 12109 11466 12086
486.85 -0.00092714 0.35186 11041 11699 11095 11667
486.56 -0.0011489 0.33685 10679 11330 10776 11320
486.27 -0.00070381 0.32085 10336 10939 10401 10939
485.98 -0.00086057 0.30543 9983.7 10561 10068 10565
485.69 -0.00092848 0.29126 9665.8 10225 9747.2 10220
485.4 -0.0005398 0.2767 9355.3 9856.9 9419.6 9870.9
485.11 -0.00061765 0.26334 9055.6 9551.5 9106.5 9544.8
484.82 -0.00040291 0.25028 8771.8 9219.1 8820.3 9230.2
484.53 -0.0005551 0.23801 8493.2 8925.6 8549.5 8930.2
484.24 -0.00043082 0.22558 8224.6 8622.2 8268.4 8625.8
483.95 -0.00026843 0.21461 7974.5 8353.7 8018.7 8372.9
483.66 -0.00039244 0.2034 7723.8 8090.6 7765.6 8095.8
483.37 -0.00027299 0.19271 7474.9 7822.2 7530.3 7852.2
483.08 -0.00054759 0.18315 7265.9 7596.5 7323.8 7603.4
482.79 -0.00023031 0.17316 7060.8 7350.4 7089.8 7358
482.5 -0.00038009 0.16397 6845.8 7127.9 6891.4 7138.1
482.21 -3.8385e-05 0.15556 6653.3 6931.9 6680 6955
481.92 -7.7843e-05 0.14724 6473.6 6726.6 6499.7 6745.5
481.63 -0.00026279 0.13936 6292.4 6546.1 6321.4 6550.7
481.34 -0.00014468 0.13219 6134.4 6365.8 6162.4 6380.4
481.05 -0.0001938 0.12492 5972.6 6187.1 6005.2 6201.6
480.76 2.6843e-05 0.11836 5834.1 6029.2 5847.2 6044.8
480.46 -4.0532e-05 0.11196 5686.6 5882.9 5698.3 5890.9
480.17 -0.00013582 0.10588 5544.1 5733.9 5568.8 5745.9
479.88 -0.00017609 0.099763 5408.8 5589.9 5429.8 5594.6
479.59 -0.00012052 0.094932 5300.5 5473.9 5318.2 5480.4
479.3 -0.00021689 0.089359 5171.5 5339.9 5197.3 5345.5
479.01 -2.2011e-05 0.084679 5067 5227.1 5083 5241.1
478.72 -6.8985e-05 0.080157 4972.7 5111.3 4990.4 5122.6
478.43 7.5159e-05 0.075754 4876.4 5005.8 4884.2 5020.6
478.14 -8.858e-06 0.071497 4782.4 4907 4788.6 4912.4
477.85 -0.00013045 0.067642 4689.4 4819 4702.9 4820.2
477.56 -6.7106e-06 0.064205 4615.5 4730.8 4625.1 4739.9
477.27 0.00010871 0.060701 4537.6 4644.8 4542.6 4659.9
476.98 -5.7175e-05 0.057653 4462.1 4578.4 4474.9 4585.9
476.68 -2.7648e-05 0.054439 4402.5 4494.5 4407.7 4497.1
476.39 -9.1265e-06 0.051891 4338.2 4436 4346.7 4443.7
476.1 2.2279e-05 0.049042 4278 4358.5 4290 4372.6
475.81 -8.2138e-05 0.046396 4217.2 4304.3 4225.8 4305.4
475.52 -2.0132e-05 0.043769 4158.5 4239.6 4165.3 4244.6
475.23 2.0669e-05 0.041264 4107.8 4176.4 4110 4180.6
474.94 1.6106e-05 0.038849 4048 4118.1 4056.1 4127.7
474.65 2.0937e-05 0.036699 4002.7 4062.4 4011.4 4073.1
474.36 1.3421e-06 0.034502 3952.5 4015.5 3956.9 4020
474.07 6.4422e-05 0.032493 3909.1 3964.5 3911.4 3972.8
473.78 -7.0864e-05 0.030819 3866.6 3928.5 3875.7 3931
473.48 5.4222e-05 0.028964 3828.4 3881.9 3830.1 3888.7
473.19 -4.5901e-05 0.027525 3795.9 3843.6 3806.1 3849.5
472.9 -4.4559e-05 0.025946 3755.2 3812 3764.1 3816.7
472.61 0.00013287 0.024494 3733.8 3771.2 3729 3778.8
472.32 -3.5164e-05 0.023258 3697.2 3748.7 3701.8 3750.1
472.03 -8.9654e-05 0.021884 3668.7 3715.4 3673.6 3712
471.74 2.389e-05 0.02072 3644.7 3680.9 3648.6 3687.1
471.45 -3.4358e-05 0.019548 3616.1 3654.7 3623 3658.3
471.15 -5.7443e-05 0.018528 3596 3631.7 3599.6 3629.9
470.86 5.1269e-05 0.017396 3571.2 3599.9 3573.6 3607.1
470.57 1.4763e-05 0.016431 3549.4 3577.7 3552.5 3582.2
470.28 2.9258e-05 0.015529 3530.9 3557 3530.6 3559.4
469.99 3.9727e-05 0.014632 3506.2 3535.2 3510.2 3542.8
469.7 5.7175e-05 0.013892 3492.1 3517.2 3492.8 3523.2
469.41 4.5632e-05 0.013224 3478 3502.3 3477.2 3505.7
469.12 8.0528e-06 0.012492 3460.4 3482.7 3464.4 3487.5
468.82 6.9791e-06 0.011961 3446.8 3472.2 3450.3 3476.3
468.53 2.6574e-05 0.011307 3430.6 3453.9 3437.2 3462.9
468.24 -1.2079e-05 0.010833 3425.3 3445.4 3425.4 3444.4
467.95 2.1474e-06 0.010409 3414.3 3435.4 3415 3436.3
467.66 6.1738e-06 0.0098485 3401.5 3422.4 3401.8 3423.2
467.37 -6.9791e-05 0.0094231 3391 3411.3 3396.6 3410.4
467.08 2.5769e-05 0.0089254 3382.8 3397.2 3383.1 3399.8
466.78 2.6843e-06 0.0084175 3370.5 3384.8 3372.8 3387.4
466.49 7.2475e-06 0.0078622 3358.1 3371.2 3360.3 3374.2
466.2 2.2279e-05 0.007437 3348.6 3359.7 3351.4 3364.6
465.91 -4.0264e-06 0.0069511 3338.2 3349.2 3340.4 3351.1
465.62 1.369e-05 0.006556 3330 3339.6 3330.9 3341.7
465.33 -9.1265e-06 0.006224 3321.8 3332.9 3323.1 3333.4
465.03 6.5764e-05 0.0058903 3316.4 3321.3 3315.7 3326.8
464.74 -4.1069e-05 0.0056251 3307.2 3321 3308.6 3318.6
464.45 -1.6106e-05 0.005408 3301.3 3315 3303.4 3315.6
464.16 -2.0669e-05 0.0051908 3296.9 3309.2 3299.3 3309.6
463.87 3.5164e-05 0.0050705 3294.9 3306 3294.3 3308.7
463.58 8.858e-06 0.0047764 3290.2 3298.8 3289.1 3298.4
463.28 1.53e-05 0.0045788 3285.3 3292.9 3285.4 3294.4
462.99 1.7448e-05 0.0043179 3279.7 3287.2 3278.8 3288
462.7 -3.1943e-05 0.0040908 3272.7 3282.1 3275.7 3282.1
462.41 8.0528e-06 0.0038361 3270 3273.9 3270.1 3274.8
462.12 -5.3685e-07 0.0036283 3263.8 3271.1 3263.7 3270.9
461.83 -1.3153e-05 0.0034117 3257.5 3264.1 3261.2 3266.5
461.53 2.4695e-05 0.0032847 3257.7 3261.6 3256 3262.2
461.24 4.0264e-06 0.003052 3251.7 3256.3 3251.4 3256.4
460.95 -8.858e-06 0.0029419 3248.7 3253.6 3249.7 3253.6
460.66 -1.1005e-05 0.0028099 3245.8 3250.6 3246.6 3250.4
460.37 -5.449e-05 0.0027009 3243 3249.9 3244.2 3246.1
460.07 2.6037e-05 0.0025962 3240.9 3244.1 3241.4 3247
459.78 1.4227e-05 0.0024899 3238.9 3244.1 3237 3243.5
459.49 -3.2211e-06 0.0023452 3234.3 3238.8 3236.3 3240.5
459.2 1.1005e-05 0.0022489 3233.4 3236.8 3233.2 3237.6
458.91 3.0064e-05 0.0021498 3231.6 3234.5 3230.1 3235.7
458.62 2.4427e-05 0.0021211 3231.3 3233.3 3230.1 3234.4
458.32 8.3212e-06 0.0020518 3228.8 3232.3 3228.7 3232.9
458.03 2.6037e-05 0.0019595 3226 3229.8 3226.1 3232.2
457.74 -1.7179e-05 0.0018771 3224.2 3228.7 3225.3 3228.2
457.45 -1.8521e-05 0.0018468 3224.3 3227.1 3225.5 3226.7
457.16 2.4427e-05 0.0017748 3222.7 3224.6 3222.7 3226.8
456.86 -1.9058e-05 0.0016927 3221.3 3225.8 3219.8 3222.4
456.57 1.4227e-05 0.0016551 3219.7 3221.9 3220.3 3223.9
456.28 -2.3353e-05 0.0016191 3218.4 3223.3 3219 3221.7
455.99 8.3212e-06 0.0015531 3218 3220.9 3216.9 3220.5
455.69 -4.2948e-06 0.001562 3216.6 3219.9 3218.9 3221.7
455.4 2.6843e-06 0.0015561 3217.4 3221.1 3217.1 3221
455.11 5.1001e-06 0.0015434 3216.9 3220 3217.4 3221
454.82 -2.1474e-05 0.001526 3216.5 3220.1 3217.7 3219.4
454.53 -2.2548e-05 0.0015169 3216.7 3221 3216.5 3218.7
454.23 -1.7179e-05 0.0015228 3216.4 3220.5 3217 3219.4
453.94 -5.3685e-07 0.0014686 3215.1 3219.3 3214.9 3219.1
453.65 1.2079e-05 0.0014543 3215.4 3217.6 3215.4 3218.7
453.36 -7.7843e-06 0.0014001 3214.4 3216.5 3214.9 3216.3
453.07 5.1001e-06 0.0013856 3213.7 3216 3214.1 3216.8
452.77 -1.1542e-05 0.0013523 3213.8 3216.6 3212.8 3214.4
452.48 4.8317e-06 0.0013397 3212.8 3215.1 3212.9 3215.6
452.19 -8.858e-06 0.0013003 3210.9 3215.4 3211.3 3215
451.9 -7.5159e-06 0.0013091 3212.3 3215.3 3211.8 3214.1
451.6 9.6633e-06 0.0013263 3212.5 3214.8 3212.3 3215.5
451.31 1.3421e-06 0.0012992 3211 3214.6 3211.6 3215.4
451.02 2.6843e-07 0.0013223 3212.6 3215 3212.4 3214.8
450.73 4.2948e-06 0.0013225 3211.7 3214.4 3212.8 3215.9
450.43 1.0469e-05 0.0013743 3214 3216.5 3212.8 3216.3
450.14 -5.3685e-06 0.0013929 3213.7 3217.2 3213.7 3216.8
449.85 1.879e-06 0.0014275 3213.3 3219.3 3212.8 3219
449.56 1.2884e-05 0.001511 3217.3 3220.4 3215.1 3219.4
449.26 2.04e-05 0.0015818 3218.7 3222.1 3216.4 3221.7
448.97 -1.3421e-06 0.001719 3220.8 3225.8 3220 3224.9
448.68 -1.2079e-05 0.0018248 3221.9 3227.7 3223.6 3228.3
448.39 8.0528e-07 0.0020706 3227.5 3235.4 3226.8 3234.7
448.09 -5.6369e-06 0.002397 3233.8 3243.6 3234 3243.3
447.8 -6.4422e-06 0.0027683 3238.2 3255.4 3239.6 3256.2
447.51 -1.5569e-05 0.0034952 3256.1 3272.9 3256.3 3271.8
447.22 -2.899e-05 0.004403 3271.7 3298.9 3273.3 3297.8
446.92 -8.1064e-05 0.0069348 3308.2 3382.9 3309.6 3376.8
446.63 -0.00050974 0.01579 3461.7 3650.3 3474.6 3615.7
446.34 -0.0012949 0.027228 3701.6 3954 3740.1 3871.9
446.05 -0.0018591 0.037114 3914 4201.7 3979 4093.6
445.75 -0.0022 0.045084 4087.5 4394.9 4172.9 4275.4
445.46 -0.0023428 0.049596 4217.9 4475.6 4308.9 4348.4
445.17 -0.002644 0.049438 4242.4 4430.8 4360.3 4302.5
444.88 -0.0021533 0.043209 4151.8 4234.1 4244.1 4125.8
444.58 -0.0016967 0.034031 3958.8 3988.8 4040.8 3912.8
444.29 -0.0012254 0.026387 3786.8 3806.3 3845.3 3750.7
444 -0.0009572 0.020547 3653.1 3668.8 3698.4 3624.9
443.71 -0.00067187 0.015763 3541 3555.2 3576 3527.6
443.41 -0.00044478 0.011769 3452.1 3459.7 3474.9 3441.1
443.12 -0.00027111 0.0083161 3374.3 3374 3391.7 3366.1
442.83 -7.7306e-05 0.0055674 3318.2 3306.6 3322.1 3303.3
442.54 1.2079e-05 0.0038068 3275.6 3266.5 3276 3268
442.24 -1.1274e-05 0.002874 3249.9 3248.4 3251.7 3249.2
441.95 -3.5701e-05 0.0024126 3237.6 3239.8 3240.1 3238.8
441.66 -1.6106e-05 0.0020747 3229.2 3232.1 3231.1 3232.4
441.36 7.5159e-06 0.0018814 3225.4 3227.1 3225.9 3228.4
441.07 -1.6106e-06 0.0017611 3222.4 3225.2 3222.7 3225.3
440.78 -3.4895e-06 0.0016132 3218.5 3221.6 3219.4 3222.3
440.49 3.2479e-05 0.001537 3217.4 3220 3215.8 3221.4
440.19 2.6843e-06 0.0014648 3215.2 3219.1 3214.8 3218.9
439.9 2.1206e-05 0.0014436 3216 3218.3 3213.8 3218
439.61 -8.0528e-07 0.0014028 3214.5 3218 3213.2 3216.5
439.31 2.6843e-05 0.0013623 3213.1 3215.5 3212.5 3217.4
439.02 5.8248e-05 0.0013518 3213.4 3214.1 3211.9 3218
438.73 1.9863e-05 0.0013531 3212.5 3216.4 3211.5 3217.2
438.44 1.6106e-05 0.0013054 3211.1 3214.9 3210.9 3216.2
438.14 3.8653e-05 0.0013032 3212.2 3214.8 3209.8 3216
437.85 3.3822e-05 0.0013225 3211.8 3214.8 3211.1 3217.1
437.56 3.6506e-05 0.001293 3211.6 3214.4 3209.8 3216.1
437.26 2.4427e-05 0.0012954 3211.2 3213.9 3211.1 3216.1
436.97 3.2211e-06 0.0012715 3210.2 3214.3 3210.6 3215
436.68 -2.9527e-06 0.0012605 3210.5 3214.9 3209.8 3213.8
436.39 4.9659e-05 0.001246 3211.1 3213.8 3207.7 3215
436.09 2.5769e-05 0.0012409 3210.5 3213.4 3209 3214.3
435.8 1.5837e-05 0.0012127 3210.2 3212.9 3208.6 3212.8
435.51 2.389e-05 0.0011999 3209.6 3212.6 3207.9 3213.2
435.21 3.0064e-05 0.0012162 3209.1 3213.8 3207.2 3214.7
434.92 4.2948e-05 0.0011862 3209.3 3212.2 3206.9 3213.7
434.63 4.939e-05 0.0011599 3207.9 3209.9 3207.6 3214.2
434.33 2.8453e-05 0.0011497 3208.6 3210.9 3207.1 3212.1
434.04 6.6301e-05 0.0011204 3208 3209.5 3205.4 3213
433.75 2.9527e-05 0.001104 3207.7 3210.6 3205.2 3210.9
433.46 5.959e-05 0.0010863 3207.1 3208.5 3205.1 3212.1
433.16 1.4763e-05 0.0010597 3206.9 3209.9 3204.5 3208.9
432.87 3.0332e-05 0.0010571 3205.9 3209 3204.6 3210.5
432.58 2.0669e-05 0.0010291 3205.2 3208.3 3204.5 3209.5
432.28 1.879e-05 0.0010622 3205.9 3209.2 3205.2 3210.2
431.99 4.9122e-05 0.0010044 3205.6 3207.5 3202.8 3209.2
431.7 2.2279e-05 0.00099532 3204.5 3206.8 3204.3 3208.6
431.4 3.409e-05 0.00098673 3204.8 3205.8 3204.3 3208.5
431.11 3.8922e-05 0.00092714 3203.1 3205 3202.1 3207.7
430.82 4.7511e-05 0.00092875 3203.4 3205.4 3201.4 3207.9
430.52 8.3212e-06 0.000896 3201.5 3205.5 3201.6 3206.4
430.23 1.9863e-05 0.00086138 3201.9 3203.5 3201.4 3204.9
429.94 4.1606e-05 0.0008595 3201.8 3204.3 3199.6 3205.9
429.65 1.8521e-05 0.00082245 3200.8 3203.4 3199.9 3204.2
429.35 3.4627e-05 0.0008144 3200.9 3203.1 3199 3204.4
429.06 2.9258e-05 0.00081064 3200.2 3203 3199.2 3204.7
428.77 1.6642e-05 0.00078675 3200.6 3202.6 3199.1 3202.6
428.47 2.6306e-05 0.00075991 3199.2 3201.3 3198.7 3203.3
428.18 2.9795e-05 0.00072153 3198.2 3200.5 3197.5 3202.6
427.89 2.4427e-05 0.00072528 3199.8 3200.5 3197.9 3200.9
427.59 2.7648e-05 0.00068932 3198.1 3198.9 3197.7 3201
427.3 2.6574e-05 0.00065925 3197.6 3199.1 3196.2 3200.1
427.01 1.9863e-05 0.00064234 3196.6 3198.6 3196.1 3200.1
426.71 1.7984e-05 0.00061147 3195.4 3197.8 3195.6 3199.7
426.42 2.8721e-05 0.00058785 3196.3 3197.2 3194.6 3198.1
426.13 1.0469e-05 0.00058141 3195.8 3198 3194.4 3197.6
425.83 2.8721e-05 0.0005551 3195.2 3195.8 3194.5 3197.8
425.54 1.6642e-05 0.00053766 3194 3196.5 3193.6 3197.7
425.25 1.0737e-05 0.00051726 3194 3195.4 3194 3196.4
424.95 1.53e-05 0.00048478 3193.5 3194.9 3192.8 3195.6
424.66 1.1005e-05 0.00048317 3193.3 3194.6 3193.2 3195.5
424.37 1.6642e-05 0.0004582 3193.3 3193.9 3192.5 3194.6
424.07 1.6106e-05 0.0004174 3192 3193.7 3190.7 3194
423.78 1.9058e-05 0.00040371 3191.6 3192.6 3191.1 3193.9
423.49 2.6306e-05 0.00039539 3191.7 3192.5 3190.5 3193.7
423.19 1.0469e-05 0.00038331 3191.4 3192.6 3190.5 3192.7
422.9 4.0264e-06 0.00038116 3190.8 3192.6 3190.8 3193
422.61 1.4227e-05 0.00036076 3190.8 3191.9 3190 3192.5
422.31 6.7106e-06 0.00031137 3189.7 3190.8 3189.1 3190.9
422.02 1.8521e-05 0.00031567 3189.6 3191.4 3188.2 3191.8
421.73 2.2548e-05 0.0002746 3189.3 3189.3 3188.2 3190.4
421.43 1.9058e-05 0.00027701 3188.6 3189.5 3188.3 3190.9
421.14 1.8253e-05 0.00028587 3189.2 3190.2 3188.1 3190.7
420.85 2.389e-05 0.00024802 3188.8 3189 3187.2 3189.6
420.55 2.6843e-07 0.0002695 3188.4 3189.7 3188.7 3189.9
420.26 1.53e-05 0.00021152 3188.2 3187.9 3187 3188.1
419.97 1.2884e-05 0.00021501 3187.7 3187.6 3187.7 3188.7
419.67 9.9317e-06 0.00020776 3187.1 3188 3187 3188.8
419.38 1.1811e-05 0.00020105 3186.8 3187.4 3187.2 3188.9
419.09 1.7448e-05 0.00018843 3187.1 3187.1 3186.7 3188.3
418.79 2.9258e-05 0.00017877 3187 3186.5 3186.2 3188.5
418.5 -8.0528e-06 0.0001726 3185.9 3187.7 3186.5 3187.6
418.2 4.2948e-06 0.00014575 3185.8 3187.1 3185.3 3187
417.91 5.9054e-06 0.00012697 3185.5 3186.5 3184.9 3186.4
417.62 -1.3421e-06 0.0001326 3185.2 3186.7 3185.3 3186.7
417.32 5.6369e-06 0.00014549 3186.4 3187.1 3185.2 3186.4
417.03 1.6374e-05 0.00013099 3186.1 3186.2 3185 3186.5
416.74 5.3685e-06 9.5828e-05 3185.5 3185.7 3184.3 3185.1
416.44 -1.3421e-06 0.00010308 3184.1 3185.9 3184.8 3186.4
416.15 -1.0737e-06 9.7438e-05 3185 3185.7 3184.6 3185.2
415.86 2.5769e-05 9.4217e-05 3185.7 3184.7 3184.2 3185.7
415.56 -9.6633e-06 7.9722e-05 3183.8 3185.5 3184.5 3185.2
415.27 -3.758e-06 6.6301e-05 3183.9 3185 3184.1 3184.8
414.98 -5.1001e-06 5.3148e-05 3184 3184.8 3183.7 3184
414.68 1.2348e-05 5.5027e-05 3184.3 3183.8 3183.9 3184.6
414.39 1.2616e-05 3.6506e-05 3184 3184 3182.9 3184.1
414.1 6.4422e-06 6.2543e-05 3183.6 3184.3 3184.1 3185.4
413.8 -1.1274e-05 3.8385e-05 3182.8 3184.5 3183.6 3184.2
413.51 -4.2948e-06 4.0532e-05 3183.8 3184.8 3183.1 3183.7
413.21 4.8826e-18 3.5701e-05 3183.2 3183.7 3183.7 3184.3
412.92 2.9527e-06 3.4895e-05 3183.3 3183.7 3183.6 3184.2
412.63 2.9527e-06 0 3182.3 3183.4 3182.3 3183.6
412.33 8.0528e-06 2.1742e-05 3183 3183.8 3182.7 3184.1
412.04 1.2348e-05 1.5837e-05 3183.6 3183.1 3182.9 3183.5
