# Supplementary material for: Theoretical and experimental analysis of circularly polarized luminescence spectrophotometers for artifact-free measurements using a single CCD camera
Source: Nat Commun. 2023 Feb 24;14:1065. doi: 10.1038/s41467-023-36782-9 (PMC9958114; doi:10.1038/s41467-023-36782-9)
Supplement: Supplementary file 3 — Source Data [file 41467_2023_36782_MOESM3_ESM.zip › LesDataPubli/Camphorquinone/ArmsImbalance/R_Roue_00.5cpl]

6.983200000000000500e+02 -1.950400000000000164e-05 -4.868960973919014097e-04 4.473129201253917887e-04 -3.468079364023831258e-05 -6.239287273730471494e-06
6.980599999999999454e+02 5.229399999999999771e-05 -3.849876118912708796e-04 4.857185748836280069e-04 3.468079364023831258e-05 6.447263516193829224e-05
6.977999999999999545e+02 -4.013900000000000313e-05 -4.868960973919014097e-04 4.043889530426504858e-04 -7.927038546339220792e-05 -8.319049698316753860e-06
6.975499999999999545e+02 2.120000000000000031e-05 -4.597205012584040839e-04 5.015326680193699180e-04 2.972639454876926243e-05 1.455833697204722535e-05
6.972899999999999636e+02 8.197500000000000712e-06 -4.348095381360298005e-04 4.518312324498865193e-04 -3.715799318596720827e-05 4.783453576530478452e-05
6.970399999999999636e+02 -6.642799999999999486e-05 -5.208655925587783253e-04 3.885748599068983289e-04 -9.908798182924588420e-05 -3.743572364242066084e-05
6.967799999999999727e+02 1.130700000000000033e-06 -4.687790333028963078e-04 4.721636379101334610e-04 7.431598637197947530e-06 -2.079762424576823973e-06
6.965299999999999727e+02 1.978699999999999792e-06 -4.144278410359016019e-04 4.179438900161450317e-04 3.220359409449815474e-05 -2.287738667036397921e-05
6.962699999999999818e+02 1.187199999999999916e-05 -4.619851342695271263e-04 4.834594187213806416e-04 1.981759636585368305e-05 4.159524849153647945e-06
6.960199999999999818e+02 -9.045500000000000046e-06 -4.642497672806502229e-04 4.450537639631443692e-04 -2.477199545731147105e-05 4.159524849163105915e-06
6.957599999999999909e+02 1.893899999999999943e-05 -4.166924740470246986e-04 4.518312324498865193e-04 1.486319727438463122e-05 2.079762424578715651e-05
6.955099999999999909e+02 4.664100000000000288e-05 -4.529266022250246024e-04 5.444566351021112209e-04 1.486319727438463122e-05 7.279168486025504271e-05
6.952500000000000000e+02 1.696000000000000025e-05 -4.597205012584040839e-04 4.902368872081330374e-04 2.477199545731147105e-05 8.319049698316753860e-06
6.949900000000000091e+02 2.120000000000000031e-05 -4.506619692138912059e-04 4.924960433703701570e-04 -1.486319727438463122e-05 5.199406061446788959e-05
6.947400000000000091e+02 -3.335500000000000167e-05 -4.982192624475270844e-04 4.292396708273922123e-04 -9.661078228351700206e-05 1.871786182121033042e-05
6.944800000000000182e+02 1.017600000000000049e-05 -4.823668313696450249e-04 5.015326680193802180e-04 2.477199545740159112e-06 1.663809939663350772e-05
6.942300000000000182e+02 1.130700000000000033e-06 -5.299241246032807950e-04 5.286425419663693098e-04 -3.468079364023831258e-05 2.911667394410390698e-05
6.939700000000000273e+02 -3.137599999999999911e-05 -5.321887576144038916e-04 4.676453255856284305e-04 -3.715799318596720827e-05 -2.703691151952708428e-05
6.937100000000000364e+02 2.289599999999999898e-05 -4.868960973919014097e-04 5.286425419663590098e-04 -1.981759636585368305e-05 5.615358546362153499e-05
6.934600000000000364e+02 -6.868900000000000591e-05 -5.616289867590243141e-04 4.224622023406398165e-04 -7.679318591766331223e-05 -6.239287273736145937e-05
6.932000000000000455e+02 -1.978699999999999876e-05 -5.888045828925319398e-04 5.467157912643586404e-04 -1.238599772865573552e-05 -2.703691151952708428e-05
6.929400000000000546e+02 -2.657100000000000022e-05 -6.159801790260292656e-04 5.625298844001107431e-04 -4.954399091457788842e-06 -4.367501091615113234e-05
6.926900000000000546e+02 -1.102399999999999982e-05 -5.525704547145320359e-04 5.309016981286166208e-04 -3.963519273169610396e-05 1.455833697204722535e-05
6.924299999999999500e+02 -3.392100000000000269e-05 -5.525704547145320359e-04 4.834594187213703416e-04 -4.211239227743626180e-05 -2.703691151952708428e-05
6.921699999999999591e+02 -2.544000000000000122e-06 -5.412472896588961697e-04 5.376791666153587709e-04 -5.202119046035183779e-05 4.159524849157431302e-05
6.919199999999999591e+02 -2.685400000000000073e-05 -5.955984819259011213e-04 5.421974789398638014e-04 1.981759636585368305e-05 -6.447263516193829224e-05
6.916599999999999682e+02 -5.116299999999999787e-05 -5.888045828925319398e-04 4.834594187213806416e-04 -7.679318591766331223e-05 -3.119643636868072969e-05
6.913999999999999773e+02 -4.805399999999999765e-06 -5.570997207367782292e-04 5.444566351021215209e-04 -2.724919500304036674e-05 1.247857454747985893e-05
6.911499999999999773e+02 -3.194200000000000012e-05 -5.593643537479115174e-04 4.924960433703804569e-04 -2.477199545731147105e-05 -3.951548606699748693e-05
6.908899999999999864e+02 -2.120000000000000031e-05 -5.752167848257832769e-04 5.331608542908640403e-04 -7.431598637193441654e-05 2.495714909494080192e-05
6.906299999999999955e+02 -4.579300000000000015e-05 -5.888045828925319398e-04 4.970143556948751875e-04 -2.477199545731147105e-05 -6.239287273736145937e-05
6.903799999999999955e+02 -8.480100000000000344e-07 -5.231302255699013136e-04 5.218650734796168597e-04 -1.238599772865573552e-05 1.039881212289357826e-05
6.901200000000000045e+02 -5.088099999999999616e-06 -5.820106838591524584e-04 5.693073528868631931e-04 -5.202119046035183779e-05 3.327619879326701544e-05
6.898600000000000136e+02 -2.261400000000000066e-06 -5.570997207367782292e-04 5.489749474266162515e-04 3.468079364023831258e-05 -3.535596121783438187e-05
6.896000000000000227e+02 -3.448600000000000152e-05 -6.205094450482754589e-04 5.489749474266059515e-04 -9.908798182924588420e-05 1.871786182121033042e-05
6.893500000000000227e+02 -8.197500000000000712e-06 -6.273033440816652402e-04 6.099721638073467766e-04 -3.220359409450941689e-05 1.247857454747040096e-05
6.890900000000000318e+02 -2.600600000000000139e-05 -5.888045828925319398e-04 5.376791666153690709e-04 -7.431598637197947530e-06 -3.951548606698802727e-05
6.888300000000000409e+02 7.632099999999999315e-06 -5.231302255699013136e-04 5.354200104531216513e-04 -6.936158728046536300e-05 7.071192243567822340e-05
6.885700000000000500e+02 -3.222400000000000183e-05 -6.159801790260292656e-04 5.489749474266162515e-04 -9.908798182924588420e-05 2.287738667037343549e-05
6.883200000000000500e+02 -3.985700000000000142e-05 -6.454204081706599880e-04 5.670481967246055821e-04 -3.715799318596720827e-05 -3.951548606699748693e-05
6.880599999999999454e+02 -2.854999999999999940e-05 -5.933338489147781331e-04 5.331608542908743403e-04 -9.165638319204794853e-05 2.287738667037343549e-05
6.877999999999999545e+02 -4.777100000000000053e-05 -7.133593985044137109e-04 6.167496322940889267e-04 -1.139511791036417826e-04 8.319049698316753860e-06
6.875399999999999636e+02 8.480100000000000344e-06 -5.797460508480293618e-04 5.964172268338522849e-04 9.908798182926841527e-06 8.319049698316753860e-06
6.872899999999999636e+02 -2.939799999999999873e-05 -6.658021052707882408e-04 6.054538514828417461e-04 -2.972639454878052458e-05 -2.911667394410390698e-05
6.870299999999999727e+02 2.374399999999999832e-05 -5.865399498814089516e-04 6.348228815920987488e-04 2.229479591158257875e-05 2.703691151952708428e-05
6.867699999999999818e+02 -2.346200000000000000e-05 -6.227740780594088555e-04 5.738256652113476238e-04 -3.963519273170736611e-05 -1.039881212289357826e-05
6.865099999999999909e+02 4.522699999999999914e-06 -6.250387110705318437e-04 6.325637254298411378e-04 2.724919500304036674e-05 -1.455833697204722535e-05
6.862500000000000000e+02 -3.250699999999999895e-05 -6.839191693597932884e-04 6.144904761318518071e-04 -3.715799318596720827e-05 -3.119643636868072969e-05
6.859900000000000091e+02 -9.045500000000000046e-06 -6.137155460149062774e-04 5.941580706716048654e-04 2.229479591158257875e-05 -3.535596121783438187e-05
6.857400000000000091e+02 -5.653399999999999947e-06 -6.725960043041574223e-04 6.619327555390776491e-04 2.477199545728894421e-06 -1.039881212289357826e-05
6.854800000000000182e+02 -9.582499999999999818e-05 -7.156240315155368075e-04 5.218650734796168597e-04 -1.461547731981399374e-04 -5.407382303904470890e-05
6.852200000000000273e+02 -6.755800000000000607e-05 -6.703313712930343256e-04 5.331608542908640403e-04 -6.440718818900757162e-05 -7.071192243567822340e-05
6.849600000000000364e+02 -1.950400000000000164e-05 -6.771252703264138070e-04 6.370820377543358684e-04 -6.192998864327867593e-05 1.663809939662404806e-05
6.847000000000000455e+02 -2.685400000000000073e-05 -6.725960043041677222e-04 6.190087884563466461e-04 -7.927038546340347007e-05 1.871786182121033042e-05
6.844400000000000546e+02 -6.247000000000000328e-05 -7.450642606601675299e-04 6.190087884563466461e-04 -1.263371768322862475e-04 -8.319049698316753860e-06
6.841799999999999500e+02 -2.289599999999999898e-05 -6.748606373152804105e-04 6.280454131053464072e-04 -4.954399091457788842e-06 -3.743572364241120118e-05
6.839299999999999500e+02 1.865599999999999892e-05 -6.680667382819112290e-04 7.025975664595715325e-04 -1.734039682012479075e-05 4.783453576531423741e-05
6.836699999999999591e+02 -2.091799999999999861e-05 -6.816545363486598919e-04 6.370820377543461683e-04 -1.981759636584241752e-05 -2.287738667036397921e-05
6.834099999999999682e+02 -2.120000000000000031e-05 -7.292118295822957704e-04 6.845243171615822018e-04 -7.183878682620552084e-05 2.079762424578715651e-05
6.831499999999999773e+02 2.826699999999999889e-05 -6.318326101039113251e-04 6.867834733238296213e-04 -7.927038546340347007e-05 1.185464582009924608e-04
6.828899999999999864e+02 -3.646499999999999731e-05 -7.133593985044137109e-04 6.416003500788408989e-04 -3.715799318596720827e-05 -3.327619879325755578e-05
6.826299999999999955e+02 -1.893899999999999943e-05 -6.975069674265316514e-04 6.596735993768302296e-04 -5.202119046035183779e-05 1.039881212289357826e-05
6.823700000000000045e+02 -1.752600000000000127e-05 -7.450642606601572300e-04 7.071158787840765630e-04 1.981759636585368305e-05 -4.991429818988160383e-05
6.821100000000000136e+02 -1.300300000000000070e-05 -7.065654994710342295e-04 6.777468486748297518e-04 0.000000000000000000e+00 -2.495714909494080192e-05
6.818500000000000227e+02 9.610799999999999530e-06 -7.337410956045418552e-04 7.522990020290651770e-04 -8.917918364631905283e-05 9.358930910604219583e-05
6.815900000000000318e+02 -3.137599999999999911e-05 -7.473288936712905181e-04 6.822651609993245908e-04 -1.040423809207036756e-04 2.911667394409445071e-05
6.813300000000000409e+02 -2.996300000000000094e-05 -7.518581596935367114e-04 6.913017856483243519e-04 -6.192998864327867593e-05 -2.079762424576823973e-06
6.810700000000000500e+02 -4.098699999999999907e-05 -7.609166917380392895e-04 6.800060048370771713e-04 -6.936158728046536300e-05 -1.455833697205668332e-05
6.808200000000000500e+02 -1.215499999999999967e-05 -7.020362334487881446e-04 6.754876925125824407e-04 -4.211239227743626180e-05 1.247857454747985893e-05
6.805599999999999454e+02 -3.816100000000000275e-05 -7.926215538937930001e-04 7.138933472708186047e-04 -6.440718818900757162e-05 -1.663809939663350772e-05
6.802999999999999545e+02 -3.646499999999999731e-05 -8.130032509939211444e-04 7.364849088933129659e-04 -1.015651813749860556e-04 1.663809939663350772e-05
6.800399999999999636e+02 -1.045899999999999930e-05 -7.337410956045418552e-04 7.116341911085712936e-04 -7.679318591766331223e-05 4.575477334072795843e-05
6.797799999999999727e+02 1.554699999999999870e-05 -7.043008664599111329e-04 7.342257527310656548e-04 -1.238599772865573552e-05 3.951548606699748693e-05
6.795199999999999818e+02 -1.695999999999999940e-06 -6.725960043041677222e-04 6.664510678635826796e-04 -9.908798182926841527e-06 4.159524849153647945e-06
6.792599999999999909e+02 -7.632100000000000331e-05 -7.767691228159212405e-04 6.235271007808516766e-04 -1.362459750152131060e-04 -2.495714909494080192e-05
6.790000000000000000e+02 -2.487500000000000155e-05 -8.016800859382955781e-04 7.522990020290651770e-04 -3.715799318596720827e-05 -1.247857454747040096e-05
6.787400000000000091e+02 -1.582999999999999921e-05 -8.152678840050442410e-04 7.816680321383016883e-04 1.486319727438463122e-05 -4.159524849157431302e-05
6.784800000000000182e+02 -1.074099999999999931e-05 -8.379142141162954820e-04 8.132962184097957022e-04 -6.936158728046536300e-05 3.743572364241120118e-05
6.782200000000000273e+02 -5.144600000000000177e-05 -8.605605442275467230e-04 7.568173143535599076e-04 -1.065195804664438334e-04 -4.159524849153647945e-06
6.779600000000000364e+02 -1.611200000000000091e-05 -8.197971500273006258e-04 7.884455006250540299e-04 -1.734039682012479075e-05 -1.247857454747040096e-05
6.776900000000000546e+02 -1.498199999999999987e-05 -7.926215538937930001e-04 7.590764705158073271e-04 -4.706679136889405318e-05 1.039881212289357826e-05
6.774299999999999500e+02 5.653399999999999523e-07 -8.152678840050442410e-04 8.155553745720431217e-04 2.229479591158257875e-05 -1.663809939663350772e-05
6.771699999999999591e+02 9.610799999999999530e-06 -7.677105907714084710e-04 7.861863444628067188e-04 1.734039682012479075e-05 4.159524849163105915e-06
6.769099999999999682e+02 -9.610799999999999530e-05 -9.919092588727975671e-04 7.974821252740435995e-04 -1.114739795579016248e-04 -8.319049698314862605e-05
6.766499999999999773e+02 -5.568600000000000183e-05 -8.967946724055569268e-04 7.839271883005489994e-04 -6.440718818901883377e-05 -4.783453576531423741e-05
6.763899999999999864e+02 -2.741899999999999955e-05 -8.764129753054287824e-04 8.200736868965481522e-04 -8.917918364631905283e-05 2.495714909494080192e-05
6.761299999999999955e+02 2.430999999999999933e-05 -7.880922878715469152e-04 8.358877800322900634e-04 -4.954399091457788842e-06 4.991429818988160383e-05
6.758700000000000045e+02 -6.134000000000000563e-05 -9.103824704723055897e-04 7.816680321383016883e-04 -6.936158728047662515e-05 -5.823334788820781397e-05
6.756100000000000136e+02 -3.929100000000000040e-05 -8.741483422942953859e-04 7.929638129495487605e-04 -3.715799318596720827e-05 -4.159524849157431302e-05
6.753500000000000227e+02 -2.402699999999999882e-05 -8.922654063833005420e-04 8.426652485190425134e-04 -1.065195804664438334e-04 4.575477334073741809e-05
6.750900000000000318e+02 -4.833700000000000155e-05 -9.081178374611721931e-04 8.110370622475483911e-04 -2.724919500304036674e-05 -6.447263516193829224e-05
6.748300000000000409e+02 -2.176600000000000133e-05 -9.035885714389261083e-04 8.562201854925370051e-04 -4.954399091462294210e-05 0.000000000000000000e+00
6.745700000000000500e+02 -1.469899999999999937e-05 -8.922654063833005420e-04 8.607384978170420356e-04 -1.981759636584241752e-05 -1.039881212289357826e-05
6.742999999999999545e+02 -8.197500000000000712e-06 -8.175325170161673377e-04 7.997412814363012105e-04 -9.413358273777683066e-05 6.447263516193829224e-05
6.740399999999999636e+02 -3.929100000000000040e-05 -9.579397637059208683e-04 8.765525909527736468e-04 -7.679318591766331223e-05 -8.319049698316753860e-06
6.737799999999999727e+02 -2.968000000000000044e-05 -9.602043967170438565e-04 9.014033087375257275e-04 -7.679318591766331223e-05 1.247857454747985893e-05
6.735199999999999818e+02 -6.868900000000000591e-05 -9.239702685390439527e-04 7.861863444628067188e-04 -7.927038546339220792e-05 -5.823334788819836108e-05
6.732599999999999909e+02 -1.837400000000000060e-05 -8.854715073499209521e-04 8.449244046812898245e-04 -1.486319727438463122e-05 -2.287738667036397921e-05
6.730000000000000000e+02 -2.515799999999999867e-05 -9.239702685390439527e-04 8.742934347905263357e-04 -7.431598637193441654e-05 1.871786182121033042e-05
6.727400000000000091e+02 -9.950000000000000619e-05 -9.624690297281772531e-04 7.635947828403123576e-04 -1.560635713810555201e-04 -4.991429818989106350e-05
6.724700000000000273e+02 -3.674699999999999901e-05 -1.028143387050807879e-03 9.511047443070193719e-04 -7.679318591766331223e-05 -4.159524849153647945e-06
6.722100000000000364e+02 -3.052800000000000316e-05 -9.284995345613004459e-04 8.652568101415265747e-04 0.000000000000000000e+00 -5.615358546363099465e-05
6.719500000000000455e+02 2.572300000000000088e-05 -9.103824704723055897e-04 9.578822127937615220e-04 -7.431598637197947530e-06 5.199406061446788959e-05
6.716900000000000546e+02 -2.628799999999999971e-05 -9.896446258616745789e-04 9.352906511712671608e-04 -1.040423809207036756e-04 3.951548606699748693e-05
6.714299999999999500e+02 2.091799999999999861e-05 -9.375580666058029155e-04 9.782146182540083553e-04 1.238599772865573552e-05 2.911667394410390698e-05
6.711599999999999682e+02 -1.130700000000000033e-05 -9.987031579061771570e-04 9.736963059295034332e-04 -3.220359409450941689e-05 6.239287273739929464e-06
6.708999999999999773e+02 -3.759500000000000173e-05 -9.466165986503054935e-04 8.720342786282789162e-04 -7.183878682620552084e-05 -6.239287273739929464e-06
6.706399999999999864e+02 -1.413400000000000054e-05 -1.021349488017428290e-03 9.917695552275030638e-04 -2.477199545731147105e-05 -4.159524849153647945e-06
6.703799999999999955e+02 5.088099999999999616e-06 -9.488812316614285902e-04 9.556230566315038026e-04 4.211239227742499965e-05 -2.703691151952708428e-05
6.701200000000000045e+02 2.120000000000000031e-05 -9.420873326280594087e-04 9.827329305785031943e-04 4.954399091457788842e-06 3.535596121783438187e-05
6.698500000000000227e+02 2.091799999999999861e-05 -9.307641675724234341e-04 9.691779936050087026e-04 -7.431598637186682839e-06 4.367501091615113234e-05
6.695900000000000318e+02 -2.261400000000000066e-06 -1.000967790917310554e-03 9.917695552275030638e-04 -9.661078228351700206e-05 7.487144728483186202e-05
6.693300000000000409e+02 -2.713599999999999904e-05 -1.016820221995171905e-03 9.601413689560088331e-04 0.000000000000000000e+00 -4.991429818988160383e-05
6.690700000000000500e+02 -2.430999999999999933e-05 -1.096082377384561494e-03 1.043730146959233719e-03 -1.981759636585368305e-05 -2.911667394410390698e-05
6.687999999999999545e+02 1.017600000000000049e-05 -1.019084855006305301e-03 1.034693522310244258e-03 4.954399091469053533e-06 1.247857454747040096e-05
6.685399999999999636e+02 1.074099999999999931e-05 -9.783214608060592041e-04 9.985470237142452139e-04 -2.724919500305163228e-05 4.367501091615113234e-05
6.682799999999999727e+02 -4.183500000000000180e-05 -1.096082377384551302e-03 1.009842804525492178e-03 -7.679318591766331223e-05 -1.247857454747040096e-05
6.680199999999999818e+02 -8.536699999999999768e-05 -1.161756734707192120e-03 9.895103990652555359e-04 -1.684495691097225229e-04 -1.455833697204722535e-05
6.677500000000000000e+02 -1.009099999999999944e-04 -1.152698202662689542e-03 9.488455881447617609e-04 -1.263371768322862475e-04 -7.903097213399497387e-05
6.674900000000000091e+02 -3.985700000000000142e-05 -1.159492101696058724e-03 1.077617489392985453e-03 -1.040423809207036756e-04 1.455833697205668332e-05
6.672300000000000182e+02 5.653399999999999523e-07 -1.064377515228807783e-03 1.061803396257233242e-03 -4.954399091462294210e-05 4.159524849157431302e-05
6.669600000000000364e+02 2.826699999999999762e-07 -1.107405542440187277e-03 1.106986519502221964e-03 2.477199545728894421e-06 0.000000000000000000e+00
6.667000000000000455e+02 -1.376600000000000068e-04 -1.245548156118817711e-03 9.669188374427509832e-04 -1.634951700182534558e-04 -1.164666957764156279e-04
6.664400000000000546e+02 -5.003300000000000022e-05 -1.139110404595940988e-03 1.039211834634739097e-03 -1.734039682012479075e-05 -7.487144728483186202e-05
6.661699999999999591e+02 -3.674700000000000155e-06 -1.186667697829566458e-03 1.177020360531952359e-03 -1.238599772865573552e-05 4.159524849153647945e-06
6.659099999999999682e+02 -6.303599999999999752e-05 -1.127787239540315421e-03 9.985470237142554054e-04 -1.263371768322862475e-04 -1.039881212289357826e-05
6.656499999999999773e+02 -4.409700000000000148e-05 -1.184403064818433061e-03 1.093431582528727472e-03 -1.312915759237440389e-04 2.911667394410390698e-05
6.653799999999999955e+02 -2.515799999999999867e-05 -1.259135954185566265e-03 1.204130234478951750e-03 -5.945278909754978701e-05 2.079762424586281519e-06
6.651200000000000045e+02 -3.646499999999999731e-05 -1.175344532773940891e-03 1.100209051015469622e-03 -3.963519273169610396e-05 -3.327619879326701544e-05
6.648600000000000136e+02 7.264599999999999530e-05 -1.175344532773940891e-03 1.314828886429176029e-03 -9.908798182926841527e-06 1.393440824467796139e-04
6.645900000000000318e+02 -1.413400000000000054e-05 -1.261400587196689254e-03 1.226721796101446112e-03 -3.220359409449815474e-05 -2.079762424576823973e-06
6.643300000000000409e+02 -8.649699999999999533e-05 -1.211578660951940795e-03 1.032434366147996947e-03 -1.634951700182534558e-04 -2.495714909494080192e-05
6.640700000000000500e+02 -5.794800000000000152e-05 -1.304428614408078939e-03 1.186056985180952228e-03 -2.477199545731147105e-05 -8.527025940773490503e-05
6.637999999999999545e+02 -5.088099999999999616e-06 -1.295370082363576578e-03 1.280941543995434487e-03 -2.229479591158257875e-05 8.319049698316753860e-06
6.635399999999999636e+02 1.441600000000000055e-05 -1.241018890096561109e-03 1.269645763184177115e-03 -7.431598637193441654e-05 9.150954668146537652e-05
6.632799999999999727e+02 -4.409700000000000148e-05 -1.263665220207812459e-03 1.172502048207457520e-03 -7.679318591766331223e-05 -1.663809939662404806e-05
6.630099999999999909e+02 -1.893899999999999943e-05 -1.263665220207822650e-03 1.224462639939188392e-03 -4.954399091469053533e-06 -2.911667394410390698e-05
6.627500000000000000e+02 -1.272000000000000019e-05 -1.157227468684935735e-03 1.129578081124716325e-03 -8.422478455486126145e-05 4.783453576531423741e-05
6.624800000000000182e+02 -1.187200000000000017e-04 -1.392749301841950506e-03 1.152169642747210686e-03 -1.560635713810667958e-04 -8.735002183230226468e-05
6.622200000000000273e+02 -3.137599999999999911e-05 -1.311222513441437929e-03 1.247054201561682753e-03 -1.387231745609420017e-04 6.031311031278464006e-05
6.619500000000000455e+02 -6.247000000000000328e-05 -1.349721274630581421e-03 1.219944327614693553e-03 -7.679318591767457438e-05 -5.199406061446788959e-05
6.616900000000000546e+02 1.300300000000000070e-05 -1.270459119241191832e-03 1.292237324806671259e-03 -5.449839000608073348e-05 6.863216001109193087e-05
6.614299999999999500e+02 -3.109399999999999740e-05 -1.234224991063191928e-03 1.170242892045200017e-03 7.431598637186682839e-06 -6.239287273736145937e-05
6.611599999999999682e+02 5.455500000000000198e-05 -1.211578660951940795e-03 1.317088042591423340e-03 9.661078228351700206e-05 1.871786182121033042e-05
6.608999999999999773e+02 -5.144600000000000177e-05 -1.422189530986571037e-03 1.317088042591423340e-03 -1.263371768322862475e-04 1.247857454747985893e-05
6.606299999999999955e+02 -7.208100000000000325e-05 -1.365573705708442989e-03 1.217685171452436051e-03 -2.105619613871475226e-04 4.367501091615113234e-05
6.603700000000000045e+02 -9.158499999999999812e-05 -1.469746824220196507e-03 1.283200700157681798e-03 -8.174758500912110361e-05 -9.982859637977266733e-05
6.601000000000000227e+02 -1.099599999999999975e-04 -1.515039484442709397e-03 1.289978168644423948e-03 -1.189055781950995740e-04 -1.039881212289357792e-04
6.598400000000000318e+02 -6.190499999999999768e-05 -1.401807833886453084e-03 1.274164075508671737e-03 -8.422478455486126145e-05 -4.367501091616059200e-05
6.595700000000000500e+02 2.148300000000000082e-05 -1.259135954185566265e-03 1.299014793293423817e-03 2.477199545740159112e-06 3.743572364241120118e-05
6.593099999999999454e+02 -1.498199999999999987e-05 -1.333868843552689061e-03 1.299014793293423817e-03 -4.458959182315388857e-05 8.319049698316753860e-06
6.590399999999999636e+02 -7.151599999999999765e-05 -1.503716319387073423e-03 1.355493697349659504e-03 -9.908798182915577683e-06 -1.247857454747229187e-04
6.587799999999999727e+02 3.674700000000000155e-06 -1.308957880430314941e-03 1.314828886429165620e-03 -3.715799318596720827e-05 3.951548606699748693e-05
6.585099999999999909e+02 7.349400000000000311e-06 -1.456159026153458144e-03 1.468451505462131310e-03 -1.238599772865573519e-04 1.185464582009830011e-04
6.582500000000000000e+02 1.978699999999999876e-05 -1.460688292175704337e-03 1.497820535571367604e-03 -5.449839000609199563e-05 8.319049698314862605e-05
6.579800000000000182e+02 -6.558000000000000569e-05 -1.530891915520580940e-03 1.396158508270143195e-03 -5.449839000609199563e-05 -7.487144728483186202e-05
6.577200000000000273e+02 -3.618200000000000019e-05 -1.512774851431586192e-03 1.436823319190637079e-03 -6.440718818900757162e-05 -1.247857454747985893e-05
6.574500000000000455e+02 -4.013900000000000313e-05 -1.395013934853073711e-03 1.312569730266918309e-03 -7.927038546339220792e-05 -6.239287273739929464e-06
6.571900000000000546e+02 3.872600000000000158e-05 -1.449365127120078771e-03 1.522671253356119685e-03 2.724919500305163228e-05 4.783453576530478452e-05
6.569199999999999591e+02 -1.187199999999999916e-05 -1.673563795221467976e-03 1.642406529955343615e-03 -7.927038546339220792e-05 4.159524849157431302e-05
6.566599999999999682e+02 -2.968000000000000044e-05 -1.438041962064452988e-03 1.373566946647648834e-03 -4.954399091462294210e-05 -1.455833697205668332e-05
6.563899999999999864e+02 -4.211799999999999892e-05 -1.517304117453832386e-03 1.430045850703884737e-03 -1.511091722895977288e-04 4.991429818988160383e-05
6.561299999999999955e+02 -5.370700000000000095e-06 -1.456159026153458144e-03 1.441341631515142109e-03 2.477199545728894421e-06 -1.247857454747040096e-05
6.558600000000000136e+02 -4.494499999999999743e-05 -1.478805356264709494e-03 1.382603571296658895e-03 -1.139511791036305205e-04 1.039881212289357826e-05
6.556000000000000227e+02 -2.657100000000000022e-05 -1.560332144665211663e-03 1.502338847895872635e-03 4.706679136889405318e-05 -8.942978425688854365e-05
6.553300000000000409e+02 -7.377699999999999514e-05 -1.687151593288216530e-03 1.536226190329614176e-03 -1.238599772865573552e-05 -1.247857454747229187e-04
6.550599999999999454e+02 -7.010200000000000068e-05 -1.596566272843211566e-03 1.452637412326389290e-03 -1.312915759237553146e-04 -1.871786182120087415e-05
6.547999999999999545e+02 -8.197500000000000034e-05 -1.662240630165842193e-03 1.493302223246883173e-03 -4.458959182315388857e-05 -1.143869333518293490e-04
6.545299999999999727e+02 -8.395300000000000071e-05 -1.725650354477349831e-03 1.554299439627613699e-03 3.468079364023831258e-05 -1.830190933629307530e-04
6.542699999999999818e+02 -8.367100000000000579e-05 -1.630535768010088482e-03 1.457155724650884129e-03 -1.114739795579016248e-04 -6.239287273736145937e-05
6.540000000000000000e+02 -1.243800000000000018e-05 -1.555802878642965686e-03 1.529448721842861835e-03 -6.688438773474772946e-05 3.535596121783438187e-05
6.537400000000000091e+02 -1.837399999999999992e-04 -1.802647876855606023e-03 1.432305006866132048e-03 -2.254251586615434210e-04 -1.476631321450963779e-04
6.534700000000000273e+02 -2.826699999999999973e-06 -1.628271134998965494e-03 1.617555812170591752e-03 -5.697558955182089132e-05 4.159524849157431302e-05
6.532000000000000455e+02 -4.494499999999999743e-05 -1.678093061243724361e-03 1.583668469736850210e-03 -7.927038546340347007e-05 -1.663809939663350772e-05
6.529400000000000546e+02 -8.649699999999999533e-05 -1.750561317599724168e-03 1.572372688925613438e-03 -2.353339568444589767e-04 3.743572364242066084e-05
6.526699999999999591e+02 -6.897200000000000303e-05 -1.709797923399467880e-03 1.570113532763355718e-03 -4.211239227743626180e-05 -8.942978425687909754e-05
6.523999999999999773e+02 -7.716900000000000604e-05 -1.736973519532975397e-03 1.576891001250108060e-03 -1.610179704725245601e-04 -8.319049698316753860e-06
6.521399999999999864e+02 -3.985700000000000142e-05 -1.748296684588590772e-03 1.662738935415580257e-03 -5.945278909754978701e-05 -2.495714909494080192e-05
6.518700000000000045e+02 -6.558000000000000569e-05 -1.786795445777724072e-03 1.649183998442085766e-03 -9.165638319204794853e-05 -4.575477334073741809e-05
6.516000000000000227e+02 -6.190499999999999768e-05 -1.895497830311723784e-03 1.766660118879052194e-03 -1.808355668383782500e-04 3.743572364242066084e-05
6.513400000000000318e+02 -6.360100000000000313e-05 -1.823029573955723976e-03 1.694367121687074488e-03 -1.015651813749747799e-04 -2.911667394410390698e-05
6.510700000000000500e+02 -1.045899999999999998e-04 -1.872851500200472434e-03 1.658220623091085635e-03 -9.165638319204794853e-05 -1.164666957764061818e-04
6.507999999999999545e+02 -2.148300000000000082e-05 -1.838882005033595736e-03 1.791510836663804274e-03 -7.927038546339220792e-05 2.703691151952708428e-05
6.505399999999999636e+02 -1.910899999999999882e-04 -1.995141682801231109e-03 1.606260031359354763e-03 -1.684495691097112472e-04 -2.121357673070251970e-04
6.502699999999999818e+02 -1.987199999999999947e-04 -2.004200214845733904e-03 1.604000875197097260e-03 -3.170815418535801074e-04 -9.774883395520530768e-05
6.500000000000000000e+02 -9.017200000000000334e-05 -1.947584389567605639e-03 1.764400962716804883e-03 -1.610179704725245601e-04 -2.911667394410390698e-05
6.497400000000000091e+02 -3.250699999999999895e-05 -1.909085628378472555e-03 1.836693959908782588e-03 -1.461547731981399374e-04 6.031311031278464006e-05
6.494700000000000273e+02 -3.335500000000000167e-05 -1.823029573955723976e-03 1.753105181905557702e-03 -1.412003741066708974e-04 5.823334788819836108e-05
6.492000000000000455e+02 2.911500000000000161e-05 -1.879645399233852024e-03 1.931578518723264847e-03 -2.724919500304036674e-05 7.487144728483186202e-05
6.489400000000000546e+02 3.929100000000000040e-05 -1.798118610833349638e-03 1.872840458504771441e-03 5.449839000608073348e-05 2.703691151951762801e-05
6.486699999999999591e+02 -7.773399999999999809e-05 -1.931731958489733879e-03 1.771178431203557224e-03 -1.139511791036305205e-04 -4.783453576531423741e-05
6.483999999999999773e+02 -1.045899999999999930e-05 -2.026846544956985036e-03 1.999353203590747714e-03 -1.015651813749747799e-04 6.447263516193829224e-05
6.481299999999999955e+02 4.409700000000000148e-05 -1.943055123545359662e-03 2.024203921375489386e-03 -3.220359409450941689e-05 1.060678836535125985e-04
6.478700000000000045e+02 -6.501399999999999790e-05 -2.035905077001487398e-03 1.902209488614018144e-03 -7.679318591766331223e-05 -5.407382303905416856e-05
6.476000000000000227e+02 -1.546200000000000070e-04 -2.153665993580000312e-03 1.838953116071040308e-03 -2.105619613871475226e-04 -1.081476460780988775e-04
6.473300000000000409e+02 -8.791100000000000585e-05 -2.187635488746866603e-03 2.006130672077500489e-03 -2.378111563901878724e-04 3.743572364242066084e-05
6.470599999999999454e+02 -4.353100000000000047e-05 -2.072139205179487301e-03 1.979020798130501097e-03 -1.312915759237553146e-04 2.911667394410390698e-05
6.467999999999999545e+02 -6.614499999999999774e-05 -2.121961131424246385e-03 1.983539110455006128e-03 -1.882671654755649370e-04 3.535596121783438187e-05
6.465299999999999727e+02 -7.066799999999999493e-05 -2.117431865401990000e-03 1.972243329643748322e-03 -6.688438773474772946e-05 -7.279168486025504271e-05
6.462599999999999909e+02 -1.537700000000000134e-04 -2.262368378113989616e-03 1.947392611859006866e-03 -2.774463491218840034e-04 -5.199406061446788959e-05
6.459900000000000091e+02 -1.229600000000000018e-04 -2.275956176180748362e-03 2.024203921375489386e-03 -2.997411450334778104e-04 2.495714909495026158e-05
6.457300000000000182e+02 3.279000000000000285e-05 -2.174047690680117832e-03 2.236564600626938289e-03 -8.174758500913236576e-05 1.310250327484628499e-04
6.454600000000000364e+02 4.183500000000000180e-05 -2.026846544956985036e-03 2.105533543216467178e-03 3.220359409449815474e-05 4.991429818989106350e-05
6.451900000000000546e+02 -1.780800000000000026e-04 -2.323513469414384240e-03 1.963206704994759078e-03 -2.229479591158032496e-04 -1.393440824467796139e-04
6.449199999999999591e+02 -1.164600000000000064e-04 -2.194429387780246193e-03 1.958688392670254047e-03 -2.006531632042206641e-04 -4.367501091616059200e-05
6.446499999999999773e+02 -9.526000000000000613e-05 -2.309925671347625494e-03 2.116829324027714142e-03 -1.213827777408284697e-04 -7.071192243567822340e-05
6.443899999999999864e+02 -1.495300000000000134e-04 -2.212546451869240940e-03 1.908986957100770486e-03 -1.758811677469092100e-04 -1.268655078992997516e-04
6.441200000000000045e+02 -1.147600000000000058e-04 -2.285014708225240748e-03 2.049054639160241467e-03 -1.337687754694729346e-04 -9.982859637977266733e-05
6.438500000000000227e+02 -5.116299999999999787e-05 -2.357482964581250964e-03 2.250119537600432998e-03 -2.526743536645724951e-04 1.185464582009830011e-04
6.435800000000000409e+02 -8.564900000000000616e-05 -2.169518424657871855e-03 1.992575735104005780e-03 -1.709267686554514186e-04 -1.455833697204722535e-05
6.433099999999999454e+02 -2.261400000000000066e-05 -2.262368378114000024e-03 2.211713882842196617e-03 -4.706679136889405318e-05 -2.079762424576823973e-06
6.430499999999999545e+02 -1.523600000000000117e-04 -2.556770669560266048e-03 2.245601225275937942e-03 -2.774463491218952249e-04 -4.783453576530478452e-05
6.427799999999999727e+02 -1.003499999999999997e-04 -2.441274385992876338e-03 2.234305444464690978e-03 -2.056075622956784555e-04 -1.247857454747040096e-05
6.425099999999999909e+02 -1.741299999999999879e-04 -2.511478009337763349e-03 2.157494134948208242e-03 -1.734039682011803143e-04 -1.747000436646139890e-04
6.422400000000000091e+02 -1.532100000000000053e-04 -2.545447504504640048e-03 2.232046288302443667e-03 -6.192998864327867593e-05 -2.308536291282355308e-04
6.419700000000000273e+02 -7.038499999999999780e-05 -2.316719570380994676e-03 2.171049071921712925e-03 -2.056075622956784555e-04 4.367501091616059200e-05
6.417000000000000455e+02 -1.074100000000000033e-04 -2.525065807404512121e-03 2.304339285494421373e-03 -3.121271427621223160e-04 6.447263516193829224e-05
6.414299999999999500e+02 -1.071299999999999992e-04 -2.579416999671517181e-03 2.358559033388399340e-03 -1.213827777408284697e-04 -9.566907153062847481e-05
6.411599999999999682e+02 -8.875899999999999502e-05 -2.463920716104127471e-03 2.281747723871927012e-03 -1.065195804664325713e-04 -7.279168486025504271e-05
6.408999999999999773e+02 -1.441600000000000055e-05 -2.441274385992886747e-03 2.406001312795645782e-03 1.486319727438463122e-05 -3.951548606699748693e-05
6.406299999999999955e+02 4.918499999999999749e-05 -2.405040257814886843e-03 2.496367559285623226e-03 6.192998864327867593e-05 3.743572364241120118e-05
6.403600000000000136e+02 -1.385100000000000003e-05 -2.461656083093004699e-03 2.428592874418140143e-03 -9.413358273777683066e-05 5.407382303904470890e-05
6.400900000000000318e+02 5.936099999999999798e-06 -2.504684110304383760e-03 2.509922496259127910e-03 -2.031303627499495598e-04 1.809393309383539202e-04
6.398200000000000500e+02 -6.642799999999999486e-05 -2.586210898704886362e-03 2.448925279878387193e-03 -1.040423809207036756e-04 -3.327619879325755578e-05
6.395499999999999545e+02 -5.879599999999999746e-05 -2.688119384205516892e-03 2.561883087990858565e-03 -1.907443650212938327e-04 4.991429818989106350e-05
6.392799999999999727e+02 4.522699999999999914e-05 -2.504684110304383760e-03 2.588992961937847549e-03 -2.229479591158257875e-05 1.019083588043589463e-04
6.390099999999999909e+02 -4.579300000000000015e-05 -2.715294980339024410e-03 2.616102835884836966e-03 -6.192998864327867593e-05 -3.327619879326701544e-05
6.387400000000000091e+02 -1.772300000000000091e-04 -2.848908327995408867e-03 2.489590090798870451e-03 -2.799235486676241477e-04 -8.942978425688854365e-05
6.384700000000000273e+02 -7.038499999999999780e-05 -2.871554658106660000e-03 2.724542331672813716e-03 -1.238599772865573519e-04 -2.495714909495026158e-05
6.382000000000000455e+02 -1.701700000000000055e-04 -2.862496126062157639e-03 2.516699964745869843e-03 -2.625831518474993536e-04 -9.150954668146537652e-05
6.379400000000000546e+02 -1.687500000000000089e-04 -2.864760759073280410e-03 2.518959120908117588e-03 -3.691027323139432141e-04 -2.079762424576823973e-06
6.376699999999999591e+02 -2.996300000000000094e-05 -2.690384017216639664e-03 2.622880304371589307e-03 -1.362459750152131060e-04 5.823334788820781397e-05
6.373999999999999773e+02 3.872600000000000158e-05 -2.744735209483644724e-03 2.814908578162791161e-03 -7.183878682620552084e-05 1.310250327484628499e-04
6.371299999999999955e+02 -5.568600000000000183e-05 -2.828526630895280506e-03 2.708728238537061721e-03 -4.706679136889405318e-05 -6.447263516194775190e-05
6.368600000000000136e+02 -2.430999999999999933e-05 -2.713030347327891230e-03 2.659026802967577943e-03 1.238599772865573552e-05 -5.407382303904470890e-05
6.365900000000000318e+02 -1.204200000000000024e-04 -2.953081446507152194e-03 2.706469082374813977e-03 -2.130391609328764182e-04 -4.159524849157431302e-05
6.363200000000000500e+02 -2.032400000000000124e-04 -3.000638739740788073e-03 2.586733805775600237e-03 -2.873551473048108077e-04 -1.331047951730396828e-04
6.360499999999999545e+02 -8.706300000000000313e-05 -2.916847318329152290e-03 2.735838112484060679e-03 -1.808355668383670014e-04 -8.319049698316753860e-06
6.357799999999999727e+02 -1.828900000000000057e-04 -3.184074013641931180e-03 2.810390265838296105e-03 -2.551515532103126936e-04 -1.227059830501461130e-04
6.355099999999999909e+02 -5.766499999999999762e-05 -3.030078968885418795e-03 2.909793136977273202e-03 -2.229479591158257875e-05 -8.527025940772544536e-05
6.352400000000000091e+02 -1.896699999999999916e-04 -3.127458188363792507e-03 2.740356424808565710e-03 -2.328567572987188324e-04 -1.539024194188268494e-04
6.349700000000000273e+02 -1.537700000000000134e-04 -3.032343601896541566e-03 2.717764863186071782e-03 -2.254251586615321453e-04 -9.358930910604219583e-05
6.347000000000000455e+02 -5.568600000000000183e-05 -3.141045986430541278e-03 3.020491788927487289e-03 -3.468079364023831258e-05 -7.487144728483186202e-05
6.344299999999999500e+02 -9.695599999999999802e-05 -3.113870390297044169e-03 2.912052293139520513e-03 -5.449839000609199563e-05 -1.331047951730302231e-04
6.341599999999999682e+02 2.544000000000000037e-05 -2.930435116395921444e-03 2.975308665682498566e-03 -6.192998864327867593e-05 9.982859637976320766e-05
6.338899999999999864e+02 -4.861900000000000325e-05 -2.975727776618403327e-03 2.869128326056789510e-03 -1.684495691097112472e-04 4.991429818990052316e-05
6.336200000000000045e+02 -1.277700000000000049e-04 -3.242954471931171808e-03 2.982086134169240933e-03 -1.164283786493706783e-04 -1.351845575976165156e-04
6.333500000000000227e+02 -1.354000000000000114e-04 -3.324481260331684385e-03 3.045342506712239369e-03 -1.734039682011803143e-04 -1.039881212289357792e-04
6.330800000000000409e+02 -1.167399999999999970e-04 -3.184074013641931180e-03 2.945939635573272680e-03 -2.229479591158032496e-04 -2.495714909494080192e-05
6.328099999999999454e+02 -7.066799999999999493e-05 -3.220308141819920675e-03 3.070193224496970633e-03 -2.551515532103126936e-04 8.319049698314862605e-05
6.325299999999999727e+02 -7.406000000000000582e-05 -3.308628829253802434e-03 3.151522846337968808e-03 -1.288143763780151432e-04 -2.911667394409445071e-05
6.322599999999999909e+02 -9.893500000000000059e-05 -3.272394701075792122e-03 3.067934068334733731e-03 -2.576287527560415622e-04 3.535596121785329442e-05
6.319900000000000091e+02 -1.775199999999999944e-04 -3.415066580776679375e-03 3.049860819036733992e-03 -3.616711336767452242e-04 -2.495714909494080192e-05
6.317200000000000273e+02 -1.339900000000000097e-04 -3.362980021520807494e-03 3.086007317632712653e-03 -2.353339568444589767e-04 -4.991429818990052316e-05
6.314500000000000455e+02 -6.303599999999999752e-05 -3.467153140032561229e-03 3.332255339317913290e-03 -1.461547731981399374e-04 6.239287273739929464e-06
6.311799999999999500e+02 -2.295300000000000064e-04 -3.612089652744571253e-03 3.144745377851206058e-03 -3.294675395822471101e-04 -1.455833697205100854e-04
6.309099999999999682e+02 -8.282300000000000306e-05 -3.562267726499822578e-03 3.390993399536406695e-03 -2.477199545731147037e-04 5.823334788820781397e-05
6.306399999999999864e+02 1.667799999999999854e-05 -3.421860479810058531e-03 3.449731459754879718e-03 -1.213827777408284697e-04 1.351845575976165156e-04
6.303700000000000045e+02 -1.498199999999999987e-04 -3.537356763377448240e-03 3.228334155854431162e-03 -2.031303627499608355e-04 -1.060678836535220581e-04
6.301000000000000227e+02 -1.201399999999999983e-04 -3.471682406054807206e-03 3.221556687367688795e-03 -2.031303627499495598e-04 -5.199406061446788959e-05
6.298300000000000409e+02 -1.257900000000000001e-04 -3.639265248878078771e-03 3.381956774887406609e-03 -2.402883559359167680e-04 -2.703691151952708428e-05
6.295599999999999454e+02 -1.891100000000000105e-04 -3.621148184789084023e-03 3.235111624341183503e-03 -2.675375509389684207e-04 -1.227059830501555726e-04
6.292799999999999727e+02 -2.334899999999999888e-04 -3.892904146124078098e-03 3.415844117321137959e-03 -4.409415191401487078e-04 -6.031311031277518039e-05
6.290099999999999909e+02 -7.547300000000000059e-05 -3.689087175122837420e-03 3.531061081595867485e-03 -3.096499432163933932e-04 1.227059830501366533e-04
6.287400000000000091e+02 -2.628800000000000039e-04 -3.877051715046206121e-03 3.341291963966923351e-03 -4.359871200486684193e-04 -1.185464582009830011e-04
6.284700000000000273e+02 -2.877600000000000231e-04 -3.917815109246462410e-03 3.332255339317913290e-03 -3.542395350395360128e-04 -2.329333915528312559e-04
6.282000000000000455e+02 -1.563199999999999941e-04 -3.881580981068452531e-03 3.562689267867351090e-03 -1.461547731981286888e-04 -1.622214691171435864e-04
6.279299999999999500e+02 -1.011999999999999933e-04 -3.809112724712452724e-03 3.596576610301092849e-03 -1.907443650212938327e-04 -2.703691151952708428e-05
6.276599999999999682e+02 -1.755399999999999897e-04 -3.890639513112965301e-03 3.531061081595846668e-03 -3.542395350395585642e-04 -2.495714909495971786e-05
6.273799999999999955e+02 -1.546200000000000070e-04 -3.960843136457831495e-03 3.644018889708338857e-03 -2.972639454877376661e-04 -3.327619879324809611e-05
6.271100000000000136e+02 -3.957399999999999583e-06 -3.641529881889201976e-03 3.623686484248102215e-03 -2.601059523017704850e-04 2.100560048824578238e-04
6.268400000000000318e+02 -9.893500000000000059e-05 -4.139749144336729060e-03 3.930931722314012777e-03 -1.709267686554626672e-04 -3.951548606698802727e-05
6.265700000000000500e+02 -1.532100000000000053e-04 -4.060486988947349662e-03 3.743421760847326363e-03 -3.864431291340454568e-04 4.159524849157431302e-05
6.262999999999999545e+02 -1.071299999999999992e-04 -4.015194328724847397e-03 3.790864040254531605e-03 -3.319447391279872544e-04 8.111073455856233352e-05
6.260299999999999727e+02 -1.464199999999999974e-04 -4.121632080247723470e-03 3.817973914201540971e-03 -1.585407709267844158e-04 -1.372643200222027811e-04
6.257500000000000000e+02 -1.995699999999999883e-04 -4.087662585080847205e-03 3.677906232142059799e-03 -2.501971541188549022e-04 -1.580619442679899477e-04
6.254800000000000182e+02 -2.145500000000000109e-04 -4.429622169760749108e-03 3.989669782532485366e-03 -3.245131404907893188e-04 -1.227059830501555726e-04
6.252100000000000364e+02 -6.105699999999999496e-05 -4.062751621958462026e-03 3.928672566151755058e-03 -2.452427550273745594e-04 9.150954668145591686e-05
6.249400000000000546e+02 -3.064200000000000105e-04 -4.447739233849733013e-03 3.824751382688293747e-03 -4.582819159602622263e-04 -1.788595685137581951e-04
6.246699999999999591e+02 -1.407699999999999956e-04 -4.307331987159979808e-03 4.016779656479474783e-03 -1.337687754694954589e-04 -1.455833697205100854e-04
6.243899999999999864e+02 -1.882599999999999899e-04 -4.368477078460353616e-03 3.980633157883496122e-03 -3.591939341310163556e-04 -4.575477334072795843e-05
6.241200000000000045e+02 -2.004099999999999870e-04 -4.166924740470226603e-03 3.754717541658573327e-03 -3.542395350395360128e-04 -7.279168486025504271e-05
6.238500000000000227e+02 -2.021100000000000012e-04 -4.404711206638363928e-03 3.991928938694743086e-03 -3.691027323139544356e-04 -6.031311031277518039e-05
6.235800000000000409e+02 -1.933500000000000106e-04 -4.438680701805241061e-03 4.041630374264226430e-03 -2.947867459420200190e-04 -1.081476460780894178e-04
6.232999999999999545e+02 -2.080499999999999884e-04 -4.431886802771882287e-03 4.007743031830505488e-03 -3.220359409450491203e-04 -1.102274085026757103e-04
6.230299999999999727e+02 -1.701700000000000055e-04 -4.465856297938738603e-03 4.116182527618462289e-03 -2.799235486676241477e-04 -7.695120970940869489e-05
6.227599999999999909e+02 -4.816700000000000148e-04 -4.624380608717517348e-03 3.648537202032833913e-03 -6.688438773474098030e-04 -3.265227006588734653e-04
6.224900000000000091e+02 -1.492499999999999957e-04 -4.624380608717517348e-03 4.312729113734158765e-03 -3.443307368566429815e-04 1.247857454746094299e-05
6.222100000000000364e+02 -2.908699999999999849e-04 -4.798757350574126869e-03 4.206548774108439734e-03 -4.706679136889179533e-04 -1.393440824467701543e-04
6.219400000000000546e+02 -1.201399999999999983e-04 -4.445474600838620650e-03 4.192993837134935051e-03 -1.956987641127741484e-04 -5.823334788820781397e-05
6.216699999999999591e+02 -4.833700000000000155e-05 -4.447739233849753830e-03 4.337579831518910412e-03 -2.700147504847085649e-04 1.351845575976165156e-04
6.213999999999999773e+02 -2.447899999999999924e-04 -4.631174507750876121e-03 4.129737464591946156e-03 -3.591939341310163556e-04 -1.497428945696826434e-04
6.211200000000000045e+02 -1.879799999999999993e-04 -4.714965929162501929e-03 4.328543206869921167e-03 -3.567167345852762113e-04 -4.575477334072795843e-05
6.208500000000000227e+02 -1.447300000000000051e-04 -4.669673268939999664e-03 4.371467173952652170e-03 -2.501971541188549022e-04 -5.407382303903525601e-05
6.205800000000000409e+02 -1.981499999999999917e-04 -4.853108542841142771e-03 4.443760171144630310e-03 -2.452427550273745594e-04 -1.601417066925762132e-04
6.203099999999999454e+02 -2.292499999999999887e-04 -4.848579276818875544e-03 4.378244642439404512e-03 -1.758811677468979343e-04 -2.745286400443866428e-04
6.200299999999999727e+02 -1.667799999999999990e-04 -4.995780422542029156e-03 4.651602538071573749e-03 -4.285555214114929808e-04 5.407382303903525601e-05
6.197599999999999909e+02 -1.390700000000000085e-04 -4.821403680685398818e-03 4.531867261472349168e-03 -9.661078228352826421e-05 -1.747000436646234487e-04
6.194900000000000091e+02 -1.679100000000000102e-04 -5.081836476964788143e-03 4.732932159912561082e-03 -3.071727436706758003e-04 -5.199406061446788959e-05
6.192100000000000364e+02 -3.731300000000000003e-05 -4.789698818529634916e-03 4.705822285965572532e-03 -7.927038546339220792e-05 0.000000000000000000e+00
6.189400000000000546e+02 -2.832399999999999783e-04 -5.287918080977162434e-03 4.710340598290067154e-03 -4.830539114175737346e-04 -1.143869333518293490e-04
6.186699999999999591e+02 -2.829500000000000201e-04 -5.278859548932648797e-03 4.699044817478820191e-03 -4.681907141431778090e-04 -1.289452703238765845e-04
6.183899999999999864e+02 -1.387899999999999909e-04 -4.844050010796649951e-03 4.556717979257101682e-03 -2.155163604786278382e-04 -7.279168486025504271e-05
6.181200000000000045e+02 -1.622499999999999865e-04 -5.301505879043900797e-03 4.965625244624257036e-03 -4.359871200486684193e-04 6.863216001110139053e-05
6.178500000000000227e+02 -1.305900000000000084e-04 -5.215449824621162626e-03 4.945292839164000011e-03 -4.161695236828372537e-04 1.123071709272430700e-04
6.175700000000000500e+02 -3.194200000000000012e-04 -5.310564411088413567e-03 4.658380006558326090e-03 -3.814887300425876654e-04 -2.682893527706656581e-04
6.172999999999999545e+02 -1.161800000000000023e-04 -5.129393770198403639e-03 4.884295622783289652e-03 -4.136923241370971094e-04 1.331047951730491424e-04
6.170299999999999727e+02 -2.006999999999999995e-04 -5.419266795622423687e-03 5.006290055544751136e-03 -3.715799318596720827e-04 -5.615358546362153499e-05
6.167500000000000000e+02 -1.532100000000000053e-04 -5.068248678898028964e-03 4.751005409210540438e-03 -1.387231745609532503e-04 -1.643012315417298789e-04
6.164800000000000182e+02 -3.284599999999999824e-04 -5.521175281123054217e-03 4.850408280349527944e-03 -5.226891041492811142e-04 -1.663809939662972521e-04
6.162100000000000364e+02 -9.526000000000000613e-05 -5.330946108188531520e-03 5.128284488306211752e-03 -2.650603513932282764e-04 4.783453576531423741e-05
6.159299999999999500e+02 -2.620400000000000051e-04 -5.643465463723801832e-03 5.107952082845975544e-03 -4.954399091462294074e-04 -6.447263516192883257e-05
6.156599999999999682e+02 -3.239399999999999918e-04 -5.527969180156412990e-03 4.868481529647527249e-03 -3.071727436706532489e-04 -3.369215127817481157e-04
6.153799999999999955e+02 -1.614099999999999877e-04 -5.376238768411054601e-03 5.042436554140749747e-03 -3.591939341310163556e-04 6.239287273739929464e-06
6.151100000000000136e+02 -1.124999999999999969e-04 -5.462294822833792772e-03 5.223169047120683819e-03 -3.740571314053897298e-04 1.060678836535031388e-04
6.148400000000000318e+02 -1.639500000000000007e-04 -5.575526473390048435e-03 5.234464827931951600e-03 -2.824007482133417948e-04 -6.447263516192883257e-05
6.145599999999999454e+02 -1.905200000000000123e-04 -5.537027712200925759e-03 5.141839425279696486e-03 -2.576287527560528379e-04 -1.351845575976165156e-04
6.142899999999999636e+02 -2.371600000000000129e-04 -5.702345922013063277e-03 5.214132422471673758e-03 -3.691027323139544356e-04 -1.268655078993092113e-04
6.140099999999999909e+02 -2.527100000000000114e-04 -5.700081289001930097e-03 5.182504236200190587e-03 -5.771874941553618681e-04 2.079762424578715651e-05
6.137400000000000091e+02 -3.078299999999999851e-04 -5.876722663869693615e-03 5.248019764905415517e-03 -4.508503173230868420e-04 -1.871786182120843917e-04
6.134700000000000273e+02 -1.614099999999999877e-04 -5.951455553236806653e-03 5.614003063189839868e-03 -3.517623354938184200e-04 -2.079762424567366426e-06
6.131900000000000546e+02 -3.488200000000000111e-04 -5.876722663869693615e-03 5.164430986902211231e-03 -4.434187186858663549e-04 -2.703691151952330313e-04
6.129199999999999591e+02 -1.099599999999999975e-04 -5.783872710413555905e-03 5.550746690646851840e-03 -1.684495691097225229e-04 -6.031311031277518039e-05
6.126399999999999864e+02 -1.696000000000000025e-04 -6.193771285427211205e-03 5.842177835577020382e-03 -4.409415191401487078e-04 6.031311031277518039e-05
6.123700000000000045e+02 -2.577999999999999780e-04 -5.946926287214581060e-03 5.417456477074143392e-03 -4.582819159602622263e-04 -8.942978425688854365e-05
6.120900000000000318e+02 -2.866300000000000119e-04 -6.261710275760964603e-03 5.677259435732807946e-03 -4.855311109633138789e-04 -1.164666957764156279e-04
6.118200000000000500e+02 -1.834499999999999868e-04 -6.205094450482837205e-03 5.824104586279041026e-03 -6.688438773473646731e-05 -2.807679273181266011e-04
6.115399999999999636e+02 -1.209799999999999970e-04 -6.012600644537201278e-03 5.756329901411558377e-03 -3.245131404907667673e-04 4.991429818988160383e-05
6.112699999999999818e+02 -2.125700000000000061e-04 -6.069216469815329543e-03 5.629817156325602270e-03 -4.087379250456393181e-04 -4.783453576529532485e-05
6.110000000000000000e+02 -2.840799999999999771e-04 -6.460997980739959304e-03 5.878324334173019861e-03 -4.062607254998991196e-04 -1.809393309383444605e-04
6.107200000000000273e+02 -3.117899999999999947e-04 -6.234534679627467928e-03 5.595929813891840562e-03 -3.269903400365069116e-04 -2.994857891393463674e-04
6.104500000000000455e+02 -3.117899999999999947e-04 -6.542524769140471881e-03 5.905434208120008410e-03 -3.839659295883278097e-04 -2.495714909494458375e-04
6.101699999999999591e+02 -3.960200000000000200e-04 -6.714636877985989856e-03 5.905434208120029227e-03 -4.780995123260933918e-04 -3.286024630834408385e-04
6.098999999999999773e+02 -2.252900000000000063e-04 -6.725960043041614989e-03 6.260121725593185797e-03 -2.873551473047995862e-04 -1.726202812400371561e-04
6.096200000000000045e+02 -2.366000000000000048e-04 -6.558377200218364241e-03 6.070352607964221714e-03 -4.409415191401487078e-04 -6.447263516194775190e-05
6.093500000000000227e+02 -2.566700000000000210e-04 -6.723695410030481809e-03 6.192347040725703147e-03 -3.988291268627011839e-04 -1.393440824467701543e-04
6.090700000000000500e+02 -2.877600000000000231e-04 -6.501761374940235975e-03 5.912211676606760752e-03 -4.087379250456393181e-04 -1.850988557875170185e-04
6.087999999999999545e+02 -3.146099999999999982e-04 -7.172092746233259784e-03 6.528961308900860412e-03 -5.301207027864565527e-04 -1.310250327484628499e-04
6.085199999999999818e+02 -4.090200000000000107e-04 -6.861838023709122651e-03 6.027428640881490711e-03 -6.539806800730363747e-04 -2.038167176086989733e-04
6.082500000000000000e+02 -3.253500000000000207e-04 -6.676138116796866313e-03 6.007096235421253635e-03 -5.425067005151122798e-04 -1.455833697205100854e-04
6.079700000000000273e+02 -1.809100000000000009e-04 -7.108683021921752797e-03 6.732285363503309229e-03 -5.598470973352482954e-04 1.393440824467890736e-04
6.077000000000000455e+02 -3.253500000000000207e-04 -7.201532975377890507e-03 6.533479621225375851e-03 -4.731451132346356004e-04 -2.017369551841316272e-04
6.074199999999999591e+02 -2.326399999999999952e-04 -7.088301324821634844e-03 6.603513462255095404e-03 -3.418535373108802858e-04 -1.435036072959427122e-04
6.071499999999999773e+02 -3.055700000000000170e-04 -7.276265864745024362e-03 6.648696585500084126e-03 -3.195587413993089760e-04 -2.932465018656064634e-04
6.068700000000000045e+02 -3.937599999999999976e-04 -7.294382928834029084e-03 6.490555654142624031e-03 -5.202119046035409700e-04 -2.870072145918665051e-04
6.065900000000000318e+02 -2.023899999999999918e-04 -7.099624489877259977e-03 6.680324771771568165e-03 -6.069138887041310593e-04 1.393440824467701543e-04
6.063200000000000500e+02 -3.917799999999999928e-04 -7.355528020134403759e-03 6.553812026685592110e-03 -6.019594896126733222e-04 -2.162952921561977549e-04
6.060399999999999636e+02 -3.358100000000000256e-04 -7.455171872623900242e-03 6.763913549774793268e-03 -6.812298750760655301e-04 -4.783453576531423741e-05
6.057699999999999818e+02 -2.648600000000000086e-04 -7.477818202735172191e-03 6.931091105781242608e-03 -3.022183445792180089e-04 -2.329333915528312559e-04
6.054900000000000091e+02 -2.857800000000000184e-04 -7.380438983256767255e-03 6.793282579884039538e-03 -5.028715077834273973e-04 -1.019083588043494866e-04
6.052200000000000273e+02 -3.343999999999999967e-04 -7.622754715447150990e-03 6.937868574267994949e-03 -6.886614737132634115e-04 -3.535596121783438187e-05
6.049400000000000546e+02 -3.541899999999999953e-04 -7.523110862957654507e-03 6.795541736046277308e-03 -5.573698977895081511e-04 -1.850988557875170185e-04
6.046699999999999591e+02 -2.956699999999999932e-04 -7.504993798868648917e-03 6.897203763347501716e-03 -5.648014964267060326e-04 -6.863216001110139053e-05
6.043899999999999864e+02 -2.094599999999999902e-04 -7.740515632025673880e-03 7.301592716390162448e-03 -3.071727436706758003e-04 -1.289452703238765845e-04
6.041100000000000136e+02 -4.700799999999999987e-04 -7.883187511726562000e-03 6.924313637294511083e-03 -6.886614737132634115e-04 -2.870072145918665051e-04
6.038400000000000318e+02 -2.029599999999999948e-04 -8.025859391427426701e-03 7.599801329807103281e-03 -2.254251586615208696e-04 -1.850988557874980991e-04
6.035599999999999454e+02 -4.712100000000000099e-04 -8.005477694327309615e-03 7.044048913893734797e-03 -6.118682877955889049e-04 -3.535596121783816438e-04
6.032899999999999636e+02 -3.312899999999999808e-04 -8.139091041983683231e-03 7.457474491585385640e-03 -6.415946823443580962e-04 -7.071192243566876373e-05
6.030099999999999909e+02 -3.355300000000000079e-04 -8.177589803172827590e-03 7.486843521694631909e-03 -6.192998864327867864e-04 -9.774883395519584801e-05
6.027300000000000182e+02 -5.823000000000000051e-04 -8.250058059528827398e-03 7.066640475516229591e-03 -8.447250450943302345e-04 -3.618786618766889210e-04
6.024600000000000364e+02 -3.544700000000000129e-04 -8.408582370307586193e-03 7.681130951648070665e-03 -4.359871200486909164e-04 -2.849274521672802126e-04
6.021799999999999500e+02 -3.185700000000000077e-04 -8.619193240342205159e-03 7.963525471929249963e-03 -4.880083105090315260e-04 -1.747000436646045294e-04
6.019099999999999682e+02 -2.066299999999999918e-04 -8.066622785627683423e-03 7.633688672240824223e-03 -9.413358273778810637e-05 -3.015655515639137406e-04
6.016299999999999955e+02 -3.965899999999999959e-04 -8.456139663541221638e-03 7.642725296889834284e-03 -6.837070746218056744e-04 -1.559821818434036552e-04
6.013500000000000227e+02 -2.634499999999999798e-04 -8.524078653874955086e-03 7.977080408902754646e-03 -4.285555214114704294e-04 -1.247857454747229187e-04
6.010800000000000409e+02 -3.618200000000000019e-04 -8.746012688965241685e-03 8.001931126687485477e-03 -7.084790700791171285e-04 -7.071192243568766951e-05
6.007999999999999545e+02 -2.710799999999999863e-04 -8.567106681086344988e-03 8.004190282849724114e-03 -5.499382991523327126e-04 -3.743572364242066084e-05
6.005199999999999818e+02 -3.033099999999999945e-04 -8.564842048075230890e-03 7.938674754144498316e-03 -5.251663036950212585e-04 -1.164666957764156279e-04
6.002500000000000000e+02 -2.883200000000000042e-04 -8.938506494910855929e-03 8.340804551024901328e-03 -3.938747277712433925e-04 -1.996571927595642540e-04
5.999700000000000273e+02 -3.281800000000000190e-04 -8.813951679298994216e-03 8.132962184097957889e-03 -5.276435032407388514e-04 -1.643012315417298789e-04
5.996900000000000546e+02 -5.992600000000000053e-04 -9.348405069924511229e-03 8.126184715611226364e-03 -7.605002605394577380e-04 -4.658667831056247273e-04
5.994199999999999591e+02 -3.550299999999999940e-04 -8.933977228888610386e-03 8.200736868965439672e-03 -5.771874941553618681e-04 -1.705405188154508907e-04
5.991399999999999864e+02 -4.245699999999999821e-04 -9.305377042713142144e-03 8.433429953677136492e-03 -6.564578796187539676e-04 -2.308536291282449904e-04
5.988600000000000136e+02 -4.847799999999999766e-04 -9.361992867991249592e-03 8.370173581134147597e-03 -7.852722559967691921e-04 -2.329333915528123636e-04
5.985900000000000318e+02 -4.856300000000000243e-04 -9.527311077803388845e-03 8.532832824816103182e-03 -7.629774600851978823e-04 -2.537310157985995032e-04
5.983099999999999454e+02 -3.635099999999999941e-04 -9.330288005835506507e-03 8.580275104223327939e-03 -5.325979023321966970e-04 -2.225345794299376861e-04
5.980299999999999727e+02 -4.661199999999999892e-04 -9.479753784569772482e-03 8.523796200167093121e-03 -8.199530496370187804e-04 -1.705405188154698101e-04
5.977599999999999909e+02 -5.469700000000000300e-04 -9.900975524639032965e-03 8.785858314988034476e-03 -5.623242968809658883e-04 -5.324191806921587311e-04
5.974800000000000182e+02 -3.654899999999999989e-04 -9.502400114681024482e-03 8.749711816392035865e-03 -4.979171086919696601e-04 -2.537310157986184225e-04
5.972000000000000455e+02 -5.277500000000000073e-04 -9.597514701148253738e-03 8.521537044004856218e-03 -9.140866323747843082e-04 -2.017369551841316272e-04
5.969299999999999500e+02 -4.426599999999999936e-04 -9.751509745904787807e-03 8.842337219044271029e-03 -6.217770859785269307e-04 -2.932465018656064634e-04
5.966499999999999773e+02 -4.124199999999999850e-04 -1.004138277132878704e-02 9.194765580355191564e-03 -6.614122787102118131e-04 -2.017369551841316272e-04
5.963700000000000045e+02 -4.361599999999999982e-04 -1.019084855006305301e-02 9.291909295331921351e-03 -7.679318591766556195e-04 -1.601417066925573209e-04
5.960900000000000318e+02 -4.686700000000000241e-04 -1.015008515586279629e-02 9.187988111868439223e-03 -8.298618478199343632e-04 -1.663809939662972521e-04
5.958200000000000500e+02 -6.094400000000000468e-04 -1.031087409965266745e-02 9.068252835269234591e-03 -6.886614737132408601e-04 -5.428179928150334357e-04
5.955399999999999636e+02 -5.955900000000000083e-04 -1.040372405310880689e-02 9.187988111868439223e-03 -8.571110428229859616e-04 -3.764369988487361565e-04
5.952599999999999909e+02 -1.452900000000000133e-04 -1.034710822783067863e-02 1.003065336038748076e-02 -1.709267686554401429e-04 -1.247857454747229187e-04
5.949800000000000182e+02 -3.776499999999999909e-04 -1.049430937355381142e-02 9.714371497672560571e-03 -5.573698977895081511e-04 -2.266941042790724325e-04
5.947100000000000364e+02 -4.649899999999999780e-04 -1.041957648418669925e-02 9.465864319825122164e-03 -8.397706460028499459e-04 -1.497428945696826434e-04
5.944299999999999500e+02 -6.430799999999999754e-04 -1.107179079139071834e-02 9.759554620917548426e-03 -1.198964580133866356e-03 -1.767798060891908219e-04
5.941499999999999773e+02 -5.475299999999999568e-04 -1.108990785547972306e-02 9.969656144006749585e-03 -7.654546596309154752e-04 -3.639584243012752135e-04
5.938700000000000045e+02 -5.678900000000000397e-04 -1.090873721458971227e-02 9.745999683944064559e-03 -7.530686619022597481e-04 -4.138727224911568242e-04
5.936000000000000227e+02 -4.186400000000000169e-04 -1.081362262812246219e-02 9.951582894708750279e-03 -7.456370632650843096e-04 -1.435036072959237929e-04
5.933200000000000500e+02 -4.652799999999999905e-04 -1.144092597220413773e-02 1.048474374899960489e-02 -6.861842741675458187e-04 -2.786881648935592279e-04
5.930399999999999636e+02 -4.689499999999999875e-04 -1.107632005741298470e-02 1.011424213839070586e-02 -5.202119046035409700e-04 -4.242715346140693133e-04
5.927599999999999909e+02 -7.278799999999999767e-04 -1.139563331198163547e-02 9.915436396112772485e-03 -1.127125793307672029e-03 -3.909953358208023114e-04
5.924900000000000091e+02 -7.225099999999999925e-04 -1.233545601159853969e-02 1.086202282809527707e-02 -8.818830382802748643e-04 -5.885727661557802999e-04
5.922100000000000364e+02 -4.483199999999999902e-04 -1.145904303629312164e-02 1.053218602840685046e-02 -7.481142628108020110e-04 -1.996571927595642540e-04
5.919299999999999500e+02 -1.978700000000000012e-04 -1.148168936640437364e-02 1.105856941421097354e-02 -3.492851359481007729e-04 -7.071192243566876373e-05
5.916499999999999773e+02 -5.243500000000000331e-04 -1.190970500550701285e-02 1.083265379798602907e-02 -5.400295009693945785e-04 -5.116215564463526180e-04
5.913700000000000045e+02 -5.037200000000000358e-04 -1.218146096684204899e-02 1.114441734837643555e-02 -1.062718605118675693e-03 -3.535596121785329442e-05
5.911000000000000227e+02 -5.297299999999999578e-04 -1.218825486587540689e-02 1.109697506896920906e-02 -7.431598637193441654e-04 -3.535596121783816438e-04
5.908200000000000500e+02 -4.777100000000000053e-04 -1.213390367360839273e-02 1.115119481686318789e-02 -7.679318591766556195e-04 -2.329333915528123636e-04
5.905399999999999636e+02 -4.901499999999999607e-04 -1.260947660594468819e-02 1.159850773698859958e-02 -7.803178569053113465e-04 -2.474917285248595992e-04
5.902599999999999909e+02 -4.401200000000000077e-04 -1.260721197293355501e-02 1.169791060812756626e-02 -6.143454873413064978e-04 -2.932465018656064634e-04
5.899800000000000182e+02 -6.459000000000000331e-04 -1.295143619062457015e-02 1.163013592326008275e-02 -1.141988990582045458e-03 -2.287738667036586979e-04
5.897100000000000364e+02 -4.155300000000000009e-04 -1.277705944876793981e-02 1.191478959970351977e-02 -7.555458614479998924e-04 -1.310250327484439306e-04
5.894299999999999500e+02 -4.160899999999999820e-04 -1.327301407820435410e-02 1.240954479923613712e-02 -6.391174827986405033e-04 -2.287738667036586979e-04
5.891499999999999773e+02 -6.114199999999999973e-04 -1.294237765858007733e-02 1.169113313964081392e-02 -8.942690360089531427e-04 -3.722774739995824908e-04
5.888700000000000045e+02 -4.273999999999999804e-04 -1.362629682793988113e-02 1.274164075508680063e-02 -7.258194668992307011e-04 -1.747000436646234487e-04
5.885900000000000318e+02 -3.719899999999999943e-04 -1.320054582184833347e-02 1.242309973620964181e-02 -5.771874941553393167e-04 -2.017369551841316272e-04
5.883099999999999454e+02 -6.786900000000000224e-04 -1.414263315447639342e-02 1.275067737973581070e-02 -1.062718605118653141e-03 -3.577191370275352553e-04
5.880399999999999636e+02 -6.249899999999999640e-04 -1.398863810971990099e-02 1.270775341265305801e-02 -9.190410314662645968e-04 -3.764369988487550759e-04
5.877599999999999909e+02 -6.357300000000000407e-04 -1.402260760488675644e-02 1.271679003730204725e-02 -1.057764206027195404e-03 -2.828476897427128936e-04
5.874800000000000182e+02 -5.698600000000000497e-04 -1.439174278570015675e-02 1.321832270532141869e-02 -9.215182310119822981e-04 -2.745286400444055621e-04
5.872000000000000455e+02 -4.859099999999999878e-04 -1.410186976027613670e-02 1.309632827255995634e-02 -9.190410314662421538e-04 -1.227059830501555726e-04
5.869199999999999591e+02 -3.310100000000000173e-04 -1.433286232741089530e-02 1.363626659533758410e-02 -5.920506914297351880e-04 -1.123071709272430700e-04
5.866399999999999864e+02 -5.059799999999999498e-04 -1.480617062673605759e-02 1.376052018426130244e-02 -7.505914623565421552e-04 -2.994857891393274481e-04
5.863600000000000136e+02 -8.918300000000000316e-04 -1.559426291460758347e-02 1.377407512123480712e-02 -1.402094942883815726e-03 -4.637870206810384348e-04
5.860800000000000409e+02 -4.958000000000000167e-04 -1.567352506999698455e-02 1.464610939986307585e-02 -9.239954305577224424e-04 -1.351845575976165156e-04
5.858099999999999454e+02 -5.557300000000000477e-04 -1.537685814553958405e-02 1.422590635368467353e-02 -9.809710201095433405e-04 -2.017369551841316272e-04
5.855299999999999727e+02 -4.989099999999999785e-04 -1.572561162925284473e-02 1.469129252310806370e-02 -4.062607254998991196e-04 -5.760941916083003834e-04
5.852500000000000000e+02 -6.817999999999999842e-04 -1.620344919460025429e-02 1.480199117505827909e-02 -9.017006346461285812e-04 -4.970632194743243018e-04
5.849700000000000273e+02 -7.985499999999999760e-04 -1.700739391354967253e-02 1.537129852794515139e-02 -1.018129013295487970e-03 -6.135299152507210510e-04
5.846900000000000546e+02 -6.549499999999999550e-04 -1.655899657734689542e-02 1.521089844042543444e-02 -8.026126528168826563e-04 -5.303394182675724928e-04
5.844099999999999682e+02 -8.064599999999999460e-04 -1.706400973882780253e-02 1.541196333886562554e-02 -1.117216995124756338e-03 -5.448977552396196741e-04
5.841299999999999955e+02 -6.382700000000000266e-04 -1.702098171161643345e-02 1.570565363995807262e-02 -1.102353797850360575e-03 -2.474917285248595992e-04
5.838500000000000227e+02 -6.001100000000000531e-04 -1.708212680291678470e-02 1.584572132201753428e-02 -9.735394214723227992e-04 -2.828476897426939743e-04
5.835700000000000500e+02 -5.591199999999999729e-04 -1.717044749035067860e-02 1.601063972186172329e-02 -8.199530496369962290e-04 -3.410810376309207008e-04
5.832899999999999636e+02 -6.518399999999999932e-04 -1.776151670625434470e-02 1.641728783106662440e-02 -9.512446255607740408e-04 -3.993143855191095886e-04
5.830099999999999909e+02 -6.984800000000000210e-04 -1.813065188706774328e-02 1.669290488286104962e-02 -9.933570178381990676e-04 -4.492286837090101186e-04
5.827400000000000091e+02 -6.905600000000000020e-04 -1.768225455086496270e-02 1.625914689970916344e-02 -9.611534237436896236e-04 -4.637870206810573541e-04
5.824600000000000364e+02 -6.529700000000000044e-04 -1.809668239190086528e-02 1.674938378691728444e-02 -1.052809806935737667e-03 -3.161238885359798955e-04
5.821799999999999500e+02 -4.686700000000000241e-04 -1.795174587918886566e-02 1.696852193465547484e-02 -4.756223127803982961e-04 -4.658667831056435924e-04
5.818999999999999773e+02 -8.556399999999999596e-04 -1.840467248141389178e-02 1.664772175961606177e-02 -9.190410314662645968e-04 -8.048680583119780007e-04
5.816200000000000045e+02 -5.198299999999999883e-04 -1.920408793434104366e-02 1.811843242124044906e-02 -1.139511791036327756e-03 0.000000000000000000e+00
5.813400000000000318e+02 -7.982599999999999635e-04 -1.852922729702575003e-02 1.689171062513900382e-02 -1.159329387402181473e-03 -4.929036946251518251e-04
5.810599999999999454e+02 -8.296399999999999782e-04 -1.899121243129528805e-02 1.728932210969489139e-02 -9.933570178381990676e-04 -6.904811249601486246e-04
5.807799999999999727e+02 -6.071800000000000244e-04 -1.865378211263763256e-02 1.739324329315839260e-02 -1.449161734252721150e-03 9.774883395521475379e-05
5.805000000000000000e+02 -4.282499999999999740e-04 -1.869228087382677692e-02 1.779311393387654136e-02 -8.496794441857879717e-04 -7.279168486025504271e-05
5.802200000000000273e+02 -5.432899999999999839e-04 -1.902971119248441159e-02 1.790155342966449556e-02 -9.958342173839167689e-04 -1.601417066925762132e-04
5.799400000000000546e+02 -7.920400000000000400e-04 -1.942149270340906217e-02 1.779311393387654136e-02 -1.060241405572913105e-03 -5.656953794854257872e-04
5.796599999999999682e+02 -4.392700000000000142e-04 -1.927882082370817665e-02 1.835338466211438105e-02 -7.976582537254249192e-04 -1.393440824467890736e-04
5.793799999999999955e+02 -7.702800000000000315e-04 -2.015749843202472788e-02 1.857026365369033455e-02 -1.260894568777144991e-03 -3.577191370275541746e-04
5.791000000000000227e+02 -5.972799999999999464e-04 -1.961625114236581133e-02 1.837371706757463807e-02 -8.917918364632129984e-04 -3.514798497537953512e-04
5.788200000000000500e+02 -6.476000000000000202e-04 -2.038622636614835157e-02 1.904242729160048053e-02 -7.060018705333769842e-04 -5.989715782786548962e-04
5.785399999999999636e+02 -7.965700000000000254e-04 -1.984044981046721029e-02 1.820202119924367590e-02 -1.008220215112572496e-03 -6.176894400998936361e-04
5.782599999999999909e+02 -7.781900000000000015e-04 -2.108599796658600783e-02 1.948070358707686134e-02 -9.908798182924588149e-04 -5.989715782786548962e-04
5.779800000000000182e+02 -6.767099999999999635e-04 -2.056966164004947473e-02 1.916668088052419713e-02 -1.092444999667422333e-03 -3.286024630834219191e-04
5.777000000000000455e+02 -6.524000000000000285e-04 -2.083235906933999723e-02 1.948070358707684052e-02 -9.537218251064917421e-04 -3.972346230945422154e-04
5.774199999999999591e+02 -7.991100000000000113e-04 -2.148457337654405622e-02 1.983313194838776106e-02 -1.028037811478426213e-03 -6.093703904015863046e-04
5.771399999999999864e+02 -1.055200000000000062e-03 -2.165215621936730783e-02 1.949199936788808749e-02 -1.253462970139969553e-03 -8.880585552951266674e-04
5.768600000000000136e+02 -5.992600000000000053e-04 -2.145966241342165196e-02 2.021041102748343324e-02 -7.010474714419191386e-04 -5.137013188709199912e-04
5.765800000000000409e+02 -1.017899999999999968e-03 -2.171783057668990810e-02 1.963206704994756996e-02 -1.629997301091099318e-03 -5.033025067480264214e-04
5.762999999999999545e+02 -4.553800000000000209e-04 -2.193976461178017562e-02 2.097852412264821984e-02 -6.242542855242446320e-04 -3.119643636868073104e-04
5.760199999999999818e+02 -8.237000000000000181e-04 -2.197599873995818506e-02 2.027818571235091502e-02 -9.784938205638030878e-04 -6.925608873846971327e-04
5.757400000000000091e+02 -6.899999999999999667e-04 -2.215716938084821494e-02 2.072549863247630589e-02 -7.679318591766556195e-04 -6.239287273736146208e-04
5.754600000000000364e+02 -6.108500000000000214e-04 -2.259877281801761506e-02 2.132417501547238803e-02 -8.372934464571322446e-04 -4.201120097649156475e-04
5.751799999999999500e+02 -8.480099999999999531e-04 -2.254895089177284470e-02 2.080005078583054348e-02 -1.369891348789328833e-03 -4.097131976419842391e-04
5.748999999999999773e+02 -7.937400000000000271e-04 -2.251045213058370034e-02 2.087008462686024135e-02 -1.355028151514933070e-03 -3.223631758097008802e-04
5.746200000000000045e+02 -1.058300000000000083e-03 -2.359747597592379981e-02 2.142583704277363152e-02 -1.127125793307672029e-03 -1.000365726222369805e-03
5.743400000000000318e+02 -7.063899999999999910e-04 -2.314002010767653161e-02 2.167208506445878965e-02 -8.199530496370187804e-04 -6.114501528261726514e-04
5.740499999999999545e+02 -7.719699999999999696e-04 -2.320795909801026333e-02 2.160882869191582331e-02 -1.082536201484506858e-03 -5.116215564463715915e-04
5.737699999999999818e+02 -7.386200000000000534e-04 -2.351368455451213410e-02 2.198158945868698005e-02 -1.179146983768035190e-03 -3.681179491504099600e-04
5.734900000000000091e+02 -1.025499999999999936e-03 -2.446935968520695323e-02 2.236112769394486832e-02 -1.298052561963112172e-03 -7.965490086136707776e-04
5.732100000000000364e+02 -7.869599999999999599e-04 -2.357030037979030573e-02 2.194092464776650764e-02 -1.374845747880786787e-03 -2.932465018656064634e-04
5.729299999999999500e+02 -8.810899999999999548e-04 -2.462109009695231249e-02 2.279940398942129076e-02 -1.466502131072812062e-03 -3.909953358207833921e-04
5.726499999999999773e+02 -9.028499999999999633e-04 -2.475470344460872774e-02 2.288977023591126647e-02 -1.208873378316781830e-03 -6.468061140439881071e-04
5.723700000000000045e+02 -1.164600000000000010e-03 -2.500154844282135788e-02 2.261415318411682043e-02 -1.521000521078915476e-03 -8.651811686247531811e-04
5.720900000000000318e+02 -1.147900000000000092e-03 -2.491775702140975116e-02 2.256219259238505942e-02 -1.332733355603384203e-03 -9.941264389486486035e-04
5.718099999999999454e+02 -1.020999999999999989e-03 -2.546353357709087509e-02 2.336419302998364936e-02 -1.307961360146027647e-03 -7.778311467924320377e-04
5.715299999999999727e+02 -7.052599999999999798e-04 -2.503098867196600769e-02 2.356299877226158274e-02 -7.852722559967917435e-04 -6.364073019210945373e-04
5.712500000000000000e+02 -7.736699999999999567e-04 -2.633541728637404586e-02 2.472646419582004082e-02 -1.595316507450849838e-03 -8.319049698314862605e-05
5.709700000000000273e+02 -1.018699999999999987e-03 -2.483623023300919955e-02 2.274292508536501431e-02 -1.424389738795409695e-03 -6.759227879880825782e-04
5.706799999999999500e+02 -7.875199999999999952e-04 -2.606592595805016371e-02 2.443277389472761282e-02 -1.107308196941840864e-03 -5.157810812955063379e-04
5.703999999999999773e+02 -8.070300000000000303e-04 -2.666605370599832089e-02 2.498852631064098218e-02 -1.201441779679606392e-03 -4.762655952285182971e-04
5.701200000000000045e+02 -1.090000000000000040e-03 -2.595722357351613538e-02 2.371662139129452826e-02 -1.595316507450849838e-03 -6.655239758651890084e-04
5.698400000000000318e+02 -7.827199999999999869e-04 -2.684495971387719851e-02 2.521444192686592492e-02 -1.468979330618552315e-03 -2.079762424578715583e-04
5.695599999999999454e+02 -6.857599999999999937e-04 -2.709406934510096357e-02 2.566175484699133660e-02 -8.472022446400252760e-04 -5.469775176641870473e-04
5.692799999999999727e+02 -1.028100000000000108e-03 -2.756511301141501349e-02 2.544035754309086766e-02 -1.315392958783248188e-03 -7.903097213399118458e-04
5.690000000000000000e+02 -1.025499999999999936e-03 -2.731600338019124843e-02 2.519862783373016252e-02 -1.803401269292302265e-03 -3.743572364241687833e-04
5.687200000000000273e+02 -5.825799999999999685e-04 -2.703745351982283357e-02 2.580634084137525125e-02 -1.203918979225346644e-03 -6.239287273736145937e-05
5.684299999999999500e+02 -8.228499999999999703e-04 -2.835094066627540446e-02 2.664674693373205935e-02 -9.512446255607514894e-04 -7.071192243567632875e-04
5.681499999999999773e+02 -9.706899999999999643e-04 -2.833055896917528738e-02 2.632142844636814819e-02 -1.781106473380685961e-03 -2.911667394410201708e-04
5.678700000000000045e+02 -1.042799999999999977e-03 -2.807239080590703123e-02 2.592607611797449751e-02 -1.758811677469114543e-03 -4.367501091615302563e-04
5.675900000000000318e+02 -1.015899999999999919e-03 -2.898503790939043964e-02 2.688621748693050678e-02 -1.407049341975273680e-03 -6.863216001109761480e-04
5.673099999999999454e+02 -1.011699999999999926e-03 -2.905297689972419217e-02 2.696528795260923553e-02 -1.691927289734355619e-03 -4.367501091615302563e-04
5.670299999999999727e+02 -9.489299999999999558e-04 -2.887180625883418311e-02 2.690429073622848527e-02 -1.659723695639868726e-03 -3.535596121783816438e-04
5.667400000000000091e+02 -1.241799999999999935e-03 -2.973916070209512916e-02 2.717764863186067359e-02 -1.540818117444791528e-03 -9.982859637977833499e-04
5.664600000000000364e+02 -1.045899999999999998e-03 -2.960101808841648918e-02 2.744422905900609222e-02 -1.592839307905154688e-03 -5.823334788820403417e-04
5.661799999999999500e+02 -1.223099999999999968e-03 -3.003809225956362294e-02 2.750974458771135792e-02 -2.048644024319631884e-03 -5.407382303904660625e-04
5.658999999999999773e+02 -9.014399999999999887e-04 -3.006753248870827275e-02 2.819200974871065996e-02 -1.431821337432630237e-03 -4.575477334073173958e-04
5.656200000000000045e+02 -8.952199999999999568e-04 -3.034608234907664598e-02 2.847214511282958327e-02 -1.008220215112595047e-03 -8.111073455856990938e-04
5.653400000000000318e+02 -1.238699999999999914e-03 -3.051819445792216395e-02 2.796157582016124341e-02 -2.251774387069604023e-03 -3.951548606699559229e-04
5.650499999999999545e+02 -1.214400000000000028e-03 -3.075145165806803665e-02 2.825526612125367140e-02 -1.218782176499697304e-03 -1.206262206255654963e-03
5.647699999999999818e+02 -9.079399999999999840e-04 -3.051592982491103251e-02 2.863480435651155967e-02 -1.585407709267934147e-03 -3.327619879325945042e-04
5.644900000000000091e+02 -1.080699999999999977e-03 -3.190867912675298540e-02 2.965142462952380376e-02 -1.795969670655081724e-03 -4.991429818988916750e-04
5.642100000000000364e+02 -1.452900000000000025e-03 -3.191094375976411684e-02 2.891945803295499495e-02 -1.932215645670294938e-03 -1.060678836535144986e-03
5.639299999999999500e+02 -1.146199999999999997e-03 -3.157124880809534379e-02 2.920185255323617599e-02 -2.068461620685507936e-03 -3.743572364241687833e-04
5.636399999999999864e+02 -1.138600000000000029e-03 -3.222346311529936808e-02 2.987508108958648878e-02 -1.845513661569704632e-03 -5.407382303904660625e-04
5.633600000000000136e+02 -1.449299999999999937e-03 -3.286435425744779759e-02 2.989089518272225118e-02 -1.934692845216034974e-03 -1.039881212289357846e-03
5.630800000000000409e+02 -1.307900000000000078e-03 -3.344862957431806588e-02 3.076970692983727398e-02 -2.179935600243409696e-03 -5.615358546362532021e-04
5.627999999999999545e+02 -1.207600000000000080e-03 -3.323575407127231374e-02 3.074711536821477659e-02 -2.170026802060493788e-03 -3.951548606699559229e-04
5.625099999999999909e+02 -1.220299999999999900e-03 -3.308628829253804776e-02 3.056638287523482517e-02 -1.511091722895999785e-03 -9.774883395519962104e-04
5.622300000000000182e+02 -7.445600000000000135e-04 -3.326745893342805682e-02 3.171855251798203629e-02 -1.213827777408262119e-03 -3.327619879325945042e-04
5.619500000000000455e+02 -9.729499999999999867e-04 -3.442242176910186718e-02 3.237370780503436712e-02 -1.560635713810622693e-03 -4.991429818988916750e-04
5.616699999999999591e+02 -1.303399999999999915e-03 -3.421860479810060612e-02 3.151522846337958400e-02 -1.857899659298360359e-03 -8.527025940772733729e-04
5.613799999999999955e+02 -1.400900000000000062e-03 -3.496593369177190130e-02 3.210260906556443999e-02 -1.932215645670294938e-03 -9.358930910604219312e-04
5.611000000000000227e+02 -1.347799999999999910e-03 -3.616618918766821567e-02 3.339032807804661468e-02 -1.981759636584917630e-03 -8.111073455856990938e-04
5.608200000000000500e+02 -1.196299999999999968e-03 -3.566796992522068555e-02 3.318700402344416239e-02 -1.585407709267934147e-03 -8.735002183230605125e-04
5.605399999999999636e+02 -1.146199999999999997e-03 -3.557738460477568448e-02 3.318700402344416239e-02 -1.610179704725245818e-03 -7.695120970941247062e-04
5.602500000000000000e+02 -1.221999999999999996e-03 -3.641529881889197379e-02 3.388734243374148802e-02 -1.783583672926425997e-03 -7.487144728483375667e-04
5.599700000000000273e+02 -1.389299999999999997e-03 -3.627942083822446873e-02 3.341291963966910861e-02 -2.204707595700721150e-03 -7.071192243567632875e-04
5.596900000000000546e+02 -1.157499999999999892e-03 -3.752496899434328709e-02 3.510728676135618093e-02 -1.659723695639868726e-03 -7.487144728483375667e-04
5.594099999999999682e+02 -1.153299999999999898e-03 -3.666440845011573885e-02 3.427139898132389173e-02 -1.585407709267934147e-03 -7.903097213399118458e-04
5.591200000000000045e+02 -1.236399999999999912e-03 -3.809112724712456627e-02 3.553652643218357249e-02 -2.204707595700721150e-03 -4.159524849157431167e-04
5.588400000000000318e+02 -1.309599999999999957e-03 -3.845346852890458439e-02 3.573985048678602477e-02 -2.105619613871475334e-03 -6.447263516194017604e-04
5.585599999999999454e+02 -1.573299999999999916e-03 -3.770613963523329615e-02 3.447472303592634402e-02 -2.031303627499540538e-03 -1.185464582009867823e-03
5.582799999999999727e+02 -1.575900000000000087e-03 -3.942726072368839263e-02 3.619168171923591026e-02 -2.254251586615344059e-03 -9.982859637977833499e-04
5.579900000000000091e+02 -1.439900000000000034e-03 -3.854405384934959239e-02 3.558170955542856728e-02 -2.279023582072655513e-03 -7.279168486025504271e-04
5.577100000000000364e+02 -1.179600000000000050e-03 -3.892904146124086251e-02 3.648537202032833826e-02 -1.758811677469114543e-03 -6.863216001109761480e-04
5.574299999999999500e+02 -1.142000000000000003e-03 -3.978960200546841075e-02 3.741162604685060317e-02 -2.155163604786098242e-03 -2.911667394410201708e-04
5.571399999999999864e+02 -1.577599999999999966e-03 -3.976695567535715875e-02 3.653055514357332612e-02 -2.452427550273835691e-03 -8.319049698314862334e-04
5.568600000000000136e+02 -1.366699999999999990e-03 -4.053693089913969899e-02 3.770531634794303116e-02 -2.031303627499540538e-03 -8.111073455856990938e-04
5.565800000000000409e+02 -1.590300000000000004e-03 -4.103515016158722911e-02 3.777309103281051295e-02 -2.229479591158032604e-03 -1.039881212289357846e-03
5.562999999999999545e+02 -1.894199999999999964e-03 -4.142013777347849923e-02 3.752458385496307280e-02 -2.402883559359212783e-03 -1.476631321450887994e-03
5.560099999999999909e+02 -1.699100000000000046e-03 -4.259774693926356159e-02 3.910599316853767549e-02 -2.353339568444589875e-03 -1.143869333518293544e-03
5.557300000000000182e+02 -1.267499999999999964e-03 -4.130690612292223923e-02 3.867675349771028392e-02 -2.056075622956852426e-03 -6.031311031278274813e-04
5.554500000000000455e+02 -1.394999999999999973e-03 -4.266568592959731759e-02 3.978374001721250719e-02 -2.204707595700721150e-03 -7.071192243567632875e-04
5.551599999999999682e+02 -1.164899999999999963e-03 -4.135219878314474323e-02 3.892526067555772407e-02 -2.105619613871475334e-03 -3.743572364241687833e-04
5.548799999999999955e+02 -1.494799999999999905e-03 -4.391123408571613596e-02 4.082295185184724867e-02 -2.526743536645770054e-03 -6.239287273736146208e-04
5.546000000000000227e+02 -1.706800000000000071e-03 -4.248451528870730853e-02 3.897044379880271192e-02 -2.477199545731147146e-03 -1.060678836535144986e-03
5.543099999999999454e+02 -1.394700000000000020e-03 -4.409240472660614502e-02 4.120700839942965238e-02 -1.709267686554491635e-03 -1.123071709272506404e-03
5.540299999999999727e+02 -1.833100000000000051e-03 -4.420563637716239808e-02 4.043889530426484497e-02 -2.303795577529966967e-03 -1.435036072959313715e-03
5.537500000000000000e+02 -1.626800000000000078e-03 -4.495296527083369326e-02 4.161365650863455001e-02 -2.625831518475015870e-03 -7.695120970941247062e-04
5.534600000000000364e+02 -1.816700000000000086e-03 -4.565500150428247750e-02 4.192993837134947194e-02 -2.427655554816524237e-03 -1.289452703238803521e-03
5.531799999999999500e+02 -1.530700000000000073e-03 -4.465856297938742420e-02 4.150069870052208038e-02 -2.675375509389639212e-03 -5.615358546362532021e-04
5.528999999999999773e+02 -1.603599999999999947e-03 -4.594940379572874656e-02 4.265286834326929150e-02 -2.452427550273835691e-03 -8.735002183230605125e-04
5.526100000000000136e+02 -1.302500000000000055e-03 -4.624380608717500868e-02 4.353393924654656855e-02 -2.279023582072655513e-03 -4.783453576531045354e-04
5.523300000000000409e+02 -1.791000000000000057e-03 -4.590411113550624256e-02 4.220103711081939907e-02 -2.328567572987278421e-03 -1.351845575976165156e-03
5.520399999999999636e+02 -1.667800000000000098e-03 -4.805551249607510622e-02 4.459574264280379702e-02 -2.947867459420065207e-03 -6.031311031278274813e-04
5.517599999999999909e+02 -1.865899999999999980e-03 -4.789698818529634916e-02 4.405354516386393582e-02 -2.130391609328786788e-03 -1.643012315417185327e-03
5.514800000000000182e+02 -1.740100000000000067e-03 -4.739876892284882598e-02 4.380503798601649568e-02 -2.452427550273835691e-03 -1.143869333518293544e-03
5.511900000000000546e+02 -1.492499999999999903e-03 -4.819139047674261822e-02 4.509275699849867730e-02 -2.328567572987278421e-03 -7.903097213399118458e-04
5.509099999999999682e+02 -1.672799999999999895e-03 -4.825932946707636728e-02 4.479906669740624930e-02 -2.774463491218885029e-03 -7.487144728483375667e-04
5.506299999999999955e+02 -1.804000000000000048e-03 -4.930106065219392458e-02 4.558977135419355065e-02 -2.279023582072655513e-03 -1.393440824467739435e-03
5.503400000000000318e+02 -2.050499999999999805e-03 -4.882548771985765340e-02 4.461833420442629788e-02 -2.724919500304262120e-03 -1.476631321450887994e-03
5.500599999999999454e+02 -2.012299999999999853e-03 -5.090895009009276106e-02 4.676453255856325569e-02 -2.947867459420065207e-03 -1.227059830501442102e-03
5.497699999999999818e+02 -1.903200000000000074e-03 -4.846314643807762834e-02 4.452796795793631524e-02 -3.170815418535868294e-03 -8.527025940772733729e-04
5.494900000000000091e+02 -2.006700000000000150e-03 -5.174686430420905731e-02 4.760042033859554489e-02 -3.022183445791999570e-03 -1.164666957764080683e-03
5.492100000000000364e+02 -1.653100000000000012e-03 -5.097688908042651706e-02 4.755523721535055703e-02 -3.170815418535868294e-03 -3.743572364241687833e-04
5.489199999999999591e+02 -1.765599999999999982e-03 -5.093159642020401306e-02 4.728413847588062296e-02 -3.096499432163933932e-03 -6.447263516194017604e-04
5.486399999999999864e+02 -1.928699999999999989e-03 -5.183744962465406531e-02 4.784892751644298503e-02 -2.650603513932327758e-03 -1.331047951730378017e-03
5.483500000000000227e+02 -2.136100000000000151e-03 -5.179215696443156131e-02 4.739709628399309954e-02 -2.675375509389639212e-03 -1.684607563908759606e-03
5.480700000000000500e+02 -2.201700000000000011e-03 -5.296976613021662367e-02 4.845889968025032801e-02 -3.269903400365114544e-03 -1.289452703238803521e-03
5.477899999999999636e+02 -2.259699999999999903e-03 -5.303770512055037967e-02 4.836853343376035230e-02 -3.492851359480917631e-03 -1.247857454747229242e-03
5.475000000000000000e+02 -1.667199999999999975e-03 -5.251683952799159755e-02 4.904628028243518401e-02 -2.427655554816524237e-03 -1.039881212289357846e-03
5.472200000000000273e+02 -1.747199999999999968e-03 -5.283388814954911861e-02 4.922701277541513543e-02 -2.749691495761573574e-03 -8.942978425688476521e-04
5.469299999999999500e+02 -1.995400000000000038e-03 -5.441913125733670309e-02 5.028881617167237084e-02 -3.022183445791999570e-03 -1.143869333518293544e-03
5.466499999999999773e+02 -2.049899999999999899e-03 -5.362650970344291085e-02 4.940774526839509379e-02 -3.121271427621245386e-03 -1.143869333518293544e-03
5.463600000000000136e+02 -2.014600000000000071e-03 -5.521175281123049533e-02 5.105692926683717825e-02 -3.121271427621245386e-03 -1.081476460780932125e-03
5.460800000000000409e+02 -1.940499999999999951e-03 -5.532498446178675533e-02 5.130543644468461839e-02 -2.576287527560392962e-03 -1.414238448713526575e-03
5.457999999999999545e+02 -1.725399999999999981e-03 -5.503058217034048627e-02 5.146357737604207588e-02 -2.601059523017704416e-03 -9.774883395519962104e-04
5.455099999999999909e+02 -2.056699999999999848e-03 -5.550615510267676439e-02 5.123766175981712967e-02 -3.220359409450491636e-03 -1.102274085026719265e-03
5.452300000000000182e+02 -2.087799999999999899e-03 -5.491735051978423321e-02 5.062768959600978669e-02 -3.294675395822425999e-03 -1.060678836535144986e-03
5.449400000000000546e+02 -1.861699999999999987e-03 -5.670641059857307875e-02 5.286425419663672021e-02 -2.972639454877376661e-03 -9.150954668146347917e-04
5.446599999999999682e+02 -1.854600000000000085e-03 -5.589114271456803451e-02 5.205095797822692494e-02 -2.700147504846950666e-03 -1.143869333518293544e-03
5.443700000000000045e+02 -2.299499999999999895e-03 -5.747638582235561899e-02 5.275129638852425057e-02 -3.195587413993179748e-03 -1.539024194188249412e-03
5.440900000000000318e+02 -1.992499999999999914e-03 -5.768020279335688005e-02 5.358718416855653977e-02 -3.245131404907803090e-03 -9.150954668146347917e-04
5.437999999999999545e+02 -2.399599999999999997e-03 -5.688758123946308781e-02 5.193800017011445530e-02 -3.393763377651671815e-03 -1.580619442679823692e-03
5.435199999999999818e+02 -1.869599999999999908e-03 -5.928809223125571654e-02 5.541710065997858259e-02 -3.046955441249311024e-03 -8.735002183230605125e-04
5.432300000000000182e+02 -2.162700000000000039e-03 -5.876722663869694135e-02 5.431011414047635932e-02 -3.368991382194360361e-03 -1.143869333518293544e-03
5.429500000000000455e+02 -2.316799999999999936e-03 -5.854076333758442829e-02 5.379050822315899205e-02 -3.641483332224786356e-03 -1.185464582009867823e-03
5.426599999999999682e+02 -2.082200000000000197e-03 -6.005806745503825678e-02 5.575597408431599844e-02 -2.848779477590819391e-03 -1.435036072959313715e-03
5.423799999999999955e+02 -2.134699999999999792e-03 -6.008071378514950878e-02 5.566560783782602273e-02 -2.923095463962753753e-03 -1.476631321450887994e-03
5.421000000000000227e+02 -2.323599999999999884e-03 -5.960514085281323760e-02 5.480712849617123267e-02 -3.492851359480917631e-03 -1.351845575976165156e-03
5.418099999999999454e+02 -2.238200000000000085e-03 -6.008071378514950878e-02 5.546228378322357044e-02 -3.220359409450491636e-03 -1.414238448713526575e-03
5.415299999999999727e+02 -2.243799999999999788e-03 -6.191506652416085832e-02 5.726960871302311934e-02 -3.170815418535868294e-03 -1.476631321450887994e-03
5.412400000000000091e+02 -2.430400000000000095e-03 -6.148478625204708420e-02 5.645631249461332407e-02 -3.418535373108983269e-03 -1.622214691171398188e-03
5.409600000000000364e+02 -2.525400000000000127e-03 -6.076010368848704796e-02 5.555265002971354615e-02 -3.294675395822425999e-03 -1.892583806366631002e-03
5.406699999999999591e+02 -2.016299999999999950e-03 -6.164331056282584820e-02 5.749552432924805861e-02 -3.443307368566294723e-03 -7.903097213399118458e-04
5.403899999999999864e+02 -2.678900000000000118e-03 -6.241328578660838844e-02 5.690814372706320956e-02 -3.913975282255212351e-03 -1.643012315417185327e-03
5.401000000000000227e+02 -1.863599999999999979e-03 -6.316061468027968362e-02 5.928025769742511358e-02 -2.898323468505442299e-03 -9.982859637977833499e-04
5.398200000000000500e+02 -2.266999999999999918e-03 -6.286621238883341456e-02 5.817327117792289032e-02 -3.269903400365114544e-03 -1.435036072959313715e-03
5.395299999999999727e+02 -2.580799999999999848e-03 -6.257181009738714550e-02 5.726960871302311934e-02 -3.814887300425966968e-03 -1.539024194188249412e-03
5.392400000000000091e+02 -1.725100000000000027e-03 -6.313796835016842468e-02 5.955135643689504765e-02 -3.096499432163933932e-03 -5.615358546362532021e-04
5.389600000000000364e+02 -2.536099999999999900e-03 -6.528936971073728834e-02 6.004837079258992100e-02 -3.938747277712524239e-03 -1.372643200221952296e-03
5.386699999999999591e+02 -2.706899999999999931e-03 -6.492702842895727022e-02 5.934803238229259537e-02 -3.666255327682097810e-03 -1.913381430612418142e-03
5.383899999999999864e+02 -2.728599999999999862e-03 -6.399852889439597292e-02 5.839918679414783653e-02 -3.492851359480917631e-03 -2.079762424578715692e-03
5.381000000000000227e+02 -2.982199999999999955e-03 -6.612728392485359152e-02 6.000318766934493314e-02 -4.607591155059933934e-03 -1.622214691171398188e-03
5.378200000000000500e+02 -2.525100000000000174e-03 -6.488173576873476622e-02 5.966431424500751729e-02 -3.938747277712524239e-03 -1.351845575976165156e-03
5.375299999999999727e+02 -1.822099999999999892e-03 -6.508555273973602728e-02 6.129090668182710783e-02 -3.220359409450491636e-03 -6.447263516194017604e-04
5.372500000000000000e+02 -3.085099999999999908e-03 -6.682932015830238270e-02 6.047761046341731256e-02 -4.731451132346491638e-03 -1.726202812400333885e-03
5.369600000000000364e+02 -2.537000000000000192e-03 -6.547054035162730434e-02 6.025169484719236634e-02 -3.616711336767474902e-03 -1.622214691171398188e-03
5.366799999999999500e+02 -2.425300000000000025e-03 -6.528936971073728834e-02 6.029687797043735420e-02 -3.567167345852851994e-03 -1.455833697205100854e-03
5.363899999999999864e+02 -2.566899999999999998e-03 -6.669344217763487070e-02 6.138127292831708354e-02 -4.211239227742950668e-03 -1.206262206255654963e-03
5.361100000000000136e+02 -2.728899999999999815e-03 -6.712372244974863789e-02 6.151682229805205404e-02 -3.839659295883278423e-03 -1.788595685137695304e-03
5.358200000000000500e+02 -2.155600000000000138e-03 -6.637639355607735658e-02 6.192347040725695168e-02 -3.121271427621245386e-03 -1.331047951730378017e-03
5.355299999999999727e+02 -2.422500000000000174e-03 -6.658021052707861764e-02 6.156200542129704190e-02 -3.319447391279737453e-03 -1.684607563908759606e-03
5.352500000000000000e+02 -2.941200000000000151e-03 -6.870896555753623625e-02 6.266899194079926516e-02 -4.161695236828327760e-03 -1.913381430612418142e-03
5.349600000000000364e+02 -2.301500000000000160e-03 -6.735018575086115789e-02 6.257862569430928945e-02 -3.096499432163933932e-03 -1.643012315417185327e-03
5.346799999999999500e+02 -2.538900000000000184e-03 -6.830133161553371413e-02 6.305304848838166887e-02 -3.740571314054032172e-03 -1.539024194188249412e-03
5.343899999999999864e+02 -2.730600000000000128e-03 -6.796163666386494107e-02 6.235271007808434324e-02 -4.211239227742950668e-03 -1.476631321450887994e-03
5.341100000000000136e+02 -2.325300000000000197e-03 -6.891278252853749731e-02 6.409226032301640341e-02 -3.814887300425966968e-03 -1.081476460780932125e-03
5.338200000000000500e+02 -3.001100000000000035e-03 -6.843720959620121225e-02 6.226234383159436059e-02 -3.666255327682097810e-03 -2.454119661002884204e-03
5.335299999999999727e+02 -2.929000000000000180e-03 -7.006774536421130073e-02 6.406966876139391642e-02 -3.938747277712524239e-03 -2.058964800332928335e-03
5.332500000000000000e+02 -2.572300000000000021e-03 -6.997716004376629273e-02 6.465704936357875854e-02 -4.285555214114884597e-03 -1.143869333518293544e-03
5.329600000000000364e+02 -2.852100000000000208e-03 -7.258148800656019639e-02 6.673547303284824150e-02 -4.582819159602622046e-03 -1.372643200221952296e-03
5.326799999999999500e+02 -2.929600000000000086e-03 -6.999980637387755167e-02 6.395671095328143985e-02 -4.384643195944130413e-03 -1.726202812400333885e-03
5.323899999999999864e+02 -3.214799999999999863e-03 -7.197003709355641321e-02 6.537997933549857810e-02 -4.409415191401442301e-03 -2.204548170053438529e-03
5.321000000000000227e+02 -3.209399999999999840e-03 -7.267207332700519051e-02 6.610290930741839766e-02 -4.706679136889179750e-03 -1.934179054858205498e-03
5.318200000000000500e+02 -2.665900000000000127e-03 -7.181151278277764227e-02 6.632882492364333693e-02 -3.294675395822425999e-03 -2.121357673070289971e-03
5.315299999999999727e+02 -3.015299999999999838e-03 -7.255884167644893745e-02 6.637400804688832479e-02 -4.558047164145311025e-03 -1.705405188154546746e-03
5.312500000000000000e+02 -2.806900000000000193e-03 -7.215120773444641533e-02 6.637400804688832479e-02 -3.988291268627147147e-03 -1.809393309383482444e-03
5.309600000000000364e+02 -2.986100000000000212e-03 -7.504993798868657418e-02 6.890426294860770018e-02 -4.458959182316065209e-03 -1.747000436646121025e-03
5.306699999999999591e+02 -2.588399999999999816e-03 -7.353263387123273875e-02 6.818133297668788062e-02 -3.492851359480917631e-03 -1.830190933629269583e-03
5.303899999999999864e+02 -3.548400000000000165e-03 -7.514052330913158217e-02 6.786505111397295176e-02 -5.127803059663474904e-03 -2.225345794299225452e-03
5.301000000000000227e+02 -3.204600000000000157e-03 -7.477818202735156405e-02 6.818133297668788062e-02 -4.582819159602622046e-03 -2.058964800332928335e-03
5.298200000000000500e+02 -3.279499999999999863e-03 -7.414408478423652193e-02 6.741321988152307321e-02 -4.979171086919606179e-03 -1.850988557875056723e-03
5.295299999999999727e+02 -3.544400000000000068e-03 -7.668047375669666266e-02 6.942386886592506745e-02 -5.623242968809703986e-03 -1.788595685137695304e-03
5.292400000000000091e+02 -3.399399999999999904e-03 -7.677105907714167066e-02 6.978533385188497029e-02 -5.202119046035408832e-03 -1.892583806366631002e-03
5.289600000000000364e+02 -3.568399999999999784e-03 -7.618225449424913254e-02 6.888167138698519931e-02 -5.350751018779278424e-03 -2.058964800332928335e-03
5.286699999999999591e+02 -3.262600000000000049e-03 -7.738250999014545384e-02 7.068899631678474127e-02 -5.078259068748851995e-03 -1.726202812400333885e-03
5.283799999999999955e+02 -3.590499999999999942e-03 -7.824307053437300208e-02 7.086972880976470657e-02 -5.053487073291540108e-03 -2.370929164019735646e-03
5.281000000000000227e+02 -2.699200000000000123e-03 -7.604637651358163442e-02 7.046308070055980199e-02 -3.740571314054032172e-03 -1.830190933629269583e-03
5.278099999999999454e+02 -3.101500000000000090e-03 -7.946597236038056844e-02 7.308370184876913922e-02 -4.830539114175737454e-03 -1.643012315417185327e-03
5.275199999999999818e+02 -3.287500000000000058e-03 -7.869599713659802820e-02 7.193153220602194198e-02 -4.434187186858753321e-03 -2.329333915528161367e-03
5.272400000000000091e+02 -3.027100000000000016e-03 -7.810719255370549008e-02 7.186375752115445326e-02 -4.904855100547671383e-03 -1.455833697205100854e-03
5.269500000000000455e+02 -2.767599999999999835e-03 -7.831100952470675114e-02 7.258668749307427281e-02 -4.384643195944130413e-03 -1.414238448713526575e-03
5.266599999999999682e+02 -3.672200000000000030e-03 -7.996419162282808468e-02 7.242854656171680838e-02 -5.202119046035408832e-03 -2.391726788265523002e-03
5.263799999999999955e+02 -2.971699999999999862e-03 -7.973772832171557856e-02 7.360330776608652037e-02 -4.805767118718425567e-03 -1.435036072959313715e-03
5.260900000000000318e+02 -3.656299999999999915e-03 -7.946597236038056844e-02 7.197671532926692983e-02 -5.623242968809703986e-03 -1.996571927595566700e-03
5.257999999999999545e+02 -3.131699999999999848e-03 -8.130032509939191798e-02 7.486843521694619419e-02 -4.979171086919606179e-03 -1.559821818434036552e-03
5.255199999999999818e+02 -3.483400000000000211e-03 -8.213823931350820728e-02 7.498139302505867076e-02 -5.474610996065835261e-03 -1.809393309383482444e-03
5.252300000000000182e+02 -3.380499999999999824e-03 -8.127767876928065904e-02 7.432623773800633993e-02 -4.830539114175737454e-03 -2.162952921561864250e-03
5.249400000000000546e+02 -3.455100000000000011e-03 -8.213823931350820728e-02 7.502657614830365862e-02 -4.880083105090360363e-03 -2.266941042790799731e-03
5.246599999999999682e+02 -3.781599999999999979e-03 -8.374612875140705071e-02 7.597542173644841745e-02 -5.598470973352392965e-03 -2.266941042790799731e-03
5.243700000000000045e+02 -3.263199999999999955e-03 -8.453875030530083601e-02 7.782792978949296114e-02 -5.003943082376917199e-03 -1.788595685137695304e-03
5.240800000000000409e+02 -3.514999999999999895e-03 -8.313467783840326752e-02 7.590764705158094261e-02 -4.706679136889179750e-03 -2.516512533740245840e-03
5.237999999999999545e+02 -2.966299999999999840e-03 -8.401788471274206083e-02 7.787311291273794900e-02 -4.855311109633048475e-03 -1.393440824467739435e-03
5.235099999999999909e+02 -3.254099999999999788e-03 -8.426699434396582589e-02 7.757942261164552100e-02 -4.929627096004983271e-03 -1.830190933629269583e-03
5.232200000000000273e+02 -3.534199999999999928e-03 -8.603340809264342637e-02 7.875418381601521911e-02 -5.623242968809703986e-03 -1.788595685137695304e-03
5.229400000000000546e+02 -3.706399999999999886e-03 -8.560312782052964531e-02 7.798607072085041170e-02 -5.648014964267015874e-03 -2.079762424578715692e-03
5.226499999999999773e+02 -4.158700000000000417e-03 -8.630516405397843649e-02 7.776015510462547242e-02 -6.564578796187540109e-03 -2.162952921561864250e-03
5.223600000000000136e+02 -3.922899999999999998e-03 -8.564842048075214931e-02 7.762460573489050886e-02 -6.093910882498622048e-03 -2.079762424578715692e-03
5.220800000000000409e+02 -3.864699999999999993e-03 -8.813951679298978603e-02 8.022263532147735909e-02 -5.425067005151212353e-03 -2.537310157986032762e-03
5.217899999999999636e+02 -3.715400000000000213e-03 -8.562577415064090425e-02 7.800866228247291256e-02 -5.226891041492720720e-03 -2.433322036757097281e-03
5.215000000000000000e+02 -4.197700000000000389e-03 -8.854715073499230815e-02 7.995153658200741809e-02 -6.415946823443671385e-03 -2.329333915528161367e-03
5.212100000000000364e+02 -4.679599999999999906e-03 -8.897743100710607533e-02 7.938674754144506296e-02 -6.093910882498622048e-03 -3.514798497538028973e-03
5.209299999999999500e+02 -3.539299999999999998e-03 -8.825274844354603909e-02 8.099074841664216651e-02 -5.672786959724326894e-03 -1.726202812400333885e-03
5.206399999999999864e+02 -4.118199999999999812e-03 -8.768659019076475991e-02 7.925119817171009939e-02 -6.093910882498622048e-03 -2.454119661002884204e-03
5.203500000000000227e+02 -4.457700000000000204e-03 -9.054002778478241475e-02 8.139739652584705720e-02 -5.920506914297442302e-03 -3.244429382342796375e-03
5.200700000000000500e+02 -4.105799999999999728e-03 -8.888684568666108121e-02 8.047114249932478536e-02 -5.474610996065835261e-03 -2.953262642901775988e-03
5.197799999999999727e+02 -3.707199999999999905e-03 -8.841127275432479615e-02 8.081001592366220121e-02 -5.821418932468195619e-03 -1.913381430612418142e-03
5.194900000000000091e+02 -4.471000000000000148e-03 -9.137794199889870406e-02 8.223328430587935334e-02 -6.093910882498622048e-03 -3.098846012622286181e-03
5.192000000000000455e+02 -4.559999999999999817e-03 -9.110618603756369394e-02 8.180404463505196178e-02 -5.920506914297442302e-03 -3.390012752063306135e-03
5.189199999999999591e+02 -4.282199999999999895e-03 -9.063061310522742275e-02 8.187181931991943662e-02 -5.598470973352392965e-03 -3.161238885359647383e-03
5.186299999999999955e+02 -4.642900000000000152e-03 -8.893213834688357133e-02 7.943193066469005081e-02 -6.663666778016785926e-03 -2.953262642901775988e-03
5.183400000000000318e+02 -4.596199999999999938e-03 -9.087972273645118781e-02 8.148776277233703291e-02 -6.688438773474097813e-03 -2.828476897427053150e-03
5.180499999999999545e+02 -4.861899999999999729e-03 -9.303112409702005148e-02 8.309176364753413646e-02 -6.316858841614425568e-03 -3.639584243012752244e-03
5.177699999999999818e+02 -4.824600000000000069e-03 -9.112883236767495287e-02 8.123925559448959277e-02 -6.614122787102163017e-03 -3.348417503571731856e-03
5.174800000000000182e+02 -3.976900000000000227e-03 -9.067590576544992675e-02 8.248179148372677960e-02 -6.192998864327867864e-03 -2.142155297316076894e-03
5.171900000000000546e+02 -4.025199999999999612e-03 -9.174028328067873606e-02 8.347582019511654017e-02 -5.672786959724326894e-03 -2.641298279214968677e-03
5.168999999999999773e+02 -4.169100000000000236e-03 -8.961152825022111745e-02 8.105852310150964135e-02 -6.341630837071736589e-03 -2.350131539773948289e-03
5.166200000000000045e+02 -4.701900000000000177e-03 -9.185351493123498912e-02 8.223328430587935334e-02 -7.109562696248392967e-03 -2.682893527706542956e-03
5.163300000000000409e+02 -4.108900000000000399e-03 -9.029091815355864969e-02 8.184922775829694963e-02 -6.242542855242490772e-03 -2.329333915528161367e-03
5.160399999999999636e+02 -3.996999999999999685e-03 -9.169499062045623206e-02 8.347582019511654017e-02 -6.861842741675277559e-03 -1.601417066925610831e-03
5.157500000000000000e+02 -4.599599999999999696e-03 -9.198939291190248724e-02 8.254956616859426832e-02 -6.737982764388720722e-03 -2.828476897427053150e-03
5.154700000000000273e+02 -4.781099999999999933e-03 -9.103824704722994487e-02 8.126184715611209364e-02 -6.638894782559474905e-03 -3.223631758097009019e-03
5.151799999999999500e+02 -4.746900000000000078e-03 -9.239702685390500936e-02 8.266252397670674490e-02 -6.465490814358294293e-03 -3.327619879325944934e-03
5.148899999999999864e+02 -3.969799999999999891e-03 -9.020033283311364170e-02 8.205255181289938804e-02 -6.044366891583999139e-03 -2.225345794299225452e-03
5.146000000000000227e+02 -3.903699999999999965e-03 -9.124206401823120594e-02 8.322731301726910003e-02 -5.474610996065835261e-03 -2.578905406477607042e-03
5.143099999999999454e+02 -4.839000000000000419e-03 -9.171763695056747712e-02 8.182663619667444876e-02 -6.688438773474097813e-03 -3.286024630834370654e-03
5.140299999999999727e+02 -5.007499999999999798e-03 -9.323494106802131254e-02 8.300139740104416075e-02 -7.357282650821507508e-03 -3.036453139884924546e-03
5.137400000000000091e+02 -4.312400000000000087e-03 -9.126471034834245100e-02 8.243660836048179175e-02 -5.870962923382819394e-03 -2.994857891393350267e-03
5.134500000000000455e+02 -4.414799999999999974e-03 -8.954358925988735451e-02 8.049373406094728622e-02 -5.623242968809703986e-03 -3.410810376309093492e-03
5.131599999999999682e+02 -3.863800000000000134e-03 -9.081178374611742488e-02 8.286584803130918331e-02 -5.375523014236589445e-03 -2.599703030723394398e-03
5.128700000000000045e+02 -4.794900000000000377e-03 -9.176292961078998112e-02 8.196218556640941233e-02 -6.663666778016785926e-03 -3.223631758097009019e-03
5.125900000000000318e+02 -5.029800000000000069e-03 -8.918124797810733639e-02 7.888973318575018268e-02 -6.960930723504523375e-03 -3.431608000554880415e-03
5.122999999999999545e+02 -4.768900000000000396e-03 -9.131000300856495500e-02 8.155553745720452163e-02 -6.737982764388720722e-03 -3.119643636868073104e-03
5.120099999999999909e+02 -4.274000000000000021e-03 -9.029091815355864969e-02 8.153294589558202077e-02 -7.060018705333770059e-03 -1.934179054858205498e-03
5.117200000000000273e+02 -4.890499999999999882e-03 -8.929447962866360333e-02 7.927378973333258638e-02 -7.060018705333770059e-03 -3.098846012622286181e-03
5.114300000000000068e+02 -4.118499999999999765e-03 -8.949829659966486439e-02 8.105852310150964135e-02 -6.242542855242490772e-03 -2.329333915528161367e-03
5.111499999999999773e+02 -4.349699999999999747e-03 -9.094766172678493688e-02 8.205255181289938804e-02 -7.010474714419147151e-03 -2.100560048824502615e-03
5.108600000000000136e+02 -4.559500000000000185e-03 -8.854715073499230815e-02 7.922860661008759853e-02 -6.391174827986359497e-03 -3.015655515639137623e-03
5.105699999999999932e+02 -4.519900000000000306e-03 -8.856979706510355321e-02 7.934156441820007510e-02 -6.019594896126688119e-03 -3.244429382342796375e-03
5.102799999999999727e+02 -4.710999999999999910e-03 -8.791305349187726603e-02 7.830235258356534056e-02 -6.440718818900983272e-03 -3.244429382342796375e-03
5.099900000000000091e+02 -4.020100000000000409e-03 -8.931712595877484839e-02 8.105852310150964135e-02 -5.945278909754753323e-03 -2.412524412511309925e-03
5.097099999999999795e+02 -4.374600000000000190e-03 -8.682602964653721167e-02 7.787311291273794900e-02 -5.771874941553572710e-03 -3.202834133851221662e-03
5.094200000000000159e+02 -4.534299999999999789e-03 -8.712043193798348073e-02 7.785052135111544813e-02 -5.846190927925507506e-03 -3.431608000554880415e-03
5.091299999999999955e+02 -4.807900000000000368e-03 -8.705249294764973167e-02 7.721795762568560428e-02 -6.713210768931408834e-03 -3.223631758097009019e-03
5.088399999999999750e+02 -4.396699999999999914e-03 -8.619193240342218343e-02 7.719536606406311730e-02 -5.970050905212065211e-03 -3.078048388376498825e-03
5.085500000000000114e+02 -4.219699999999999840e-03 -8.625987139375593249e-02 7.760201417326800799e-02 -6.539806800730229089e-03 -2.287738667036587088e-03
5.082599999999999909e+02 -4.399199999999999812e-03 -8.639574937442344449e-02 7.739869011866555570e-02 -6.069138887041311027e-03 -2.994857891393350267e-03
5.079700000000000273e+02 -4.790700000000000167e-03 -8.573900580119715731e-02 7.597542173644841745e-02 -6.688438773474097813e-03 -3.182036509605434740e-03
5.076899999999999977e+02 -4.576700000000000386e-03 -8.659956634542470555e-02 7.726314074893059214e-02 -6.589350791644851997e-03 -2.870072145918627429e-03
5.073999999999999773e+02 -5.084400000000000204e-03 -8.444816498485582801e-02 7.407773056015889979e-02 -7.134334691705703987e-03 -3.369215127817519213e-03
5.071100000000000136e+02 -5.182499999999999607e-03 -8.669015166586969967e-02 7.613356266780588189e-02 -6.861842741675277559e-03 -3.764369988487475081e-03
5.068199999999999932e+02 -5.086099999999999649e-03 -8.426699434396582589e-02 7.389699806717894837e-02 -6.787526755303343630e-03 -3.660381867258539167e-03
5.065299999999999727e+02 -5.008399999999999658e-03 -8.510490855808211519e-02 7.491361834019118204e-02 -7.035246709876458171e-03 -3.286024630834370654e-03
5.062400000000000091e+02 -4.582700000000000315e-03 -8.485579892685835013e-02 7.550099894237603804e-02 -6.589350791644851997e-03 -2.890869770164414352e-03
5.059599999999999795e+02 -4.502899999999999785e-03 -8.345172645996078165e-02 7.423587149151635034e-02 -6.267314850699802660e-03 -3.036453139884924546e-03
5.056700000000000159e+02 -4.492799999999999919e-03 -8.442551865474458295e-02 7.522990020290611091e-02 -7.060018705333770059e-03 -2.350131539773948289e-03
5.053799999999999955e+02 -5.334799999999999785e-03 -8.342908012984952271e-02 7.256409593145177195e-02 -7.927038546339670519e-03 -3.161238885359647383e-03
5.050899999999999750e+02 -5.054999999999999598e-03 -8.447081131496708695e-02 7.416809680664887550e-02 -6.663666778016785926e-03 -3.701977115750113446e-03
5.048000000000000114e+02 -5.330599999999999575e-03 -8.456139663541209495e-02 7.369367401257649608e-02 -6.812298750760654650e-03 -4.097131976420069314e-03
5.045099999999999909e+02 -4.691800000000000311e-03 -8.406317737296456483e-02 7.450697023098629135e-02 -7.208650678077638783e-03 -2.558107782231820119e-03
5.042200000000000273e+02 -4.963399999999999757e-03 -8.243264160495447634e-02 7.231558875360433181e-02 -6.936158728047212355e-03 -3.306822255080157577e-03
5.039300000000000068e+02 -5.307100000000000359e-03 -8.295350719751325153e-02 7.215744782224688125e-02 -6.985702718961835263e-03 -3.889155733962197919e-03
5.036499999999999773e+02 -5.073099999999999658e-03 -8.447081131496708695e-02 7.414550524502637463e-02 -6.589350791644851997e-03 -3.785167612733262004e-03
5.033600000000000136e+02 -4.930900000000000213e-03 -8.451610397518959095e-02 7.446178710774130349e-02 -6.118682877955933935e-03 -3.930750982453772198e-03
5.030699999999999932e+02 -4.857099999999999612e-03 -8.388200673207454883e-02 7.398736431366892408e-02 -6.440718818900983272e-03 -3.514798497538028973e-03
5.027799999999999727e+02 -5.026700000000000265e-03 -8.322526315884826165e-02 7.297074404065667652e-02 -7.060018705333770059e-03 -3.327619879325944934e-03
5.024900000000000091e+02 -5.222599999999999985e-03 -8.598811543242092237e-02 7.536544957264107447e-02 -7.307738659906884600e-03 -3.452405624800667771e-03
5.021999999999999886e+02 -4.701399999999999677e-03 -8.299879985773575553e-02 7.337739214986156722e-02 -6.762754759846031742e-03 -2.994857891393350267e-03
5.019100000000000250e+02 -5.012299999999999915e-03 -8.410847003318706883e-02 7.389699806717894837e-02 -7.332510655364195620e-03 -3.057250764130711902e-03
5.016200000000000045e+02 -4.928400000000000315e-03 -8.331584847929326965e-02 7.326443434174910452e-02 -6.861842741675277559e-03 -3.306822255080157577e-03
5.013299999999999841e+02 -4.936300000000000236e-03 -8.510490855808211519e-02 7.502657614830365862e-02 -6.564578796187540109e-03 -3.577191370275390608e-03
5.010500000000000114e+02 -4.985500000000000348e-03 -8.338378746962703258e-02 7.324184278012660365e-02 -6.911386732589900467e-03 -3.348417503571731856e-03
5.007599999999999909e+02 -5.083299999999999798e-03 -8.585223745175341037e-02 7.550099894237603804e-02 -6.837070746217966538e-03 -3.597988994521177965e-03
5.004700000000000273e+02 -5.243799999999999850e-03 -8.458404296552334001e-02 7.387440650555644750e-02 -6.886614737132589446e-03 -3.889155733962197919e-03
5.001800000000000068e+02 -4.679100000000000273e-03 -8.250058059528822541e-02 7.297074404065667652e-02 -6.366402832529048476e-03 -3.244429382342796375e-03
4.998899999999999864e+02 -5.177099999999999584e-03 -8.413111636329831389e-02 7.358071620446401950e-02 -7.382054646278818529e-03 -3.327619879325944934e-03
4.996000000000000227e+02 -4.820099999999999905e-03 -8.456139663541209495e-02 7.473288584721123062e-02 -6.762754759846031742e-03 -3.182036509605434740e-03
4.993100000000000023e+02 -4.514800000000000237e-03 -8.311203150829200859e-02 7.387440650555644750e-02 -6.118682877955933935e-03 -3.182036509605434740e-03
4.990199999999999818e+02 -5.191499999999999934e-03 -8.453875030530083601e-02 7.396477275204642321e-02 -6.911386732589900467e-03 -3.743572364241687725e-03
4.987300000000000182e+02 -5.244099999999999803e-03 -8.342908012984952271e-02 7.274482842443173725e-02 -8.323390473656655519e-03 -2.662095903460756034e-03
4.984399999999999977e+02 -4.707000000000000246e-03 -8.254587325551072940e-02 7.294815247903417565e-02 -6.713210768931408834e-03 -3.015655515639137623e-03
4.981499999999999773e+02 -4.948700000000000321e-03 -8.236470261462072728e-02 7.229299719198184482e-02 -6.936158728047212355e-03 -3.265227006588583298e-03
4.978600000000000136e+02 -5.118900000000000013e-03 -8.207030032317445822e-02 7.163784190492951398e-02 -7.183878682620326896e-03 -3.390012752063306135e-03
4.975699999999999932e+02 -4.963099999999999803e-03 -8.105121546816815292e-02 7.093750349463218141e-02 -7.332510655364195620e-03 -2.974060267147563344e-03
4.972900000000000205e+02 -4.818099999999999640e-03 -7.985095997227183162e-02 7.005643259135491130e-02 -6.589350791644851997e-03 -3.306822255080157577e-03
4.970000000000000000e+02 -5.100799999999999952e-03 -8.111915445850190198e-02 7.073417944002972912e-02 -6.688438773474097813e-03 -3.764369988487475081e-03
4.967099999999999795e+02 -4.574700000000000120e-03 -7.921686272915680338e-02 6.989829165999744687e-02 -6.242542855242490772e-03 -3.161238885359647383e-03
4.964200000000000159e+02 -4.062299999999999592e-03 -7.781279026225922102e-02 6.951423511241504316e-02 -6.490262809815606181e-03 -2.017369551841354056e-03
4.961299999999999955e+02 -4.334499999999999811e-03 -7.826571686448424714e-02 6.944646042754755444e-02 -6.490262809815606181e-03 -2.495714909494458483e-03
4.958399999999999750e+02 -4.255000000000000102e-03 -7.602373018347037548e-02 6.734544519665558449e-02 -6.366402832529048476e-03 -2.474917285248671561e-03
4.955500000000000114e+02 -4.563199999999999895e-03 -7.416673111434778087e-02 6.486037341818121083e-02 -6.936158728047212355e-03 -2.578905406477607042e-03
4.952599999999999909e+02 -4.755099999999999952e-03 -7.514052330913158217e-02 6.544775402036606682e-02 -6.737982764388720722e-03 -3.098846012622286181e-03
4.949700000000000273e+02 -4.475200000000000358e-03 -7.414408478423652193e-02 6.504110591116116225e-02 -6.515034805272917201e-03 -2.745286400443904592e-03
4.946800000000000068e+02 -3.830500000000000137e-03 -7.108683021921760603e-02 6.325637254298410728e-02 -6.069138887041311027e-03 -1.954976679103992421e-03
4.943899999999999864e+02 -4.177000000000000157e-03 -7.074713526754884685e-02 6.223975226997186666e-02 -6.391174827986359497e-03 -2.308536291282374010e-03
4.941000000000000227e+02 -3.621300000000000040e-03 -7.070184260732634285e-02 6.330155566622910901e-02 -6.217770859785179752e-03 -1.435036072959313715e-03
4.938100000000000023e+02 -3.450599999999999848e-03 -6.818809996497744719e-02 6.113276575046965033e-02 -5.078259068748851995e-03 -2.079762424578715692e-03
4.935199999999999818e+02 -3.585699999999999825e-03 -6.481379677840101716e-02 5.747293276762556469e-02 -5.425067005151212353e-03 -2.058964800332928335e-03
4.932300000000000182e+02 -3.162199999999999993e-03 -6.463262613751101504e-02 5.815067961630039639e-02 -4.880083105090360363e-03 -1.726202812400333885e-03
4.929399999999999977e+02 -2.851900000000000095e-03 -6.259445642749840444e-02 5.675000279570574513e-02 -5.301207027864655516e-03 -7.903097213399118458e-04
4.926499999999999773e+02 -3.260299999999999830e-03 -6.096392065948830902e-02 5.433270570209885325e-02 -5.028715077834229087e-03 -1.747000436646121025e-03
4.923600000000000136e+02 -2.937500000000000007e-03 -5.899368993980945441e-02 5.297721200474919678e-02 -4.657135145974556842e-03 -1.497428945696675133e-03
4.920699999999999932e+02 -2.856399999999999825e-03 -5.928809223125571654e-02 5.345163479882157620e-02 -4.731451132346491638e-03 -1.268655078993016381e-03
4.917799999999999727e+02 -2.263100000000000094e-03 -5.611760601568054757e-02 5.146357737604207588e-02 -4.037835259541770055e-03 -7.695120970941247062e-04
4.914900000000000091e+02 -2.614700000000000184e-03 -5.439648492722545109e-02 4.904628028243518401e-02 -4.508503173230688117e-03 -1.019083588043570490e-03
4.911999999999999886e+02 -2.623499999999999964e-03 -5.326416842166289273e-02 4.789411063968797289e-02 -4.037835259541770055e-03 -1.435036072959313715e-03
4.909100000000000250e+02 -2.724100000000000132e-03 -5.050131614809023894e-02 4.493461606714121287e-02 -4.112151245913704851e-03 -1.559821818434036552e-03
4.906200000000000045e+02 -1.829200000000000010e-03 -4.828197579718761928e-02 4.450537639631382131e-02 -4.037835259541770055e-03 2.079762424578715651e-05
4.903299999999999841e+02 -2.132499999999999847e-03 -4.748935424329382704e-02 4.310469957571917698e-02 -3.492851359480917631e-03 -9.982859637977833499e-04
4.900400000000000205e+02 -2.031799999999999839e-03 -4.608528177639625162e-02 4.190734680972697801e-02 -3.616711336767474902e-03 -7.071192243567632875e-04
4.897500000000000000e+02 -1.876700000000000026e-03 -4.332242950282360477e-02 3.946745815449758527e-02 -3.913975282255212351e-03 -1.663809939662972521e-04
4.894599999999999795e+02 -1.598199999999999925e-03 -4.164660107459101229e-02 3.833788007337287501e-02 -3.269903400365114544e-03 -2.079762424578715583e-04
4.891700000000000159e+02 -1.566799999999999920e-03 -3.990283365602466381e-02 3.668869607493078361e-02 -3.294675395822425999e-03 -1.039881212289357792e-04
4.888799999999999955e+02 -1.600499999999999926e-03 -3.838552953857083533e-02 3.508469519973368700e-02 -3.096499432163933932e-03 -3.535596121783816438e-04
4.885899999999999750e+02 -1.329399999999999896e-03 -3.736644468356453003e-02 3.461027240566130758e-02 -2.923095463962753753e-03 0.000000000000000000e+00
4.883000000000000114e+02 -1.311600000000000005e-03 -3.512445800255065836e-02 3.244148248990185585e-02 -2.972639454877376661e-03 1.039881212289357792e-04
4.880099999999999909e+02 -1.319199999999999973e-03 -3.329010526353930882e-02 3.056638287523482517e-02 -2.848779477590819391e-03 -4.159524849157431302e-05
4.877200000000000273e+02 -1.081200000000000043e-03 -3.199926444719798646e-02 2.977567821844752383e-02 -2.229479591158032604e-03 -1.039881212289357792e-04
4.874300000000000068e+02 -8.355800000000000467e-04 -2.937229015429284468e-02 2.760688830268806515e-02 -2.501971541188458600e-03 5.407382303904660625e-04
4.871399999999999864e+02 -7.578399999999999677e-04 -2.871554658106655750e-02 2.713246550861568573e-02 -1.907443650212983484e-03 2.079762424578715583e-04
4.868500000000000227e+02 -1.154099999999999918e-03 -2.703971815283396848e-02 2.466998529176380600e-02 -2.179935600243409696e-03 -2.911667394410201708e-04
4.865600000000000023e+02 -1.001500000000000003e-03 -2.581681632682640212e-02 2.376632282686403155e-02 -2.576287527560392962e-03 3.327619879325945042e-04
4.862699999999999818e+02 -7.179800000000000071e-04 -2.474338027955310174e-02 2.324897606570891853e-02 -1.994145634313573574e-03 3.535596121783816438e-04
4.859800000000000182e+02 -5.571400000000000224e-04 -2.305849331927601817e-02 2.189348236835925859e-02 -1.464024931527117129e-03 2.079762424578715583e-04
4.856899999999999977e+02 -4.002599999999999930e-04 -2.157742333000015403e-02 2.073453525712527779e-02 -1.511091722895999785e-03 5.407382303904660625e-04
4.853999999999999773e+02 -4.469000000000000208e-04 -2.043378365938196620e-02 1.948974021172587140e-02 -9.512446255607514894e-04 -2.495714909492188598e-05
4.851100000000000136e+02 -1.845799999999999980e-04 -1.966154380258833267e-02 1.924575134620290853e-02 -1.337687754694819606e-03 7.840704340661530224e-04
4.848199999999999932e+02 -5.093699999999999834e-04 -1.864019431457089593e-02 1.757623494230058439e-02 -1.627520101545381834e-03 4.284310594632229790e-04
4.845299999999999727e+02 -3.493799999999999922e-04 -1.754184730417521210e-02 1.680134437864900729e-02 -1.280712165143021259e-03 4.325905843123576712e-04
4.842400000000000091e+02 -4.737599999999999906e-04 -1.676734281437042284e-02 1.578020579331228593e-02 -1.315392958783225636e-03 2.329333915527934443e-04
4.839499999999999886e+02 -2.592100000000000068e-04 -1.604039561779923087e-02 1.548425633605760368e-02 -8.893146369174728541e-04 2.703691151952330313e-04
4.836600000000000250e+02 -5.466899999999999581e-04 -1.534062401736159542e-02 1.421235141671116885e-02 -1.364936949697871096e-03 1.414238448713375275e-04
4.833700000000000045e+02 -3.349700000000000268e-04 -1.456838416056792027e-02 1.386444136772476375e-02 -7.654546596309380266e-04 2.703691151952708428e-05
4.830799999999999841e+02 -1.591399999999999976e-04 -1.372367604741824530e-02 1.336968616819214639e-02 -7.555458614479998924e-04 3.390012752063344082e-04
4.827900000000000205e+02 2.148300000000000082e-05 -1.275214848564555463e-02 1.276423231670929456e-02 -9.586762241979494793e-04 8.443835443789660415e-04
4.825000000000000000e+02 -3.259199999999999966e-04 -1.229242798438717060e-02 1.161206267396208344e-02 -8.893146369174728541e-04 1.476631321450774586e-04
4.822099999999999795e+02 -2.006999999999999995e-04 -1.196179156476289557e-02 1.153073305212111606e-02 -9.116094328290441640e-04 3.951548606699559229e-04
4.819200000000000159e+02 -6.727599999999999759e-05 -1.094270670975659027e-02 1.078069320625428887e-02 -7.530686619022822995e-04 5.074620315972179800e-04
4.816299999999999955e+02 -1.975900000000000106e-04 -1.047166304344258024e-02 1.005098576584771697e-02 -6.539806800730363747e-04 1.850988557874980991e-04
4.813399999999999750e+02 1.091100000000000040e-04 -9.737921947838028627e-03 9.933509645410750974e-03 -4.681907141432003604e-04 5.948120534295201498e-04
4.810500000000000114e+02 -3.394900000000000174e-04 -9.346140436913378050e-03 8.645790632928574554e-03 -9.041778341918687255e-04 1.351845575976165156e-04
4.807599999999999909e+02 -1.461400000000000069e-04 -8.712043193798344604e-03 8.399542611243393866e-03 -4.731451132346581518e-04 1.289452703238955038e-04
4.804599999999999795e+02 -1.834499999999999868e-04 -8.383671407185201013e-03 7.997412814362990854e-03 -6.886614737132634115e-04 2.412524412511385602e-04
4.801700000000000159e+02 -3.533399999999999746e-05 -7.729192466970048747e-03 7.638206984565319713e-03 -5.028715077834273973e-04 3.556393746029490170e-04
4.798799999999999955e+02 -3.109399999999999740e-05 -7.276265864745024362e-03 7.195412376764442550e-03 -7.233422673535129998e-04 5.490572800887922591e-04
4.795899999999999750e+02 -5.936099999999999798e-06 -6.893542885864865737e-03 6.865575577076017677e-03 -3.269903400365069116e-04 2.641298279214930730e-04
4.793000000000000114e+02 -2.484699999999999843e-04 -6.927512381031742869e-03 6.416003500788389040e-03 -8.249074487284765176e-04 2.370929164019849216e-04
4.790099999999999909e+02 -1.577299999999999959e-04 -6.537995503118225471e-03 6.205901977699207830e-03 -5.895734918839950437e-04 2.038167176087178926e-04
4.787200000000000273e+02 -1.763900000000000103e-04 -6.026188442603960457e-03 5.659186186434828590e-03 -5.350751018779368413e-04 1.247857454747229187e-04
4.784300000000000068e+02 -1.045899999999999930e-05 -5.570997207367802025e-03 5.537191753673367973e-03 -4.533275168688044349e-04 3.618786618767078403e-04
4.781399999999999864e+02 -4.522699999999999914e-06 -5.208655925587783037e-03 5.187022548524705158e-03 -1.758811677468979343e-04 1.393440824467701543e-04
4.778500000000000227e+02 5.512100000000000300e-05 -5.093159642020393327e-03 5.191540860849200648e-03 -1.164283786493594162e-04 1.996571927595642540e-04
4.775600000000000023e+02 -1.184399999999999976e-04 -5.020691385664414336e-03 4.773596970833055182e-03 -2.105619613871475226e-04 -3.951548606700694660e-05
4.772699999999999818e+02 -1.526400000000000022e-04 -4.762523222396117424e-03 4.446019327306867212e-03 -5.449839000608524241e-04 1.767798060891908219e-04
4.769800000000000182e+02 -1.560300000000000087e-04 -4.669673268939999664e-03 4.346616456167900523e-03 -4.904855100547716703e-04 1.247857454747229187e-04
4.766800000000000068e+02 -5.823000000000000322e-05 -3.965372402480098722e-03 3.838306319661777613e-03 -2.204707595700856296e-04 7.695120970940869489e-05
4.763899999999999864e+02 6.953699999999999508e-05 -3.913285843224196051e-03 4.041630374264226430e-03 -1.981759636584917684e-04 2.932465018656064634e-04
4.761000000000000227e+02 1.311600000000000114e-04 -3.605295753711191663e-03 3.858638725122035072e-03 -5.697558955179836025e-05 2.890869770164338783e-04
4.758100000000000023e+02 -9.328100000000000356e-05 -3.507916534232807110e-03 3.311922933857655831e-03 -1.734039682011803143e-04 -2.703691151952708428e-05
4.755199999999999818e+02 -6.473200000000000297e-05 -3.415066580776689349e-03 3.275776435261677170e-03 -4.037835259541815267e-04 2.183750545807651281e-04
4.752300000000000182e+02 3.024600000000000145e-05 -3.025549702863172385e-03 3.079229849145980694e-03 -1.758811677469204586e-04 2.038167176087178926e-04
4.749399999999999977e+02 8.678000000000000600e-05 -2.930435116395911036e-03 3.097303098443980433e-03 -3.220359409449815474e-05 1.871786182120843917e-04
4.746499999999999773e+02 1.837400000000000060e-05 -2.656414522049773373e-03 2.688395833076824646e-03 -2.873551473048220834e-04 2.766084024689729353e-04
4.743600000000000136e+02 -8.564900000000000616e-05 -2.665473054094265760e-03 2.485071778474375829e-03 -2.898323468505397305e-04 8.319049698314862605e-05
4.740699999999999932e+02 7.999599999999999777e-05 -2.398246358781496845e-03 2.550587307179611601e-03 -5.697558955180962917e-05 1.934179054858243228e-04
4.737799999999999727e+02 5.794800000000000152e-05 -2.291808607258620338e-03 2.403742156633388062e-03 -1.114739795579016248e-04 2.017369551841316272e-04
4.734800000000000182e+02 -3.081100000000000028e-05 -2.237457414991625686e-03 2.171049071921712925e-03 7.431598637197947530e-06 -6.239287273736145937e-05
4.731899999999999977e+02 1.274799999999999924e-04 -1.933996591500857084e-03 2.184604008895197225e-03 -5.697558955182089132e-05 2.828476897427034068e-04
4.728999999999999773e+02 -4.296600000000000164e-05 -2.054022141090492554e-03 1.960947548832501358e-03 -1.684495691097225229e-04 6.031311031277518039e-05
4.726100000000000136e+02 6.134000000000000563e-05 -1.850205170089231710e-03 1.967725017319264108e-03 -2.477199545731147105e-05 1.331047951730396828e-04
4.723199999999999932e+02 6.049200000000000291e-05 -1.687151593288216530e-03 1.805065773637298766e-03 -1.189055781950883119e-04 2.121357673070251970e-04
4.720299999999999727e+02 8.593200000000000328e-05 -1.585243107787586000e-03 1.753105181905557702e-03 5.449839000609199563e-05 1.123071709272430700e-04
4.717400000000000091e+02 6.840599999999999524e-05 -1.453894393142324748e-03 1.588186782061345049e-03 -1.238599772865573552e-05 1.372643200221933214e-04
4.714499999999999886e+02 3.674700000000000155e-06 -1.628271134998955086e-03 1.631110749144086243e-03 -9.908798182924588420e-05 8.942978425688854365e-05
4.711499999999999773e+02 5.653399999999999947e-06 -1.372367604741822362e-03 1.380344415134401393e-03 -6.688438773473646731e-05 6.655239758651511155e-05
4.708600000000000136e+02 -2.091799999999999861e-05 -1.340662742586068651e-03 1.296755637131176290e-03 -1.189055781950883119e-04 6.239287273736145937e-05
4.705699999999999932e+02 6.501400000000000129e-06 -1.299899348385822554e-03 1.308051417942423470e-03 -5.449839000608073348e-05 5.615358546362153499e-05
4.702799999999999727e+02 1.413400000000000096e-06 -1.082494579317812939e-03 1.082135801717480292e-03 -9.165638319205921068e-05 7.903097213399497387e-05
4.699900000000000091e+02 -7.349400000000000311e-06 -1.241018890096571518e-03 1.224462639939188392e-03 -1.734039682011803143e-04 1.331047951730302231e-04
4.696999999999999886e+02 -2.854999999999999940e-05 -1.150433569651566554e-03 1.091172426366469753e-03 -1.015651813749860556e-04 3.327619879325755578e-05
4.694100000000000250e+02 5.088099999999999616e-06 -1.010026322961802723e-03 1.016620273012244736e-03 -9.908798182924588420e-05 9.150954668146537652e-05
4.691200000000000045e+02 -3.109399999999999825e-06 -1.057583616195438602e-03 1.048248459283728558e-03 -2.477199545740159112e-06 -4.159524849163105915e-06
4.688199999999999932e+02 9.893499999999999381e-06 -9.556751306947977717e-04 9.736963059295034332e-04 7.431598637197947530e-06 1.247857454747040096e-05
4.685299999999999727e+02 1.215499999999999967e-05 -9.081178374611721931e-04 9.285131826845147108e-04 -6.936158728046536300e-05 7.903097213398551420e-05
4.682400000000000091e+02 2.572300000000000088e-05 -8.220617830384237225e-04 8.697751224660316052e-04 -9.165638319204794853e-05 1.227059830501366533e-04
4.679499999999999886e+02 9.130300000000000319e-05 -7.677105907714187709e-04 9.488455881447617609e-04 4.706679136888278426e-05 1.289452703238860441e-04
4.676600000000000250e+02 -6.897200000000000303e-05 -8.220617830384237225e-04 6.845243171615822018e-04 -8.917918364631905283e-05 -4.991429818989106350e-05
4.673700000000000045e+02 -4.409700000000000148e-05 -7.880922878715469152e-04 6.980792541350766935e-04 -9.661078228351700206e-05 0.000000000000000000e+00
4.670799999999999841e+02 2.854999999999999940e-05 -6.227740780594088555e-04 6.754876925125824407e-04 2.477199545728894421e-06 4.783453576531423741e-05
4.667799999999999727e+02 8.762800000000000195e-06 -6.408911421484036032e-04 6.574144432145931100e-04 -2.229479591157131321e-05 3.535596121784383475e-05
4.664900000000000091e+02 -5.285900000000000331e-05 -6.295679770927780370e-04 5.241242296418745792e-04 -6.936158728046536300e-05 -3.743572364241120118e-05
4.661999999999999886e+02 2.854999999999999940e-05 -5.050131614808962659e-04 5.602707282378634321e-04 -6.936158728046536300e-05 1.102274085026757103e-04
4.659100000000000250e+02 1.102399999999999982e-05 -4.733082993251527468e-04 4.947551995326175765e-04 -2.972639454878052458e-05 4.575477334072795843e-05
4.656200000000000045e+02 -3.024600000000000145e-05 -5.050131614809065658e-04 4.427946078008867582e-04 -5.449839000609199563e-05 -1.039881212289357826e-05
4.653299999999999841e+02 1.102399999999999982e-05 -4.280156391026503191e-04 4.473129201253917887e-04 -3.715799318596720827e-05 4.991429818989106350e-05
4.650299999999999727e+02 1.667799999999999854e-05 -4.257510060915169225e-04 4.586087009366389151e-04 -1.981759636584241752e-05 4.783453576531423741e-05
4.647400000000000091e+02 5.653399999999999947e-06 -4.302802721137733615e-04 4.427946078008867582e-04 3.468079364022705043e-05 -1.663809939662404806e-05
4.644499999999999886e+02 1.413400000000000096e-06 -3.917815109246400610e-04 3.930931722313930595e-04 -9.908798182926841527e-06 1.039881212289357826e-05
4.641600000000000250e+02 3.957399999999999753e-05 -3.510181167243940723e-04 4.292396708273922123e-04 0.000000000000000000e+00 7.279168486025504271e-05
4.638700000000000045e+02 3.420299999999999762e-05 -3.804583458690247947e-04 4.473129201253917887e-04 -3.220359409450941689e-05 8.942978425688854365e-05
4.635799999999999841e+02 -3.787799999999999886e-05 -4.687790333028963078e-04 3.930931722313930595e-04 -7.183878682620552084e-05 -8.319049698316753860e-06
4.632799999999999727e+02 3.674699999999999901e-05 -3.238425205908966923e-04 3.953523283936507247e-04 -4.954399091469053533e-06 7.071192243567822340e-05
4.629900000000000091e+02 1.385100000000000003e-05 -2.740205943461378256e-04 3.027269257414157773e-04 1.238599772865573552e-05 1.663809939662404806e-05
4.626999999999999886e+02 1.837400000000000060e-05 -2.785498603683839646e-04 3.140227065526732036e-04 1.981759636585368305e-05 1.663809939663350772e-05
4.624100000000000250e+02 2.120000000000000031e-05 -2.626974292905122051e-04 3.049860819036733883e-04 9.908798182926841527e-06 3.119643636868072969e-05
4.621200000000000045e+02 3.052800000000000316e-05 -2.445803652015174031e-04 3.049860819036733883e-04 -2.477199545740159112e-06 5.823334788820781397e-05
4.618299999999999841e+02 1.441600000000000055e-05 -2.083462370235071993e-04 2.394705531984480783e-04 5.202119046036310672e-05 -1.455833697204722535e-05
4.615299999999999727e+02 -2.317899999999999949e-05 -2.808144933795173070e-04 2.349522408739327750e-04 -7.679318591767457438e-05 2.287738667036397921e-05
4.612400000000000091e+02 3.250699999999999895e-05 -1.856999069122662583e-04 2.485071778474375937e-04 -7.431598637197947530e-06 6.447263516193829224e-05
4.609499999999999886e+02 -2.430999999999999933e-05 -2.423157321903840337e-04 1.942874299534491644e-04 -3.468079364023831258e-05 -1.455833697204722535e-05
4.606600000000000250e+02 1.780799999999999958e-05 -1.653182098121380869e-04 2.010648984401912874e-04 2.972639454876926243e-05 8.319049698307295890e-06
4.603700000000000045e+02 2.544000000000000122e-06 -1.630535768010047445e-04 1.694367121687074379e-04 -1.734039682011352521e-05 2.079762424578715651e-05
4.600699999999999932e+02 -1.752600000000000127e-05 -2.174047690680097503e-04 1.829916491422019838e-04 -2.229479591158257875e-05 -1.247857454747040096e-05
4.597799999999999727e+02 6.501400000000000129e-06 -2.083462370235174992e-04 2.213973039004485019e-04 -2.477199545728894421e-06 1.455833697204722535e-05
4.594900000000000091e+02 -5.653399999999999523e-07 -2.038169710012610603e-04 2.010648984402015602e-04 2.477199545728894421e-06 -4.159524849153647945e-06
4.591999999999999886e+02 -4.522699999999999914e-06 -1.721121088455072955e-04 1.626592436819653150e-04 -3.963519273169610396e-05 2.495714909495026158e-05
4.589100000000000250e+02 2.826699999999999889e-05 -1.313487146452612525e-04 1.875099614667070144e-04 1.238599772865573552e-05 4.159524849157431302e-05
4.586200000000000045e+02 -8.762800000000000195e-06 -1.970230719678918788e-04 1.807324929799546185e-04 -3.468079364023831258e-05 1.455833697204722535e-05
4.583199999999999932e+02 -1.780799999999999958e-05 -1.200255495896253321e-04 8.358877800323517274e-05 -3.220359409449815474e-05 -6.239287273730471494e-06
4.580299999999999727e+02 -1.159000000000000084e-05 -1.585243107787586054e-04 1.355493697349659504e-04 -1.981759636584241752e-05 -4.159524849163105915e-06
4.577400000000000091e+02 -3.052800000000000316e-05 -1.426718797008868730e-04 8.132962184097752107e-05 -1.734039682012479075e-05 -4.159524849157431302e-05
4.574499999999999886e+02 -1.542499999999999920e-17 -1.381426136786304340e-04 1.378085258972133428e-04 -2.724919500304036674e-05 2.287738667036397921e-05
4.571600000000000250e+02 1.865599999999999892e-05 -9.964385248950747415e-05 1.378085258972133428e-04 1.238599772865573552e-05 2.495714909494080192e-05
4.568600000000000136e+02 2.204799999999999965e-05 -1.041731185117535997e-04 1.491043067084604963e-04 -7.431598637197947530e-06 4.783453576531423741e-05
4.565699999999999932e+02 2.544000000000000122e-06 -1.290840816341278831e-04 1.355493697349659504e-04 7.431598637197947530e-06 0.000000000000000000e+00
4.562799999999999727e+02 1.130700000000000033e-06 -1.336133476563843220e-04 1.378085258972133428e-04 -2.229479591158257875e-05 2.287738667036397921e-05
4.559900000000000091e+02 -2.628799999999999971e-05 -1.449365127120099154e-04 9.036624648997730927e-05 -5.202119046035183779e-05 -6.239287273739929464e-06
4.556899999999999977e+02 3.957399999999999583e-06 -9.511458646726134863e-05 1.016620273012244628e-04 -2.972639454878052458e-05 3.119643636868072969e-05
4.553999999999999773e+02 -2.657100000000000022e-05 -1.381426136786304340e-04 8.584793416548255158e-05 -3.220359409449815474e-05 -2.079762424578715651e-05
4.551100000000000136e+02 -1.780799999999999958e-05 -1.539950447565124664e-04 1.197352765992240392e-04 -1.238599772865573552e-05 -2.079762424578715651e-05
4.548199999999999932e+02 -1.526400000000000158e-05 -1.630535768010047445e-04 1.310310574104711927e-04 -1.486319727438463122e-05 -1.663809939662404806e-05
4.545299999999999727e+02 -1.780799999999999958e-05 -1.494657787342560545e-04 1.152169642747190087e-04 -3.963519273169610396e-05 2.079762424576823973e-06
4.542300000000000182e+02 1.554699999999999870e-05 -1.019084855006305301e-04 1.310310574104711927e-04 -1.486319727438463122e-05 3.951548606699748693e-05
4.539399999999999977e+02 4.522699999999999914e-06 -1.041731185117535997e-04 1.129578081124716298e-04 -1.981759636584241752e-05 2.495714909494080192e-05
4.536499999999999773e+02 -6.501400000000000129e-06 -1.268194486230048135e-04 1.152169642747190087e-04 -2.972639454876926243e-05 1.455833697204722535e-05
4.533600000000000136e+02 6.218799999999999650e-06 -7.699752237825623318e-05 8.810709032772993043e-05 1.238599772865573552e-05 0.000000000000000000e+00
4.530699999999999932e+02 1.582999999999999921e-05 -9.511458646726134863e-05 1.242535889237187969e-04 -1.981759636585368305e-05 4.367501091615113234e-05
4.527699999999999818e+02 2.374399999999999832e-05 -7.020362334488705169e-05 1.174761204369766603e-04 2.724919500304036674e-05 2.079762424578715651e-05
4.524800000000000182e+02 -1.639500000000000142e-05 -1.381426136786407339e-04 1.061803396257294933e-04 -1.238599772865573552e-05 -1.871786182121033042e-05
4.521899999999999977e+02 1.328599999999999951e-05 -9.284995345613827910e-05 1.197352765992240392e-04 -1.981759636585368305e-05 4.159524849157431302e-05
4.518999999999999773e+02 2.826699999999999973e-06 -7.926215538937930272e-05 8.132962184097752107e-05 2.229479591158257875e-05 -1.663809939663350772e-05
4.516000000000000227e+02 -1.667799999999999854e-05 -1.381426136786304340e-04 1.061803396257294933e-04 -2.229479591157131321e-05 -1.039881212289357826e-05
4.513100000000000023e+02 1.695999999999999940e-06 -1.132316505562561506e-04 1.174761204369766603e-04 1.981759636585368305e-05 -1.247857454747040096e-05
4.510199999999999818e+02 -1.159000000000000084e-05 -1.494657787342560545e-04 1.265127450859661622e-04 -2.477199545728894421e-06 -1.871786182121033042e-05
4.507300000000000182e+02 2.261400000000000066e-05 -8.152678840050237225e-05 1.265127450859661622e-04 2.229479591158257875e-05 2.287738667036397921e-05
4.504300000000000068e+02 -1.695999999999999940e-06 -1.607889437898816750e-04 1.536226190329552539e-04 -2.724919500304036674e-05 1.663809939662404806e-05
4.501399999999999864e+02 -9.610799999999999530e-06 -1.381426136786304340e-04 1.197352765992137664e-04 -2.477199545728894421e-06 -1.455833697205668332e-05
4.498500000000000227e+02 1.978699999999999792e-06 -1.313487146452612525e-04 1.378085258972133428e-04 -1.486319727439589506e-05 1.871786182121033042e-05
4.495600000000000023e+02 1.809100000000000009e-05 -1.789060078788764769e-04 2.146198354136961061e-04 1.981759636585368305e-05 1.663809939663350772e-05
4.492599999999999909e+02 -8.480100000000000344e-06 -1.607889437898919749e-04 1.400676820594709809e-04 1.238599772865573552e-05 -2.911667394410390698e-05
4.489700000000000273e+02 2.204799999999999965e-05 -1.721121088455072955e-04 2.168789915759434714e-04 1.238599772865573552e-05 3.119643636868072969e-05
4.486800000000000068e+02 2.544000000000000122e-06 -2.423157321903943336e-04 2.462480216851902284e-04 4.954399091457788842e-06 0.000000000000000000e+00
4.483899999999999864e+02 -6.218799999999999650e-06 -2.740205943461481255e-04 2.620621148209321396e-04 2.229479591157131321e-05 -2.911667394410390698e-05
4.480899999999999750e+02 2.346200000000000000e-05 -2.694913283238916865e-04 3.162818627149205689e-04 -1.238599772865573552e-05 5.407382303904470890e-05
4.478000000000000114e+02 -6.218799999999999650e-06 -4.121632080247785595e-04 3.976114845558980900e-04 -5.449839000609199563e-05 3.327619879325755578e-05
4.475099999999999909e+02 -2.402699999999999882e-05 -5.525704547145320359e-04 5.037918241816276375e-04 -3.468079364023831258e-05 -1.455833697204722535e-05
4.472200000000000273e+02 -1.639500000000000142e-05 -8.016800859382955781e-04 7.681130951648070882e-04 -3.468079364023831258e-05 0.000000000000000000e+00
4.469200000000000159e+02 -1.749699999999999867e-04 -1.992877049790108338e-03 1.640147373793086113e-03 -5.449839000609199563e-05 -2.745286400443866428e-04
4.466299999999999955e+02 -5.379199999999999997e-04 -4.669673268940010072e-03 3.583021673327598140e-03 -4.236011223200351894e-04 -6.343275394965081906e-04
4.463399999999999750e+02 -1.438499999999999892e-03 -6.805222198430994386e-03 3.915117629178271191e-03 -1.129602992853400789e-03 -1.697086138456229982e-03
4.460500000000000114e+02 -1.793300000000000059e-03 -7.477818202735161783e-03 3.878971130582271713e-03 -1.357505351060673106e-03 -2.156713634288133508e-03
4.457500000000000000e+02 -2.378700000000000085e-03 -8.752806587998589183e-03 3.978374001721259219e-03 -2.281500781618384273e-03 -2.460358948276605406e-03
4.454599999999999795e+02 -2.457299999999999936e-03 -7.622754715447171807e-03 2.695173301563556605e-03 -2.370679965264725891e-03 -2.528991108287725539e-03
4.451700000000000159e+02 -2.725800000000000011e-03 -6.347766330183723590e-03 8.855892156017735163e-04 -2.432609953908004743e-03 -2.971980504722976889e-03
4.448799999999999955e+02 -2.229399999999999871e-03 -3.548679928433063398e-03 -9.172174018732573387e-04 -2.256728786161061543e-03 -2.208707694902591924e-03
4.445799999999999841e+02 -1.691800000000000031e-03 -2.087991636257359278e-03 -1.296755637131176290e-03 -1.914875248850169982e-03 -1.503668232970414983e-03
4.442900000000000205e+02 -1.090000000000000040e-03 -1.338398109574945663e-03 -8.426652485190425134e-04 -1.151897788764983483e-03 -1.037801449864780932e-03
4.440000000000000000e+02 -8.186099999999999974e-04 -1.268194486230068843e-03 -3.727607667711563635e-04 -8.818830382802861400e-04 -7.674323346695479005e-04
4.437099999999999795e+02 -5.512100000000000029e-04 -8.605605442275467230e-04 -2.417297093606851708e-04 -6.168226868870466421e-04 -4.949834570497380635e-04
4.434100000000000250e+02 -3.779300000000000086e-04 -5.480411886922756512e-04 -2.078423669269539560e-04 -4.558047164145333577e-04 -3.119643636868073104e-04
4.431200000000000045e+02 -1.919299999999999869e-04 -1.970230719678815788e-04 -1.875099614667070144e-04 -3.344219386737049015e-04 -7.279168486025504271e-05
4.428299999999999841e+02 -1.031700000000000032e-04 -2.717559613349735631e-05 -1.807324929799546185e-04 -9.908798182924588420e-05 -1.081476460780894178e-04
4.425400000000000205e+02 -5.342499999999999756e-05 -8.152678840050237225e-05 -2.485071778474170278e-05 -1.164283786493594162e-04 0.000000000000000000e+00
4.422400000000000091e+02 -1.243800000000000018e-05 -9.284995345612797918e-05 6.551552870523559633e-05 -4.211239227742499965e-05 1.039881212289357826e-05
4.419499999999999886e+02 -1.328599999999999951e-05 -1.336133476563843220e-04 1.061803396257192205e-04 -2.724919500304036674e-05 -2.079762424586281519e-06
4.416600000000000250e+02 1.978699999999999792e-06 -1.698474758343842259e-04 1.762141806554598609e-04 -1.486319727438463122e-05 1.871786182121033042e-05
4.413600000000000136e+02 7.632099999999999315e-06 -1.154962835673895065e-04 1.310310574104609199e-04 -2.724919500305163228e-05 3.743572364241120118e-05
4.410699999999999932e+02 -2.063500000000000149e-05 -1.766413748677637073e-04 1.332902135727185851e-04 2.477199545728894421e-06 -4.159524849157431302e-05
4.407799999999999727e+02 2.261400000000000066e-06 -1.381426136786304340e-04 1.400676820594607081e-04 2.477199545728894421e-06 0.000000000000000000e+00
4.404900000000000091e+02 1.159000000000000084e-05 -1.222901826007587016e-04 1.445859943839554657e-04 1.486319727438463122e-05 8.319049698307295890e-06
4.401899999999999977e+02 1.045899999999999930e-05 -1.404072466897638035e-04 1.626592436819653150e-04 0.000000000000000000e+00 2.079762424578715651e-05
4.398999999999999773e+02 -2.233100000000000016e-05 -1.698474758343842259e-04 1.219944327614714180e-04 -1.238599772865573552e-05 -3.327619879325755578e-05
4.396100000000000136e+02 1.582999999999999921e-05 -1.381426136786304340e-04 1.694367121687074379e-04 1.238599772865573552e-05 1.871786182121033042e-05
4.393100000000000023e+02 1.752600000000000127e-05 -1.630535768010047445e-04 1.965465861156965297e-04 -1.486319727438463122e-05 4.367501091615113234e-05
4.390199999999999818e+02 1.215499999999999967e-05 -1.562596777676252360e-04 1.807324929799546185e-04 9.908798182926841527e-06 1.455833697205668332e-05
4.387300000000000182e+02 2.176600000000000133e-05 -1.222901826007587016e-04 1.649183998442024074e-04 -1.238599772865573552e-05 4.991429818988160383e-05
4.384399999999999977e+02 2.826699999999999889e-05 -1.154962835673895065e-04 1.739550244932021956e-04 -2.477199545740159112e-06 5.615358546362153499e-05
4.381399999999999864e+02 1.130700000000000033e-06 -1.562596777676355359e-04 1.581409313574602845e-04 1.238599772865573552e-05 -8.319049698316753860e-06
4.378500000000000227e+02 3.787799999999999886e-05 -1.336133476563843220e-04 2.078423669269436832e-04 2.477199545731147105e-05 4.783453576530478452e-05
4.375600000000000023e+02 2.233100000000000016e-05 -1.222901826007587016e-04 1.671775560064600727e-04 1.238599772865573552e-05 3.119643636868072969e-05
4.372599999999999909e+02 8.197500000000000712e-06 -1.517304117453894239e-04 1.671775560064600727e-04 1.486319727438463122e-05 2.079762424576823973e-06
4.369700000000000273e+02 3.787799999999999886e-05 -1.087023845339997252e-04 1.852508053044493762e-04 2.229479591158257875e-05 5.199406061446788959e-05
4.366800000000000068e+02 -2.826699999999999762e-07 -1.245548156118817711e-04 1.242535889237187969e-04 4.954399091469053533e-06 -4.159524849163105915e-06
4.363899999999999864e+02 6.982000000000000576e-05 -1.064377515228869556e-04 2.439888655229428360e-04 3.715799318596720827e-05 9.566907153061901515e-05
4.360899999999999750e+02 2.544000000000000037e-05 -1.494657787342560545e-04 1.988057422779438950e-04 1.981759636584241752e-05 2.911667394410390698e-05
4.358000000000000114e+02 2.233100000000000016e-05 -1.426718797008868730e-04 1.875099614667070144e-04 2.477199545731147105e-05 2.079762424578715651e-05
4.355099999999999909e+02 9.045500000000000046e-06 -1.222901826007587016e-04 1.400676820594607081e-04 -3.220359409450941689e-05 4.367501091615113234e-05
4.352099999999999795e+02 1.469899999999999937e-05 -1.132316505562561506e-04 1.423268382217081005e-04 -2.477199545728894421e-06 2.911667394409445071e-05
4.349200000000000159e+02 4.975000000000000310e-05 -6.793899033375368224e-05 1.671775560064600727e-04 3.963519273169610396e-05 5.823334788820781397e-05
4.346299999999999955e+02 2.289599999999999898e-05 -1.404072466897535035e-04 1.875099614666967415e-04 2.724919500304036674e-05 2.079762424578715651e-05
4.343299999999999841e+02 1.300300000000000070e-05 -1.336133476563740221e-04 1.604000875197076497e-04 2.229479591158257875e-05 6.239287273739929464e-06
4.340400000000000205e+02 3.476899999999999864e-05 -7.699752237825623318e-05 1.445859943839657386e-04 1.486319727438463122e-05 4.991429818989106350e-05
4.337500000000000000e+02 2.487500000000000155e-05 -1.064377515228766556e-04 1.558817751952129192e-04 1.981759636585368305e-05 2.911667394410390698e-05
4.334599999999999795e+02 2.035200000000000098e-05 -1.404072466897535035e-04 1.807324929799546185e-04 4.458959182316515749e-05 0.000000000000000000e+00
4.331600000000000250e+02 2.261400000000000066e-05 -1.087023845340100251e-04 1.536226190329552539e-04 7.431598637186682839e-06 3.535596121783438187e-05
4.328700000000000045e+02 4.607500000000000186e-05 -9.511458646725104871e-05 1.829916491422019838e-04 4.706679136889405318e-05 4.159524849157431302e-05
4.325799999999999841e+02 6.416599999999999518e-05 -6.340972431149725680e-05 1.920282737912017720e-04 7.183878682620552084e-05 5.823334788820781397e-05
4.322799999999999727e+02 -1.130700000000000033e-06 -1.313487146452509526e-04 1.287719012482238274e-04 4.954399091469053533e-06 -6.239287273730471494e-06
4.319900000000000091e+02 3.109399999999999740e-05 -9.058532044500492320e-05 1.536226190329655268e-04 4.458959182316515749e-05 2.079762424578715651e-05
4.316999999999999886e+02 3.674699999999999901e-05 -7.699752237825623318e-05 1.491043067084707691e-04 3.715799318596720827e-05 3.535596121784383475e-05
4.313999999999999773e+02 3.929100000000000040e-05 -7.020362334487675177e-05 1.491043067084707691e-04 1.734039682012479075e-05 5.823334788820781397e-05
4.311100000000000136e+02 2.883200000000000110e-05 -1.222901826007587016e-04 1.807324929799546185e-04 1.981759636584241752e-05 3.743572364242066084e-05
4.308199999999999932e+02 3.420299999999999762e-05 -9.737921947837410469e-05 1.671775560064600727e-04 1.486319727439589506e-05 5.199406061446788959e-05
4.305199999999999818e+02 1.413400000000000054e-05 -7.473288936712287728e-05 1.039211834634718416e-04 -2.477199545728894421e-06 2.911667394410390698e-05
4.302300000000000182e+02 1.272000000000000019e-05 -1.132316505562561506e-04 1.400676820594709809e-04 7.431598637197947530e-06 1.871786182121033042e-05
4.299399999999999977e+02 3.618200000000000019e-05 -1.132316505562561506e-04 1.852508053044493762e-04 5.202119046035183779e-05 2.287738667036397921e-05
4.296499999999999773e+02 2.826699999999999762e-07 -1.268194486230151134e-04 1.242535889237187969e-04 -1.238599772865573552e-05 8.319049698307295890e-06
4.293500000000000227e+02 2.063500000000000149e-05 -7.246825635599980775e-05 1.129578081124716298e-04 -2.477199545728894421e-06 3.951548606699748693e-05
4.290600000000000023e+02 1.696000000000000025e-05 -9.737921947838440462e-05 1.332902135727185851e-04 -9.908798182926841527e-06 4.159524849157431302e-05
4.287699999999999818e+02 5.144600000000000177e-05 -5.888045828925113806e-05 1.604000875197179226e-04 4.458959182316515749e-05 5.615358546363099465e-05
4.284700000000000273e+02 3.731300000000000003e-05 -9.058532044500492320e-05 1.649183998442126803e-04 1.734039682012479075e-05 5.407382303904470890e-05
4.281800000000000068e+02 1.950400000000000164e-05 -8.832068743388185367e-05 1.265127450859661622e-04 2.724919500304036674e-05 1.247857454747040096e-05
4.278899999999999864e+02 3.505100000000000034e-05 -7.473288936713317720e-05 1.423268382217081005e-04 2.972639454876926243e-05 3.743572364241120118e-05
4.275899999999999750e+02 3.957399999999999583e-06 -1.041731185117535997e-04 1.084394957879665993e-04 -3.220359409450941689e-05 3.119643636868072969e-05
4.273000000000000114e+02 2.628799999999999971e-05 -5.208655925587164987e-05 1.039211834634718416e-04 1.734039682012479075e-05 3.327619879325755578e-05
4.270099999999999909e+02 3.194200000000000012e-05 -5.888045828925113806e-05 1.197352765992137664e-04 1.734039682011352521e-05 4.159524849157431302e-05
4.267099999999999795e+02 -1.413400000000000096e-06 -1.064377515228869556e-04 1.039211834634718416e-04 -1.734039682012479075e-05 1.247857454747040096e-05
4.264200000000000159e+02 2.374399999999999832e-05 -7.699752237825623318e-05 1.242535889237187969e-04 9.908798182926841527e-06 3.535596121783438187e-05
4.261299999999999955e+02 1.865599999999999892e-05 -7.246825635601010767e-05 1.084394957879768721e-04 2.229479591158257875e-05 1.455833697204722535e-05
4.258299999999999841e+02 7.914799999999999166e-06 -9.058532044500492320e-05 1.084394957879665993e-04 7.431598637186682839e-06 1.039881212289357826e-05
4.255400000000000205e+02 1.978699999999999876e-05 -6.793899033375368224e-05 1.039211834634718416e-04 -2.477199545728894421e-06 3.535596121783438187e-05
4.252500000000000000e+02 4.607500000000000186e-05 -2.038169710011786812e-05 1.106986519502139782e-04 2.477199545731147105e-05 6.239287273736145937e-05
4.249499999999999886e+02 1.950400000000000164e-05 -5.661582527812807531e-05 9.262540265222468812e-05 2.477199545731147105e-05 1.247857454747040096e-05
4.246600000000000250e+02 5.936099999999999798e-06 -7.473288936713317720e-05 8.584793416548255158e-05 -9.908798182926841527e-06 1.871786182121033042e-05
4.243700000000000045e+02 2.120000000000000031e-05 -3.396949516687684112e-05 7.681130951648276338e-05 7.431598637197947530e-06 3.327619879325755578e-05
4.240699999999999932e+02 1.865599999999999892e-05 -5.888045828925113806e-05 9.714371497672971863e-05 1.981759636585368305e-05 1.871786182121033042e-05
4.237799999999999727e+02 3.787799999999999886e-05 -2.717559613349735631e-05 1.039211834634718416e-04 1.486319727438463122e-05 5.823334788820781397e-05
4.234900000000000091e+02 1.554699999999999870e-05 -7.020362334487675177e-05 1.016620273012244628e-04 -7.431598637197947530e-06 3.535596121784383475e-05
4.231899999999999977e+02 1.498199999999999987e-05 -3.623412817799990387e-05 6.551552870523559633e-05 -2.477199545728894421e-06 2.911667394410390698e-05
4.228999999999999773e+02 3.165900000000000300e-05 -4.529266022246126361e-06 6.777468486748297518e-05 4.954399091457788842e-06 5.407382303905416856e-05
4.226100000000000136e+02 2.289599999999999898e-05 -2.038169710012816465e-05 6.777468486748297518e-05 1.734039682011352521e-05 2.911667394410390698e-05
4.223100000000000023e+02 8.197500000000000712e-06 -5.888045828925113806e-05 7.455215335422511172e-05 2.477199545728894421e-06 1.247857454747040096e-05
4.220199999999999818e+02 6.784099999999999980e-06 -4.529266022250246160e-05 5.873806021848319376e-05 7.431598637186682839e-06 6.239287273739929464e-06
4.217300000000000182e+02 2.826699999999999973e-06 -5.888045828925113806e-05 6.325637254298821749e-05 9.908798182926841527e-06 -4.159524849153647945e-06
4.214300000000000068e+02 4.805399999999999765e-06 -4.982192624475888026e-05 5.873806021848319376e-05 -2.229479591158257875e-05 2.703691151951762801e-05
4.211399999999999864e+02 7.066799999999999831e-06 -2.944022914462041907e-05 4.292396708273100298e-05 1.486319727438463122e-05 0.000000000000000000e+00
4.208500000000000227e+02 8.762800000000000195e-06 -4.302802721137939207e-05 5.873806021849346657e-05 -7.431598637186682839e-06 2.079762424578715651e-05
4.205500000000000114e+02 1.385100000000000003e-05 -4.755729323362552436e-05 7.455215335422511172e-05 2.477199545728894421e-06 2.287738667036397921e-05
4.202599999999999909e+02 6.218799999999999650e-06 -4.755729323362552436e-05 5.873806021848319376e-05 -9.908798182926841527e-06 1.871786182121033042e-05
4.199700000000000273e+02 -5.653399999999999523e-07 -3.170486215575377836e-05 3.162818627148383593e-05 -9.908798182926841527e-06 8.319049698307295890e-06
4.196700000000000159e+02 8.480100000000000344e-06 -4.302802721136909892e-05 5.873806021848319376e-05 1.734039682012479075e-05 0.000000000000000000e+00
4.193799999999999955e+02 2.600600000000000139e-05 9.058532044502550949e-06 4.066481092049389694e-05 1.981759636585368305e-05 2.911667394410390698e-05
4.190899999999999750e+02 2.091799999999999861e-05 -2.264633011125123080e-05 6.551552870523559633e-05 2.477199545728894421e-06 3.743572364242066084e-05
4.187900000000000205e+02 2.826699999999999762e-07 -4.755729323363581750e-05 4.970143556948340555e-05 1.734039682011352521e-05 -1.247857454747985893e-05
4.185000000000000000e+02 -2.261400000000000066e-06 -1.811706408900510190e-05 1.355493697349454081e-05 -2.229479591158257875e-05 1.455833697204722535e-05
4.181999999999999886e+02 1.187199999999999916e-05 4.529266022256424588e-06 2.033240546024694847e-05 2.972639454878052458e-05 -2.079762424576823973e-06
4.179100000000000250e+02 1.837400000000000060e-05 -2.491096312237429356e-05 6.099721638074084542e-05 9.908798182926841527e-06 2.495714909495026158e-05
4.176200000000000045e+02 1.074099999999999931e-05 -3.396949516687684112e-05 5.421974789398843606e-05 -7.431598637197947530e-06 2.495714909495026158e-05
4.173199999999999932e+02 5.653399999999999523e-07 -3.396949516687684112e-05 3.388734243374148759e-05 1.486319727438463122e-05 -1.247857454747040096e-05
4.170299999999999727e+02 -1.542499999999999920e-17 -2.491096312237429356e-05 2.485071778474170278e-05 -1.734039682011352521e-05 1.455833697204722535e-05
4.167400000000000091e+02 -1.159000000000000084e-05 -3.170486215575377836e-05 9.036624648999784813e-06 -1.734039682012479075e-05 -6.239287273730471494e-06
4.164399999999999977e+02 -2.544000000000000122e-06 -3.396949516687684112e-05 2.710987394698908162e-05 0.000000000000000000e+00 -6.239287273739929464e-06
4.161499999999999773e+02 -4.240100000000000282e-06 -3.170486215575377836e-05 2.259156162249432732e-05 -7.431598637197947530e-06 -2.079762424576823973e-06
4.158600000000000136e+02 9.610799999999999530e-06 -2.264633011125123080e-05 4.292396708274127579e-05 2.724919500304036674e-05 -4.159524849153647945e-06
4.155600000000000023e+02 5.370700000000000095e-06 -2.944022914463071899e-05 3.840565475823624528e-05 1.238599772865573552e-05 -2.079762424586281519e-06
4.152699999999999818e+02 1.950400000000000164e-05 -2.264633011123063181e-06 4.066481092049389694e-05 1.981759636585368305e-05 1.871786182121033042e-05
4.149800000000000182e+02 2.544000000000000122e-06 4.529266022246126361e-06 2.259156162247377999e-06 4.954399091457788842e-06 2.079762424576823973e-06
4.146800000000000068e+02 7.914799999999999166e-06 -2.264633011125123080e-05 3.840565475823624528e-05 -2.477199545728894421e-06 1.663809939662404806e-05
4.143899999999999864e+02 1.045899999999999930e-05 6.793899033379488192e-06 1.355493697350481532e-05 4.954399091469053533e-06 1.455833697205668332e-05
4.141000000000000227e+02 1.130700000000000033e-05 -4.529266022246126361e-06 2.485071778475197898e-05 -4.954399091457788842e-06 2.287738667037343549e-05
4.138000000000000114e+02 1.300300000000000070e-05 -2.264633011123063181e-06 2.710987394698908162e-05 1.486319727438463122e-05 1.039881212289357826e-05
4.135099999999999909e+02 1.950400000000000164e-05 4.529266022246126361e-06 3.162818627149410874e-05 1.238599772865573552e-05 2.287738667036397921e-05
4.132099999999999795e+02 -4.240100000000000282e-06 -1.811706408900510190e-05 9.036624648999784813e-06 -1.981759636585368305e-05 8.319049698316753860e-06
4.129200000000000159e+02 4.522699999999999914e-06 -1.811706408900510190e-05 2.936903010924673329e-05 0.000000000000000000e+00 1.039881212289357826e-05
4.126299999999999955e+02 -7.914799999999999166e-06 -2.717559613349735631e-05 1.129578081124716366e-05 -4.954399091457788842e-06 -1.039881212289357826e-05
4.123299999999999841e+02 2.261400000000000066e-06 -6.793899033379488192e-06 1.129578081124716366e-05 -1.486319727438463122e-05 1.663809939662404806e-05
4.120400000000000205e+02 3.392100000000000100e-06 -6.793899033379488192e-06 1.581409313575219417e-05 0.000000000000000000e+00 8.319049698316753860e-06
