# Supplementary material for: Theoretical and experimental analysis of circularly polarized luminescence spectrophotometers for artifact-free measurements using a single CCD camera
Source: Nat Commun. 2023 Feb 24;14:1065. doi: 10.1038/s41467-023-36782-9 (PMC9958114; doi:10.1038/s41467-023-36782-9)
Supplement: Supplementary file 3 — Source Data [file 41467_2023_36782_MOESM3_ESM.zip › LesDataPubli/Camphorquinone/ArmsImbalance/R_Roue_00.cpl]

# lambda CPL Fluo Track1(+) Track2(+) Track1(-) Track2(-)
# tint= 1.0, HSS= 2, Gain= 0
# les lignes 95 115 135 155
# Nacc= 40
#  max somme 4 fluo : 88442.07499999998
698.32 -1.9504e-05 0.004246 3265.7 3287.2 3267.1 3286.9
698.06 5.2294e-05 0.0042777 3268.5 3285.5 3267.1 3288.6
697.8 -4.0139e-05 0.004348 3267.5 3289 3270.7 3288.6
697.55 2.12e-05 0.0044054 3270.2 3290.5 3269 3291.2
697.29 8.1975e-06 0.0044246 3270.1 3289.3 3271.6 3291.6
697.04 -6.6428e-05 0.0044868 3270 3293 3274 3291.2
696.78 1.1307e-06 0.0045154 3272.4 3293.1 3272.1 3293
696.53 1.9787e-06 0.0046056 3276.1 3294.4 3274.8 3293.3
696.27 1.1872e-05 0.0046454 3275.5 3295.9 3274.7 3296.1
696.02 -9.0455e-06 0.0046725 3275.6 3296.1 3276.6 3296.3
695.76 1.8939e-05 0.0046971 3277.4 3295.8 3276.8 3296.8
695.51 4.6641e-05 0.0047938 3278.1 3298.1 3277.5 3301.6
695.25 1.696e-05 0.0048337 3279.7 3300 3278.7 3300.4
694.99 2.12e-05 0.0048243 3278.8 3298.7 3279.4 3301.2
694.74 -3.3355e-05 0.0048834 3278.6 3300.6 3282.5 3301.5
694.48 1.0176e-05 0.004966 3281.8 3303.1 3281.7 3303.9
694.23 1.1307e-06 0.0049552 3280 3303.4 3281.4 3304.8
693.97 -3.1376e-05 0.0050363 3282.4 3305.9 3283.9 3304.6
693.71 2.2896e-05 0.0051692 3285.5 3307 3286.3 3309.7
693.46 -6.8689e-05 0.0051732 3284.8 3309.6 3287.9 3306.6
693.2 -1.9787e-05 0.0052402 3285.9 3311.9 3286.4 3310.6
692.94 -2.6571e-05 0.0052379 3285.5 3312.7 3285.7 3310.6
692.69 -1.1024e-05 0.005306 3287.4 3311.8 3289 3312.5
692.43 -3.3921e-05 0.0053623 3289.1 3313.5 3290.8 3312.2
692.17 -2.544e-06 0.0054016 3289.3 3313.2 3291.4 3315.2
691.92 -2.6854e-05 0.0054343 3290.8 3317.1 3290 3314
691.66 -5.1163e-05 0.0055565 3292.3 3318.3 3295.4 3316.8
691.4 -4.8054e-06 0.0056305 3294.6 3319.2 3295.7 3319.8
691.15 -3.1942e-05 0.0056311 3295.2 3319.9 3296.2 3318
690.89 -2.12e-05 0.0057136 3295.4 3320.8 3298.4 3322
690.63 -4.5793e-05 0.0057597 3297.7 3323.7 3298.7 3320.7
690.38 -8.4801e-07 0.005782 3298.9 3322 3299.4 3322.5
690.12 -5.0881e-06 0.0058078 3297.5 3323.2 3299.6 3324.8
689.86 -2.2614e-06 0.0058926 3301.6 3326.2 3300.2 3324.5
689.6 -3.4486e-05 0.0059197 3298.8 3326.2 3302.8 3327.1
689.35 -8.1975e-06 0.0060189 3301.6 3329.3 3302.9 3329.9
689.09 -2.6006e-05 0.0060593 3304.2 3330.2 3304.5 3328.3
688.83 7.6321e-06 0.0060862 3304.3 3327.4 3307.1 3330.8
688.57 -3.2224e-05 0.006221 3305.5 3332.7 3309.5 3333.8
688.32 -3.9857e-05 0.0062456 3306.8 3335.3 3308.3 3333.4
688.06 -2.855e-05 0.0063084 3308 3334.2 3311.7 3335.3
687.8 -4.7771e-05 0.0063259 3305.7 3337.2 3310.3 3337.6
687.54 8.4801e-06 0.006398 3311.5 3337.1 3311.1 3337.5
687.29 -2.9398e-05 0.0064398 3310.6 3340 3311.8 3338.6
687.03 2.3744e-05 0.0065274 3314.1 3340 3313.2 3341.3
686.77 -2.3462e-05 0.00653 3313.2 3340.7 3314.8 3340.2
686.51 4.5227e-06 0.0066264 3316 3343.6 3314.9 3342.9
686.25 -3.2507e-05 0.0066871 3315.6 3345.8 3317.1 3344.3
685.99 -9.0455e-06 0.0067417 3319 3346.1 3318.1 3344.4
685.74 -5.6534e-06 0.0068412 3319.4 3349.1 3319.3 3348.6
685.48 -9.5825e-05 0.0068692 3318.1 3349.7 3324 3347.1
685.22 -6.7558e-05 0.0069082 3321 3350.6 3323.6 3347.2
684.96 -1.9504e-05 0.0070032 3321.9 3351.8 3324.4 3352.6
684.7 -2.6854e-05 0.0070659 3323.2 3352.9 3326.4 3353.8
684.44 -6.247e-05 0.0071541 3323.4 3356.3 3328.5 3355.9
684.18 -2.2896e-05 0.0071892 3327.3 3357.1 3327.5 3355.3
683.93 1.8656e-05 0.0072714 3328.1 3357.6 3328.8 3359.9
683.67 -2.0918e-05 0.0072833 3328.9 3359 3329.7 3357.9
683.41 -2.12e-05 0.0073876 3329.1 3361.3 3332 3362.3
683.15 2.8267e-05 0.0074636 3331.7 3359.6 3334.9 3365.3
682.89 -3.6465e-05 0.0075572 3334.2 3365.7 3335.7 3364.1
682.63 -1.8939e-05 0.0076036 3334.9 3365.7 3337 3366.2
682.37 -1.7526e-05 0.0076479 3336.3 3369.2 3335.5 3366.8
682.11 -1.3003e-05 0.0076994 3337.8 3369 3337.8 3367.8
681.85 9.6108e-06 0.0077927 3336.9 3369.3 3340.5 3373.8
681.59 -3.1376e-05 0.0078845 3339.3 3372.3 3343.5 3373.7
681.33 -2.9963e-05 0.0079775 3342 3375.2 3344.5 3375.1
681.07 -4.0987e-05 0.0080185 3342.8 3376.4 3345.6 3375.7
680.82 -1.2155e-05 0.0081152 3346.2 3377.2 3347.9 3377.8
680.56 -3.8161e-05 0.0080688 3343.3 3378.3 3345.9 3377.5
680.3 -3.6465e-05 0.0082786 3346.7 3382.6 3350.8 3383.4
680.04 -1.0459e-05 0.0083295 3349.5 3381.9 3352.6 3384.1
679.78 1.5547e-05 0.0084171 3352.8 3383.9 3353.3 3385.8
679.52 -1.696e-06 0.0084694 3355.1 3384.8 3355.5 3385
679.26 -7.6321e-05 0.008574 3354.2 3388.5 3359.7 3387.3
679 -2.4875e-05 0.0086243 3355.6 3391 3357.1 3390.4
678.74 -1.583e-05 0.0087023 3357.9 3393.9 3357.3 3391.9
678.48 -1.0741e-05 0.0088278 3358.4 3395.4 3361.2 3397.2
678.22 -5.1446e-05 0.0088058 3357.5 3395.5 3361.8 3395.3
677.96 -1.6112e-05 0.0089321 3362.2 3398.4 3362.9 3397.8
677.69 -1.4982e-05 0.0090118 3364 3399 3365.9 3399.5
677.43 5.6534e-07 0.0091472 3367.5 3403.5 3366.6 3402.7
677.17 9.6108e-06 0.0091721 3368.8 3402.7 3368.1 3402.9
676.91 -9.6108e-05 0.0092496 3365.3 3409.1 3369.8 3405.1
676.65 -5.5686e-05 0.009351 3369.7 3409.3 3372.3 3407
676.39 -2.7419e-05 0.0094217 3370.6 3409.3 3374.2 3410.5
676.13 2.431e-05 0.0094836 3374.5 3409.3 3374.7 3411.7
675.87 -6.134e-05 0.0095365 3373.6 3413.8 3376.4 3411
675.61 -3.9291e-05 0.0096444 3376.9 3415.5 3378.4 3413.5
675.35 -2.4027e-05 0.009779 3377.7 3417.1 3382 3419.3
675.09 -4.8337e-05 0.0098644 3381.4 3421.5 3382.5 3418.4
674.83 -2.1766e-05 0.0099322 3382 3421.9 3384 3421.9
674.57 -1.4699e-05 0.010056 3385.4 3424.8 3386.2 3424.3
674.3 -8.1975e-06 0.010077 3385.9 3422 3389.7 3425.1
674.04 -3.9291e-05 0.010235 3387.3 3429.6 3390.4 3429.2
673.78 -2.968e-05 0.010226 3386.8 3429.2 3389.9 3429.8
673.52 -6.8689e-05 0.010427 3392.9 3433.7 3396.1 3430.9
673.26 -1.8374e-05 0.010469 3394.9 3434 3395.5 3432.9
673 -2.5158e-05 0.010535 3394.4 3435.2 3397.4 3436.1
672.74 -9.95e-05 0.010687 3396.9 3439.4 3403.2 3437
672.47 -3.6747e-05 0.010773 3397.6 3443 3400.7 3442.8
672.21 -3.0528e-05 0.010895 3403.9 3444.9 3403.9 3442.2
671.95 2.5723e-05 0.010997 3405.2 3445.4 3405.5 3447.9
671.69 -2.6288e-05 0.011082 3404.5 3448.2 3408.7 3450.1
671.43 2.0918e-05 0.011175 3409 3450.4 3408.5 3451.8
671.16 -1.1307e-05 0.011199 3408 3452.1 3409.3 3452.4
670.9 -3.7595e-05 0.011388 3413.1 3454.9 3416 3454.6
670.64 -1.4134e-05 0.011511 3414.6 3459.7 3415.6 3459.5
670.38 5.0881e-06 0.011573 3418.5 3460.4 3416.8 3459.1
670.12 2.12e-05 0.011558 3417.2 3458.8 3417 3460.5
669.85 2.0918e-05 0.011768 3421.9 3463 3422.2 3465.1
669.59 -2.2614e-06 0.011842 3420.7 3464.9 3424.6 3468.5
669.33 -2.7136e-05 0.011954 3425.3 3470.2 3425.3 3467.8
669.07 -2.431e-05 0.01204 3425 3473.4 3425.8 3472
668.8 1.0176e-05 0.012173 3429.4 3474.4 3429.2 3475
668.54 1.0741e-05 0.012314 3432.7 3475.9 3433.8 3478
668.28 -4.1835e-05 0.012427 3432.8 3481.2 3435.9 3480.6
668.02 -8.5367e-05 0.012553 3433.2 3484.5 3440 3483.8
667.75 -0.00010091 0.012678 3437.4 3488.3 3442.5 3484.5
667.49 -3.9857e-05 0.012796 3438.9 3490.1 3443.1 3490.8
667.23 5.6534e-07 0.012872 3442.9 3489.9 3444.9 3491.9
666.96 2.8267e-07 0.013029 3446.5 3495.4 3446.4 3495.4
666.7 -0.00013766 0.01315 3445.8 3500.8 3452.4 3495.2
666.44 -5.0033e-05 0.01331 3452.7 3503 3453.4 3499.4
666.17 -3.6747e-06 0.013325 3451.1 3503.5 3451.6 3503.7
665.91 -6.3036e-05 0.013469 3454.6 3504.4 3459.7 3503.9
665.65 -4.4097e-05 0.013519 3453.9 3506.2 3459.2 3507.6
665.38 -2.5158e-05 0.013736 3458.1 3513.7 3460.5 3513.8
665.12 -3.6465e-05 0.013886 3463.9 3515.8 3465.5 3514.2
664.86 7.2646e-05 0.01398 3464.2 3516.1 3464.6 3522.8
664.59 -1.4134e-05 0.014053 3465.4 3521.1 3466.7 3521
664.33 -8.6497e-05 0.014195 3468.6 3522.1 3475.2 3520.9
664.07 -5.7948e-05 0.014287 3470.7 3528.3 3471.7 3524.2
663.8 -5.0881e-06 0.014417 3472.7 3529.9 3473.6 3530.3
663.54 1.4416e-05 0.014668 3477.9 3532.7 3480.9 3537.1
663.28 -4.4097e-05 0.014697 3479.3 3535.1 3482.4 3534.3
663.01 -1.8939e-05 0.014856 3483.7 3539.5 3483.9 3538.1
662.75 -1.272e-05 0.014932 3486 3537.1 3489.4 3539.4
662.48 -0.00011872 0.015103 3485.5 3547 3491.8 3542.8
662.22 -3.1376e-05 0.01522 3488.3 3546.2 3493.9 3549.1
661.95 -6.247e-05 0.015436 3494.2 3553.8 3497.3 3551.3
661.69 1.3003e-05 0.015508 3496.3 3552.4 3498.5 3555.7
661.43 -3.1094e-05 0.015725 3504.1 3558.6 3503.8 3555.6
661.16 5.4555e-05 0.015793 3506 3559.5 3502.1 3560.4
660.9 -5.1446e-05 0.016051 3504.9 3567.7 3510 3568.3
660.63 -7.2081e-05 0.016203 3508.3 3568.6 3516.8 3570.7
660.37 -9.1585e-05 0.016216 3509.3 3574.2 3512.6 3569.4
660.1 -0.00010996 0.016429 3512.7 3579.6 3517.5 3574.6
659.84 -6.1905e-05 0.016591 3518.4 3580.3 3521.8 3578.2
659.57 2.1483e-05 0.016629 3522.3 3577.9 3522.2 3579.7
659.31 -1.4982e-05 0.0168 3524.3 3583.2 3526.1 3583.6
659.04 -7.1516e-05 0.016974 3526.3 3592.7 3526.7 3586.7
658.78 3.6747e-06 0.017151 3532.3 3590.1 3533.8 3592
658.51 7.3494e-06 0.017325 3531.1 3595.4 3536.1 3601.1
658.25 1.9787e-05 0.017483 3535.6 3600.1 3537.8 3604.1
657.98 -6.558e-05 0.017604 3538.6 3606.2 3540.8 3602.6
657.72 -3.6182e-05 0.017687 3540 3606.8 3542.6 3606.2
657.45 -4.0139e-05 0.017863 3546.3 3607.9 3549.5 3607.6
657.19 3.8726e-05 0.018103 3550.8 3614.8 3549.7 3617.1
656.92 -1.1872e-05 0.018268 3548.5 3622.4 3551.7 3624.4
656.66 -2.968e-05 0.018522 3560.3 3623.8 3562.3 3623.1
656.39 -4.2118e-05 0.018592 3558.3 3625.3 3564.4 3627.7
656.13 -5.3707e-06 0.018739 3565.2 3629.5 3565.1 3628.9
655.86 -4.4945e-05 0.018954 3568 3633.3 3572.6 3633.8
655.6 -2.6571e-05 0.019183 3574.1 3643 3572.2 3638.7
655.33 -7.3777e-05 0.019282 3573.3 3647.8 3573.8 3641.8
655.06 -7.0102e-05 0.01939 3575.2 3645.7 3580.5 3644.8
654.8 -8.1975e-05 0.019486 3577.9 3651.3 3579.7 3645.8
654.53 -8.3953e-05 0.019801 3585.1 3661.3 3583.7 3652.5
654.27 -8.3671e-05 0.019916 3586.8 3658.8 3591.3 3655.8
654 -1.2438e-05 0.020074 3591.2 3659.9 3593.9 3661.6
653.74 -0.00018374 0.020133 3587.7 3667.3 3596.8 3660.2
653.47 -2.8267e-06 0.0205 3599.1 3671 3601.4 3673
653.2 -4.4945e-05 0.020669 3602.2 3676.3 3605.4 3675.5
652.94 -8.6497e-05 0.020775 3600.7 3678 3610.2 3679.8
652.67 -6.8972e-05 0.020912 3608.1 3683.6 3609.8 3679.3
652.4 -7.7169e-05 0.021284 3613.6 3690.3 3620.1 3689.9
652.14 -3.9857e-05 0.021369 3616.4 3693.6 3618.8 3692.4
651.87 -6.558e-05 0.021618 3621 3699.9 3624.7 3697.7
651.6 -6.1905e-05 0.021768 3620 3703.7 3627.3 3705.5
651.34 -6.3601e-05 0.021911 3626.4 3706.9 3630.5 3705.5
651.07 -0.00010459 0.022113 3630.9 3713.6 3634.6 3708
650.8 -2.1483e-05 0.022404 3636.5 3717.7 3639.7 3719
650.54 -0.00019109 0.022558 3638.4 3726.5 3645.2 3716.3
650.27 -0.00019872 0.02285 3641.8 3730.3 3654.6 3725.6
650 -9.0172e-05 0.02301 3647.3 3733.3 3653.8 3731.9
649.74 -3.2507e-05 0.023221 3651.9 3736.2 3657.8 3739.1
649.47 -3.3355e-05 0.023285 3655.3 3735.8 3661 3738.6
649.2 2.9115e-05 0.023624 3662.5 3745.5 3663.6 3749.1
648.94 3.9291e-05 0.023772 3669 3748.4 3666.8 3749.7
648.67 -7.7734e-05 0.02406 3671.6 3756.9 3676.2 3754.6
648.4 -1.0459e-05 0.024242 3672.3 3761.8 3676.4 3764.9
648.13 4.4097e-05 0.024372 3677.2 3763 3678.5 3768.1
647.87 -6.5014e-05 0.024655 3682.9 3772.8 3686 3770.2
647.6 -0.00015462 0.024975 3686.7 3781.8 3695.2 3776.6
647.33 -8.7911e-05 0.025211 3689.1 3785.7 3698.7 3787.5
647.06 -4.3531e-05 0.025267 3694.1 3785.6 3699.4 3787
646.8 -6.6145e-05 0.025528 3698.1 3791.8 3705.7 3793.5
646.53 -7.0668e-05 0.025662 3703.7 3797.2 3706.4 3793.7
646.26 -0.00015377 0.026009 3705.8 3805.7 3717 3803.2
645.99 -0.00012296 0.026251 3709.7 3810.2 3721.8 3811.4
645.73 3.279e-05 0.026597 3720.5 3816.5 3723.8 3822.8
645.46 4.1835e-05 0.026763 3729.6 3819.1 3728.3 3821.5
645.19 -0.00017808 0.026897 3725.7 3828.3 3734.7 3821.6
644.92 -0.00011646 0.027273 3735.9 3832.8 3744 3830.7
644.65 -9.526e-05 0.027414 3737.6 3839.6 3742.5 3836.2
644.39 -0.00014953 0.027704 3746.3 3844 3753.4 3837.9
644.12 -0.00011476 0.028021 3751.8 3852.7 3757.2 3847.9
643.85 -5.1163e-05 0.028249 3751.4 3855.5 3761.6 3861.2
643.58 -8.5649e-05 0.028416 3761.7 3857.5 3768.6 3856.8
643.31 -2.2614e-05 0.028767 3768.5 3868.4 3770.4 3868.3
643.05 -0.00015236 0.028856 3762.2 3875.1 3773.4 3872.8
642.78 -0.00010035 0.029207 3772.8 3880.6 3781.1 3880
642.51 -0.00017413 0.029464 3779.2 3890.1 3786.2 3881.7
642.24 -0.00015321 0.029644 3784.2 3896.6 3786.7 3885.5
641.97 -7.0385e-05 0.029953 3791.4 3893.7 3799.7 3895.8
641.7 -0.00010741 0.03024 3791.8 3903.3 3804.4 3906.4
641.43 -0.00010713 0.030601 3802.4 3916.3 3807.3 3911.7
641.16 -8.8759e-05 0.030734 3807.8 3916.6 3812.1 3913.1
640.9 -1.4416e-05 0.031053 3816.2 3924 3815.6 3922.1
640.63 4.9185e-05 0.031283 3821.6 3927.8 3819.1 3929.6
640.36 -1.3851e-05 0.031565 3824.8 3933.5 3828.6 3936.1
640.09 5.9361e-06 0.031782 3826 3936.6 3834.2 3945.3
639.82 -6.6428e-05 0.032212 3837.3 3951.5 3841.5 3949.9
639.55 -5.8796e-05 0.032407 3837.5 3956.2 3845.2 3958.6
639.28 4.5227e-05 0.032716 3849.5 3960.1 3850.4 3965
639.01 -4.5793e-05 0.033027 3852.9 3972.8 3855.4 3971.2
638.74 -0.00017723 0.033257 3853.5 3979.3 3864.8 3975
638.47 -7.0385e-05 0.033678 3863.1 3989.9 3868.1 3988.7
638.2 -0.00017017 0.033966 3869.1 3995.5 3879.7 3991.1
637.94 -0.00016875 0.034193 3871.9 3998.4 3886.8 3998.3
637.67 -2.9963e-05 0.034369 3881.3 4000.1 3886.8 4002.9
637.4 3.8726e-05 0.034755 3888.4 4009.6 3891.3 4015.9
637.13 -5.5686e-05 0.035174 3898.4 4023.3 3900.3 4020.2
636.86 -2.431e-05 0.03553 3909.3 4029.1 3908.8 4026.5
636.59 -0.00012042 0.035653 3904.3 4034.7 3912.9 4032.7
636.32 -0.00020324 0.036092 3913.3 4045.8 3924.9 4039.4
636.05 -8.7063e-05 0.036389 3921.3 4050.1 3928.6 4049.7
635.78 -0.00018289 0.036601 3920.7 4061.3 3931 4055.4
635.51 -5.7665e-05 0.03726 3940.6 4074.4 3941.5 4070.3
635.24 -0.00018967 0.03738 3939.8 4077.9 3949.2 4070.5
634.97 -0.00015377 0.037773 3949.9 4083.8 3959 4079.3
634.7 -5.5686e-05 0.038011 3954.5 4093.2 3955.9 4089.6
634.43 -9.6956e-05 0.038286 3961.7 4099.2 3963.9 4092.8
634.16 2.544e-05 0.038664 3971.2 4100.6 3973.7 4105.4
633.89 -4.8619e-05 0.039007 3977.3 4108.7 3984.1 4111.1
633.62 -0.00012777 0.039235 3979.2 4122.4 3983.9 4115.9
633.35 -0.0001354 0.039779 3988.5 4135.3 3995.5 4130.3
633.08 -0.00011674 0.039986 3994.7 4135.3 4003.7 4134.1
632.81 -7.0668e-05 0.040277 3998.7 4140.9 4009 4144.9
632.53 -7.406e-05 0.040527 4004.9 4151 4010.1 4149.6
632.26 -9.8935e-05 0.040902 4011.9 4156.4 4022.3 4158.1
631.99 -0.00017752 0.041013 4010.9 4161.7 4025.5 4160.5
631.72 -0.00013399 0.041563 4025.8 4174.3 4035.3 4171.9
631.45 -6.3036e-05 0.041956 4032.4 4185.5 4038.3 4185.8
631.18 -0.00022953 0.042151 4033.5 4193 4046.8 4186
630.91 -8.2823e-05 0.042356 4037.5 4194.8 4047.5 4197.6
630.64 1.6678e-05 0.04286 4052.1 4203.2 4057 4209.7
630.37 -0.00014982 0.042995 4054.6 4210.8 4062.8 4205.7
630.1 -0.00012014 0.043605 4068.9 4222.2 4077.1 4219.7
629.83 -0.00012579 0.043939 4071.9 4232.6 4081.6 4231.3
629.56 -0.00018911 0.044324 4081.7 4241.6 4092.5 4235.7
629.28 -0.00023349 0.044803 4083.8 4255.7 4101.6 4252.8
629.01 -7.5473e-05 0.045087 4093.7 4256.6 4106.2 4262.5
628.74 -0.00026288 0.045536 4101.1 4272.3 4118.7 4266.6
628.47 -0.00028776 0.04593 4111.1 4284.1 4125.4 4272.9
628.2 -0.00015632 0.046221 4119.6 4291 4125.5 4283.2
627.93 -0.0001012 0.046727 4130.3 4298.5 4138 4297.2
627.66 -0.00017554 0.047179 4136.8 4308.6 4151.1 4307.4
627.38 -0.00015462 0.047376 4140.3 4315.2 4152.3 4313.6
627.11 -3.9574e-06 0.048027 4159.2 4320 4169.7 4330.1
626.84 -9.8935e-05 0.048349 4159.2 4342 4166.1 4340.1
626.57 -0.00015321 0.048732 4166.3 4345.6 4181.9 4347.6
626.3 -0.00010713 0.049132 4176.2 4353.5 4189.6 4357.4
626.03 -0.00014642 0.049677 4190.3 4372.3 4196.7 4365.7
625.75 -0.00019957 0.050159 4201 4381.5 4211.1 4373.9
625.48 -0.00021455 0.050713 4204.5 4400.1 4217.6 4394.2
625.21 -6.1057e-05 0.05086 4214.1 4393.5 4224 4397.9
624.94 -0.00030642 0.051544 4221.8 4418.2 4240.3 4409.6
624.67 -0.00014077 0.05197 4237.2 4427.4 4242.6 4420.4
624.39 -0.00018826 0.052238 4238.3 4431.2 4252.8 4429
624.12 -0.00020041 0.05271 4253.6 4437.6 4267.9 4434.1
623.85 -0.00020211 0.053291 4260.9 4455.4 4275.8 4452.5
623.58 -0.00019335 0.053731 4271.2 4467.2 4283.1 4462
623.3 -0.00020805 0.054243 4282.4 4478.1 4295.4 4472.8
623.03 -0.00017017 0.054836 4294.8 4492 4306.1 4488.3
622.76 -0.00048167 0.055109 4296.4 4500.6 4323.4 4484.9
622.49 -0.00014925 0.055846 4311.9 4516.1 4325.8 4516.7
622.21 -0.00029087 0.056045 4313 4524.9 4332 4518.2
621.94 -0.00012014 0.056511 4332.9 4529.2 4340.8 4526.4
621.67 -4.8337e-05 0.057118 4343.2 4539.6 4354.1 4546.1
621.4 -0.00024479 0.05759 4352.1 4556.6 4366.6 4549.4
621.12 -0.00018798 0.058033 4358.8 4567 4373.2 4564.8
620.85 -0.00014473 0.058585 4373.2 4579.4 4383.3 4576.8
620.58 -0.00019815 0.058916 4377.8 4592.1 4387.7 4584.4
620.31 -0.00022925 0.059609 4395.3 4609.4 4402.4 4596.2
620.03 -0.00016678 0.059887 4391.7 4612.3 4409 4614.9
619.76 -0.00013907 0.060239 4409.4 4622.3 4413.3 4613.9
619.49 -0.00016791 0.060639 4408.9 4633.3 4421.3 4630.8
619.21 -3.7313e-05 0.061261 4430.8 4642.3 4434 4642.3
618.94 -0.00028324 0.061746 4427.8 4661.3 4447.3 4655.8
618.67 -0.00028295 0.06197 4433.3 4666.4 4452.2 4660.2
618.39 -0.00013879 0.062836 4463.9 4677.8 4472.6 4674.3
618.12 -0.00016225 0.063374 4461.8 4695.9 4479.4 4699.2
617.85 -0.00013059 0.063705 4470.7 4701 4487.5 4706.4
617.57 -0.00031942 0.064464 4490.3 4724.8 4505.7 4711.9
617.3 -0.00011618 0.065214 4505.7 4732.2 4522.4 4738.6
617.03 -0.0002007 0.065742 4513.7 4753 4528.7 4750.3
616.75 -0.00015321 0.066303 4537.5 4761.3 4543.1 4753.4
616.48 -0.00032846 0.066608 4530.4 4774.2 4551.5 4766.2
616.21 -9.526e-05 0.067032 4544 4779.4 4554.7 4781.7
615.93 -0.00026204 0.067827 4553.7 4802.9 4573.7 4799.8
615.66 -0.00032394 0.067993 4565.1 4809.2 4577.5 4793
615.38 -0.00016141 0.068744 4580.4 4817.8 4594.9 4818.1
615.11 -0.0001125 0.069103 4585.1 4826.3 4600.2 4831.4
614.84 -0.00016395 0.069915 4603.5 4849.7 4614.9 4846.6
614.56 -0.00019052 0.070242 4612.7 4857.2 4623.1 4850.7
614.29 -0.00023716 0.070756 4619.2 4871 4634.1 4864.9
614.01 -0.00025271 0.07154 4632.7 4884.4 4656 4885.4
613.74 -0.00030783 0.07194 4641.4 4900.9 4659.6 4891.9
613.47 -0.00016141 0.072712 4655.6 4918.4 4669.8 4918.3
613.19 -0.00034882 0.073388 4674.5 4934 4692.4 4921
612.92 -0.00010996 0.074111 4692.8 4948.2 4699.6 4945.3
612.64 -0.0001696 0.074665 4691.8 4965.3 4709.6 4968.2
612.37 -0.0002578 0.0751 4708.5 4971.1 4727 4966.8
612.09 -0.00028663 0.076001 4721.5 4998 4741.1 4992.4
611.82 -0.00018345 0.076527 4740.6 5014.6 4743.3 5001.1
611.54 -0.00012098 0.077342 4756.3 5021.8 4769.4 5024.2
611.27 -0.00021257 0.077797 4765.4 5033.4 4781.9 5031.1
611 -0.00028408 0.078462 4773.1 5058.4 4789.5 5049.7
610.72 -0.00031179 0.079261 4798 5073.3 4811.2 5058.9
610.45 -0.00031179 0.079649 4798.6 5087.5 4814.1 5075.5
610.17 -0.00039602 0.080567 4815.1 5111.6 4834.4 5095.8
609.9 -0.00022529 0.081277 4830.6 5127.6 4842.2 5119.3
609.62 -0.0002366 0.081953 4846.4 5136 4864.2 5132.9
609.35 -0.00025667 0.082452 4855.1 5152 4871.2 5145.3
609.07 -0.00028776 0.083346 4880.2 5167.3 4896.7 5158.4
608.8 -0.00031461 0.084112 4880.5 5197.2 4901.9 5190.9
608.52 -0.00040902 0.084561 4896.9 5199.9 4923.3 5190.1
608.25 -0.00032535 0.085379 4919.5 5214.3 4941.4 5207.3
607.97 -0.00018091 0.086358 4928 5241.9 4950.6 5248.6
607.7 -0.00032535 0.086896 4942.8 5260.8 4961.9 5251.1
607.42 -0.00023264 0.087762 4965.1 5278.1 4978.9 5271.2
607.15 -0.00030557 0.08823 4973.3 5294.6 4986.2 5280.5
606.87 -0.00039376 0.089211 4992.5 5314.6 5013.5 5300.8
606.59 -0.00020239 0.08989 5005.8 5319.3 5030.3 5326
606.32 -0.00039178 0.090683 5022 5346.8 5046.3 5336.4
606.04 -0.00033581 0.091407 5033 5362.2 5060.5 5359.9
605.77 -0.00026486 0.092373 5059.9 5390.1 5072.1 5378.9
605.49 -0.00028578 0.092932 5070.8 5396.7 5091.1 5391.8
605.22 -0.0003344 0.093836 5082.8 5419.4 5110.6 5417.7
604.94 -0.00035419 0.094649 5106.1 5438.3 5128.6 5429.4
604.67 -0.00029567 0.095477 5123.3 5454.7 5146.1 5451.4
604.39 -0.00020946 0.096335 5140.4 5482.2 5152.8 5476
604.11 -0.00047008 0.097424 5159.4 5507.5 5187.2 5493.7
603.84 -0.00020296 0.097973 5171.8 5526.2 5180.9 5517.3
603.56 -0.00047121 0.098837 5189.5 5543 5214.2 5526
603.29 -0.00033129 0.099988 5208.3 5567.7 5234.2 5564.3
603.01 -0.00033553 0.10084 5226.9 5588 5251.9 5583.3
602.73 -0.0005823 0.1016 5242.9 5607.2 5277 5589.8
602.46 -0.00035447 0.10221 5256.2 5627.5 5273.8 5613.8
602.18 -0.00031857 0.1035 5278.1 5658.7 5297.8 5650.3
601.91 -0.00020663 0.10412 5309.5 5665.7 5313.3 5651.2
601.63 -0.00039659 0.10526 5318.4 5691.8 5346 5684.3
601.35 -0.00026345 0.1058 5331.1 5707.5 5348.4 5701.5
601.08 -0.00036182 0.10712 5351.9 5738.1 5380.5 5734.7
600.8 -0.00027108 0.10818 5380.4 5758.7 5402.6 5756.9
600.52 -0.00030331 0.10893 5398.4 5776.6 5419.6 5771
600.25 -0.00028832 0.11007 5417.6 5812.3 5433.5 5802.7
599.97 -0.00032818 0.11067 5431.9 5821.1 5453.2 5813.2
599.69 -0.00059926 0.112 5450.7 5863.5 5481.4 5841.1
599.42 -0.00035503 0.11279 5475.7 5870.2 5499 5862
599.14 -0.00042457 0.11387 5491.2 5902.1 5517.7 5891
598.86 -0.00048478 0.11481 5509.5 5922.9 5541.2 5911.7
598.59 -0.00048563 0.11603 5533.2 5953.9 5564 5941.7
598.31 -0.00036351 0.11641 5548.1 5960.1 5569.6 5949.4
598.03 -0.00046612 0.11789 5574 5992.6 5607.1 5984.4
597.76 -0.00054697 0.119 5596.1 6033.3 5618.8 6007.7
597.48 -0.00036549 0.1198 5620 6039.6 5640.1 6027.4
597.2 -0.00052775 0.12105 5640.6 6064.4 5677.5 6054.7
596.93 -0.00044266 0.12199 5662 6092.6 5687.1 6078.5
596.65 -0.00041242 0.12279 5671.8 6115.2 5698.5 6105.5
596.37 -0.00043616 0.1243 5700.4 6150.4 5731.4 6142.7
596.09 -0.00046867 0.12495 5715 6163.2 5748.5 6155.2
595.82 -0.00060944 0.12649 5751.6 6206.9 5779.4 6180.8
595.54 -0.00059559 0.12763 5771 6230.4 5805.6 6212.3
595.26 -0.00014529 0.12844 5794.1 6251 5801 6245
594.98 -0.00037765 0.12977 5817.6 6281 5840.1 6270.1
594.71 -0.00046499 0.13102 5843 6303.1 5876.9 6295.9
594.43 -0.00064308 0.13204 5848 6336.9 5896.4 6328.4
594.15 -0.00054753 0.13346 5885.5 6375.2 5916.4 6357.7
593.87 -0.00056789 0.13448 5912.8 6394.5 5943.2 6374.6
593.6 -0.00041864 0.13556 5935.7 6413.2 5965.8 6406.3
593.32 -0.00046528 0.13714 5958.9 6464.1 5986.6 6450.7
593.04 -0.00046895 0.13795 5988.2 6477.3 6009.2 6456.9
592.76 -0.00072788 0.13911 6000.4 6503.6 6045.9 6484.8
592.49 -0.00072251 0.14073 6020.3 6565 6055.9 6536.7
592.21 -0.00044832 0.14181 6060.1 6566.1 6090.3 6556.5
591.93 -0.00019787 0.14293 6086.9 6593.9 6101 6590.5
591.65 -0.00052435 0.14476 6121.3 6647.2 6143.1 6622.6
591.37 -0.00050372 0.14571 6125.2 6663.1 6168.1 6661.4
591.1 -0.00052973 0.14692 6159 6697.2 6189 6680.2
590.82 -0.00047771 0.14803 6183.1 6718.9 6214.1 6707.7
590.54 -0.00049015 0.14997 6215.4 6772.2 6246.9 6760.3
590.26 -0.00044012 0.15114 6243.6 6800.3 6268.4 6786.2
589.98 -0.0006459 0.15261 6262.3 6834.2 6308.4 6823.2
589.71 -0.00041553 0.15377 6294.7 6858.9 6325.2 6852.6
589.43 -0.00041609 0.15503 6313.9 6900 6339.7 6889
589.15 -0.00061142 0.1566 6355 6926.5 6391.1 6908.6
588.87 -0.0004274 0.15787 6367.4 6969.1 6396.7 6960.7
588.59 -0.00037199 0.15952 6415.1 6998 6438.4 6988.3
588.31 -0.00067869 0.16071 6417.5 7042 6460.4 7024.8
588.04 -0.00062499 0.16249 6461.9 7079.6 6499 7061.5
587.76 -0.00063573 0.16402 6492.6 7111.8 6535.3 7098.2
587.48 -0.00056986 0.16531 6514.1 7149.6 6551.3 7136.4
587.2 -0.00048591 0.16668 6549.1 7171.8 6586.2 7165.9
586.92 -0.00033101 0.16839 6585 7217.9 6608.9 7212.5
586.64 -0.00050598 0.16952 6600.2 7254 6630.5 7239.6
586.36 -0.00089183 0.1714 6619.8 7308.4 6676.4 7286.1
586.08 -0.0004958 0.17242 6641.4 7333.5 6678.7 7327
585.81 -0.00055573 0.17442 6692.4 7371.4 6732 7361.7
585.53 -0.00049891 0.17595 6728.8 7423.2 6745.2 7395.5
585.25 -0.0006818 0.17749 6746.3 7461.8 6782.7 7437.9
584.97 -0.00079855 0.17916 6765.8 7516.8 6806.9 7487.3
584.69 -0.00065495 0.18081 6813.3 7544.5 6845.7 7519
584.41 -0.00080646 0.18208 6827.2 7580.7 6872.3 7554.5
584.13 -0.00063827 0.18333 6852.4 7604 6896.9 7592.1
583.85 -0.00060011 0.18581 6907.6 7661.9 6946.9 7648.3
583.57 -0.00055912 0.18711 6936.6 7694.8 6969.7 7678.4
583.29 -0.00065184 0.18887 6961.9 7746.2 7000.3 7727
583.01 -0.00069848 0.19051 6990.2 7790.8 7030.3 7769.2
582.74 -0.00069056 0.19231 7040.3 7821.1 7079.1 7798.8
582.46 -0.00065297 0.19382 7062 7861.1 7104.5 7845.9
582.18 -0.00046867 0.19557 7111.4 7904.1 7130.6 7881.7
581.9 -0.00085564 0.19674 7126.9 7939.6 7164 7900.9
581.62 -0.00051983 0.19942 7156.7 8004.7 7202.7 8004.7
581.34 -0.00079826 0.20019 7194.3 8012.5 7241.1 7988.8
581.06 -0.00082964 0.20267 7243 8081.6 7283.1 8048.4
580.78 -0.00060718 0.20445 7275.7 8099.4 7334.2 8104.1
580.5 -0.00042825 0.20543 7304.7 8130.1 7339 8126.6
580.22 -0.00054329 0.20751 7342.8 8183.1 7383 8175.4
579.94 -0.00079204 0.20942 7380.6 8238.2 7423.4 8211
579.66 -0.00043927 0.21139 7424.7 8276 7456.9 8269.3
579.38 -0.00077028 0.21296 7438 8328.1 7488.9 8310.9
579.1 -0.00059728 0.21478 7493.8 8360 7529.8 8343.1
578.82 -0.0006476 0.21646 7518.8 8419 7547.3 8390.2
578.54 -0.00079657 0.21831 7569.1 8445.2 7609.8 8415.5
578.26 -0.00077819 0.22093 7599.3 8530.4 7639.3 8501.6
577.98 -0.00067671 0.22168 7623.1 8531.4 7667.2 8515.6
577.7 -0.0006524 0.2239 7668.6 8588.5 7707.1 8569.4
577.42 -0.00079911 0.22584 7698.9 8647.6 7740.4 8618.3
577.14 -0.0010552 0.22768 7737 8693.1 7787.6 8650.4
576.86 -0.00059926 0.22933 7778.8 8726.4 7807.1 8701.7
576.58 -0.0010179 0.2319 7820.3 8779.3 7886.1 8755.1
576.3 -0.00045538 0.23324 7853 8821.8 7878.2 8806.8
576.02 -0.0008237 0.23461 7883.5 8853.9 7923 8820.6
575.74 -0.00069 0.23723 7938.7 8917.1 7969.7 8887.1
575.46 -0.00061085 0.23899 7964.8 8962.7 7998.6 8942.5
575.18 -0.00084801 0.24102 8005.2 9000.9 8060.5 8981.2
574.9 -0.00079374 0.24275 8043.3 9037.3 8098 9021.8
574.62 -0.0010583 0.24476 8074.2 9116.2 8119.7 9068.1
574.34 -0.00070639 0.24644 8119.9 9141.7 8153 9112.3
574.05 -0.00077197 0.24905 8172.2 9197 8215.9 9172.4
573.77 -0.00073862 0.25091 8204 9242.3 8251.6 9224.6
573.49 -0.0010255 0.25278 8228.2 9308.7 8280.6 9270.4
573.21 -0.00078696 0.25489 8287.9 9328.7 8343.4 9314.6
572.93 -0.00088109 0.25682 8307.6 9394.8 8366.8 9376
572.65 -0.00090285 0.25868 8351.5 9444.6 8400.3 9413.5
572.37 -0.0011646 0.26011 8377.1 9481.1 8438.5 9439.5
572.09 -0.0011479 0.26291 8444.3 9544.6 8498.1 9496.8
571.81 -0.001021 0.26527 8482.1 9606.5 8534.9 9569.1
571.53 -0.00070526 0.26639 8519.9 9625.2 8551.6 9594.6
571.25 -0.00077367 0.26947 8544.5 9707.4 8608.9 9703.4
570.97 -0.0010187 0.27057 8610.7 9707.4 8668.2 9674.9
570.68 -0.00078752 0.27338 8646.9 9797.9 8691.6 9773.1
570.4 -0.00080703 0.27538 8676.4 9853.9 8724.9 9831
570.12 -0.00109 0.27768 8741.2 9887.4 8805.6 9855.4
569.84 -0.00078272 0.27977 8763.7 9949.1 8823 9939.1
569.56 -0.00068576 0.28181 8813.6 10010 8847.8 9983.7
569.28 -0.0010281 0.28422 8854.8 10072 8907.9 10034
569 -0.0010255 0.28606 8890.8 10097 8963.6 10079
568.72 -0.00058258 0.28858 8955.1 10149 9003.7 10146
568.43 -0.00082285 0.29127 8996.1 10248 9034.5 10214
568.15 -0.00097069 0.29226 9005 10256 9076.9 10242
567.87 -0.0010428 0.29529 9079.4 10319 9150.4 10298
567.59 -0.0010159 0.29743 9113.1 10393 9169.9 10360
567.31 -0.0010117 0.29993 9161.1 10444 9229.4 10423
567.03 -0.00094893 0.30291 9230.1 10505 9297.1 10488
566.74 -0.0012418 0.30466 9258.8 10572 9321 10524
566.46 -0.0010459 0.30686 9304.9 10612 9369.2 10584
566.18 -0.0012231 0.30918 9341.6 10668 9424.3 10642
565.9 -0.00090144 0.31154 9398.3 10726 9456.1 10704
565.62 -0.00089522 0.31468 9470 10810 9510.7 10771
565.34 -0.0012387 0.31652 9489.4 10837 9580.3 10818
565.05 -0.0012144 0.31944 9569.1 10927 9618.3 10869
564.77 -0.00090794 0.32226 9622.5 10970 9686.5 10954
564.49 -0.0010807 0.32459 9643 11052 9715.5 11028
564.21 -0.0014529 0.32741 9710.9 11120 9788.9 11069
563.93 -0.0011462 0.32932 9750.9 11145 9834.4 11127
563.64 -0.0011386 0.3326 9813.1 11236 9887.6 11210
563.36 -0.0014493 0.33497 9856.8 11308 9934.9 11258
563.08 -0.0013079 0.3378 9898 11375 9986 11348
562.8 -0.0012076 0.34077 9966.4 11434 10054 11415
562.51 -0.0012203 0.34354 10045 11506 10106 11459
562.23 -0.00074456 0.34648 10101 11570 10150 11554
561.95 -0.00097295 0.3487 10123 11643 10186 11619
561.67 -0.0013034 0.35187 10199 11710 10274 11669
561.38 -0.0014009 0.35464 10244 11788 10322 11743
561.1 -0.0013478 0.35806 10291 11888 10371 11849
560.82 -0.0011963 0.36042 10359 11934 10423 11892
560.54 -0.0011462 0.36366 10431 12002 10496 11965
560.25 -0.001222 0.36729 10491 12099 10563 12063
559.97 -0.0013893 0.36897 10526 12128 10615 12094
559.69 -0.0011575 0.37306 10595 12252 10662 12216
559.41 -0.0011533 0.37459 10649 12268 10713 12230
559.12 -0.0012364 0.37929 10711 12393 10800 12373
558.84 -0.0013096 0.38125 10750 12448 10835 12417
558.56 -0.0015733 0.38479 10852 12517 10934 12460
558.28 -0.0015759 0.38779 10876 12617 10967 12569
557.99 -0.0014399 0.39191 10983 12685 11075 12650
557.71 -0.0011796 0.39398 11025 12744 11096 12711
557.43 -0.001142 0.39828 11092 12849 11179 12835
557.14 -0.0015776 0.40088 11154 12910 11253 12870
556.86 -0.0013667 0.4045 11221 13011 11303 12972
556.58 -0.0015903 0.40728 11272 13084 11362 13034
556.3 -0.0018942 0.41127 11355 13184 11452 13113
556.01 -0.0016991 0.41472 11402 13283 11497 13228
555.73 -0.0012675 0.41779 11495 13319 11578 13290
555.45 -0.001395 0.42191 11556 13440 11645 13406
555.16 -0.0011649 0.42365 11620 13446 11705 13428
554.88 -0.0014948 0.4279 11656 13595 11758 13565
554.6 -0.0017068 0.43175 11779 13655 11879 13604
554.31 -0.0013947 0.43497 11823 13770 11892 13716
554.03 -0.0018331 0.43903 11908 13860 12001 13791
553.75 -0.0016268 0.44214 11949 13934 12055 13897
553.46 -0.0018167 0.44559 12018 14034 12116 13972
553.18 -0.0015307 0.44927 12110 14082 12218 14055
552.9 -0.0016036 0.45272 12164 14193 12263 14151
552.61 -0.0013025 0.45563 12219 14261 12311 14238
552.33 -0.001791 0.45964 12325 14352 12419 14287
552.04 -0.0016678 0.46267 12329 14451 12448 14422
551.76 -0.0018659 0.4675 12460 14575 12546 14496
551.48 -0.0017401 0.47038 12526 14619 12625 14564
551.19 -0.0014925 0.47507 12609 14737 12703 14699
550.91 -0.0016728 0.47735 12653 14784 12765 14748
550.63 -0.001804 0.48148 12734 14911 12826 14844
550.34 -0.0020505 0.48546 12829 14985 12939 14914
550.06 -0.0020123 0.4887 12849 15097 12968 15038
549.77 -0.0019032 0.49276 12986 15126 13114 15085
549.49 -0.0020067 0.49611 12993 15278 13115 15222
549.21 -0.0016531 0.49949 13074 15325 13202 15307
548.92 -0.0017656 0.5033 13163 15412 13288 15381
548.64 -0.0019287 0.5073 13244 15533 13351 15469
548.35 -0.0021361 0.51108 13333 15620 13441 15539
548.07 -0.0022017 0.51387 13358 15697 13490 15635
547.79 -0.0022597 0.51769 13438 15780 13579 15720
547.5 -0.0016672 0.52172 13547 15866 13645 15816
547.22 -0.0017472 0.52602 13630 15963 13741 15920
546.93 -0.0019954 0.52904 13662 16065 13784 16010
546.65 -0.0020499 0.53301 13766 16134 13892 16079
546.36 -0.0020146 0.53728 13825 16263 13951 16211
546.08 -0.0019405 0.54122 13919 16362 14023 16294
545.8 -0.0017254 0.54358 13972 16402 14077 16355
545.51 -0.0020567 0.55045 14109 16560 14239 16507
545.23 -0.0020878 0.55168 14148 16573 14281 16522
544.94 -0.0018617 0.55526 14189 16693 14309 16649
544.66 -0.0018546 0.56012 14320 16788 14429 16733
544.37 -0.0022995 0.56281 14344 16882 14473 16808
544.09 -0.0019925 0.56712 14427 16974 14558 16930
543.8 -0.0023996 0.57087 14534 17046 14671 16970
543.52 -0.0018696 0.57535 14575 17193 14698 17151
543.23 -0.0021627 0.57873 14661 17256 14797 17201
542.95 -0.0023168 0.58299 14758 17343 14905 17286
542.66 -0.0020822 0.58549 14791 17443 14906 17374
542.38 -0.0021347 0.58838 14854 17507 14972 17436
542.1 -0.0023236 0.59357 14972 17604 15113 17539
541.81 -0.0022382 0.59715 15044 17697 15174 17629
541.53 -0.0022438 0.60182 15108 17842 15236 17771
541.24 -0.0024304 0.60378 15160 17875 15298 17797
540.96 -0.0025254 0.60827 15280 17963 15413 17872
540.67 -0.0020163 0.61276 15345 18067 15484 18029
540.39 -0.0026789 0.61527 15389 18145 15547 18066
540.1 -0.0018636 0.61953 15469 18258 15586 18210
539.82 -0.002267 0.62202 15532 18308 15664 18239
539.53 -0.0025808 0.62764 15659 18422 15813 18348
539.24 -0.0017251 0.62983 15690 18478 15815 18451
538.96 -0.0025361 0.63431 15743 18626 15902 18560
538.67 -0.0027069 0.6366 15811 18678 15959 18586
538.39 -0.0027286 0.64216 15958 18784 16099 18684
538.1 -0.0029822 0.64455 15947 18867 16133 18789
537.82 -0.0025251 0.64825 16060 18925 16219 18860
537.53 -0.0018221 0.65371 16175 19049 16305 19018
537.25 -0.0030851 0.65663 16199 19150 16390 19067
536.96 -0.002537 0.66026 16319 19210 16465 19132
536.68 -0.0024253 0.66389 16402 19285 16546 19215
536.39 -0.0025669 0.66885 16471 19416 16641 19358
536.11 -0.0027289 0.67154 16532 19496 16687 19410
535.82 -0.0021556 0.6766 16662 19593 16788 19529
535.53 -0.0024225 0.67925 16718 19658 16852 19577
535.25 -0.0029412 0.68317 16752 19786 16920 19694
534.96 -0.0023015 0.68983 16937 19911 17062 19832
534.68 -0.0025389 0.69217 16960 19976 17111 19902
534.39 -0.0027306 0.69607 17048 20049 17218 19978
534.11 -0.0023253 0.70022 17118 20161 17272 20109
533.82 -0.0030011 0.70635 17282 20304 17430 20186
533.53 -0.002929 0.70818 17279 20373 17438 20274
533.25 -0.0025723 0.71504 17418 20508 17591 20453
532.96 -0.0028521 0.71973 17464 20669 17649 20603
532.68 -0.0029296 0.72247 17588 20679 17765 20596
532.39 -0.0032148 0.72773 17666 20844 17844 20738
532.1 -0.0032094 0.73262 17753 20962 17943 20869
531.82 -0.0026659 0.73926 17935 21106 18068 21004
531.53 -0.0030153 0.74226 17967 21171 18151 21089
531.25 -0.0028069 0.74783 18106 21292 18267 21205
530.96 -0.0029861 0.75296 18150 21464 18330 21380
530.67 -0.0025884 0.75796 18305 21552 18446 21464
530.39 -0.0035484 0.76359 18382 21700 18589 21593
530.1 -0.0032046 0.76827 18497 21799 18682 21700
529.82 -0.0032795 0.77226 18593 21867 18794 21778
529.53 -0.0035444 0.77965 18693 22079 18920 21993
529.24 -0.0033994 0.78659 18850 22240 19060 22149
528.96 -0.0035684 0.79078 18956 22320 19172 22221
528.67 -0.0032626 0.79656 19056 22473 19261 22390
528.38 -0.0035905 0.80278 19183 22638 19387 22524
528.1 -0.0026992 0.80767 19346 22704 19497 22616
527.81 -0.0031015 0.814 19397 22906 19592 22827
527.52 -0.0032875 0.8199 19557 23032 19736 22920
527.24 -0.0030271 0.82602 19690 23139 19888 23069
526.95 -0.0027676 0.83243 19832 23290 20009 23222
526.66 -0.0036722 0.8389 19942 23473 20152 23358
526.38 -0.0029717 0.84312 20033 23554 20227 23485
526.09 -0.0036563 0.85142 20221 23730 20448 23634
525.8 -0.0031317 0.85817 20331 23921 20532 23846
525.52 -0.0034834 0.86158 20386 24013 20607 23926
525.23 -0.0033805 0.87187 20643 24232 20838 24128
524.94 -0.0034551 0.87436 20680 24307 20877 24198
524.66 -0.0037816 0.88168 20799 24497 21025 24388
524.37 -0.0032632 0.88729 20906 24639 21108 24553
524.08 -0.003515 0.89224 21058 24729 21248 24608
523.8 -0.0029663 0.89923 21178 24888 21374 24821
523.51 -0.0032541 0.90461 21296 25017 21495 24929
523.22 -0.0035342 0.91195 21412 25211 21639 25125
522.94 -0.0037064 0.91612 21517 25297 21745 25197
522.65 -0.0041587 0.92055 21591 25402 21856 25298
522.36 -0.0039229 0.92908 21798 25580 22044 25480
522.08 -0.0038647 0.93378 21859 25751 22078 25629
521.79 -0.0037154 0.93662 21978 25759 22189 25642
521.5 -0.0041977 0.9429 22039 25949 22298 25837
521.21 -0.0046796 0.95068 22219 26148 22465 25979
520.93 -0.0035393 0.94856 22171 26068 22400 25985
520.64 -0.0041182 0.95543 22340 26212 22586 26094
520.35 -0.0044577 0.96176 22428 26426 22667 26270
520.07 -0.0041058 0.96457 22528 26453 22749 26311
519.78 -0.0037072 0.96745 22586 26490 22821 26398
519.49 -0.004471 0.97329 22661 26696 22907 26547
519.2 -0.00456 0.97427 22694 26717 22933 26554
518.92 -0.0042822 0.97797 22787 26789 23013 26637
518.63 -0.0046429 0.97996 22855 26782 23124 26640
518.34 -0.0045962 0.98041 22820 26833 23090 26697
518.05 -0.0048619 0.99224 23048 27156 23303 26981
517.77 -0.0048246 0.9887 23005 27029 23272 26868
517.48 -0.0039769 0.99089 23053 27057 23303 26954
517.19 -0.0040252 0.99325 23093 27144 23322 27017
516.9 -0.0041691 0.99277 23119 27076 23375 26963
516.62 -0.0047019 0.99554 23127 27183 23414 27054
516.33 -0.0041089 0.99774 23215 27202 23467 27090
516.04 -0.003997 0.99802 23175 27224 23452 27147
515.75 -0.0045996 0.99899 23206 27268 23478 27132
515.47 -0.0047811 0.99797 23210 27230 23478 27075
515.18 -0.0047469 1 23228 27308 23489 27148
514.89 -0.0039698 0.99871 23239 27222 23483 27115
514.6 -0.0039037 0.99772 23204 27233 23425 27109
514.31 -0.004839 0.99868 23211 27261 23481 27103
514.03 -0.0050075 0.9996 23188 27305 23485 27159
513.74 -0.0043124 0.99891 23231 27261 23468 27117
513.45 -0.0044148 0.99812 23259 27213 23486 27049
513.16 -0.0038638 0.99767 23214 27224 23431 27099
512.87 -0.0047949 0.99324 23089 27141 23358 26986
512.59 -0.0050298 0.99402 23163 27101 23444 26936
512.3 -0.0047689 0.98869 22997 27029 23269 26879
512.01 -0.004274 0.98788 22984 26971 23269 26878
511.72 -0.0048905 0.98495 22955 26898 23240 26749
511.43 -0.0041185 0.97868 22811 26763 23063 26651
511.15 -0.0043497 0.97712 22734 26750 23017 26649
510.86 -0.0045595 0.97264 22705 26615 22963 26470
510.57 -0.0045199 0.97007 22654 26565 22897 26409
510.28 -0.004711 0.9639 22528 26410 22788 26254
509.99 -0.0040201 0.96181 22446 26390 22686 26274
509.71 -0.0043746 0.95453 22351 26185 22584 26031
509.42 -0.0045343 0.95422 22340 26187 22576 26022
509.13 -0.0048079 0.94901 22215 26059 22486 25904
508.84 -0.0043967 0.94708 22197 26003 22438 25855
508.55 -0.0042197 0.94269 22083 25892 22347 25782
508.26 -0.0043992 0.93937 22020 25835 22265 25691
507.97 -0.0047907 0.93698 21978 25764 22248 25611
507.69 -0.0045767 0.92993 21800 25624 22066 25486
507.4 -0.0050844 0.9274 21792 25521 22080 25359
507.11 -0.0051825 0.92578 21714 25542 21991 25361
506.82 -0.0050861 0.92255 21696 25417 21970 25241
506.53 -0.0050084 0.92154 21648 25406 21932 25248
506.24 -0.0045827 0.91696 21552 25299 21818 25160
505.96 -0.0045029 0.91434 21530 25215 21783 25069
505.67 -0.0044928 0.91192 21439 25167 21724 25054
505.38 -0.0053348 0.9088 21393 25077 21713 24925
505.09 -0.005055 0.90807 21373 25103 21642 24925
504.8 -0.0053306 0.90576 21323 25057 21598 24860
504.51 -0.0046918 0.90343 21260 24972 21551 24849
504.22 -0.0049634 0.90104 21255 24895 21535 24736
503.93 -0.0053071 0.90172 21265 24928 21547 24741
503.65 -0.0050731 0.90031 21203 24933 21469 24751
503.36 -0.0049309 0.89839 21166 24898 21413 24709
503.07 -0.0048571 0.89672 21135 24839 21395 24670
502.78 -0.0050267 0.89726 21153 24828 21438 24668
502.49 -0.0052226 0.89731 21092 24889 21387 24723
502.2 -0.0047014 0.89409 21087 24752 21360 24608
501.91 -0.0050123 0.89362 21047 24761 21343 24614
501.62 -0.0049284 0.89257 21049 24728 21326 24569
501.33 -0.0049363 0.89231 21010 24768 21275 24596
501.05 -0.0049855 0.89309 21059 24741 21338 24580
500.76 -0.0050833 0.89189 20982 24773 21258 24600
500.47 -0.0052438 0.88828 20933 24668 21211 24481
500.18 -0.0046791 0.88993 21013 24656 21270 24500
499.89 -0.0051771 0.88751 20914 24629 21212 24469
499.6 -0.0048201 0.88706 20899 24633 21172 24480
499.31 -0.0045148 0.88576 20909 24579 21156 24426
499.02 -0.0051915 0.88441 20846 24579 21125 24399
498.73 -0.0052441 0.88017 20750 24434 21086 24306
498.44 -0.004707 0.87963 20778 24423 21049 24278
498.15 -0.0049487 0.87684 20721 24358 21001 24201
497.86 -0.0051189 0.87305 20643 24267 20933 24104
497.57 -0.0049631 0.86976 20586 24165 20882 24022
497.29 -0.0048181 0.8647 20512 24038 20778 23879
497 -0.0051008 0.8601 20387 23969 20657 23788
496.71 -0.0045747 0.85692 20356 23854 20608 23702
496.42 -0.0040623 0.84844 20183 23619 20445 23522
496.13 -0.0043345 0.84248 20047 23503 20309 23383
495.84 -0.004255 0.8359 19952 23309 20209 23190
495.55 -0.0045632 0.82684 19788 23063 20068 22939
495.26 -0.0047551 0.81992 19622 22940 19894 22791
494.97 -0.0044752 0.81011 19425 22699 19688 22567
494.68 -0.0038305 0.79994 19263 22402 19508 22308
494.39 -0.004177 0.78894 19028 22152 19286 22041
494.1 -0.0036213 0.77712 18759 21881 19010 21812
493.81 -0.0034506 0.76584 18584 21595 18789 21495
493.52 -0.0035857 0.75218 18353 21215 18572 21116
493.23 -0.0031622 0.73864 18059 20913 18256 20830
492.94 -0.0028519 0.72441 17774 20538 17988 20500
492.65 -0.0032603 0.71078 17523 20215 17726 20131
492.36 -0.0029375 0.69436 17204 19809 17392 19737
492.07 -0.0028564 0.67852 16844 19462 17035 19401
491.78 -0.0022631 0.66153 16539 19017 16702 18980
491.49 -0.0026147 0.64378 16183 18585 16365 18536
491.2 -0.0026235 0.62699 15846 18198 16009 18129
490.91 -0.0027241 0.60821 15493 17723 15659 17648
490.62 -0.0018292 0.59194 15164 17296 15327 17297
490.33 -0.0021325 0.5727 14774 16871 14915 16823
490.04 -0.0020318 0.55469 14402 16437 14548 16403
489.75 -0.0018767 0.53518 14022 15935 14180 15927
489.46 -0.0015982 0.51677 13659 15498 13791 15488
489.17 -0.0015668 0.49873 13297 15059 13430 15054
488.88 -0.0016005 0.47941 12908 14603 13033 14586
488.59 -0.0013294 0.46203 12544 14194 12662 14194
488.3 -0.0013116 0.44272 12165 13716 12285 13721
488.01 -0.0013192 0.42534 11824 13294 11939 13292
487.72 -0.0010812 0.40763 11468 12881 11558 12876
487.43 -0.00083558 0.39007 11127 12424 11228 12450
487.14 -0.00075784 0.37289 10772 12040 10849 12050
486.85 -0.0011541 0.35638 10447 11641 10535 11627
486.56 -0.0010015 0.34097 10122 11262 10226 11278
486.27 -0.00071798 0.32487 9795.4 10888 9875.9 10905
485.98 -0.00055714 0.30964 9502.8 10521 9561.9 10531
485.69 -0.00040026 0.29477 9202.2 10155 9263.2 10181
485.4 -0.0004469 0.28055 8925.5 9827.8 8963.9 9826.6
485.11 -0.00018458 0.26714 8632.4 9500.6 8686.4 9538.3
484.82 -0.00050937 0.25362 8357.4 9180.5 8423.1 9201.1
484.53 -0.00034938 0.24161 8119.4 8894 8171.1 8914.8
484.24 -0.00047376 0.22888 7857.3 8597.7 7910.4 8608.9
483.95 -0.00025921 0.21757 7627 8335.3 7662.9 8348.3
483.66 -0.00054669 0.20676 7400.2 8077.6 7455.3 8084.4
483.37 -0.00033497 0.19575 7181.2 7824.5 7212.1 7825.8
483.08 -0.00015914 0.18592 6979 7585 7009.5 7601.3
482.79 2.1483e-05 0.17595 6771.8 7334.9 6810.5 7375.5
482.5 -0.00032592 0.16683 6589.5 7132.3 6625.4 7139.4
482.21 -0.0002007 0.15797 6397.6 6925.8 6434.4 6944.8
481.92 -6.7276e-05 0.14966 6236.7 6719.9 6267.1 6744.3
481.63 -0.00019759 0.14197 6081.9 6544.3 6108.3 6553.2
481.34 0.00010911 0.13428 5924.9 6354.9 5943.8 6383.5
481.05 -0.00033949 0.12712 5776.5 6189.2 5813 6195.7
480.76 -0.00014614 0.12049 5648.2 6032.9 5667.3 6039.1
480.46 -0.00018345 0.11359 5499.3 5869.5 5527.1 5881.1
480.17 -3.5334e-05 0.10793 5389.3 5730.6 5409.6 5747.7
479.88 -3.1094e-05 0.10163 5255.4 5576.7 5284.6 5603.1
479.59 -5.9361e-06 0.096545 5158.8 5463.2 5172 5475.9
479.3 -0.00024847 0.09098 5030.3 5336.2 5063.6 5347.6
479.01 -0.00015773 0.086 4931.6 5220.3 4955.4 5230.1
478.72 -0.00017639 0.081469 4844.2 5110.3 4865.8 5116.3
478.43 -1.0459e-05 0.07717 4757.2 5003.2 4775.5 5020.6
478.14 -4.5227e-06 0.072848 4675.1 4905.1 4682.2 4911.8
477.85 5.5121e-05 0.068849 4589.1 4814 4593.8 4823.6
477.56 -0.00011844 0.065288 4513.9 4735.6 4522.4 4733.7
477.27 -0.00015264 0.061807 4436.6 4646.9 4458.6 4655.4
476.98 -0.00015603 0.058738 4372 4578.2 4391.8 4584.2
476.68 -5.823e-05 0.055619 4321.9 4497 4330.8 4500.7
476.39 6.9537e-05 0.052722 4256.6 4429.4 4264.6 4443.5
476.1 0.00013116 0.049995 4204.6 4363.8 4206.9 4377.7
475.81 -9.3281e-05 0.047232 4148.3 4303.2 4155.3 4301.9
475.52 -6.4732e-05 0.044574 4086.3 4237.1 4102.6 4247.6
475.23 3.0246e-05 0.04201 4040.7 4174.3 4047.8 4184.1
474.94 8.678e-05 0.039769 3994.9 4124.3 3996.2 4133.3
474.65 1.8374e-05 0.037277 3942.2 4059.5 3953.8 4072.8
474.36 -8.5649e-05 0.035266 3899.8 4017.5 3911.5 4021.5
474.07 7.9996e-05 0.033098 3858.8 3964.7 3861.1 3974
473.78 5.7948e-05 0.031279 3820.3 3921.5 3824.8 3931.2
473.48 -3.0811e-05 0.029635 3789.5 3888.3 3789.2 3885.3
473.19 0.00012748 0.027903 3753.1 3838.5 3755.4 3852.1
472.9 -4.2966e-05 0.026482 3720.6 3811.3 3727.4 3814.2
472.61 6.134e-05 0.024991 3692.7 3774.4 3693.7 3780.8
472.32 6.0492e-05 0.02363 3664.3 3738.8 3669.1 3749
472.03 8.5932e-05 0.022399 3642.3 3712.3 3640.1 3717.7
471.74 6.8406e-05 0.021073 3614.9 3679.1 3615.4 3685.7
471.45 3.6747e-06 0.020013 3587.3 3659.2 3591.3 3663.5
471.15 5.6534e-06 0.018803 3566.8 3627.4 3569.5 3630.6
470.86 -2.0918e-05 0.017775 3544.3 3603.5 3549.1 3606.5
470.57 6.5014e-06 0.016756 3523.4 3580.8 3525.6 3583.5
470.28 1.4134e-06 0.015813 3506.7 3554.5 3510.4 3558.3
469.99 -7.3494e-06 0.014922 3482 3536.8 3489 3543.2
469.7 -2.855e-05 0.01421 3470.2 3521 3474.3 3522.6
469.41 5.0881e-06 0.013362 3453.9 3498.5 3457.9 3502.9
469.12 -3.1094e-06 0.012785 3442.2 3488.9 3442.3 3488.7
468.82 9.8935e-06 0.012149 3430.3 3472.5 3430 3473.1
468.53 1.2155e-05 0.011585 3417.3 3457.4 3420.1 3461.2
468.24 2.5723e-05 0.01109 3407.5 3443.8 3411.2 3449.7
467.95 9.1303e-05 0.01051 3397.2 3431.1 3395.3 3437.3
467.66 -6.8972e-05 0.010095 3387.6 3423.9 3391.2 3421.5
467.37 -4.4097e-05 0.009526 3375.1 3409.9 3379 3409.9
467.08 2.855e-05 0.0090073 3367.7 3395.2 3367.6 3397.5
466.78 8.7628e-06 0.0085601 3357.3 3385.6 3358.2 3387.3
466.49 -5.2859e-05 0.0080824 3347.4 3375.2 3350.2 3373.4
466.2 2.855e-05 0.0075634 3336.9 3359.2 3339.7 3364.5
465.91 1.1024e-05 0.007058 3327.6 3348.5 3328.8 3350.7
465.62 -3.0246e-05 0.0066871 3319.1 3341.4 3321.3 3340.9
465.33 1.1024e-05 0.0063219 3312.2 3331.1 3313.7 3333.5
465.03 1.6678e-05 0.0059759 3304.8 3323.6 3305.6 3325.9
464.74 5.6534e-06 0.0057348 3300.7 3319.7 3299.3 3318.9
464.45 1.4134e-06 0.0055158 3295.9 3313.2 3296.3 3313.7
464.16 3.9574e-05 0.0053046 3291.5 3307 3291.5 3310.5
463.87 3.4203e-05 0.0050963 3285.7 3302.5 3287 3306.8
463.58 -3.7878e-05 0.0049303 3280.9 3301.6 3283.8 3301.2
463.28 3.6747e-05 0.0046725 3278.1 3292.4 3278.3 3295.8
462.99 1.3851e-05 0.0043681 3273.3 3285.4 3272.8 3286.2
462.7 1.8374e-05 0.0041199 3267.8 3280.1 3267 3280.9
462.41 2.12e-05 0.0039 3263 3274.6 3262.6 3276.1
462.12 3.0528e-05 0.0036866 3258.2 3269 3258.3 3271.8
461.83 1.4416e-05 0.0034992 3256.3 3265.5 3254.2 3264.8
461.53 -2.3179e-05 0.0032852 3248.2 3260.6 3251.3 3261.7
461.24 3.2507e-05 0.0031294 3247.1 3255.3 3247.4 3258.4
460.95 -2.431e-05 0.0029658 3242.9 3253.6 3244.3 3252.9
460.66 1.7808e-05 0.0028536 3242.5 3249.8 3241.3 3250.2
460.37 2.544e-06 0.0027592 3239.8 3247 3240.5 3248
460.07 -1.7526e-05 0.0026209 3235.9 3245.5 3236.8 3244.9
459.78 6.5014e-06 0.0025132 3233.6 3242.8 3233.7 3243.5
459.49 -5.6534e-07 0.0023609 3230.6 3239.6 3230.5 3239.4
459.2 -4.5227e-06 0.0022913 3229 3236.6 3230.6 3237.8
458.91 2.8267e-05 0.0022404 3229.1 3234.9 3228.6 3236.9
458.62 -8.7628e-06 0.0021328 3225.1 3233.8 3226.5 3234.5
458.32 -1.7808e-05 0.0020547 3225.4 3230.7 3226.7 3230.4
458.03 -1.159e-05 0.0019501 3222.3 3229.3 3223.1 3229.1
457.74 -3.0528e-05 0.001908 3222.2 3228.5 3222.9 3226.5
457.45 -1.5425e-17 0.0018662 3220.5 3226.6 3221.6 3227.7
457.16 1.8656e-05 0.0017661 3219.5 3223.9 3219 3225.1
456.86 2.2048e-05 0.0017497 3218.6 3223.2 3218.9 3225.5
456.57 2.544e-06 0.0016714 3217 3222.7 3216.7 3222.7
456.28 1.1307e-06 0.0016152 3215.1 3221 3216 3222.1
455.99 -2.6288e-05 0.0015787 3214.1 3220.5 3216.2 3220.2
455.69 3.9574e-06 0.0015671 3214.7 3218.9 3215.9 3220.4
455.4 -2.6571e-05 0.0015649 3214.3 3220.4 3215.6 3219.4
455.11 -1.7808e-05 0.0015798 3214.5 3221.3 3215 3220.3
454.82 -1.5264e-05 0.0015196 3212.9 3220.1 3213.5 3219.3
454.53 -1.7808e-05 0.001555 3213.5 3220.1 3215.1 3220.2
454.23 1.5547e-05 0.0015171 3213.5 3218 3214.1 3219.9
453.94 4.5227e-06 0.0015078 3213.4 3218 3214.2 3219.2
453.65 -6.5014e-06 0.0014809 3212.3 3217.9 3213.5 3218.6
453.36 6.2188e-06 0.0014309 3212.9 3216.3 3212.4 3216.3
453.07 1.583e-05 0.0013834 3210.6 3214.8 3211.4 3216.9
452.77 2.3744e-05 0.0013517 3211.2 3214.3 3210.1 3215.3
452.48 -1.6395e-05 0.0013263 3209.2 3215.3 3209.7 3214.4
452.19 1.3286e-05 0.0013164 3209.2 3213.3 3210 3215.3
451.9 2.8267e-06 0.0013105 3210.5 3214 3209.6 3213.2
451.6 -1.6678e-05 0.0013396 3209.3 3215.4 3210.2 3214.9
451.31 1.696e-06 0.0013246 3210 3215 3209.2 3214.4
451.02 -1.159e-05 0.0013413 3209.4 3216 3209.5 3215.1
450.73 2.2614e-05 0.0013789 3211.5 3215.1 3210.6 3216.2
450.43 -1.696e-06 0.0013783 3209.3 3216.4 3210.4 3217.2
450.14 -9.6108e-06 0.0013958 3210.8 3216.9 3210.9 3216.2
449.85 1.9787e-06 0.0014538 3211.7 3217.5 3212.3 3218.4
449.56 1.8091e-05 0.0015338 3212.8 3220.7 3212 3221.5
449.26 -8.4801e-06 0.0015807 3214.7 3221.8 3214.2 3220.4
448.97 2.2048e-05 0.0017056 3216.5 3224.1 3216 3225.6
448.68 2.544e-06 0.0018823 3219.2 3229.9 3219 3229.9
448.39 -6.2188e-06 0.0020737 3223.2 3235.3 3222.3 3233.9
448.09 2.3462e-05 0.0024007 3229.2 3241.1 3229.7 3243.7
447.8 -6.2188e-06 0.0028448 3235.7 3253.9 3237.9 3255.5
447.51 -2.4027e-05 0.0034935 3247.7 3272.1 3249.1 3271.4
447.22 -1.6395e-05 0.0044735 3263.7 3299.1 3265.1 3299.1
446.92 -0.00017497 0.0070326 3297.1 3385.1 3299.3 3371.9
446.63 -0.00053792 0.015925 3435.2 3641.4 3452.3 3610.9
446.34 -0.0014385 0.027883 3658.1 3958.6 3703.7 3877
446.05 -0.0017933 0.037838 3866.6 4196.8 3921.4 4093.1
445.75 -0.0023787 0.045736 4007.4 4393.9 4099.5 4275.6
445.46 -0.0024573 0.050582 4139.4 4476 4235.1 4354.4
445.17 -0.0027258 0.050747 4175.9 4456.2 4274.1 4313.3
444.88 -0.0022294 0.044415 4090.3 4247 4181.4 4140.8
444.58 -0.0016918 0.034884 3906.8 3999 3984.1 3926.7
444.29 -0.00109 0.027052 3752.3 3811.4 3798.8 3761.5
444 -0.00081861 0.021046 3620.5 3676.5 3656.1 3639.6
443.71 -0.00055121 0.016179 3521.3 3559.3 3546.2 3535.5
443.41 -0.00037793 0.012058 3436.5 3460.7 3454.9 3445.7
443.12 -0.00019193 0.0085488 3365 3373.7 3378.5 3370.2
442.83 -0.00010317 0.0058052 3310.9 3312.1 3314.9 3306.9
442.54 -5.3425e-05 0.003891 3265.9 3269.5 3270.6 3269.5
442.24 -1.2438e-05 0.0029658 3245.8 3249.9 3247.5 3250.4
441.95 -1.3286e-05 0.0024533 3233.9 3239.8 3235 3239.7
441.66 1.9787e-06 0.0021203 3225.6 3233.1 3226.2 3234
441.36 7.6321e-06 0.0019049 3221.7 3226.8 3222.8 3228.6
441.07 -2.0635e-05 0.0017427 3218 3225.8 3217.9 3223.8
440.78 2.2614e-06 0.0016401 3216.1 3222.2 3216 3222.2
440.49 1.159e-05 0.0015934 3215.4 3220.8 3214.8 3221.2
440.19 1.0459e-05 0.0014984 3212.6 3218.8 3212.6 3219.8
439.9 -2.2331e-05 0.0014396 3211.2 3218.7 3211.7 3217.1
439.61 1.583e-05 0.0014281 3211.3 3217.4 3210.8 3218.3
439.31 1.7526e-05 0.0013704 3208.9 3216.1 3209.5 3218.2
439.02 1.2155e-05 0.0013792 3209.8 3216.7 3209.4 3217.4
438.73 2.1766e-05 0.001356 3209.4 3214.8 3209.9 3217.2
438.44 2.8267e-05 0.0013172 3208.7 3213.8 3208.8 3216.5
438.14 1.1307e-06 0.0013336 3209.1 3216 3208.6 3215.6
437.85 3.7878e-05 0.0012862 3208 3213.9 3207 3216.2
437.56 2.2331e-05 0.0012944 3208.5 3213.9 3208 3215.4
437.26 8.1975e-06 0.0012893 3208.1 3214.8 3207.5 3214.9
436.97 3.7878e-05 0.001259 3207.9 3212.7 3207 3215.2
436.68 -2.8267e-07 0.0012706 3208.3 3213.8 3208.1 3213.6
436.39 6.982e-05 0.0012661 3207.7 3212.4 3206.2 3217
436.09 2.544e-05 0.0012296 3206.6 3213.2 3205.8 3214.6
435.8 2.2331e-05 0.0012141 3206.5 3212.8 3205.5 3213.8
435.51 9.0455e-06 0.0012172 3206.2 3211.6 3207.5 3213.7
435.21 1.4699e-05 0.0011923 3206.3 3211.3 3206.4 3212.7
434.92 4.975e-05 0.0011827 3207.2 3210.2 3205.6 3213
434.63 2.2896e-05 0.0011581 3205.4 3211.6 3204.3 3212.6
434.33 1.3003e-05 0.0011646 3205.8 3211.7 3204.9 3212
434.04 3.4769e-05 0.0011089 3205.2 3208.6 3204.6 3211
433.75 2.4875e-05 0.0011064 3204.8 3209.5 3204 3210.9
433.46 2.0352e-05 0.0010939 3204.4 3210.6 3202.6 3210.6
433.16 2.2614e-05 0.0010645 3203.6 3208.4 3203.3 3210.1
432.87 4.6075e-05 0.0010937 3204.9 3209.1 3203 3211.1
432.58 6.4166e-05 0.0010383 3204.4 3207.2 3201.5 3210
432.28 -1.1307e-06 0.001034 3202.9 3208.7 3202.7 3208.4
431.99 3.1094e-05 0.001012 3203.4 3207.4 3201.6 3208.4
431.7 3.6747e-05 0.00099896 3203.2 3206.6 3201.7 3208.3
431.4 3.9291e-05 0.00095514 3201.9 3205 3201.2 3207.8
431.11 2.8832e-05 0.00094186 3200.7 3206.1 3199.9 3207.9
430.82 3.4203e-05 0.0009314 3200.8 3205.1 3200.2 3207.6
430.52 1.4134e-05 0.0009266 3201.3 3204.6 3201.4 3206
430.23 1.272e-05 0.00087317 3199.5 3204.5 3199.2 3205.4
429.94 3.6182e-05 0.00087345 3199.9 3204.9 3197.8 3206
429.65 2.8267e-07 0.00085451 3198.7 3204.3 3199.2 3204.7
429.35 2.0635e-05 0.00082738 3199 3202.2 3199.1 3204.1
429.06 1.696e-05 0.00078752 3197.5 3201.8 3197.9 3203.8
428.77 5.1446e-05 0.00077565 3198.5 3201.1 3196.7 3203.8
428.47 3.7313e-05 0.00076434 3197.3 3201.3 3196.6 3203.9
428.18 1.9504e-05 0.00072788 3197.1 3201 3196 3201.6
427.89 3.5051e-05 0.0007259 3197.1 3200.4 3195.9 3202.2
427.59 3.9574e-06 0.00070781 3195.5 3200.1 3196.8 3201.6
427.3 2.6288e-05 0.0006476 3195.8 3198.1 3195.1 3199.7
427.01 3.1942e-05 0.0006459 3195.5 3198.1 3194.8 3200.1
426.71 -1.4134e-06 0.00060803 3193.6 3198.3 3194.3 3198.9
426.42 2.3744e-05 0.00060096 3194.1 3197.5 3193.7 3199.2
426.13 1.8656e-05 0.00057948 3194.1 3197.3 3193.2 3198
425.83 7.9148e-06 0.00053312 3192.6 3196.6 3192.3 3197.1
425.54 1.9787e-05 0.00052011 3192.4 3195.4 3192.5 3197.1
425.25 4.6075e-05 0.0004927 3192.8 3193.7 3191.8 3196.7
424.95 1.9504e-05 0.00050344 3192.8 3195.3 3191.8 3195.9
424.66 5.9361e-06 0.00046273 3191.1 3194.4 3191.5 3195.3
424.37 2.12e-05 0.00043616 3191.4 3192.9 3191.1 3194.5
424.07 1.8656e-05 0.00042401 3190.9 3193.5 3190.1 3194.4
423.78 3.7878e-05 0.00041553 3190.9 3192.1 3190.3 3194.9
423.49 1.5547e-05 0.00039433 3189.5 3192.6 3189.8 3194.3
423.19 1.4982e-05 0.00036945 3189.8 3191.4 3189.9 3192.8
422.9 3.1659e-05 0.00035447 3190 3190.2 3189.8 3192.8
422.61 2.2896e-05 0.0003344 3189.6 3190.5 3188.9 3191.9
422.31 8.1975e-06 0.00032027 3188.5 3191.1 3188.4 3191.7
422.02 6.7841e-06 0.00028945 3188.2 3190.2 3187.9 3190.5
421.73 2.8267e-06 0.00030302 3188.4 3191 3188 3190.8
421.43 4.8054e-06 0.00026712 3187.1 3189.3 3188 3190.6
421.14 7.0668e-06 0.00025243 3187.9 3189.2 3187.3 3189.2
420.85 8.7628e-06 0.0002643 3187.4 3189.3 3187.7 3190.3
420.55 1.3851e-05 0.00022472 3186.5 3188.6 3186.4 3189.7
420.26 6.2188e-06 0.00022444 3186.4 3188.5 3186.8 3189.4
419.97 -5.6534e-07 0.00022444 3186.9 3188.3 3187.3 3188.7
419.67 8.4801e-06 0.00019109 3186.3 3188.2 3185.6 3188.2
419.38 2.6006e-05 0.00019957 3187.3 3186.9 3186.5 3188.3
419.09 2.0918e-05 0.00017073 3185.7 3186.7 3185.6 3188.5
418.79 2.8267e-07 0.00016141 3185.7 3187.8 3185 3187.2
418.5 -2.2614e-06 0.00015547 3185.5 3186.3 3186.4 3187
418.2 1.1872e-05 0.00014077 3186.4 3186.2 3185.2 3186.1
417.91 1.8374e-05 0.00013653 3185.1 3186.2 3184.7 3187.4
417.62 1.0741e-05 0.00013455 3184.7 3186.2 3185 3187.4
417.32 5.6534e-07 0.0001125 3184.9 3186.4 3184.3 3185.8
417.03 -1.5425e-17 0.00011137 3184.4 3185.5 3185.1 3186.2
416.74 -1.159e-05 9.6391e-05 3184.2 3185.6 3184.9 3185.3
416.44 -2.544e-06 8.3388e-05 3184 3185.5 3184 3185.2
416.15 -4.2401e-06 9.0172e-05 3184.1 3185.5 3184.4 3185.4
415.86 9.6108e-06 6.8972e-05 3184.2 3185.2 3183.1 3185
415.56 5.3707e-06 7.4342e-05 3184 3185.3 3183.5 3185.2
415.27 1.9504e-05 5.5686e-05 3184 3184.1 3183.2 3185
414.98 2.544e-06 4.551e-05 3184 3183.8 3183.8 3183.9
414.68 7.9148e-06 5.6534e-05 3183.4 3184.4 3183.5 3185.2
414.39 1.0459e-05 4.6641e-05 3183.9 3183.6 3183.7 3184.3
414.1 1.1307e-05 2.6006e-05 3183 3183.2 3183.2 3184.3
413.8 1.3003e-05 3.6747e-05 3183.6 3183.7 3183 3184.2
413.51 1.9504e-05 1.8374e-05 3183.2 3183 3182.7 3184.1
413.21 -4.2401e-06 2.1766e-05 3182.6 3183.4 3183.4 3183.8
412.92 4.5227e-06 8.4801e-06 3182.5 3183.3 3182.5 3183.8
412.63 -7.9148e-06 2.1483e-05 3182.8 3184 3183 3183.5
412.33 2.2614e-06 7.9148e-06 3182.5 3182.8 3183.1 3183.6
412.04 3.3921e-06 0 3182.6 3182.9 3182.6 3183.3
