# Supplementary material for: Theoretical and experimental analysis of circularly polarized luminescence spectrophotometers for artifact-free measurements using a single CCD camera
Source: Nat Commun. 2023 Feb 24;14:1065. doi: 10.1038/s41467-023-36782-9 (PMC9958114; doi:10.1038/s41467-023-36782-9)
Supplement: Supplementary file 3 — Source Data [file 41467_2023_36782_MOESM3_ESM.zip › LesDataPubli/Camphorquinone/ArmsImbalance/R_Roue_01_0.5cpl]

6.983200000000000500e+02 -4.920899999999999760e-06 -7.752318589284743844e-04 7.650699091854615665e-04 2.904944127754476816e-06 -1.065943189704950055e-05
6.980599999999999454e+02 -2.306700000000000124e-05 -7.924592335713249568e-04 7.453896542867956970e-04 2.904944127754476816e-06 -4.263772758819800218e-05
6.977999999999999545e+02 -5.105499999999999822e-05 -7.850760730101080534e-04 6.814288258661482366e-04 -1.016730444714991562e-04 -1.492320465587511819e-05
6.975499999999999545e+02 -1.168700000000000008e-05 -7.727708054080687861e-04 7.478496861491372655e-04 4.066921778860230387e-05 -5.116527310583954063e-05
6.972899999999999636e+02 2.275900000000000012e-05 -7.260107885203173151e-04 7.724500047724641542e-04 0.000000000000000000e+00 4.050584120879004347e-05
6.970399999999999636e+02 -5.843600000000000260e-06 -8.121476617345922949e-04 7.995103552581213358e-04 5.809888255508953633e-06 -1.492320465586542305e-05
6.967799999999999727e+02 -4.367300000000000012e-05 -8.441413574998989002e-04 7.552297817361398533e-04 -7.843349144943691763e-05 -1.918697741469103899e-05
6.965299999999999727e+02 -2.644999999999999917e-05 -8.416803039794820262e-04 7.872101959464579456e-04 -1.161977651103111759e-05 -3.837395482937238793e-05
6.962699999999999818e+02 -5.228500000000000000e-06 -8.146087152549978932e-04 8.019703871204518454e-04 2.904944127754476816e-06 -1.279131827645746264e-05
6.960199999999999818e+02 7.381400000000000174e-06 -8.096866082141866965e-04 8.241106738814481161e-04 -3.776427366084782747e-05 4.050584120879004347e-05
6.957599999999999909e+02 -3.075599999999999827e-07 -8.293750363774539261e-04 8.290307376061090269e-04 -5.809888255522163959e-06 4.263772758815922501e-06
6.955099999999999909e+02 6.151199999999999653e-06 -8.293750363774539261e-04 8.437909287801029267e-04 -2.904944127767687142e-06 1.492320465586542305e-05
6.952500000000000000e+02 8.919199999999999240e-06 -8.589076786223437659e-04 8.757713429904321863e-04 1.742966476654007207e-05 2.131886379407961251e-06
6.949900000000000091e+02 -4.305800000000000347e-06 -8.146087152550090605e-04 8.068904508451239235e-04 2.033460889429454846e-05 -2.131886379409900109e-05
6.947400000000000091e+02 -1.291700000000000016e-05 -8.072255546937809898e-04 7.822901322217858675e-04 -5.228899429963342315e-05 1.705509103527338345e-05
6.944800000000000182e+02 -6.151199999999999653e-06 -8.392192504590764279e-04 8.265707057437786257e-04 0.000000000000000000e+00 -1.065943189704950055e-05
6.942300000000000182e+02 -1.260999999999999955e-05 -8.909013743876392040e-04 8.659312155411104731e-04 -6.390877081065133550e-05 2.558263655292461873e-05
6.939700000000000273e+02 -3.167899999999999942e-05 -8.638297856631549625e-04 7.995103552581213358e-04 -5.809888255514237594e-05 -1.279131827645746264e-05
6.937100000000000364e+02 3.229399999999999946e-05 -8.392192504590875951e-04 9.028316934761006435e-04 -4.357416191635678026e-05 8.740734155580396985e-05
6.934600000000000364e+02 -1.876099999999999876e-05 -8.933624279080559696e-04 8.536310562294470829e-04 -2.904944127754476816e-06 -3.197829569114850502e-05
6.932000000000000455e+02 -1.353300000000000070e-05 -8.909013743876392040e-04 8.610111518164383949e-04 -1.452472063878559398e-05 -1.492320465586542305e-05
6.929400000000000546e+02 -1.230200000000000012e-05 -9.056676955100952369e-04 8.806914067151042644e-04 1.452472063878559398e-05 -3.197829569114850502e-05
6.926900000000000546e+02 -2.398999999999999901e-05 -9.425834983162018716e-04 8.954515978890981642e-04 -3.485932953308014414e-05 -1.492320465586542305e-05
6.924299999999999500e+02 -2.245200000000000120e-05 -9.179729631121233370e-04 8.757713429904321863e-04 -4.357416191635678026e-05 -4.263772758815922501e-06
6.921699999999999591e+02 -3.690699999999999748e-05 -9.155119095917177386e-04 8.388708650554420158e-04 -9.005326796046803691e-05 0.000000000000000000e+00
6.919199999999999591e+02 -1.845399999999999984e-05 -9.228950701529458093e-04 8.880715023020956849e-04 -2.904944127757118797e-05 -8.527545517641540142e-06
6.916599999999999682e+02 8.304100000000000674e-06 -9.105898025509064336e-04 9.274320120994162565e-04 1.161977651103111759e-05 6.395659138223883752e-06
6.913999999999999773e+02 -3.598399999999999971e-05 -9.745771940815084770e-04 9.028316934761006435e-04 -8.424337970494588396e-05 0.000000000000000000e+00
6.911499999999999773e+02 -4.244300000000000004e-05 -1.004109836326409376e-03 9.200519165124137772e-04 -2.033460889430775879e-05 -5.756093224407312037e-05
6.908899999999999864e+02 -4.736400000000000256e-05 -9.967266757651815218e-04 9.028316934761006435e-04 -1.191027092380392283e-04 6.395659138233578044e-06
6.906299999999999955e+02 1.322499999999999959e-05 -9.376613912753906750e-04 9.643324900344065354e-04 -4.357416191635678026e-05 5.542904586465546482e-05
6.903799999999999955e+02 -2.737300000000000033e-05 -9.918045687243590494e-04 9.372721395487492455e-04 -1.742966476654007207e-05 -3.411018207055646373e-05
6.901200000000000045e+02 -1.014900000000000058e-05 -9.745771940815084770e-04 9.544923625850735465e-04 -2.904944127757118797e-05 4.263772758815922501e-06
6.898600000000000136e+02 -1.014900000000000058e-05 -1.004109836326409376e-03 9.815527130707418953e-04 2.904944127757118797e-05 -4.050584120879004347e-05
6.896000000000000227e+02 1.476300000000000079e-05 -9.918045687243701083e-04 1.018453191005732174e-03 2.614449714981671158e-05 4.263772758815922501e-06
6.893500000000000227e+02 -1.137999999999999946e-05 -1.013954050408031986e-03 9.889328086577333157e-04 0.000000000000000000e+00 -2.131886379409900109e-05
6.890900000000000318e+02 -1.506999999999999971e-05 -1.038564585612110520e-03 1.006153031694057617e-03 2.033460889429454846e-05 -4.263772758819800218e-05
6.888300000000000409e+02 -1.445499999999999967e-05 -1.011492996887637446e-03 9.840127449330725133e-04 8.714832383263430873e-06 -2.984640931174053954e-05
6.885700000000000500e+02 4.029000000000000219e-05 -9.622719264794692097e-04 1.040593477766717494e-03 1.161977651103111759e-05 5.969281862347138902e-05
6.883200000000000500e+02 3.075599999999999827e-06 -1.006570889846814974e-03 1.011073095418729695e-03 1.161977651103111759e-05 -4.263772758825616793e-06
6.880599999999999454e+02 -3.413899999999999959e-05 -1.075480388418228322e-03 1.008613063556399294e-03 -5.228899429962020944e-05 -1.918697741469103899e-05
6.877999999999999545e+02 -2.921800000000000045e-05 -1.178844636275353658e-03 1.121774529223700315e-03 -4.357416191635678026e-05 -1.705509103527338345e-05
6.875399999999999636e+02 5.536100000000000240e-06 -1.077941441938633921e-03 1.087334083151040654e-03 -4.938405017186573304e-05 4.476961396760596089e-05
6.872899999999999636e+02 -2.275900000000000012e-05 -1.026259318010082312e-03 9.790926812084114941e-04 5.809888255508953633e-06 -4.476961396760596089e-05
6.870299999999999727e+02 -5.228500000000000000e-06 -1.154234101071275123e-03 1.143914815984696694e-03 1.742966476655328240e-05 -2.131886379409900109e-05
6.867699999999999818e+02 -4.982499999999999814e-05 -1.085324602499873267e-03 9.840127449330725133e-04 -1.191027092380524420e-04 0.000000000000000000e+00
6.865099999999999909e+02 -3.014100000000000161e-05 -1.159156208112097595e-03 1.097174210600373534e-03 -2.033460889430775879e-05 -3.837395482937238793e-05
6.862500000000000000e+02 7.381400000000000174e-06 -1.080402495459039519e-03 1.094714178738043133e-03 -4.357416191635678026e-05 4.476961396761565772e-05
6.859900000000000091e+02 4.705700000000000025e-05 -1.028720371530476851e-03 1.124234561086030716e-03 -5.809888255508953633e-06 8.740734155580396985e-05
6.857400000000000091e+02 1.537800000000000083e-05 -1.053330906734566662e-03 1.082414019426379635e-03 -2.904944127754476816e-06 2.771452293232288400e-05
6.854800000000000182e+02 1.722300000000000095e-05 -1.085324602499861991e-03 1.121774529223700315e-03 -1.742966476654007207e-05 4.476961396760596089e-05
6.852200000000000273e+02 -3.690699999999999748e-05 -1.166539368673314390e-03 1.092254146875712732e-03 -3.195438540532566775e-05 -4.050584120878034664e-05
6.849600000000000364e+02 -1.845399999999999984e-05 -1.105013030663129329e-03 1.067653828252385735e-03 -3.776427366084782747e-05 -4.263772758815922501e-06
6.847000000000000455e+02 1.291700000000000016e-05 -1.102551977142723731e-03 1.129154624810702794e-03 2.323955302204902486e-05 6.395659138233578044e-06
6.844400000000000546e+02 -1.814599999999999872e-05 -1.164078315152920068e-03 1.129154624810702794e-03 -3.776427366084782747e-05 -2.131886379407961251e-06
6.841799999999999500e+02 -3.383199999999999727e-05 -1.122240405305979793e-03 1.052893637078392052e-03 -8.714832383263430873e-06 -5.329715948524750611e-05
6.839299999999999500e+02 -1.322499999999999959e-05 -1.296975205254935351e-03 1.269376440963661213e-03 -4.647910604411125665e-05 1.065943189704950055e-05
6.836699999999999591e+02 -2.214400000000000008e-05 -1.176383582754959335e-03 1.131614656673033195e-03 -1.074829327270213227e-04 4.050584120879004347e-05
6.834099999999999682e+02 -4.797900000000000260e-05 -1.200994117959037870e-03 1.104554306187376014e-03 -5.809888255514237594e-05 -4.050584120879004347e-05
6.831499999999999773e+02 4.305800000000000347e-06 -1.193610957397809799e-03 1.202955580680683352e-03 2.904944127757118797e-05 -1.279131827645746264e-05
6.828899999999999864e+02 -2.122200000000000112e-05 -1.232987813724333200e-03 1.188195389506678176e-03 -8.714832383271356052e-05 2.558263655291492529e-05
6.826299999999999955e+02 -3.844500000000000207e-05 -1.260059402448817549e-03 1.183275325782028650e-03 -4.066921778858909693e-05 -3.624206844996442244e-05
6.823700000000000045e+02 1.845399999999999941e-06 -1.169000422193731265e-03 1.170975166470353875e-03 5.228899429962020944e-05 -3.624206844996442244e-05
6.821100000000000136e+02 -5.320800000000000285e-05 -1.311741526377391276e-03 1.205415612543013753e-03 -7.552854732168244123e-05 -3.624206844997411928e-05
6.818500000000000227e+02 -3.075599999999999827e-06 -1.169000422193731265e-03 1.163595070883351396e-03 2.904944127757118797e-05 -2.558263655292461873e-05
6.815900000000000318e+02 8.919199999999999240e-06 -1.218221492601888334e-03 1.234935994891012611e-03 8.714832383276641199e-06 8.527545517641540142e-06
6.813300000000000409e+02 -1.353300000000000070e-05 -1.247754134846789341e-03 1.217715771854677035e-03 -1.452472063878559398e-05 -1.492320465587511819e-05
6.810700000000000500e+02 -1.168700000000000008e-05 -1.370806810867170955e-03 1.345637428695983231e-03 -3.195438540532566775e-05 2.131886379417655966e-06
6.808200000000000500e+02 -2.798800000000000037e-05 -1.346196275663092421e-03 1.289056695862327191e-03 -2.033460889429454846e-05 -3.411018207055646373e-05
6.805599999999999454e+02 -1.783800000000000099e-05 -1.255137295408006136e-03 1.220175803717007653e-03 -4.647910604411125665e-05 4.263772758815922501e-06
6.802999999999999545e+02 -1.999099999999999884e-05 -1.321585740459013886e-03 1.281676600275324712e-03 1.161977651103111759e-05 -4.263772758819800218e-05
6.800399999999999636e+02 -3.752199999999999752e-05 -1.356040489744726090e-03 1.281676600275324712e-03 -3.195438540532566775e-05 -4.050584120879004347e-05
6.797799999999999727e+02 -3.506199999999999736e-05 -1.390495239030438293e-03 1.318577078210326050e-03 -4.647910604411125665e-05 -2.771452293232288400e-05
6.795199999999999818e+02 1.045700000000000000e-05 -1.368345757346765357e-03 1.389918002217964714e-03 1.452472063878559398e-05 8.527545517641540142e-06
6.792599999999999909e+02 -1.230200000000000012e-05 -1.373267864387587829e-03 1.348097460558313632e-03 -2.904944127757118797e-05 0.000000000000000000e+00
6.790000000000000000e+02 -5.536100000000000070e-05 -1.383112078469221498e-03 1.271836472825991615e-03 -9.295821208823572702e-05 -2.771452293233258083e-05
6.787400000000000091e+02 5.043999999999999818e-05 -1.402800506632477561e-03 1.503079467885265951e-03 -3.776427366084782747e-05 1.151218644881365507e-04
6.784800000000000182e+02 -8.888500000000000025e-05 -1.449560523520229032e-03 1.271836472826002890e-03 -1.249125974935481811e-04 -6.182470500288904456e-05
6.782200000000000273e+02 8.304100000000000674e-06 -1.353579436224320491e-03 1.367777715456968551e-03 2.033460889429454846e-05 -2.131886379407961251e-06
6.779600000000000364e+02 -1.722300000000000095e-05 -1.412644720714111230e-03 1.380077874768643109e-03 -5.809888255508953633e-06 -2.345075017350696319e-05
6.776900000000000546e+02 -2.768000000000000010e-06 -1.356040489744726090e-03 1.348097460558313632e-03 5.809888255522163959e-06 -1.065943189704950055e-05
6.774299999999999500e+02 -3.321600000000000182e-05 -1.474171058724307566e-03 1.407138225254289015e-03 -2.614449714981671158e-05 -3.837395482938207799e-05
6.771699999999999591e+02 -2.029899999999999996e-05 -1.486476326326346834e-03 1.446498735051609695e-03 -4.938405017187894676e-05 2.131886379407961251e-06
6.769099999999999682e+02 -4.613400000000000248e-05 -1.518470022091642380e-03 1.421898416428294190e-03 -6.100382668289685233e-05 -3.837395482937238793e-05
6.766499999999999773e+02 -2.460499999999999990e-06 -1.456943684081457102e-03 1.453878830638612391e-03 -8.714832383276641199e-06 4.263772758815922501e-06
6.763899999999999864e+02 2.491200000000000136e-05 -1.466787898163090772e-03 1.512919595334598832e-03 4.938405017186573304e-05 4.263772758815922501e-06
6.761299999999999955e+02 3.844500000000000207e-05 -1.439716309438595363e-03 1.515379627196929233e-03 8.714832383276641199e-06 5.969281862347138902e-05
6.758700000000000045e+02 1.783800000000000099e-05 -1.405261560152883159e-03 1.441578671326960168e-03 -3.195438540532566775e-05 5.542904586466516166e-05
6.756100000000000136e+02 -8.211800000000000219e-05 -1.634139537550818259e-03 1.471099053674936475e-03 -9.876810034374467980e-05 -6.822036414112261752e-05
6.753500000000000227e+02 -1.230200000000000012e-05 -1.491398433367158030e-03 1.466178989950275673e-03 -4.066921778860230387e-05 8.527545517641540142e-06
6.750900000000000318e+02 -3.290899999999999951e-05 -1.572613199540610646e-03 1.507999531609926754e-03 4.357416191635678026e-05 -8.740734155580396985e-05
6.748300000000000409e+02 -2.122200000000000112e-05 -1.570152146020216107e-03 1.527679786508604007e-03 -8.714832383271356052e-05 2.771452293233258083e-05
6.745700000000000500e+02 -3.875199999999999760e-05 -1.555385824897760182e-03 1.478479149261939171e-03 0.000000000000000000e+00 -6.608847776170496198e-05
6.742999999999999545e+02 -5.597600000000000074e-05 -1.651366912193668723e-03 1.539979945820267289e-03 -6.971865906616028829e-05 -4.476961396760596089e-05
6.740399999999999636e+02 -4.982499999999999814e-05 -1.636600591071223857e-03 1.535059882095584152e-03 8.714832383263430873e-06 -9.380300069403754281e-05
6.737799999999999727e+02 -3.383200000000000066e-06 -1.570152146020205048e-03 1.562120232581252393e-03 2.323955302206223518e-05 -2.345075017350696319e-05
6.735199999999999818e+02 -3.413899999999999959e-05 -1.599684788265106055e-03 1.532599850233253534e-03 -6.100382668291006604e-05 -1.279131827645746264e-05
6.732599999999999909e+02 -1.999099999999999884e-05 -1.678438500918152856e-03 1.633461156588902549e-03 -3.195438540532566775e-05 -1.492320465586542305e-05
6.730000000000000000e+02 -3.075600000000000165e-05 -1.673516393877341659e-03 1.611320869827906170e-03 -3.195438540532566775e-05 -2.984640931174053954e-05
6.727400000000000091e+02 -3.137100000000000169e-05 -1.666133233316113588e-03 1.601480742378573073e-03 -3.776427366084782747e-05 -2.771452293232288400e-05
6.724700000000000273e+02 -4.182800000000000000e-05 -1.744886945969171665e-03 1.662981538936890132e-03 -6.390877081065133550e-05 -2.345075017351665663e-05
6.722100000000000364e+02 -2.798800000000000037e-05 -1.643983751632451928e-03 1.586720551204579390e-03 -3.485932953309335108e-05 -2.345075017350696319e-05
6.719500000000000455e+02 5.013200000000000045e-05 -1.609529002346739724e-03 1.707262112458871831e-03 1.801065359209360738e-04 -4.690150034702362321e-05
6.716900000000000546e+02 -6.151199999999999653e-07 -1.678438500918164131e-03 1.677741730110895307e-03 -6.971865906617348845e-05 5.116527310583954063e-05
6.714299999999999500e+02 -1.036499999999999986e-04 -1.880244889591603822e-03 1.670361634523892611e-03 -4.938405017187894676e-05 -1.449682737998673934e-04
6.711599999999999682e+02 -1.076499999999999942e-05 -1.786724855816100663e-03 1.763842845292527871e-03 1.452472063878559398e-05 -2.984640931174053954e-05
6.708999999999999773e+02 3.998299999999999988e-05 -1.776880641734478270e-03 1.854864024198843789e-03 3.776427366083462054e-05 4.050584120879004347e-05
6.706399999999999864e+02 -7.073900000000000153e-06 -1.835945926224257950e-03 1.822883609988514529e-03 -2.323955302206223518e-05 6.395659138233578044e-06
6.703799999999999955e+02 -7.289200000000000616e-05 -1.786724855816100663e-03 1.640841252175893753e-03 -8.714832383271356052e-05 -6.182470500288904456e-05
6.701200000000000045e+02 -3.383200000000000066e-06 -1.835945926224257950e-03 1.827803673713175332e-03 -5.228899429963342315e-05 3.197829569114850502e-05
6.698500000000000227e+02 1.168700000000000008e-05 -1.762114320612033404e-03 1.783523100191193849e-03 2.614449714980350125e-05 0.000000000000000000e+00
6.695900000000000318e+02 -6.181899999999999884e-05 -1.927004906479355293e-03 1.803203355089859610e-03 -6.100382668289685233e-05 -6.182470500288904456e-05
6.693300000000000409e+02 -2.552700000000000140e-05 -1.823640658622218682e-03 1.773682972741860752e-03 3.195438540532566775e-05 -6.608847776170496198e-05
6.690700000000000500e+02 5.843600000000000260e-06 -1.909777531836493554e-03 1.921284884481821650e-03 5.228899429963342315e-05 -2.771452293233258083e-05
6.687999999999999545e+02 -5.351499999999999839e-05 -1.934388067040583364e-03 1.827803673713186607e-03 -1.568669828988870625e-04 2.345075017350696319e-05
6.685399999999999636e+02 -4.521099999999999793e-05 -1.890089103673226216e-03 1.798283291365187532e-03 1.161977651103111759e-05 -8.740734155580396985e-05
6.682799999999999727e+02 -2.029899999999999996e-05 -2.040213368418114515e-03 2.000005904076474286e-03 -6.681371493840581189e-05 1.492320465586542305e-05
6.680199999999999818e+02 -2.152900000000000004e-05 -1.966381762805878477e-03 1.923744916344152052e-03 -5.809888255514237594e-05 6.395659138223883752e-06
6.677500000000000000e+02 -1.845399999999999941e-06 -1.929465959999760892e-03 1.926204948206482670e-03 -2.614449714981671158e-05 1.705509103527338345e-05
6.674900000000000091e+02 -3.383199999999999727e-05 -2.008219672652818751e-03 1.940965139380476353e-03 -9.005326796048125062e-05 8.527545517631845003e-06
6.672300000000000182e+02 -7.504399999999999504e-05 -2.052518636020153782e-03 1.901604629583166948e-03 -1.191027092380392283e-04 -4.263772758819800218e-05
6.669600000000000364e+02 -1.667000000000000133e-04 -2.259247131734415728e-03 1.923744916344163327e-03 -1.859164241764582539e-04 -1.534958193175089318e-04
6.667000000000000455e+02 -6.366499999999999438e-05 -2.054979689540559380e-03 1.926204948206482670e-03 -6.971865906617348845e-05 -5.969281862348107908e-05
6.664400000000000546e+02 -5.843600000000000260e-06 -2.005758619132402311e-03 1.992625808489471590e-03 2.614449714981671158e-05 -2.984640931174053954e-05
6.661699999999999591e+02 -8.304100000000000674e-05 -2.133733402193606181e-03 1.965565458003814409e-03 -1.132928209825302755e-04 -6.182470500287935451e-05
6.659099999999999682e+02 -7.627499999999999732e-05 -2.096817599387488379e-03 1.943425171242818029e-03 -1.132928209825302755e-04 -4.903338672642188509e-05
6.656499999999999773e+02 -7.227599999999999715e-05 -2.158343937397684716e-03 2.009846031525807167e-03 -6.390877081065133550e-05 -8.101168241757038333e-05
6.653799999999999955e+02 -6.797100000000000364e-05 -2.182954472601774526e-03 2.046746509460797229e-03 -1.452472063878559297e-04 -1.065943189704950055e-05
6.651200000000000045e+02 4.059799999999999992e-05 -2.047596528979331310e-03 2.127927560917769207e-03 7.262360319392796484e-05 1.705509103528308028e-05
6.648600000000000136e+02 -4.059799999999999992e-05 -2.214948168367069856e-03 2.130387592780110667e-03 1.161977651103111759e-05 -8.101168241757038333e-05
6.645900000000000318e+02 -8.334900000000000446e-05 -2.251863971173187658e-03 2.086107019258117909e-03 -9.295821208822251330e-05 -7.461602327934650043e-05
6.643300000000000409e+02 4.459599999999999789e-05 -2.069746010663015088e-03 2.159907975128098467e-03 1.045779885992536326e-04 2.131886379407961251e-06
6.640700000000000500e+02 -5.628300000000000306e-05 -2.293701881020116656e-03 2.179588230026753386e-03 -4.647910604411125665e-05 -6.395659138229701005e-05
6.637999999999999545e+02 -1.107200000000000004e-05 -2.224792382448703525e-03 2.204188548650079949e-03 -3.195438540532566775e-05 6.395659138223883752e-06
6.635399999999999636e+02 -1.937599999999999880e-05 -2.224792382448703525e-03 2.186968325613755648e-03 6.681371493840581189e-05 -8.101168241757038333e-05
6.632799999999999727e+02 3.167899999999999942e-05 -2.242019757091553989e-03 2.305049855005717688e-03 1.742966476654007207e-05 4.263772758819800218e-05
6.630099999999999909e+02 -9.503600000000000285e-05 -2.374916647193580331e-03 2.184508293751425464e-03 -1.655818152821504781e-04 -4.263772758819800218e-05
6.627500000000000000e+02 -5.689800000000000310e-05 -2.338000844387462529e-03 2.223868803548746144e-03 -1.103878768547625854e-04 -1.705509103528308028e-05
6.624800000000000182e+02 3.321600000000000182e-05 -2.303546095101761601e-03 2.371470715288706826e-03 1.307224857490703340e-04 -3.624206844997411928e-05
6.622200000000000273e+02 -2.767999999999999926e-05 -2.207565007805841785e-03 2.152527879541095771e-03 -6.100382668289685233e-05 -2.131886379407961251e-06
6.619500000000000455e+02 2.706499999999999921e-05 -2.365072433111946662e-03 2.420671352535349111e-03 3.485932953308014414e-05 2.345075017350696319e-05
6.616900000000000546e+02 -3.998300000000000327e-06 -2.416754557040520605e-03 2.405911161361366703e-03 5.809888255508953633e-06 -1.279131827645746264e-05
6.614299999999999500e+02 -6.920100000000000372e-05 -2.465975627448666399e-03 2.327190141766725343e-03 -4.938405017186573304e-05 -8.314356879697834882e-05
6.611599999999999682e+02 2.552700000000000140e-05 -2.338000844387462529e-03 2.388690938325042402e-03 1.161977651103111759e-05 3.624206844997411928e-05
6.608999999999999773e+02 -2.122200000000000112e-05 -2.488125109132339335e-03 2.447731703021017568e-03 -8.424337970495908413e-05 2.771452293233258083e-05
6.606299999999999955e+02 -9.626600000000000293e-05 -2.547190393622130074e-03 2.354250492252371249e-03 -7.262360319392796484e-05 -1.129899781087285852e-04
6.603700000000000045e+02 -8.181100000000000665e-05 -2.453670359846627132e-03 2.287829631969393387e-03 -1.713917035376726582e-04 -1.705509103527338345e-05
6.601000000000000227e+02 4.920900000000000268e-05 -2.392144021836442071e-03 2.489552244680680142e-03 1.452472063878559398e-05 7.461602327934650043e-05
6.598400000000000318e+02 -7.812000000000000422e-05 -2.542268286581308035e-03 2.383770874600370324e-03 -9.586315621597698970e-05 -6.608847776170496198e-05
6.595700000000000500e+02 4.767200000000000029e-05 -2.485664055611933737e-03 2.580573423586984567e-03 6.390877081066453566e-05 3.624206844996442244e-05
6.593099999999999454e+02 -2.891100000000000153e-05 -2.650554641479255843e-03 2.590413551036306605e-03 -5.519393842738789954e-05 -1.065943189704950055e-05
6.590399999999999636e+02 -7.196900000000000161e-05 -2.625944106275177308e-03 2.479712117231346828e-03 -2.091559771985072652e-04 2.771452293233258083e-05
6.587799999999999727e+02 -2.152900000000000174e-06 -2.623483052754771710e-03 2.619933933384305247e-03 -1.161977651101790727e-05 6.395659138223883752e-06
6.585099999999999909e+02 -4.644099999999999802e-05 -2.601333571071109615e-03 2.506772467716993167e-03 -1.742966476655328240e-05 -6.822036414112261752e-05
6.582500000000000000e+02 -4.644099999999999802e-05 -2.621021999234366111e-03 2.526452722615658928e-03 -7.843349144945013134e-05 -2.345075017350696319e-05
6.579800000000000182e+02 -2.644999999999999917e-05 -2.685009390764979322e-03 2.632234092695968745e-03 -1.365323740045925141e-04 5.542904586465546482e-05
6.577200000000000273e+02 2.029899999999999996e-05 -2.721925193571085849e-03 2.762615781399605126e-03 1.452472063878559398e-05 2.558263655292461873e-05
6.574500000000000455e+02 -5.782100000000000087e-05 -2.748996782295581257e-03 2.632234092695968745e-03 -4.938405017187894676e-05 -6.395659138229701005e-05
6.571900000000000546e+02 5.566800000000000302e-05 -2.662859909081306386e-03 2.772455908848927165e-03 -1.161977651103111759e-05 1.044624325910773567e-04
6.569199999999999591e+02 -1.291700000000000016e-05 -2.771146263979242918e-03 2.742935526500939365e-03 1.161977651103111759e-05 -3.197829569114850502e-05
6.566599999999999682e+02 -7.504399999999999504e-05 -2.835133655509844853e-03 2.681434729942622306e-03 -1.772015917931816110e-04 -2.131886379407961251e-06
6.563899999999999864e+02 -5.628300000000000306e-05 -2.943420010407792661e-03 2.829036641682583422e-03 -9.295821208823572702e-05 -2.984640931173084609e-05
6.561299999999999955e+02 -2.675800000000000029e-05 -2.854822083673112191e-03 2.801976291196925806e-03 -1.045779885992536326e-04 3.197829569114850502e-05
6.558600000000000136e+02 -2.152900000000000004e-05 -2.862205244234340262e-03 2.816736482370919923e-03 -1.249125974935613812e-04 5.329715948524750611e-05
6.556000000000000227e+02 -1.067199999999999947e-04 -2.867127351275151458e-03 2.651914347594623664e-03 -8.133843557720460773e-05 -1.257812963851860546e-04
6.553300000000000409e+02 -8.857700000000000252e-05 -2.894198939999635591e-03 2.715875176015282184e-03 -1.626768711543960153e-04 -3.411018207055646373e-05
6.550599999999999454e+02 -2.152900000000000004e-05 -2.867127351275151458e-03 2.821656546095580725e-03 -7.262360319392796484e-05 1.492320465586542305e-05
6.547999999999999545e+02 -4.398099999999999785e-05 -3.014790562499622666e-03 2.924977884313559925e-03 -5.228899429962020944e-05 -3.837395482938207799e-05
6.545299999999999727e+02 -5.812899999999999860e-05 -3.083700061071036232e-03 2.964338394110880605e-03 -2.033460889429454846e-05 -8.740734155580396985e-05
6.542699999999999818e+02 -2.983300000000000050e-05 -2.995102134336366604e-03 2.932357979900551345e-03 -8.424337970495908413e-05 8.527545517631845003e-06
6.540000000000000000e+02 -1.174900000000000017e-04 -3.105849542754709168e-03 2.870857183342234286e-03 -6.100382668289685233e-05 -1.577595920763345393e-04
6.537400000000000091e+02 -9.011500000000000033e-05 -3.064011632907779736e-03 2.885617374516239245e-03 -8.133843557720460773e-05 -9.380300069402785275e-05
6.534700000000000273e+02 4.121299999999999996e-05 -2.933575796326170267e-03 3.013539031357534165e-03 3.776427366083462054e-05 4.263772758819800218e-05
6.532000000000000455e+02 -6.181899999999999884e-05 -3.177220094846539174e-03 3.052899541154854846e-03 -2.033460889429983124e-04 4.263772758819800218e-05
6.529400000000000546e+02 -1.753099999999999868e-05 -3.159992720203688710e-03 3.124240465162504785e-03 -1.074829327270213227e-04 4.903338672643158192e-05
6.526699999999999591e+02 -1.184099999999999996e-04 -3.248590646938369179e-03 3.011078999495192705e-03 -1.249125974935613812e-04 -1.129899781087285852e-04
6.523999999999999773e+02 -1.107200000000000004e-05 -3.231363272295518715e-03 3.207881548481807382e-03 5.228899429962020944e-05 -5.756093224407312037e-05
6.521399999999999864e+02 -1.322499999999999959e-05 -3.253512753979180376e-03 3.225101771518142525e-03 -9.586315621597698970e-05 4.690150034701392638e-05
6.518700000000000045e+02 -5.412999999999999843e-05 -3.255973807499597250e-03 3.148840783785831782e-03 -4.066921778860230387e-05 -6.182470500288904456e-05
6.516000000000000227e+02 1.568599999999999856e-05 -3.179681148366944772e-03 3.210341580344148842e-03 -6.681371493840581189e-05 7.674790965875446591e-05
6.513400000000000318e+02 -9.011500000000000033e-05 -3.435630714489375064e-03 3.252162122003800140e-03 -1.365323740045925141e-04 -5.756093224407312037e-05
6.510700000000000500e+02 -4.490400000000000240e-05 -3.273201182142447714e-03 3.183281229858491660e-03 -7.843349144943691763e-05 -1.918697741469103899e-05
6.507999999999999545e+02 8.580900000000000463e-05 -3.223980111734290645e-03 3.394843970019100019e-03 6.971865906617348845e-05 9.806677345285347378e-05
6.505399999999999636e+02 -9.226800000000000496e-05 -3.479929677856709661e-03 3.291522631801131662e-03 -1.307224857490703340e-04 -6.608847776170496198e-05
6.502699999999999818e+02 5.259300000000000281e-05 -3.356877001836316987e-03 3.458804798439747263e-03 -1.161977651103111759e-05 9.806677345285347378e-05
6.500000000000000000e+02 -8.027299999999999529e-05 -3.457780196173036724e-03 3.293982663663462280e-03 -4.938405017186573304e-05 -1.044624325910870467e-04
6.497400000000000091e+02 1.230200000000000097e-06 -3.415942286326096450e-03 3.416984256780096398e-03 2.904944127757118797e-05 -1.918697741468134555e-05
6.494700000000000273e+02 -2.152900000000000174e-06 -3.475007570815898464e-03 3.471104957751410761e-03 2.904944127754476816e-06 -4.263772758825616793e-06
6.492000000000000455e+02 -5.351499999999999839e-05 -3.561144444030162060e-03 3.453884734715086460e-03 -1.626768711543960153e-04 2.771452293233258083e-05
6.489400000000000546e+02 3.014100000000000161e-05 -3.415942286326096450e-03 3.476025021476082839e-03 3.485932953309335108e-05 2.771452293233258083e-05
6.486699999999999591e+02 -1.937599999999999880e-05 -3.593138139795468665e-03 3.552286009208393582e-03 -3.485932953308014414e-05 -8.527545517641540142e-06
6.483999999999999773e+02 -9.226800000000000496e-05 -3.548839176428122792e-03 3.365323587671112220e-03 -1.917263124319672067e-04 -1.705509103527338345e-05
6.481299999999999955e+02 -2.706499999999999921e-05 -3.548839176428122792e-03 3.493245244512407140e-03 -9.295821208822251330e-05 2.131886379409900109e-05
6.478700000000000045e+02 -2.159100000000000114e-04 -3.834321384795431973e-03 3.399764033743760822e-03 -1.336274298768248239e-04 -2.771452293232869938e-04
6.476000000000000227e+02 -7.319900000000000169e-05 -3.728496083417901039e-03 3.581806391556381381e-03 -4.647910604411125665e-05 -9.167111431462957732e-05
6.473300000000000409e+02 -1.064200000000000009e-04 -3.807249796070959116e-03 3.594106550868056155e-03 -1.016730444714991562e-04 -1.087262053499029642e-04
6.470599999999999454e+02 -8.734700000000000244e-05 -3.922919311530123285e-03 3.746628526332677640e-03 -2.323955302205695037e-04 1.918697741469103899e-05
6.467999999999999545e+02 -4.674900000000000252e-05 -3.839243491836254445e-03 3.744168494470336180e-03 -1.510570946433648825e-04 2.984640931173084609e-05
6.465299999999999727e+02 -7.812000000000000422e-05 -3.824477170713809580e-03 3.665447474875694819e-03 -9.586315621599020341e-05 -6.608847776170496198e-05
6.462599999999999909e+02 -1.270199999999999866e-04 -3.908152990407668011e-03 3.653147315564031321e-03 -1.016730444714991562e-04 -1.449682737998673934e-04
6.459900000000000091e+02 2.183700000000000116e-05 -3.890925615764817113e-03 3.933590947869959435e-03 -1.452472063878559398e-05 4.903338672643158192e-05
6.457300000000000182e+02 1.445499999999999967e-05 -4.001673024183181361e-03 4.029532190500935938e-03 9.005326796046803691e-05 -4.050584120879004347e-05
6.454600000000000364e+02 4.582599999999999797e-05 -3.893386669285233987e-03 3.982791585116612562e-03 2.904944127757118797e-05 5.756093224406342353e-05
6.451900000000000546e+02 -9.257500000000000050e-05 -4.065660415713772888e-03 3.879470246898633796e-03 -5.519393842738789954e-05 -1.193856372469524681e-04
6.449199999999999591e+02 -3.721500000000000198e-05 -4.058277255152556093e-03 3.982791585116612562e-03 -1.161977651102847519e-04 2.131886379409900109e-05
6.446499999999999773e+02 -3.783000000000000203e-05 -4.117342539642335555e-03 4.041832349812599437e-03 -3.776427366083462054e-05 -3.624206844996442244e-05
6.443899999999999864e+02 -4.828700000000000033e-05 -4.139492021326019768e-03 4.041832349812588161e-03 -4.647910604412447037e-05 -4.903338672643158192e-05
6.441200000000000045e+02 9.226799999999999480e-07 -4.107498325560713162e-03 4.108253210095577299e-03 -6.681371493841901205e-05 5.116527310583954063e-05
6.438500000000000227e+02 -2.971000000000000116e-04 -4.530799531070859448e-03 3.936050979732290053e-03 -3.456883512030997792e-04 -2.600901382880039170e-04
6.435800000000000409e+02 -1.227199999999999906e-04 -4.402824748009655578e-03 4.157453847342231293e-03 -7.262360319392796484e-05 -1.577595920763345393e-04
6.433099999999999454e+02 -6.612499999999999455e-05 -4.415130015611694846e-03 4.282915472321195162e-03 -3.776427366084782747e-05 -8.527545517639600436e-05
6.430499999999999545e+02 -1.334800000000000027e-04 -4.528338477550453850e-03 4.260775185560210059e-03 -4.938405017186573304e-05 -1.940016605262989821e-04
6.427799999999999727e+02 -4.828700000000000033e-05 -4.363447891683120902e-03 4.268155281147201913e-03 2.904944127754476816e-06 -8.314356879697834882e-05
6.425099999999999909e+02 -8.273299999999999545e-05 -4.424974229693328515e-03 4.255855121835538414e-03 -1.365323740045792868e-04 -4.476961396761565772e-05
6.422400000000000091e+02 -1.906899999999999988e-05 -4.498805835305552843e-03 4.457577734546813893e-03 0.000000000000000000e+00 -3.411018207055646373e-05
6.419700000000000273e+02 -3.014100000000000161e-05 -4.528338477550453850e-03 4.467417861996146773e-03 -8.133843557720460773e-05 8.527545517641540142e-06
6.417000000000000455e+02 -4.182800000000000000e-05 -4.629241671887173587e-03 4.541218817866138173e-03 -6.971865906616028829e-05 -2.345075017350696319e-05
6.414299999999999500e+02 -2.205200000000000096e-04 -4.855658595764702871e-03 4.410837129162490516e-03 -1.539620387711325726e-04 -2.707495701850631516e-04
6.411599999999999682e+02 -1.574699999999999950e-04 -4.688306956376964325e-03 4.371476619365180678e-03 -1.713917035376594309e-04 -1.471001601792850354e-04
6.408999999999999773e+02 1.476300000000000079e-05 -4.528338477550453850e-03 4.555979009040132290e-03 1.510570946433781097e-04 -8.527545517639600436e-05
6.406299999999999955e+02 -6.428000000000000120e-05 -4.616936404285134320e-03 4.484638085032481916e-03 -4.647910604411125665e-05 -7.887979603816243140e-05
6.403600000000000136e+02 -7.658200000000000640e-05 -4.717839598621865332e-03 4.563359104627123276e-03 -2.323955302206223518e-05 -1.151218644881365507e-04
6.400900000000000318e+02 9.841899999999999740e-06 -4.639085885968807256e-03 4.656840315395770029e-03 -9.876810034373146609e-05 8.953922793521192178e-05
6.398200000000000500e+02 2.614300000000000025e-05 -4.607092190203511926e-03 4.656840315395770029e-03 9.005326796046803691e-05 -2.131886379409900109e-05
6.395499999999999545e+02 -6.981599999999999698e-05 -4.826125953519813140e-03 4.683900665881426777e-03 -2.614449714981671158e-05 -1.023305462116790813e-04
6.392799999999999727e+02 -1.116399999999999950e-04 -4.816281739438168195e-03 4.590419455112780892e-03 -2.323955302204902486e-05 -1.769465694910255817e-04
6.390099999999999909e+02 -9.380600000000000277e-05 -4.956561790101422608e-03 4.767541749200740649e-03 -1.161977651102847519e-04 -7.674790965875446591e-05
6.387400000000000091e+02 -6.335699999999999665e-05 -4.981172325305501143e-03 4.853642864382384271e-03 -2.149658654540294452e-04 4.903338672643158192e-05
6.384700000000000273e+02 -1.125700000000000013e-04 -5.136218697091200422e-03 4.907763565353698634e-03 -9.295821208823572702e-05 -1.279131827645940201e-04
6.382000000000000455e+02 -2.644999999999999917e-05 -4.939334415458560869e-03 4.883163246730371637e-03 -1.161977651102847519e-04 3.837395482938207799e-05
6.379400000000000546e+02 -2.122200000000000112e-05 -5.101763947805477810e-03 5.057825508956001644e-03 -1.103878768547625854e-04 4.476961396761565772e-05
6.376699999999999591e+02 -5.043999999999999818e-05 -5.210050302703425618e-03 5.107026146202654771e-03 1.742966476655328240e-05 -1.001986598322614257e-04
6.373999999999999773e+02 -1.202600000000000039e-04 -5.224816623825870483e-03 4.981564521223679626e-03 -1.016730444714991562e-04 -1.343088419028178894e-04
6.371299999999999955e+02 -3.229399999999999946e-05 -5.089458680203448951e-03 5.023385062883341766e-03 -1.859164241764582539e-04 8.101168241758008694e-05
6.368600000000000136e+02 -1.882300000000000054e-04 -5.446311440662588571e-03 5.067665636405323248e-03 -2.440153067316006095e-04 -1.471001601792850354e-04
6.365900000000000318e+02 -1.073399999999999989e-04 -5.515220939234001703e-03 5.298908631464597369e-03 -1.220076533657937047e-04 -9.593488707344550830e-05
6.363200000000000500e+02 -2.294399999999999988e-04 -5.374940888570758565e-03 4.912683629078359870e-03 -3.224487981810507408e-04 -1.620233648351504703e-04
6.360499999999999545e+02 -1.178000000000000038e-04 -5.465999868825844633e-03 5.227567707456946995e-03 -1.191027092380392283e-04 -1.172537508675445026e-04
6.357799999999999727e+02 2.091400000000000000e-05 -5.520143046274812899e-03 5.557211977009529104e-03 -1.655818152821504781e-04 1.556277056969266009e-04
6.355099999999999909e+02 -2.100600000000000047e-04 -5.598896758927870976e-03 5.175907038347951974e-03 -2.353004743483371939e-04 -1.918697741468910166e-04
6.352400000000000091e+02 -6.950799999999999926e-05 -5.542292527958485836e-03 5.399769937820235108e-03 -1.888213683042127167e-04 1.705509103528308028e-05
6.349700000000000273e+02 -5.228499999999999831e-05 -5.493071457550328766e-03 5.385009746646240991e-03 -2.323955302204902486e-05 -7.461602327934650043e-05
6.347000000000000455e+02 -1.799199999999999985e-04 -5.835157896887022654e-03 5.471110861827884614e-03 -2.672548597536496479e-04 -1.172537508675445026e-04
6.344299999999999500e+02 3.813699999999999756e-05 -5.419239851938093162e-03 5.495711180451211611e-03 -1.452472063878559398e-05 7.887979603817212146e-05
6.341599999999999682e+02 -1.138000000000000014e-04 -5.714566274387035578e-03 5.483411021139548112e-03 -2.817795803924352436e-04 8.527545517641540142e-06
6.338899999999999864e+02 -1.190300000000000039e-04 -5.820391575764577788e-03 5.581812295632855234e-03 -5.809888255514237594e-05 -1.620233648351504703e-04
6.336200000000000045e+02 -3.629199999999999744e-05 -5.731793649029908594e-03 5.658073283365166843e-03 5.519393842737469261e-05 -1.023305462116790813e-04
6.333500000000000227e+02 -1.054899999999999946e-04 -5.901606341938030187e-03 5.687593665713154209e-03 -1.191027092380392283e-04 -9.593488707344550830e-05
6.330800000000000409e+02 1.300999999999999910e-04 -5.643195722295216848e-03 5.901616437736104462e-03 1.742966476654007207e-05 2.131886379409900245e-04
6.328099999999999454e+02 2.706499999999999921e-05 -5.879456860254357251e-03 5.931136820084091828e-03 -1.161977651103111759e-05 5.542904586466516166e-05
6.325299999999999727e+02 -1.199500000000000018e-04 -6.071419034846185607e-03 5.830275513728454088e-03 -1.191027092380392283e-04 -1.193856372469621582e-04
6.322599999999999909e+02 -1.608500000000000066e-04 -6.068957981325757457e-03 5.744174398546810466e-03 -2.178708095817839081e-04 -1.193856372469427780e-04
6.319900000000000091e+02 -2.008400000000000083e-04 -6.243692781274735350e-03 5.842575673040117587e-03 -2.353004743483239937e-04 -1.726827967322096778e-04
6.317200000000000273e+02 2.460499999999999990e-06 -6.108334837652303409e-03 6.110719146034370927e-03 1.742966476654007207e-05 -8.527545517651233587e-06
6.314500000000000455e+02 -1.587000000000000086e-04 -6.315063333366543671e-03 5.995097648504739071e-03 -2.382054184760784565e-04 -1.001986598322614257e-04
6.311799999999999500e+02 -9.995700000000000537e-05 -6.206776978468617548e-03 6.004937775954083228e-03 -2.353004743483239937e-04 0.000000000000000000e+00
6.309099999999999682e+02 -9.472800000000000512e-05 -6.428271795305325227e-03 6.233720739151005046e-03 -2.614449714981671158e-05 -1.471001601792947390e-04
6.306399999999999864e+02 -3.690699999999999748e-05 -6.401200206580829818e-03 6.324741918057321180e-03 -8.714832383276641199e-06 -5.756093224406342353e-05
6.303700000000000045e+02 -4.367300000000000012e-05 -6.327368600968582939e-03 6.236180771013346939e-03 3.776427366084782747e-05 -1.044624325910773567e-04
6.301000000000000227e+02 -2.475900000000000063e-04 -6.696526629029760959e-03 6.199280293078356444e-03 -2.759696921369262637e-04 -2.259799562174377903e-04
6.298300000000000409e+02 -1.184099999999999996e-04 -6.721137164233862045e-03 6.482183957246625584e-03 -1.336274298768248239e-04 -1.065943189704950122e-04
6.295599999999999454e+02 -1.128699999999999951e-04 -6.612850809335914237e-03 6.386242714615649081e-03 -1.103878768547625854e-04 -1.129899781087285852e-04
6.292799999999999727e+02 -1.417799999999999876e-04 -6.740825592397106832e-03 6.455123606760957561e-03 -2.207757537095383980e-04 -8.314356879697834882e-05
6.290099999999999909e+02 -1.497799999999999924e-04 -6.723598217754267643e-03 6.418223128825955789e-03 -3.456883512030997792e-04 -8.527545517651233587e-06
6.287400000000000091e+02 -1.319399999999999870e-04 -6.974625676835864187e-03 6.710966920443558678e-03 -5.519393842738789954e-05 -1.854741150086574436e-04
6.284700000000000273e+02 -2.632700000000000188e-04 -7.053379389488922263e-03 6.524004498906266040e-03 -1.888213683042127167e-04 -3.176510705320867477e-04
6.282000000000000455e+02 -2.644999999999999917e-05 -6.854034054335877112e-03 6.797068035625191025e-03 -1.336274298768248239e-04 5.116527310582985057e-05
6.279299999999999500e+02 -1.254799999999999980e-04 -7.014002533162387587e-03 6.760167557690211805e-03 7.262360319392796484e-05 -2.707495701850534480e-04
6.276599999999999682e+02 1.451699999999999941e-04 -6.826962465611404254e-03 7.111952114003790293e-03 1.161977651102847519e-04 1.641552512145584358e-04
6.273799999999999955e+02 -2.346700000000000012e-04 -7.385621614743960797e-03 6.915149565017153499e-03 -3.050191334144974550e-04 -1.812103422498415127e-04
6.271100000000000136e+02 -1.445499999999999967e-05 -6.999236212039931446e-03 6.969270265988479138e-03 -4.647910604411125665e-05 1.065943189704950055e-05
6.268400000000000318e+02 -1.879200000000000033e-04 -7.329017383774586933e-03 6.952050042952154403e-03 -2.033460889429983124e-04 -1.748146831116079397e-04
6.265700000000000500e+02 -1.423999999999999919e-04 -7.395465828825605742e-03 7.107032050279129057e-03 -1.307224857490703340e-04 -1.513639329380912898e-04
6.262999999999999545e+02 -1.620799999999999932e-04 -7.476680594999069417e-03 7.151312623801099264e-03 -5.809888255514237594e-05 -2.366393881145066743e-04
6.260299999999999727e+02 -2.552699999999999869e-04 -7.543129040050076950e-03 7.028311030684476421e-03 -3.660229600973943548e-04 -1.748146831116079397e-04
6.257500000000000000e+02 -1.147199999999999994e-04 -7.429920578111306670e-03 7.195593197323103297e-03 -1.103878768547625854e-04 -1.193856372469427780e-04
6.254800000000000182e+02 -5.505300000000000298e-05 -7.501291130203136676e-03 7.387475682585045896e-03 6.390877081066453566e-05 -1.428363874204594279e-04
6.252100000000000364e+02 -1.737700000000000117e-04 -7.646493287907202285e-03 7.293994471816387867e-03 -2.933993569034663764e-04 -8.740734155581365991e-05
6.249400000000000546e+02 -2.777300000000000125e-04 -7.806461766733712761e-03 7.249713898294406385e-03 -3.224487981810507408e-04 -2.430350472527208672e-04
6.246699999999999591e+02 -1.417799999999999876e-04 -7.695714358315359355e-03 7.409615969346030999e-03 -1.220076533657937047e-04 -1.556277056969266009e-04
6.243899999999999864e+02 -1.350199999999999914e-04 -7.867988104743919506e-03 7.594118359020981743e-03 -6.971865906617348845e-05 -1.833422286292591546e-04
6.241200000000000045e+02 -2.306700000000000124e-04 -7.816305980815346430e-03 7.353035236512397294e-03 -3.050191334144842820e-04 -1.748146831116079397e-04
6.238500000000000227e+02 -1.636200000000000089e-04 -7.968891299080639243e-03 7.640858964405316395e-03 -1.568669828988738353e-04 -1.662871375939760778e-04
6.235800000000000409e+02 -1.445499999999999967e-05 -7.828611248417396973e-03 7.795840971732279773e-03 9.586315621599020341e-05 -9.593488707344550830e-05
6.232999999999999545e+02 -2.192899999999999960e-04 -8.111632403264278438e-03 7.670379346753303761e-03 -1.713917035376594309e-04 -2.536944791497703711e-04
6.230299999999999727e+02 -1.669999999999999935e-04 -8.173158741274473907e-03 7.835201481529588743e-03 -2.992092451589885294e-04 -7.035225052051118934e-05
6.227599999999999909e+02 -1.113400000000000013e-04 -8.232224025764275921e-03 8.004943680030535830e-03 -7.262360319392796484e-05 -1.407045010410611660e-04
6.224900000000000091e+02 -2.294399999999999988e-04 -8.303594577856118070e-03 7.842581577116591873e-03 -2.614449714981406680e-04 -2.046610924233581625e-04
6.222100000000000364e+02 -1.024199999999999986e-04 -8.421725146835699546e-03 8.211586356466493361e-03 5.809888255514237594e-05 -2.217161834586412394e-04
6.219400000000000546e+02 -2.712699999999999964e-04 -8.667830498876462342e-03 8.120565177560188502e-03 -3.747377924806577433e-04 -1.961335469057069476e-04
6.216699999999999591e+02 -1.377899999999999936e-04 -8.517706234131595944e-03 8.241106738814481594e-03 2.904944127741266491e-06 -2.387712744939049362e-04
6.213999999999999773e+02 -1.467100000000000099e-04 -8.434030414437715395e-03 8.137785400596514104e-03 -1.220076533657937047e-04 -1.641552512145584358e-04
6.211200000000000045e+02 -2.574300000000000069e-04 -8.709668408723413024e-03 8.191906101567827600e-03 -2.091559771985072652e-04 -2.920684339791718089e-04
6.208500000000000227e+02 -1.817699999999999893e-04 -8.744123158009113952e-03 8.376408491242779211e-03 -2.672548597536760482e-04 -1.193856372469427780e-04
6.205800000000000409e+02 -3.014100000000000161e-05 -8.539855715815258472e-03 8.477269797598427359e-03 -4.357416191635678026e-05 -1.918697741468134555e-05
6.203099999999999454e+02 -1.211800000000000019e-04 -8.746584211529509142e-03 8.501870116221731805e-03 1.103878768547757991e-04 -2.899365475997541940e-04
6.200299999999999727e+02 -1.384000000000000031e-04 -8.849948459386634478e-03 8.570751008367051560e-03 -1.888213683042127167e-04 -1.001986598322614257e-04
6.197599999999999909e+02 -9.318999999999999376e-05 -8.832721084743783146e-03 8.644551964237055103e-03 -1.365323740045792868e-04 -5.969281862346169219e-05
6.194900000000000091e+02 -3.942899999999999942e-04 -9.462750785968204389e-03 8.671612314722701442e-03 -4.589811721856300818e-04 -3.453655934643999484e-04
6.192100000000000364e+02 -2.371300000000000014e-04 -9.236333862090663829e-03 8.757713429904345065e-03 -2.062510330707395751e-04 -2.600901382880039170e-04
6.189400000000000546e+02 -2.008400000000000083e-04 -9.356925484590661313e-03 8.952055947028639965e-03 -3.602130718418721476e-04 -8.314356879697834882e-05
6.186699999999999591e+02 -1.300999999999999910e-04 -9.086209597345819983e-03 8.824134290187322927e-03 -1.074829327270345364e-04 -1.449682737998770970e-04
6.183899999999999864e+02 -2.626600000000000094e-04 -9.339698109947811716e-03 8.811834130875658561e-03 -1.684867594099181683e-04 -3.304423888085345406e-04
6.181200000000000045e+02 -2.334399999999999876e-04 -9.553809766223289590e-03 9.079977603869911901e-03 -1.423422622601146670e-04 -3.027278658762019327e-04
6.178500000000000227e+02 -4.462700000000000217e-04 -9.775304583059996402e-03 8.880715023020978316e-03 -5.286998312517903701e-04 -3.837395482937820332e-04
6.175700000000000500e+02 -3.810700000000000090e-04 -9.765460368978374009e-03 9.001256584275271408e-03 -3.573081277141309121e-04 -3.965308665702491791e-04
6.172999999999999545e+02 -1.202600000000000039e-04 -9.534121338060044804e-03 9.289080312168213061e-03 -1.220076533657937047e-04 -1.193856372469621582e-04
6.170299999999999727e+02 -3.284699999999999773e-04 -1.006078679142731643e-02 9.397321714110841787e-03 -3.108290216700064349e-04 -3.432337070850016865e-04
6.167500000000000000e+02 -1.626999999999999974e-04 -9.671940335202871067e-03 9.343201013139505740e-03 -3.195438540533887469e-05 -2.579582519086056551e-04
6.164800000000000182e+02 -5.320800000000000285e-05 -9.878668830917144289e-03 9.766326493460743274e-03 4.938405017186573304e-05 -1.300450691440116621e-04
6.162100000000000364e+02 -2.048300000000000023e-04 -1.012969628999872002e-02 9.714665824351749121e-03 -1.365323740045792868e-04 -2.558263655291880402e-04
6.159299999999999500e+02 -1.688500000000000114e-04 -1.004848152382525547e-02 9.704825696902426649e-03 1.278175416213290713e-04 -3.880033210525979642e-04
6.156599999999999682e+02 -2.343599999999999991e-04 -1.008047521959058376e-02 9.606424422409120395e-03 -3.050191334144974550e-04 -1.833422286292591546e-04
6.153799999999999955e+02 -3.767600000000000181e-04 -1.021337210969260056e-02 9.458822510669158412e-03 -2.904944127757118594e-04 -4.370367077790295257e-04
6.151100000000000136e+02 -8.027299999999999529e-05 -1.012231312943751363e-02 9.955748946860356122e-03 5.809888255514237594e-05 -1.833422286292591546e-04
6.148400000000000318e+02 -1.178000000000000038e-04 -1.039795112372318871e-02 1.015501152770931226e-02 -3.369735188198363365e-04 4.050584120879973353e-05
6.145599999999999454e+02 -1.968399999999999992e-05 -1.016661209280483695e-02 1.012303111349898213e-02 -1.161977651102847519e-04 5.116527310584923746e-05
6.142899999999999636e+02 -7.965800000000000203e-05 -1.058253013775377858e-02 1.041823493697890436e-02 5.809888255514237594e-05 -1.812103422498415127e-04
6.140099999999999909e+02 -1.768499999999999890e-04 -1.083355759683537513e-02 1.047727570167487909e-02 -1.452472063878559297e-04 -1.982654332851245896e-04
6.137400000000000091e+02 -1.845399999999999916e-04 -1.062436804760070672e-02 1.025095277034027835e-02 -2.440153067315874093e-04 -1.407045010410611660e-04
6.134700000000000273e+02 -1.208699999999999998e-04 -1.079171968698844526e-02 1.054861662568254074e-02 -1.888213683042127167e-04 -6.822036414111292747e-05
6.131900000000000546e+02 -1.033399999999999965e-04 -1.070312176025375352e-02 1.049203589284888535e-02 3.776427366084782747e-05 -2.067929788027564244e-04
6.129199999999999591e+02 -3.023300000000000141e-04 -1.061698488703950206e-02 1.000740961596935201e-02 -3.863575689917021034e-04 -2.409031608733226053e-04
6.126399999999999864e+02 -2.608099999999999915e-04 -1.122486510658023649e-02 1.069867856928482033e-02 -3.195438540532830507e-04 -2.174524106998253355e-04
6.123700000000000045e+02 -3.090999999999999781e-04 -1.103290293198841941e-02 1.040839480952956107e-02 -2.992092451589885294e-04 -3.176510705320867477e-04
6.120900000000000318e+02 -5.443800000000000293e-05 -1.119287141081493075e-02 1.107998350794638619e-02 -4.357416191635678026e-05 -6.182470500289873462e-05
6.118200000000000500e+02 -2.402000000000000109e-04 -1.125193669530471022e-02 1.076755946143014009e-02 -2.556350832426317423e-04 -2.281118425968554323e-04
6.115399999999999636e+02 -1.353300000000000070e-05 -1.138483358540674784e-02 1.135304704466532331e-02 1.074829327270081090e-04 -1.023305462116790813e-04
6.112699999999999818e+02 -2.672700000000000076e-04 -1.154726311775365263e-02 1.100864258393874709e-02 -2.498251949870963621e-04 -2.792771157027046629e-04
6.110000000000000000e+02 -1.719299999999999887e-04 -1.173430318530465852e-02 1.138748749073799360e-02 -1.568669828988738353e-04 -1.812103422498415127e-04
6.107200000000000273e+02 -2.112899999999999913e-04 -1.157925681351896011e-02 1.115132443195404784e-02 -4.357416191635678161e-04 -4.690150034701392638e-05
6.104500000000000455e+02 -2.558899999999999912e-04 -1.182290111203932771e-02 1.130384640741866932e-02 -3.689279042251488176e-04 -1.748146831116079397e-04
6.101699999999999591e+02 -1.722299999999999959e-04 -1.187704428948831853e-02 1.152770930689092990e-02 -1.103878768547757991e-04 -2.174524106998253355e-04
6.098999999999999773e+02 -2.894099999999999819e-04 -1.210346121336583654e-02 1.151786917944160916e-02 -4.154070102692732948e-04 -1.982654332851245896e-04
6.096200000000000045e+02 -3.921400000000000233e-04 -1.219205914010052828e-02 1.140470771377429665e-02 -3.979773455027464093e-04 -3.858714346731997023e-04
6.093500000000000227e+02 -3.118700000000000075e-04 -1.220436440770254587e-02 1.157444991227526455e-02 -3.602130718418721476e-04 -2.771452293232869938e-04
6.090700000000000500e+02 -7.319900000000000169e-05 -1.184997270076382399e-02 1.169745150539189781e-02 1.742966476654271210e-04 -2.558263655291880402e-04
6.087999999999999545e+02 -2.512799999999999929e-04 -1.261536034561065375e-02 1.210827682640145189e-02 -2.091559771985072652e-04 -2.814090020821029248e-04
6.085199999999999818e+02 -2.328200000000000104e-04 -1.232495603020254335e-02 1.185489354458120308e-02 -3.137339657977741250e-04 -1.726827967321902706e-04
6.082500000000000000e+02 -2.482000000000000157e-04 -1.239386552877396776e-02 1.189179402251617189e-02 5.519393842737469261e-05 -4.711468898495956795e-04
6.079700000000000273e+02 -9.288299999999999822e-05 -1.262766561321269215e-02 1.243792109595402186e-02 1.452472063878559398e-05 -1.705509103527920087e-04
6.077000000000000455e+02 -1.857700000000000052e-04 -1.285408253709021016e-02 1.247728160575135338e-02 2.904944127757118797e-05 -3.432337070849822793e-04
6.074199999999999591e+02 -3.509300000000000028e-04 -1.303127839055959365e-02 1.232475963028673190e-02 -3.514982394586219322e-04 -3.496293662232158794e-04
6.071499999999999773e+02 -2.171399999999999979e-04 -1.308788262152895711e-02 1.264702380425232302e-02 -3.137339657977476705e-04 -1.471001601792753589e-04
6.068700000000000045e+02 -2.743399999999999788e-04 -1.313464263841671899e-02 1.258306297583166450e-02 -4.328366750358001260e-04 -1.556277056969266009e-04
6.065900000000000318e+02 -3.318600000000000109e-04 -1.345950170311055114e-02 1.278970565226762203e-02 -4.095971220137379146e-04 -2.750133429438693790e-04
6.063200000000000500e+02 -1.193299999999999976e-04 -1.294760257086573565e-02 1.270360453708595586e-02 -1.481521505156236198e-04 -9.806677345286316384e-05
6.060399999999999636e+02 -7.258399999999999488e-05 -1.343489116790649515e-02 1.328663208845881974e-02 2.904944127757118797e-05 -1.449682737998770970e-04
6.057699999999999818e+02 -1.537800000000000083e-04 -1.349395645239627461e-02 1.318331075024085225e-02 -2.236806978372928609e-04 -1.001986598322614257e-04
6.054900000000000091e+02 -4.047499999999999991e-04 -1.367853546642686449e-02 1.286350660813758047e-02 -5.228899429962813360e-04 -3.176510705320867477e-04
6.052200000000000273e+02 -3.413900000000000094e-04 -1.407968719025334998e-02 1.338995342667678723e-02 -4.212168985247822205e-04 -2.835408884615205939e-04
6.049400000000000546e+02 -1.402499999999999938e-04 -1.385080921285541423e-02 1.356461568890241637e-02 -1.975362006874893596e-04 -9.806677345284377017e-05
6.046699999999999591e+02 -2.035999999999999887e-04 -1.415597984938597904e-02 1.374173798299034230e-02 -2.265856419650605510e-04 -1.876060013880750856e-04
6.043899999999999864e+02 -4.133599999999999861e-04 -1.429133779300841185e-02 1.345883431882210698e-02 -5.519393842738525274e-04 -3.112554113938337946e-04
6.041100000000000136e+02 -2.066799999999999931e-04 -1.410921983249823972e-02 1.368761728201902880e-02 -7.262360319392796484e-05 -3.069916386350372709e-04
6.038400000000000318e+02 -2.595799999999999779e-04 -1.447345575351860654e-02 1.394838065942630156e-02 -4.880306134632012190e-04 -9.167111431462957732e-05
6.035599999999999454e+02 -3.124800000000000169e-04 -1.448576102112064494e-02 1.385489944865765481e-02 -4.154070102692732948e-04 -2.366393881145066743e-04
6.032899999999999636e+02 -1.630099999999999995e-04 -1.461865791122266001e-02 1.428540502456587466e-02 -1.132928209825170618e-04 -2.003973196645422586e-04
6.030099999999999909e+02 -2.195999999999999981e-04 -1.467034003515121227e-02 1.422390422800755803e-02 -2.004411448152306223e-04 -2.345075017350890052e-04
6.027300000000000182e+02 -3.429300000000000252e-04 -1.489183485198791908e-02 1.419930390938423104e-02 -3.340685746920686464e-04 -3.496293662232158794e-04
6.024600000000000364e+02 -2.429700000000000132e-04 -1.513055704346749977e-02 1.463718958087945228e-02 -4.647910604409804971e-05 -3.880033210526173172e-04
6.021799999999999500e+02 -4.035199999999999855e-04 -1.542342241239602445e-02 1.461258926225612528e-02 -2.701598038814173380e-04 -4.988614127819088803e-04
6.019099999999999682e+02 -2.392799999999999994e-04 -1.514286231106953817e-02 1.465686983577811804e-02 -3.863575689917021034e-04 -1.321769555234099240e-04
6.016299999999999955e+02 -3.444699999999999867e-04 -1.555139719545722832e-02 1.485613241662707418e-02 -4.328366750358001260e-04 -2.792771157026853099e-04
6.013500000000000227e+02 -3.112500000000000032e-04 -1.572367094188577979e-02 1.509721553913565863e-02 -2.963043010312208392e-04 -3.197829569114850096e-04
6.010800000000000409e+02 -1.534700000000000062e-04 -1.563999512219192006e-02 1.532845853419494489e-02 -6.681371493841901205e-05 -2.153205243203882863e-04
6.007999999999999545e+02 -2.983300000000000253e-04 -1.585656783198781741e-02 1.525219754646262200e-02 -4.270267867802912004e-04 -2.046610924233581625e-04
6.005199999999999818e+02 -2.884900000000000246e-04 -1.588117836719189421e-02 1.529893815184695666e-02 -1.103878768547757991e-04 -4.178497303643287798e-04
6.002500000000000000e+02 -3.158600000000000014e-04 -1.627986903749796196e-02 1.563842254884885083e-02 -3.892625131194697935e-04 -2.643539110468198479e-04
5.999700000000000273e+02 -4.007500000000000103e-04 -1.634631748254897210e-02 1.553756124249320095e-02 -3.514982394586219322e-04 -4.370367077790295257e-04
5.996900000000000546e+02 -2.789600000000000261e-04 -1.648905858673263211e-02 1.592378624487944885e-02 -3.282586864365597207e-04 -2.430350472527208672e-04
5.994199999999999591e+02 -3.749100000000000002e-04 -1.648167542617142572e-02 1.572698369589281206e-02 -4.415515074191031964e-04 -3.240467296703203478e-04
5.991399999999999864e+02 -3.976699999999999788e-04 -1.681883975846729801e-02 1.601726745564809387e-02 -6.710420935119049829e-04 -1.961335469057069476e-04
5.988600000000000136e+02 -2.826500000000000128e-04 -1.666133233316118012e-02 1.608860837965573470e-02 -2.759696921369262637e-04 -2.878046612203365249e-04
5.985900000000000318e+02 -3.995199999999999967e-04 -1.707725037811012175e-02 1.627065073746836524e-02 -4.125020661415056047e-04 -3.901352074320155790e-04
5.983099999999999454e+02 -3.324700000000000203e-04 -1.712154934147744681e-02 1.645023306341865735e-02 -5.257948871240226800e-04 -1.897378877674733475e-04
5.980299999999999727e+02 -2.568100000000000027e-04 -1.713139355555906920e-02 1.661259516633257702e-02 -2.556350832426317423e-04 -2.558263655291880402e-04
5.977599999999999909e+02 -5.050099999999999641e-04 -1.771712429341614284e-02 1.669869628151422064e-02 -3.805476807361931235e-04 -5.969281862347720034e-04
5.974800000000000182e+02 -3.112500000000000032e-04 -1.755961686811004924e-02 1.692993927657350517e-02 -4.735058928244156233e-04 -1.918697741468910166e-04
5.972000000000000455e+02 -2.595799999999999779e-04 -1.757438318923250364e-02 1.704802080596547892e-02 -1.597719270266415254e-04 -3.325742751879521555e-04
5.969299999999999500e+02 -4.748700000000000121e-04 -1.819456867637527994e-02 1.723744325936511432e-02 -6.536124287453517513e-04 -3.432337070849822793e-04
5.966499999999999773e+02 -3.869100000000000208e-04 -1.800998966234469006e-02 1.722760313191577103e-02 -7.320459201947887096e-04 -1.343088419028275931e-04
5.963700000000000045e+02 -2.580400000000000163e-04 -1.812565917780385380e-02 1.759906794312799186e-02 -4.241218426525499106e-04 -1.385726146616434969e-04
5.960900000000000318e+02 -4.619499999999999800e-04 -1.839145295800790822e-02 1.746130615883737316e-02 -6.448975963620751355e-04 -3.261786160497186096e-04
5.958200000000000500e+02 -4.133599999999999861e-04 -1.889596892969151731e-02 1.806401396510888199e-02 -6.216580433400128699e-04 -2.579582519086056551e-04
5.955399999999999636e+02 -1.454799999999999963e-04 -1.857357091851807862e-02 1.827311667340715887e-02 -4.386465632913091059e-04 6.822036414111292747e-05
5.952599999999999909e+02 -3.982899999999999830e-04 -1.921098378030372880e-02 1.840595839397311459e-02 -4.066921778859966248e-04 -3.922670938114332481e-04
5.949800000000000182e+02 -3.118700000000000075e-04 -1.895503421418132106e-02 1.832723737437847583e-02 -4.212168985247822205e-04 -2.281118425968748395e-04
5.947100000000000364e+02 -4.521099999999999793e-04 -1.927989327887513066e-02 1.836905791603812496e-02 -4.531712839301211019e-04 -4.498280260554773187e-04
5.944299999999999500e+02 -2.949499999999999865e-04 -1.967612289566080322e-02 1.908000712425228507e-02 -2.527301391148640522e-04 -3.240467296703009406e-04
5.941499999999999773e+02 -4.465800000000000238e-04 -1.990746192657913416e-02 1.900620616838230234e-02 -5.984184903179506042e-04 -3.347061615673504174e-04
5.938700000000000045e+02 -3.933699999999999827e-04 -1.977210398295672217e-02 1.897914581789663518e-02 -6.303728757232894856e-04 -2.174524106998253355e-04
5.936000000000000227e+02 -3.229400000000000217e-04 -1.996160510402812324e-02 1.930633005558686499e-02 4.647910604409804971e-05 -5.947962998553737958e-04
5.933200000000000500e+02 -2.611199999999999936e-04 -2.050303687851785100e-02 1.997299869027902713e-02 -4.386465632913355062e-04 -1.300450691440116621e-04
5.930399999999999636e+02 -6.055799999999999855e-04 -2.054979689540559207e-02 1.932847034234786918e-02 -4.154070102692732948e-04 -7.461602327934650043e-04
5.927599999999999909e+02 -3.293999999999999836e-04 -2.046858212923215181e-02 1.980325649177808178e-02 -1.859164241764714540e-04 -4.327729350202135948e-04
5.924900000000000091e+02 -2.405100000000000131e-04 -2.117736554310959557e-02 2.068886796221784674e-02 -3.398784629475776263e-04 -1.662871375939760778e-04
5.922100000000000364e+02 -3.333899999999999776e-04 -2.058671269821171074e-02 1.991149789372071224e-02 -3.079240775422651451e-04 -3.517612526026335485e-04
5.919299999999999500e+02 -4.238199999999999910e-04 -2.112076131214021130e-02 2.026328245003431242e-02 -3.456883512030865520e-04 -4.818063217466258034e-04
5.916499999999999773e+02 -5.852900000000000290e-04 -2.173602469224217293e-02 2.055848627351421209e-02 -8.511486294328410567e-04 -3.880033210525979642e-04
5.913700000000000045e+02 -3.057099999999999987e-04 -2.201412374004826575e-02 2.138997704298266356e-02 -1.539620387711061722e-04 -4.199816167437658561e-04
5.911000000000000227e+02 -3.453899999999999982e-04 -2.179755103025237187e-02 2.109723325136508149e-02 -3.631180159696398378e-04 -3.325742751879328025e-04
5.908200000000000500e+02 -2.943299999999999823e-04 -2.206334481045642282e-02 2.146623803071496042e-02 -7.843349144946334505e-05 -4.519599124348949335e-04
5.905399999999999636e+02 -3.829099999999999778e-04 -2.228483962729313136e-02 2.150805857237463384e-02 -4.270267867802912004e-04 -3.517612526026335485e-04
5.902599999999999909e+02 -4.757900000000000237e-04 -2.266384186943593004e-02 2.170240108949893221e-02 -6.623272611286019126e-04 -3.389699343261663484e-04
5.899800000000000182e+02 -5.652899999999999765e-04 -2.288041457923184821e-02 2.173930156743389755e-02 -4.560762280578887920e-04 -6.459615729612036734e-04
5.897100000000000364e+02 -4.004400000000000082e-04 -2.297147355948691433e-02 2.215996701589277237e-02 -4.676960045689066976e-04 -3.517612526026335485e-04
5.894299999999999500e+02 -4.231999999999999868e-04 -2.355474324382359277e-02 2.269871399374364523e-02 -5.780838814236824831e-04 -3.091235250144355328e-04
5.891499999999999773e+02 -6.415700000000000526e-04 -2.343415162132359356e-02 2.214028676099413090e-02 -6.710420935118786368e-04 -6.203789364082886804e-04
5.888700000000000045e+02 -5.615999999999999898e-04 -2.432505299571125629e-02 2.319072036621018171e-02 -8.482436853050998211e-04 -3.517612526026335485e-04
5.885900000000000318e+02 -4.302800000000000071e-04 -2.371471172265008157e-02 2.284385587362128614e-02 -1.568669828988738353e-04 -6.310383683053188584e-04
5.883099999999999454e+02 -4.308900000000000165e-04 -2.442595619004796562e-02 2.355234504997308007e-02 -4.764108369521833134e-04 -3.986627529496474410e-04
5.880399999999999636e+02 -8.906899999999999713e-04 -2.529224702923152379e-02 2.350068438086410846e-02 -8.743881824548768679e-04 -9.017879384903916594e-04
5.877599999999999909e+02 -3.906000000000000075e-04 -2.453670359846631815e-02 2.374668756709737497e-02 -6.507074846175840612e-04 -1.982654332851245896e-04
5.874800000000000182e+02 -4.404200000000000150e-04 -2.558511239816007449e-02 2.469133980223311639e-02 -3.573081277141309121e-04 -5.031251855407442184e-04
5.872000000000000455e+02 -9.645100000000000201e-04 -2.566878821785393075e-02 2.372700731219870920e-02 -1.115498545058723123e-03 -8.548864381433777127e-04
5.869199999999999591e+02 -4.219699999999999731e-04 -2.577215246571105609e-02 2.491766273356771713e-02 -4.938405017187101446e-04 -3.688163436379166254e-04
5.866399999999999864e+02 -5.274599999999999948e-04 -2.628897370499670705e-02 2.522516671635932628e-02 -2.294905860928018136e-04 -7.440283464140473894e-04
5.863600000000000136e+02 -2.961800000000000001e-04 -2.612900522617021826e-02 2.552529060356390628e-02 -1.249125974935613812e-04 -4.221135031231641179e-04
5.860800000000000409e+02 -4.456500000000000175e-04 -2.693623078086397615e-02 2.603205716720442819e-02 -4.560762280578623917e-04 -4.391685941584471948e-04
5.858099999999999454e+02 -3.644599999999999901e-04 -2.683286653300685082e-02 2.609109793190042548e-02 -2.382054184760784565e-04 -4.583555715731285336e-04
5.855299999999999727e+02 -4.708700000000000233e-04 -2.808062066785363062e-02 2.712677134594249084e-02 -3.921674572472110291e-04 -5.287078220936396959e-04
5.852500000000000000e+02 -6.357300000000000407e-04 -2.786158690453733808e-02 2.657818424064227816e-02 -8.453387411773321310e-04 -4.818063217466452106e-04
5.849700000000000273e+02 -6.547900000000000378e-04 -2.864174087050662398e-02 2.731865383120442303e-02 -6.652322052563696027e-04 -6.480934593406212883e-04
5.846900000000000546e+02 -5.717499999999999926e-04 -2.867127351275151545e-02 2.751545638019103901e-02 -1.481521505156236198e-04 -8.826009610756909134e-04
5.844099999999999682e+02 -4.622599999999999821e-04 -2.905519786193512533e-02 2.811816418646254437e-02 -4.386465632913091059e-04 -4.796744353672275415e-04
5.841299999999999955e+02 -5.569900000000000458e-04 -2.947357696040448297e-02 2.835186721338414997e-02 -6.158481550845039442e-04 -5.095208446789777643e-04
5.838500000000000227e+02 -6.437199999999999693e-04 -2.953018119137384642e-02 2.822886562026751672e-02 -9.237722326267426348e-04 -4.391685941584471948e-04
5.835700000000000500e+02 -3.177100000000000193e-04 -2.928653689285347708e-02 2.863723090941474800e-02 -5.722739931681471029e-04 -1.321769555234099240e-04
5.832899999999999636e+02 -7.304500000000000012e-04 -3.022665933764927607e-02 2.875531243880670093e-02 -7.204261436837707498e-04 -7.355008008964155275e-04
5.830099999999999909e+02 -5.133200000000000523e-04 -3.036447833479212488e-02 2.932603983086787616e-02 -5.403196077628346760e-04 -4.924657536436947416e-04
5.827400000000000091e+02 -8.245699999999999471e-04 -3.046538152912883074e-02 2.880205304419103385e-02 -1.138738098080785280e-03 -5.947962998553543885e-04
5.824600000000000364e+02 -5.680600000000000059e-04 -3.065488265020023181e-02 2.950316212495584720e-02 -7.610953614723597925e-04 -4.285091622613783108e-04
5.821799999999999500e+02 -7.169200000000000138e-04 -3.143995872321034973e-02 2.999024843369772417e-02 -9.324870650100192506e-04 -5.606861177848076420e-04
5.818999999999999773e+02 -1.008799999999999964e-04 -3.083700061071042650e-02 3.062247662231721776e-02 -1.161977651102847519e-04 -8.953922793521192178e-05
5.816200000000000045e+02 -7.485999999999999816e-04 -3.252774437923064421e-02 3.101608172029044624e-02 -8.511486294328410567e-04 -6.736760958935361730e-04
5.813400000000000318e+02 -6.271099999999999505e-04 -3.139319870632258785e-02 3.012801021798833939e-02 -5.984184903179506042e-04 -6.459615729612036734e-04
5.810599999999999454e+02 -3.567700000000000146e-04 -3.241699697081226739e-02 3.169013045056959244e-02 -3.631180159696398378e-04 -3.517612526026335485e-04
5.807799999999999727e+02 -3.875199999999999760e-04 -3.191001994560826310e-02 3.112186309037073481e-02 -3.224487981810507408e-04 -4.349048213996312639e-04
5.805000000000000000e+02 -6.434099999999999672e-04 -3.295104558474078876e-02 3.165076994077228173e-02 -8.801980707104122481e-04 -4.690150034701780104e-04
5.802200000000000273e+02 -5.034700000000000026e-04 -3.312085827764892076e-02 3.210095577157914826e-02 -4.851256693354599834e-04 -5.159165038171919029e-04
5.799400000000000546e+02 -6.311100000000000477e-04 -3.347771103810803783e-02 3.220181707793479814e-02 -7.581904173445922109e-04 -5.372353676112909650e-04
5.796599999999999682e+02 -3.355499999999999976e-04 -3.343833418178152744e-02 3.275286421509730761e-02 -4.706009486966479874e-04 -2.366393881145066743e-04
5.793799999999999955e+02 -6.135799999999999631e-04 -3.394531120698555254e-02 3.270366357785065015e-02 -1.214266645402480894e-03 -1.726827967322096778e-04
5.791000000000000227e+02 -5.997399999999999736e-04 -3.403883124076105549e-02 3.282420513910499354e-02 -8.569585176883500908e-04 -4.114540712260952339e-04
5.788200000000000500e+02 -2.881800000000000225e-04 -3.430462502096508909e-02 3.371227664140705182e-02 -7.117113113004941340e-04 2.131886379409900109e-05
5.785399999999999636e+02 -6.489500000000000260e-04 -3.464425040678139472e-02 3.333343173460785042e-02 -1.098068880292196129e-03 -3.176510705320673405e-04
5.782599999999999909e+02 -5.471500000000000452e-04 -3.581078977545470998e-02 3.470366948192715045e-02 -6.681371493841372928e-04 -4.562236851937108645e-04
5.779800000000000182e+02 -5.182399999999999984e-04 -3.501340843484253285e-02 3.396319989136500211e-02 -3.602130718418721476e-04 -6.331702546847170661e-04
5.777000000000000455e+02 -7.058500000000000538e-04 -3.526935800096496487e-02 3.384511836197302836e-02 -8.714832383271356323e-04 -5.820049815788871884e-04
5.774199999999999591e+02 -4.096699999999999994e-04 -3.611596041198527479e-02 3.528177696957533055e-02 -5.199849988685136459e-04 -3.283105024291168715e-04
5.771399999999999864e+02 -7.061599999999999475e-04 -3.655402793861788069e-02 3.512925499411068825e-02 -6.623272611286283671e-04 -7.355008008964155275e-04
5.768600000000000136e+02 -9.488199999999999586e-04 -3.720866817504635271e-02 3.529653716074933334e-02 -1.234601254296775578e-03 -7.376326872757944363e-04
5.765800000000000409e+02 -6.631000000000000175e-04 -3.687150384275048737e-02 3.553024018767089731e-02 -5.897036579347004429e-04 -7.163138234817341887e-04
5.762999999999999545e+02 -5.363800000000000382e-04 -3.727757767361777885e-02 3.618706869491376127e-02 -7.988596351332077081e-04 -3.453655934643805412e-04
5.760199999999999818e+02 -6.855500000000000482e-04 -3.776978837769934955e-02 3.638387124390037725e-02 -8.714832383271356323e-04 -5.478947995083210346e-04
5.757400000000000091e+02 -7.682799999999999829e-04 -3.834813595499522026e-02 3.679469656490990531e-02 -5.780838814236824831e-04 -9.081835976286252053e-04
5.754600000000000364e+02 -6.381899999999999596e-04 -3.854009812958699571e-02 3.724980245944142787e-02 -7.349508643225562913e-04 -5.649498905436235729e-04
5.751799999999999500e+02 -4.610300000000000227e-04 -3.815863483392382266e-02 3.722028207709344311e-02 -4.967454458464778348e-04 -4.349048213996506711e-04
5.748999999999999773e+02 -6.953900000000000489e-04 -3.867299501968902986e-02 3.726702268247777949e-02 -9.005326796047068236e-04 -5.436310267495245109e-04
5.746200000000000045e+02 -5.714500000000000395e-04 -3.958112376871952137e-02 3.842077762591179779e-02 -7.262360319392796755e-04 -4.583555715731285336e-04
5.743400000000000318e+02 -4.379599999999999878e-04 -3.947283741382160566e-02 3.858067969696344496e-02 -3.776427366084254334e-04 -4.818063217466452106e-04
5.740499999999999545e+02 -6.101999999999999785e-04 -3.963526694616853474e-02 3.840109737101315285e-02 -5.635591607848969417e-04 -6.416978002023877425e-04
5.737699999999999818e+02 -8.765399999999999798e-04 -4.066890942473980891e-02 3.889802380720434882e-02 -7.000915347894498281e-04 -1.006250371081488437e-03
5.734900000000000091e+02 -7.298400000000000460e-04 -4.101837902463772306e-02 3.953763209141082646e-02 -9.847760593096790537e-04 -5.457629131289422342e-04
5.732100000000000364e+02 -1.067199999999999920e-03 -4.083380001060715053e-02 3.868154100331906708e-02 -1.266555639702114351e-03 -9.209749159050924054e-04
5.729299999999999500e+02 -6.095799999999999743e-04 -4.134077703581113400e-02 4.010343941974735954e-02 -1.010920556459482663e-03 -3.155191841526497256e-04
5.726499999999999773e+02 -8.356400000000000156e-04 -4.175915613428049511e-02 4.007145900553705370e-02 -1.048684830120330362e-03 -6.779398686523326967e-04
5.723700000000000045e+02 -5.671400000000000486e-04 -4.172962349203560711e-02 4.057822556917759643e-02 -7.175211995560030597e-04 -4.562236851937108645e-04
5.720900000000000318e+02 -6.769400000000000070e-04 -4.231781528341307247e-02 4.094231028480281587e-02 -1.098068880292196129e-03 -3.709482300173148873e-04
5.718099999999999454e+02 -7.061599999999999475e-04 -4.258360906361712689e-02 4.115387302496343463e-02 -8.860079589659212822e-04 -5.734774360612554349e-04
5.715299999999999727e+02 -6.624800000000000133e-04 -4.280756493397425144e-02 4.146629707147968247e-02 -3.718328483529165077e-04 -8.740734155580590515e-04
5.712500000000000000e+02 -8.196500000000000010e-04 -4.404547485473936375e-02 4.238634898799209516e-02 -1.042874941864794982e-03 -6.566210048582337431e-04
5.709700000000000273e+02 -6.673999999999999594e-04 -4.311027451698439678e-02 4.175904086309726454e-02 -8.889129030936625177e-04 -5.031251855407442184e-04
5.706799999999999500e+02 -7.609000000000000095e-04 -4.400117589137203522e-02 4.246260997572441631e-02 -7.117113113004941340e-04 -7.951936195198772671e-04
5.703999999999999773e+02 -7.553699999999999998e-04 -4.491176569392294621e-02 4.338266189223682900e-02 -5.199849988685136459e-04 -9.273705750433065441e-04
5.701200000000000045e+02 -7.052300000000000495e-04 -4.408977381810672697e-02 4.266187255657335337e-02 -7.610953614723597925e-04 -6.630166639964866961e-04
5.698400000000000318e+02 -8.540899999999999491e-04 -4.564269858948409586e-02 4.391402877450070047e-02 -9.760612269264024379e-04 -7.653472102081463431e-04
5.695599999999999454e+02 -1.265899999999999925e-03 -4.618659141749419106e-02 4.363604517405710037e-02 -1.066114494886857356e-03 -1.411308783169330609e-03
5.692799999999999727e+02 -9.399000000000000236e-04 -4.638347569912682627e-02 4.448475616656185488e-02 -1.275270472085364513e-03 -6.928630733082175117e-04
5.690000000000000000e+02 -5.573000000000000479e-04 -4.579036180070854278e-02 4.465941842878748402e-02 -4.996503899742191787e-04 -5.969281862347720034e-04
5.687200000000000273e+02 -8.048800000000000052e-04 -4.664926947933090151e-02 4.502104311255040320e-02 -6.797569258951552526e-04 -8.953922793521580051e-04
5.684299999999999500e+02 -7.455199999999999501e-04 -4.759431403116750475e-02 4.606409662217945261e-02 -1.028350221226009440e-03 -5.542904586465739877e-04
5.681499999999999773e+02 -8.706999999999999679e-04 -4.745157292698386903e-02 4.567541158793088363e-02 -9.702513386708935123e-04 -8.101168241757620821e-04
5.678700000000000045e+02 -9.429799999999999467e-04 -4.783057516912667118e-02 4.593617496533813904e-02 -7.901448027499574384e-04 -1.044624325910851114e-03
5.675900000000000318e+02 -1.171799999999999968e-03 -4.900695875188160883e-02 4.662990395051597181e-02 -1.214266645402454440e-03 -1.151218644881346100e-03
5.673099999999999454e+02 -1.057999999999999913e-03 -4.901926401948364376e-02 4.690542751909725083e-02 -8.162892998997081390e-04 -1.215175236263643177e-03
5.670299999999999727e+02 -1.139800000000000058e-03 -4.909801773213671311e-02 4.680948627646623617e-02 -1.719726923632235562e-03 -7.035225052052670970e-04
5.667400000000000091e+02 -5.942000000000000233e-04 -4.955823474045300409e-02 4.835438628601118616e-02 -6.710420935119049829e-04 -5.329715948524750340e-04
5.664600000000000364e+02 -9.746600000000000229e-04 -4.997169173188150543e-02 4.801490188900925382e-02 -1.037065053609312511e-03 -9.167111431462570672e-04
5.661799999999999500e+02 -9.340600000000000118e-04 -5.039253188387125826e-02 4.850936829333812872e-02 -1.327559466385024424e-03 -6.395659138229700192e-04
5.658999999999999773e+02 -9.220600000000000454e-04 -5.055003930917734839e-02 4.870371081046240280e-02 -1.371133628301381266e-03 -5.756093224406730498e-04
5.656200000000000045e+02 -8.230299999999999856e-04 -5.089950890907528336e-02 4.923261766086392544e-02 -9.557266180321343169e-04 -7.248413689993660506e-04
5.653400000000000318e+02 -1.089099999999999964e-03 -5.177810501586085912e-02 4.958686224903986750e-02 -8.482436853050470205e-04 -1.257812963851841085e-03
5.650499999999999545e+02 -8.550100000000000148e-04 -5.217433463264653515e-02 5.043803327340694309e-02 -8.337189646663142797e-04 -8.740734155580590515e-04
5.647699999999999818e+02 -9.543600000000000173e-04 -5.177564396234043964e-02 4.985746575389646273e-02 -1.077734271397848753e-03 -8.527545517639600978e-04
5.644900000000000091e+02 -1.205600000000000031e-03 -5.363127831672800244e-02 5.119080302328075233e-02 -1.141643042208579425e-03 -1.257812963851841085e-03
5.642100000000000364e+02 -7.867399999999999654e-04 -5.350822564070761150e-02 5.189683216777024599e-02 -6.855668141506906328e-04 -8.740734155580590515e-04
5.639299999999999500e+02 -7.627499999999999732e-04 -5.333595189427906003e-02 5.178613073396527711e-02 -9.034376237324745137e-04 -6.608847776170690812e-04
5.636399999999999864e+02 -8.264099999999999701e-04 -5.386261734764632991e-02 5.217235573635148338e-02 -9.818711151819378181e-04 -7.248413689993660506e-04
5.633600000000000136e+02 -1.213600000000000009e-03 -5.463046604601355660e-02 5.216989570448918312e-02 -1.106783712675420053e-03 -1.300450691440038992e-03
5.630800000000000409e+02 -1.194600000000000089e-03 -5.539339263733999291e-02 5.297432612347194314e-02 -1.260745751446578971e-03 -1.151218644881346100e-03
5.627999999999999545e+02 -1.334200000000000013e-03 -5.628183295820723270e-02 5.357211386601881675e-02 -1.487331393411613122e-03 -1.236494100057742131e-03
5.625099999999999909e+02 -1.003299999999999938e-03 -5.600619496392158364e-02 5.397309905957902582e-02 -1.356608907662595724e-03 -7.461602327934650043e-04
5.622300000000000182e+02 -1.102899999999999974e-03 -5.686510264254391461e-02 5.464714778985817201e-02 -8.772931265826710125e-04 -1.257812963851841085e-03
5.619500000000000455e+02 -1.331399999999999945e-03 -5.790858933519683893e-02 5.523263537309337085e-02 -1.475711616900595271e-03 -1.215175236263643177e-03
5.616699999999999591e+02 -1.378199999999999998e-03 -5.715796801147243755e-02 5.437900431686391867e-02 -1.655818152821557799e-03 -1.172537508675445053e-03
5.613799999999999955e+02 -9.460500000000000376e-04 -5.801933674361518800e-02 5.610102662049679112e-02 -9.005326796047068236e-04 -9.806677345285540366e-04
5.611000000000000227e+02 -1.055200000000000062e-03 -5.905544027570690940e-02 5.690545703947959971e-02 -1.260745751446578971e-03 -9.167111431462570672e-04
5.608200000000000500e+02 -9.088399999999999517e-04 -5.962394363892112997e-02 5.778368841433233899e-02 -7.204261436837972044e-04 -1.044624325910851114e-03
5.605399999999999636e+02 -1.212399999999999979e-03 -5.973469104733948598e-02 5.728676197814116383e-02 -1.031255165353777131e-03 -1.343088419028237116e-03
5.602500000000000000e+02 -8.448699999999999526e-04 -6.024659017958430146e-02 5.853399813234380633e-02 -1.034160109481544821e-03 -7.035225052052670970e-04
5.599700000000000273e+02 -1.070299999999999941e-03 -6.063543663580871906e-02 5.846511724019851086e-02 -1.167787539358330125e-03 -1.001986598322652990e-03
5.596900000000000546e+02 -1.208700000000000052e-03 -6.250583731131868770e-02 6.004691772767840191e-02 -1.362418795918078195e-03 -1.108580917293147975e-03
5.594099999999999682e+02 -1.267799999999999917e-03 -6.171091702422697167e-02 5.914162600233999201e-02 -1.231696310169007888e-03 -1.300450691440038992e-03
5.591200000000000045e+02 -1.216999999999999983e-03 -6.348041450540020669e-02 6.103093047261147486e-02 -1.350799019407060344e-03 -1.108580917293147975e-03
5.588400000000000318e+02 -9.325200000000000503e-04 -6.362069455606347845e-02 6.170989926661530484e-02 -1.208456757146971969e-03 -7.461602327934650043e-04
5.585599999999999454e+02 -8.497900000000000072e-04 -6.265103946902279841e-02 6.092514910253118976e-02 -4.095971220137643149e-04 -1.172537508675445053e-03
5.582799999999999727e+02 -1.652800000000000059e-03 -6.529913305698160919e-02 6.197066264402258107e-02 -1.516380834689184422e-03 -1.748146831116118103e-03
5.579900000000000091e+02 -1.102899999999999974e-03 -6.472816864024701078e-02 6.249218939883707802e-02 -1.301414969235221031e-03 -9.593488707344550830e-04
5.577100000000000364e+02 -1.690300000000000049e-03 -6.560184263999180310e-02 6.219944560721950289e-02 -2.242616866628517006e-03 -1.279131827645940038e-03
5.574299999999999500e+02 -1.560200000000000085e-03 -6.677330411570595037e-02 6.363118415109714210e-02 -1.469901728645112583e-03 -1.620233648351524164e-03
5.571399999999999864e+02 -6.575599999999999588e-04 -6.575442795825706122e-02 6.440363415586959628e-02 -5.751789372958883385e-04 -7.248413689993660506e-04
5.568600000000000136e+02 -1.682300000000000071e-03 -6.772819288162418294e-02 6.432983319999961702e-02 -2.498251949871122240e-03 -1.087262053499049022e-03
5.565800000000000409e+02 -1.605499999999999939e-03 -6.829423519131798404e-02 6.506784275869940959e-02 -1.626768711543986499e-03 -1.577595920763326040e-03
5.562999999999999545e+02 -1.683599999999999940e-03 -6.794968769846088108e-02 6.457583638623287658e-02 -1.742966476654271265e-03 -1.620233648351524164e-03
5.560099999999999909e+02 -1.233900000000000014e-03 -6.954937248672599104e-02 6.706046856718889115e-02 -1.191027092380418737e-03 -1.257812963851841085e-03
5.557300000000000182e+02 -1.441500000000000073e-03 -6.900794071223625981e-02 6.610105614087914694e-02 -1.365323740045845885e-03 -1.492320465586930009e-03
5.554500000000000455e+02 -1.075199999999999897e-03 -6.996775158519533133e-02 6.779847812588869760e-02 -1.452472063878559351e-03 -7.887979603816630200e-04
5.551599999999999682e+02 -1.165999999999999936e-03 -6.937709874029744650e-02 6.701126792994223369e-02 -1.220076533657989820e-03 -1.129899781087247146e-03
5.548799999999999955e+02 -1.274500000000000025e-03 -7.203503654233792131e-02 6.944669947365159079e-02 -1.830114800486984947e-03 -8.740734155580590515e-04
5.546000000000000227e+02 -1.066600000000000013e-03 -7.102600459897071006e-02 6.885629182669174286e-02 -9.295821208822780150e-04 -1.172537508675445053e-03
5.543099999999999454e+02 -1.384599999999999937e-03 -7.301945795050106269e-02 7.020930935097471903e-02 -1.307224857490703503e-03 -1.449682737998732101e-03
5.540299999999999727e+02 -1.353899999999999895e-03 -7.326556330254185845e-02 7.055371381170129352e-02 -1.307224857490703503e-03 -1.364407282822336070e-03
5.537500000000000000e+02 -1.551899999999999938e-03 -7.338861597856224939e-02 7.025850998822137650e-02 -1.946312565597269496e-03 -1.257812963851841085e-03
5.534600000000000364e+02 -1.310200000000000080e-03 -7.452070059794986545e-02 7.188213101736094790e-02 -1.307224857490703503e-03 -1.300450691440038992e-03
5.531799999999999500e+02 -2.032400000000000179e-03 -7.557895361172524418e-02 7.146392560076438027e-02 -1.888213683042127330e-03 -2.153205243203999090e-03
5.528999999999999773e+02 -1.002300000000000023e-03 -7.506213237243958281e-02 7.301374567403397242e-02 -1.452472063878559351e-03 -6.822036414111680349e-04
5.526100000000000136e+02 -1.822899999999999911e-03 -7.673564876631693010e-02 7.306294631128062989e-02 -2.323955302205694875e-03 -1.449682737998732101e-03
5.523300000000000409e+02 -1.234199999999999967e-03 -7.599733271019457059e-02 7.350575204650050543e-02 -1.307224857490703503e-03 -1.172537508675445053e-03
5.520399999999999636e+02 -1.592499999999999949e-03 -7.840916516019427740e-02 7.517857371288673429e-02 -1.713917035376700182e-03 -1.513639329381029179e-03
5.517599999999999909e+02 -1.205600000000000031e-03 -7.808922820254124431e-02 7.564597976672994550e-02 -1.394373181323416968e-03 -1.065943189704950068e-03
5.514800000000000182e+02 -1.415100000000000082e-03 -7.902442854029623209e-02 7.616258645781980030e-02 -1.510570946433701734e-03 -1.343088419028237116e-03
5.511900000000000546e+02 -1.851500000000000064e-03 -7.968891299080635426e-02 7.596578390883319820e-02 -2.033460889429983178e-03 -1.705509103527920196e-03
5.509099999999999682e+02 -1.271800000000000014e-03 -8.013190262447976442e-02 7.756480461934943393e-02 -1.394373181323416968e-03 -1.172537508675445053e-03
5.506299999999999955e+02 -1.521800000000000019e-03 -8.079638707498988659e-02 7.773700684971272812e-02 -1.801065359209413647e-03 -1.300450691440038992e-03
5.503400000000000318e+02 -1.639000000000000049e-03 -8.077177653978581673e-02 7.746640334485613288e-02 -1.655818152821557799e-03 -1.620233648351524164e-03
5.500599999999999454e+02 -1.654700000000000051e-03 -8.246990346886723389e-02 7.916382532986568354e-02 -1.859164241764556030e-03 -1.471001601792831055e-03
5.497699999999999818e+02 -1.541499999999999902e-03 -8.050106065254095111e-02 7.739260238898615363e-02 -1.278175416213132203e-03 -1.726827967322019149e-03
5.494900000000000091e+02 -1.480299999999999932e-03 -8.411880932754049744e-02 8.113185081973181556e-02 -1.888213683042127330e-03 -1.172537508675445053e-03
5.492100000000000364e+02 -1.224700000000000007e-03 -8.293750363774472778e-02 8.041844157965534479e-02 -1.626768711543986499e-03 -9.593488707344550830e-04
5.489199999999999591e+02 -1.420899999999999897e-03 -8.397114611631602277e-02 8.110725050110849377e-02 -2.178708095817839027e-03 -8.527545517639600978e-04
5.486399999999999864e+02 -2.197499999999999801e-03 -8.566927304539743993e-02 8.123025209422513049e-02 -2.207757537095410109e-03 -2.195842970792196997e-03
5.483500000000000227e+02 -1.752800000000000104e-03 -8.571849411580560740e-02 8.221426483915819650e-02 -2.120609213262696861e-03 -1.449682737998732101e-03
5.480700000000000500e+02 -1.409199999999999993e-03 -8.665369445356058131e-02 8.378868523105112431e-02 -1.539620387711273033e-03 -1.321769555234138162e-03
5.477899999999999636e+02 -1.711300000000000017e-03 -8.655525231274427411e-02 8.312447662822129713e-02 -1.772015917931842564e-03 -1.641552512145623118e-03
5.475000000000000000e+02 -1.760499999999999912e-03 -8.687518927039729333e-02 8.332127917720791310e-02 -2.207757537095410109e-03 -1.428363874204633148e-03
5.472200000000000273e+02 -1.192399999999999927e-03 -8.687518927039729333e-02 8.447749415250427329e-02 -1.742966476654271265e-03 -7.674790965875640664e-04
5.469299999999999500e+02 -1.876999999999999979e-03 -8.965617974845817295e-02 8.585511199541057126e-02 -1.801065359209413647e-03 -1.940016605263009120e-03
5.466499999999999773e+02 -1.960700000000000116e-03 -8.906552690356028812e-02 8.511710243671076481e-02 -2.353004743483266391e-03 -1.662871375939722072e-03
5.463600000000000136e+02 -1.575000000000000011e-03 -8.955773760764185187e-02 8.639631900512376173e-02 -1.946312565597269496e-03 -1.279131827645940038e-03
5.460800000000000409e+02 -1.390500000000000026e-03 -9.064060115662131434e-02 8.782313748527671715e-02 -1.801065359209413647e-03 -1.087262053499049022e-03
5.457999999999999545e+02 -1.968099999999999971e-03 -9.125586453672328291e-02 8.728193047556352668e-02 -2.120609213262696861e-03 -1.854741150086613088e-03
5.455099999999999909e+02 -1.886000000000000090e-03 -9.209262273366194962e-02 8.829054353911992836e-02 -2.033460889429983178e-03 -1.769465694910217057e-03
5.452300000000000182e+02 -1.926200000000000091e-03 -9.137891721274367385e-02 8.747873302455014266e-02 -2.963043010312261302e-03 -1.172537508675445053e-03
5.449400000000000546e+02 -1.837099999999999931e-03 -9.305243360662100727e-02 8.934835723992297363e-02 -2.091559771985125344e-03 -1.641552512145623118e-03
5.446599999999999682e+02 -2.107100000000000205e-03 -9.295399146580470007e-02 8.870874895571648211e-02 -2.382054184760837474e-03 -1.897378877674811212e-03
5.443700000000000045e+02 -1.662099999999999906e-03 -9.465211839488611723e-02 9.131638272978911952e-02 -2.091559771985125344e-03 -1.321769555234138162e-03
5.440900000000000318e+02 -2.255300000000000013e-03 -9.489822374692689910e-02 9.033236998485605351e-02 -2.672548597536549171e-03 -1.961335469057108073e-03
5.437999999999999545e+02 -2.272600000000000054e-03 -9.467672893009020096e-02 9.008636679862278007e-02 -2.817795803924405453e-03 -1.876060013880712042e-03
5.435199999999999818e+02 -1.675000000000000057e-03 -9.686706656325318188e-02 9.348121076864188139e-02 -2.120609213262696861e-03 -1.343088419028237116e-03
5.432300000000000182e+02 -1.894000000000000067e-03 -9.689167709845726562e-02 9.308760567066864944e-02 -2.062510330707554261e-03 -1.748146831116118103e-03
5.429500000000000455e+02 -1.725100000000000027e-03 -9.630102425355938078e-02 9.279240184718873241e-02 -1.481521505156130651e-03 -1.918697741468910166e-03
5.426599999999999682e+02 -1.792100000000000030e-03 -9.846675135151829183e-02 9.485882861154817935e-02 -1.888213683042127330e-03 -1.705509103527920196e-03
5.423799999999999955e+02 -1.797699999999999949e-03 -9.831908814029381716e-02 9.468662638118489905e-02 -2.672548597536549171e-03 -1.151218644881346100e-03
5.421000000000000227e+02 -1.650699999999999954e-03 -9.849136188672237557e-02 9.517863275365143205e-02 -1.597719270266415416e-03 -1.662871375939722072e-03
5.418099999999999454e+02 -2.110799999999999916e-03 -9.932812008366104228e-02 9.508023147915813100e-02 -2.730647480091691771e-03 -1.641552512145623118e-03
5.415299999999999727e+02 -1.910900000000000098e-03 -1.015184577168240371e-01 9.763866461598411095e-02 -1.742966476654271265e-03 -2.046610924233504322e-03
5.412400000000000091e+02 -1.476899999999999958e-03 -1.000910466749874717e-01 9.709745760627092048e-02 -1.684867594099128882e-03 -1.321769555234138162e-03
5.409600000000000364e+02 -2.054499999999999903e-03 -1.000664361397834018e-01 9.591664231235123850e-02 -2.265856419650552709e-03 -1.897378877674811212e-03
5.406699999999999591e+02 -2.232000000000000043e-03 -1.026259318010075694e-01 9.810607066982732216e-02 -2.265856419650552709e-03 -2.217161834586295951e-03
5.403899999999999864e+02 -1.995100000000000085e-03 -1.027489844770279603e-01 9.872107863541049189e-02 -2.701598038814120688e-03 -1.471001601792831055e-03
5.401000000000000227e+02 -2.012100000000000173e-03 -1.035611321387625572e-01 9.950828883135695579e-02 -2.992092451589832384e-03 -1.279131827645940038e-03
5.398200000000000500e+02 -1.827199999999999961e-03 -1.044471114061093775e-01 1.007629050811466170e-01 -2.440153067315979640e-03 -1.364407282822336070e-03
5.395299999999999727e+02 -1.870899999999999994e-03 -1.032411951811095380e-01 9.948368851273362012e-02 -2.178708095817839027e-03 -1.620233648351524164e-03
5.392400000000000091e+02 -1.930899999999999934e-03 -1.047424378285583269e-01 1.008367060370165963e-01 -2.033460889429983178e-03 -1.854741150086613088e-03
5.389600000000000364e+02 -1.768800000000000060e-03 -1.057268592367214682e-01 1.021651232426762507e-01 -2.353004743483266391e-03 -1.321769555234138162e-03
5.386699999999999591e+02 -2.475499999999999836e-03 -1.065882279688642187e-01 1.015993159143397245e-01 -2.904944127757118702e-03 -2.153205243203999090e-03
5.383899999999999864e+02 -1.924399999999999939e-03 -1.051854274622317370e-01 1.013041120908598075e-01 -2.904944127757118702e-03 -1.193856372469544007e-03
5.381000000000000227e+02 -2.745000000000000044e-03 -1.078433652642722257e-01 1.022881248357928735e-01 -3.485932953308542529e-03 -2.217161834586295951e-03
5.378200000000000500e+02 -2.051700000000000051e-03 -1.076464809826395974e-01 1.035181407669592268e-01 -2.062510330707554261e-03 -2.025292060439404934e-03
5.375299999999999727e+02 -1.941900000000000093e-03 -1.084586286443741804e-01 1.045021535118922928e-01 -2.527301391148693323e-03 -1.534958193175128133e-03
5.372500000000000000e+02 -2.354100000000000029e-03 -1.096399343341699500e-01 1.048711582912421891e-01 -3.282586864365544081e-03 -1.684190239733821025e-03
5.369600000000000364e+02 -2.103999999999999967e-03 -1.080894706163130076e-01 1.038379449090624657e-01 -2.585400273703835922e-03 -1.748146831116118103e-03
5.366799999999999500e+02 -2.138500000000000210e-03 -1.092953868413128610e-01 1.049695595657355041e-01 -3.050191334144974550e-03 -1.471001601792831055e-03
5.363899999999999864e+02 -1.922199999999999994e-03 -1.103044187846800722e-01 1.064455786831351169e-01 -1.888213683042127330e-03 -1.918697741468910166e-03
5.361100000000000136e+02 -2.331900000000000032e-03 -1.112396191224350600e-01 1.065193796390050962e-01 -2.846845245201976536e-03 -1.961335469057108073e-03
5.358200000000000500e+02 -2.646900000000000207e-03 -1.115103350096799256e-01 1.061749751782785217e-01 -3.369735188198257764e-03 -2.110567515615801183e-03
5.355299999999999727e+02 -2.195100000000000176e-03 -1.112642296576391437e-01 1.068145834624850132e-01 -2.904944127757118702e-03 -1.684190239733821025e-03
5.352500000000000000e+02 -2.014199999999999845e-03 -1.128885249811083236e-01 1.088318095895978166e-01 -2.353004743483266391e-03 -1.748146831116118103e-03
5.349600000000000364e+02 -1.985300000000000172e-03 -1.130115776571287145e-01 1.090040118199610969e-01 -2.585400273703835922e-03 -1.534958193175128133e-03
5.346799999999999500e+02 -2.160299999999999981e-03 -1.144143781637611962e-01 1.100372252021408204e-01 -1.801065359209413647e-03 -2.430350472527286355e-03
5.343899999999999864e+02 -2.252600000000000002e-03 -1.144389886989652799e-01 1.098896232904008619e-01 -2.701598038814120688e-03 -1.918697741468910166e-03
5.341100000000000136e+02 -2.126499999999999918e-03 -1.155464627831488122e-01 1.112672411333071598e-01 -2.614449714981407005e-03 -1.748146831116118103e-03
5.338200000000000500e+02 -2.743100000000000052e-03 -1.151773047550876256e-01 1.096190197855442666e-01 -3.224487981810401915e-03 -2.409031608733186967e-03
5.335299999999999727e+02 -2.755099999999999910e-03 -1.162355577688630043e-01 1.106768334863473258e-01 -2.933993569034689785e-03 -2.622220246674177371e-03
5.332500000000000000e+02 -2.590900000000000147e-03 -1.167523790081486518e-01 1.115132443195404333e-01 -2.759696921369262854e-03 -2.472988200115484262e-03
5.329600000000000364e+02 -2.403300000000000141e-03 -1.196318116270258525e-01 1.147850866964428979e-01 -2.963043010312261302e-03 -1.982654332851207027e-03
5.326799999999999500e+02 -1.993299999999999933e-03 -1.167031579377404982e-01 1.126940596134601152e-01 -2.701598038814120688e-03 -1.449682737998732101e-03
5.323899999999999864e+02 -2.004399999999999932e-03 -1.186227796836586273e-01 1.145636838288329601e-01 -2.788746362646833937e-03 -1.428363874204633148e-03
5.321000000000000227e+02 -2.189500000000000040e-03 -1.196072010918217687e-01 1.151786917944161298e-01 -2.759696921369262854e-03 -1.769465694910217057e-03
5.318200000000000500e+02 -2.437100000000000204e-03 -1.196072010918217687e-01 1.146620851033262611e-01 -3.282586864365544081e-03 -1.833422286292514134e-03
5.315299999999999727e+02 -1.396300000000000058e-03 -1.198779169790666344e-01 1.170237156911656390e-01 -2.178708095817839027e-03 -8.314356879698610358e-04
5.312500000000000000e+02 -2.357099999999999994e-03 -1.202962960775359746e-01 1.155476965737660261e-01 -2.904944127757118702e-03 -1.940016605263009120e-03
5.309600000000000364e+02 -3.286600000000000198e-03 -1.251199609775353605e-01 1.184997348085652519e-01 -3.834526248639396825e-03 -2.878046612203365249e-03
5.306699999999999591e+02 -1.822300000000000005e-03 -1.227573495979438212e-01 1.190655421369017641e-01 -2.062510330707554261e-03 -1.641552512145623118e-03
5.303899999999999864e+02 -2.291000000000000068e-03 -1.237171604709028927e-01 1.190901424555250859e-01 -2.236806978372981626e-03 -2.323756153556791153e-03
5.301000000000000227e+02 -2.473100000000000211e-03 -1.246031397382497130e-01 1.196313494652382764e-01 -3.253537423087972998e-03 -1.876060013880712042e-03
5.298200000000000500e+02 -3.009200000000000069e-03 -1.254398979351883936e-01 1.193607459603816812e-01 -4.647910604411389750e-03 -1.812103422498415181e-03
5.295299999999999727e+02 -2.972300000000000202e-03 -1.267688668362086379e-01 1.207629641219113148e-01 -3.021141892867403467e-03 -2.942003203585662110e-03
5.292400000000000091e+02 -2.276199999999999925e-03 -1.283931621596778039e-01 1.237888033125805060e-01 -2.701598038814120688e-03 -1.961335469057108073e-03
5.289600000000000364e+02 -2.301200000000000207e-03 -1.271134143290657270e-01 1.224603861069208655e-01 -2.817795803924405453e-03 -1.918697741468910166e-03
5.286699999999999591e+02 -2.649599999999999785e-03 -1.293037519622287079e-01 1.239610055429438001e-01 -3.108290216700117150e-03 -2.302437289762692199e-03
5.283799999999999955e+02 -2.089300000000000098e-03 -1.295744678494735735e-01 1.253386233858501120e-01 -3.834526248639396825e-03 -8.101168241757620821e-04
5.281000000000000227e+02 -3.289700000000000003e-03 -1.305096681872285613e-01 1.238872045870738209e-01 -4.212168985247822205e-03 -2.600901382880077984e-03
5.278099999999999454e+02 -2.629300000000000213e-03 -1.326753952851874863e-01 1.273804498315862233e-01 -3.834526248639396825e-03 -1.726827967322019149e-03
5.275199999999999818e+02 -2.837199999999999792e-03 -1.324785110035548441e-01 1.267654418660030535e-01 -3.311636305643115598e-03 -2.472988200115484262e-03
5.272400000000000091e+02 -3.072500000000000144e-03 -1.329215006372282681e-01 1.267408415473797179e-01 -3.398784629475828847e-03 -2.814090020821068388e-03
5.269500000000000455e+02 -2.591500000000000054e-03 -1.335367640173302228e-01 1.282906616206493100e-01 -2.759696921369262854e-03 -2.472988200115484262e-03
5.266599999999999682e+02 -2.899999999999999800e-03 -1.348411223831463834e-01 1.290040708607257947e-01 -3.921674572472110508e-03 -2.131886379409900136e-03
5.263799999999999955e+02 -3.317300000000000023e-03 -1.355056068336565056e-01 1.288072683117391926e-01 -3.718328483529112060e-03 -3.027278658762058358e-03
5.260900000000000318e+02 -2.461399999999999873e-03 -1.351856698760035003e-01 1.302340867918921341e-01 -3.369735188198257764e-03 -1.769465694910217057e-03
5.257999999999999545e+02 -2.935000000000000109e-03 -1.382865973117173852e-01 1.323497141934982524e-01 -3.311636305643115598e-03 -2.664857974262375279e-03
5.255199999999999818e+02 -2.763400000000000058e-03 -1.380158814244725196e-01 1.324481154679915396e-01 -3.166389099255259316e-03 -2.451669336321385308e-03
5.252300000000000182e+02 -3.354199999999999890e-03 -1.385819237341663346e-01 1.318085071837850619e-01 -4.647910604411389750e-03 -2.409031608733186967e-03
5.249400000000000546e+02 -3.298300000000000103e-03 -1.403784928040640589e-01 1.337027317177812147e-01 -3.718328483529112060e-03 -3.005959794967959404e-03
5.246599999999999682e+02 -2.767100000000000202e-03 -1.395417346071254061e-01 1.339487349040144881e-01 -3.747377924806683143e-03 -2.046610924233504322e-03
5.243700000000000045e+02 -2.635499999999999822e-03 -1.424457777612066767e-01 1.371221760064236517e-01 -3.253537423087972998e-03 -2.174524106998098043e-03
5.240800000000000409e+02 -3.104800000000000008e-03 -1.411660299305945721e-01 1.349081473303242185e-01 -3.921674572472110508e-03 -2.494307063909583216e-03
5.237999999999999545e+02 -2.934400000000000203e-03 -1.423473356203903417e-01 1.364333670849705027e-01 -3.544031835863685129e-03 -2.472988200115484262e-03
5.235099999999999909e+02 -3.372399999999999790e-03 -1.441439046902880938e-01 1.373681791926569251e-01 -4.241218426525393721e-03 -2.707495701850573186e-03
5.232200000000000273e+02 -3.690399999999999930e-03 -1.460635264362062091e-01 1.386227954424465725e-01 -4.647910604411389750e-03 -2.984640931173860017e-03
5.229400000000000546e+02 -3.070100000000000086e-03 -1.457682000137572598e-01 1.395576075501329949e-01 -3.050191334144974550e-03 -3.091235250144355219e-03
5.226499999999999773e+02 -3.556600000000000039e-03 -1.455467051969205616e-01 1.384013925748366347e-01 -4.241218426525393721e-03 -3.027278658762058358e-03
5.223600000000000136e+02 -3.102999999999999856e-03 -1.466295687459000241e-01 1.403694180647027945e-01 -3.573081277141256212e-03 -2.750133429438771093e-03
5.220800000000000409e+02 -3.639700000000000053e-03 -1.505426438433485059e-01 1.431984547063853697e-01 -3.834526248639396825e-03 -3.496293662232236206e-03
5.217899999999999636e+02 -3.406800000000000193e-03 -1.473186637316142300e-01 1.404432190205727737e-01 -3.921674572472110508e-03 -3.027278658762058358e-03
5.215000000000000000e+02 -3.625199999999999863e-03 -1.498781593928383837e-01 1.425588464221788643e-01 -4.095971220137537873e-03 -3.283105024291246236e-03
5.212100000000000364e+02 -4.178199999999999970e-03 -1.523392129132462580e-01 1.439118639464618543e-01 -4.851256693354388631e-03 -3.688163436379127223e-03
5.209299999999999500e+02 -3.218299999999999893e-03 -1.508871913362056227e-01 1.443792700003050655e-01 -4.560762280578676935e-03 -2.238480698380395338e-03
5.206399999999999864e+02 -3.594099999999999812e-03 -1.500012120688587747e-01 1.427310486525421585e-01 -3.514982394586113612e-03 -3.666844572585028269e-03
5.203500000000000227e+02 -3.835600000000000207e-03 -1.535697396734501674e-01 1.458060884804580071e-01 -3.311636305643115598e-03 -4.242453895025701319e-03
5.200700000000000500e+02 -2.971300000000000070e-03 -1.521423286316136159e-01 1.461504929411845954e-01 -3.282586864365544081e-03 -2.728814565644672140e-03
5.197799999999999727e+02 -3.711900000000000182e-03 -1.521669391668176996e-01 1.446990741424082905e-01 -4.560762280578676935e-03 -3.069916386350256265e-03
5.194900000000000091e+02 -3.851300000000000209e-03 -1.555385824897764502e-01 1.477987142889474748e-01 -3.834526248639396825e-03 -3.837395482937820332e-03
5.192000000000000455e+02 -3.719899999999999943e-03 -1.558339089122253995e-01 1.483399212986606652e-01 -4.212168985247822205e-03 -3.347061615673543097e-03
5.189199999999999591e+02 -3.996399999999999779e-03 -1.546772137576337136e-01 1.466424993136511146e-01 -4.560762280578676935e-03 -3.560250253614533067e-03
5.186299999999999955e+02 -3.472300000000000213e-03 -1.526837604061033471e-01 1.456584865687180486e-01 -3.369735188198257764e-03 -3.560250253614533067e-03
5.183400000000000318e+02 -3.578800000000000037e-03 -1.547018242928377973e-01 1.474789101468442221e-01 -3.950724013749681157e-03 -3.304423888085345189e-03
5.180499999999999545e+02 -4.091199999999999698e-03 -1.573351515596742023e-01 1.491025311759837935e-01 -4.793157810799246465e-03 -3.560250253614533067e-03
5.177699999999999818e+02 -4.521400000000000072e-03 -1.563999512219192145e-01 1.472821075978576200e-01 -5.577492725293667873e-03 -3.752120027761424084e-03
5.174800000000000182e+02 -3.964699999999999822e-03 -1.558831299826335670e-01 1.478971155634407897e-01 -4.154070102692680039e-03 -3.816076619143721378e-03
5.171900000000000546e+02 -4.182499999999999586e-03 -1.580242465453883804e-01 1.495945375484503403e-01 -4.095971220137537873e-03 -4.242453895025701319e-03
5.168999999999999773e+02 -3.365599999999999842e-03 -1.540127293071235914e-01 1.472083066419876407e-01 -4.357416191635678053e-03 -2.643539110468276325e-03
5.166200000000000045e+02 -4.022300000000000354e-03 -1.567198881795722198e-01 1.486105248035172743e-01 -5.141751106130100328e-03 -3.197829569114850421e-03
5.163300000000000409e+02 -4.068099999999999841e-03 -1.551202033913071099e-01 1.469131028185077237e-01 -4.386465632913249570e-03 -3.837395482937820332e-03
5.160399999999999636e+02 -4.335699999999999624e-03 -1.574089831652864258e-01 1.486843257593872536e-01 -5.112701664852528811e-03 -3.752120027761424084e-03
5.157500000000000000e+02 -3.490500000000000113e-03 -1.561784564050824886e-01 1.491271314946071291e-01 -3.834526248639396825e-03 -3.240467296703048328e-03
5.154700000000000273e+02 -3.966899999999999767e-03 -1.563261196163069633e-01 1.483153209800373296e-01 -4.560762280578676935e-03 -3.538931389820434113e-03
5.151799999999999500e+02 -3.866899999999999938e-03 -1.568675513907966945e-01 1.490779308573604856e-01 -4.676960045688961266e-03 -3.261786160497147282e-03
5.148899999999999864e+02 -4.113900000000000196e-03 -1.556862457010009249e-01 1.473805088723509349e-01 -5.170800547407671845e-03 -3.347061615673543097e-03
5.146000000000000227e+02 -4.053300000000000132e-03 -1.570644356724293367e-01 1.488811283083738557e-01 -5.257948871240384660e-03 -3.176510705320751034e-03
5.143099999999999454e+02 -3.470800000000000014e-03 -1.561046247994702652e-01 1.490779308573604856e-01 -4.851256693354388631e-03 -2.472988200115484262e-03
5.140299999999999727e+02 -3.914899999999999804e-03 -1.585164572494699720e-01 1.506031506120067420e-01 -5.257948871240384660e-03 -2.942003203585662110e-03
5.137400000000000091e+02 -4.062200000000000186e-03 -1.570152146020211692e-01 1.488319276711272121e-01 -4.328366750358107404e-03 -3.858714346731919285e-03
5.134500000000000455e+02 -4.385799999999999595e-03 -1.561538458698784326e-01 1.473313082351042635e-01 -6.129432109567520617e-03 -3.091235250144355219e-03
5.131599999999999682e+02 -3.924099999999999810e-03 -1.564491722923273542e-01 1.485613241662706030e-01 -4.967454458464672963e-03 -3.133872977732553126e-03
5.128700000000000045e+02 -4.225600000000000363e-03 -1.570644356724293367e-01 1.485367238476472951e-01 -5.025553341019815129e-03 -3.645525708790929315e-03
5.125900000000000318e+02 -3.381900000000000184e-03 -1.534466869974297765e-01 1.466178989950278067e-01 -3.834526248639396825e-03 -3.048597522556157312e-03
5.122999999999999545e+02 -3.832799999999999922e-03 -1.556124140953887014e-01 1.478725152448174540e-01 -5.054602782297386646e-03 -2.942003203585662110e-03
5.120099999999999909e+02 -4.228599999999999894e-03 -1.550217612504908027e-01 1.464948974019111561e-01 -4.938405017187102314e-03 -3.709482300173226176e-03
5.117200000000000273e+02 -4.024400000000000026e-03 -1.537174028846746421e-01 1.456092859314714050e-01 -4.706009486966532783e-03 -3.517612526026335160e-03
5.114300000000000068e+02 -3.211799999999999898e-03 -1.532251921805930783e-01 1.467409005881444295e-01 -2.963043010312261302e-03 -3.389699343261741438e-03
5.111499999999999773e+02 -3.761500000000000087e-03 -1.545295505464092389e-01 1.469623034557543673e-01 -5.141751106130100328e-03 -2.728814565644672140e-03
5.108600000000000136e+02 -3.793100000000000204e-03 -1.514286231106953262e-01 1.437642620347218958e-01 -4.764108369521674949e-03 -3.091235250144355219e-03
5.105699999999999932e+02 -3.559399999999999890e-03 -1.512317388290627118e-01 1.440594658582018128e-01 -4.851256693354388631e-03 -2.600901382880077984e-03
5.102799999999999727e+02 -3.703300000000000081e-03 -1.503211490265118078e-01 1.428294499270354734e-01 -4.154070102692680039e-03 -3.389699343261741438e-03
5.099900000000000091e+02 -3.862599999999999888e-03 -1.531021395045726874e-01 1.453140821079914602e-01 -4.444564515468391735e-03 -3.432337070849939345e-03
5.097099999999999795e+02 -3.562200000000000175e-03 -1.493613381535527362e-01 1.421898416428289680e-01 -4.357416191635678053e-03 -2.963322067379761064e-03
5.094200000000000159e+02 -4.269199999999999905e-03 -1.499273804632465512e-01 1.413288304910125248e-01 -4.996503899742244480e-03 -3.730801163967325130e-03
5.091299999999999955e+02 -3.906299999999999703e-03 -1.482292535341651341e-01 1.403694180647027945e-01 -4.444564515468391735e-03 -3.496293662232236206e-03
5.088399999999999750e+02 -4.105600000000000048e-03 -1.474663269428387047e-01 1.391886027707830986e-01 -5.432245518905812025e-03 -3.133872977732553126e-03
5.085500000000000114e+02 -3.951200000000000198e-03 -1.488691274494711725e-01 1.409106250744159849e-01 -5.374146636350669859e-03 -2.899365475997464203e-03
5.082599999999999909e+02 -4.136100000000000193e-03 -1.481308113933488269e-01 1.398036107363662683e-01 -5.403196077628241376e-03 -3.197829569114850421e-03
5.079700000000000273e+02 -4.008699999999999590e-03 -1.462358001826347675e-01 1.381553893886033613e-01 -5.083652223574958162e-03 -3.219148432908949375e-03
5.076899999999999977e+02 -3.996699999999999732e-03 -1.470233373091652807e-01 1.389671999031731608e-01 -4.241218426525393721e-03 -3.816076619143721378e-03
5.073999999999999773e+02 -3.850600000000000030e-03 -1.446853364647778251e-01 1.369253734574370218e-01 -5.112701664852528811e-03 -2.920684339791563156e-03
5.071100000000000136e+02 -4.295400000000000433e-03 -1.472202215907978951e-01 1.385735948051999289e-01 -3.718328483529112060e-03 -4.711468898495879166e-03
5.068199999999999932e+02 -3.783599999999999811e-03 -1.444392311127370432e-01 1.368269721829437346e-01 -5.316047753795527693e-03 -2.643539110468276325e-03
5.065299999999999727e+02 -3.853399999999999881e-03 -1.450298839576349141e-01 1.372451775995402745e-01 -4.938405017187102314e-03 -3.069916386350256265e-03
5.062400000000000091e+02 -3.952400000000000010e-03 -1.432825359581453295e-01 1.353263527469207861e-01 -4.473613956745963252e-03 -3.560250253614533067e-03
5.059599999999999795e+02 -4.081300000000000379e-03 -1.434794202397779717e-01 1.352525517910508068e-01 -4.066921778859966356e-03 -4.093221848467008643e-03
5.056700000000000159e+02 -4.568799999999999598e-03 -1.443407889719207082e-01 1.351541505165574919e-01 -5.374146636350669859e-03 -3.965308665702414054e-03
5.053799999999999955e+02 -4.358700000000000074e-03 -1.426918831132474585e-01 1.339241345853911525e-01 -4.676960045688961266e-03 -4.114540712261107597e-03
5.050899999999999750e+02 -4.470700000000000195e-03 -1.443407889719207082e-01 1.353509530655441218e-01 -5.112701664852528811e-03 -3.986627529496513007e-03
5.048000000000000114e+02 -4.147699999999999824e-03 -1.430118200709004639e-01 1.346375438254676371e-01 -5.083652223574958162e-03 -3.474974798438137252e-03
5.045099999999999909e+02 -4.414399999999999748e-03 -1.436024729157983626e-01 1.346867444627142807e-01 -5.432245518905812025e-03 -3.688163436379127223e-03
5.042200000000000273e+02 -3.450500000000000008e-03 -1.399847242407988024e-01 1.330139227963280657e-01 -3.166389099255259316e-03 -3.666844572585028269e-03
5.039300000000000068e+02 -4.052400000000000273e-03 -1.403292717336559192e-01 1.321529116445116225e-01 -4.909355575909530797e-03 -3.432337070849939345e-03
5.036499999999999773e+02 -3.707900000000000085e-03 -1.422488934795740345e-01 1.347851457372075956e-01 -4.299317309080535887e-03 -3.261786160497147282e-03
5.033600000000000136e+02 -4.523000000000000111e-03 -1.426180515076352073e-01 1.335059291687946126e-01 -5.461294960183383541e-03 -3.837395482937820332e-03
5.030699999999999932e+02 -4.558600000000000325e-03 -1.422735040147781183e-01 1.331123240708213806e-01 -5.461294960183383541e-03 -3.880033210526018239e-03
5.027799999999999727e+02 -4.373799999999999737e-03 -1.409199245785537902e-01 1.321037110072649789e-01 -5.112701664852528811e-03 -3.837395482937820332e-03
5.024900000000000091e+02 -4.642000000000000293e-03 -1.438239677326350607e-01 1.344899419137276786e-01 -5.635591607848810906e-03 -3.901352074320117193e-03
5.021999999999999886e+02 -3.980100000000000304e-03 -1.402308295928395843e-01 1.322267126003816018e-01 -4.386465632913249570e-03 -3.666844572585028269e-03
5.019100000000000250e+02 -4.692700000000000170e-03 -1.431840938173290223e-01 1.337273320364045504e-01 -5.141751106130100328e-03 -4.370367077790295041e-03
5.016200000000000045e+02 -4.295700000000000386e-03 -1.408460929729415667e-01 1.321775119631349582e-01 -4.822207252076817115e-03 -3.922670938114216146e-03
5.013299999999999841e+02 -4.563600000000000122e-03 -1.421750618739618111e-01 1.329893224777047300e-01 -5.141751106130100328e-03 -4.135859576055206550e-03
5.010500000000000114e+02 -4.403899999999999655e-03 -1.421750618739618111e-01 1.333091266198079827e-01 -5.054602782297386646e-03 -3.922670938114216146e-03
5.007599999999999909e+02 -3.984699999999999874e-03 -1.430118200709004639e-01 1.349819482861941977e-01 -4.706009486966532783e-03 -3.453655934644038299e-03
5.004700000000000273e+02 -4.219099999999999934e-03 -1.421996724091658948e-01 1.337273320364045504e-01 -5.141751106130100328e-03 -3.517612526026335160e-03
5.001800000000000068e+02 -4.555899999999999880e-03 -1.412152510010027395e-01 1.320545103700183076e-01 -5.257948871240384660e-03 -4.029265257084710915e-03
4.998899999999999864e+02 -4.405499999999999694e-03 -1.413875247474312979e-01 1.325219164238615188e-01 -5.228899429962814011e-03 -3.794757755349622425e-03
4.996000000000000227e+02 -4.870199999999999876e-03 -1.432087043525331060e-01 1.334075278943012977e-01 -5.809888255514237404e-03 -4.178497303643404458e-03
4.993100000000000023e+02 -4.577099999999999745e-03 -1.406245981561048686e-01 1.314149020858118300e-01 -5.403196077628241376e-03 -3.965308665702414054e-03
4.990199999999999818e+02 -4.675200000000000015e-03 -1.419781775923291689e-01 1.325957173797314981e-01 -5.664641049126381556e-03 -3.922670938114216146e-03
4.987300000000000182e+02 -4.175100000000000165e-03 -1.410429772545741811e-01 1.326449180169781694e-01 -3.805476807361825742e-03 -4.434323669172591902e-03
4.984399999999999977e+02 -4.257200000000000047e-03 -1.398616715647784114e-01 1.312673001740718715e-01 -4.676960045688961266e-03 -3.965308665702414054e-03
4.981499999999999773e+02 -4.629399999999999661e-03 -1.398862820999824952e-01 1.305784912526187225e-01 -4.938405017187102314e-03 -4.391685941584393994e-03
4.978600000000000136e+02 -3.759600000000000095e-03 -1.385573131989622508e-01 1.309720963505919544e-01 -4.008822896304824190e-03 -3.581569117408632021e-03
4.975699999999999932e+02 -4.465099999999999625e-03 -1.373267864387583415e-01 1.283644625765192893e-01 -4.967454458464672963e-03 -4.071902984672909689e-03
4.972900000000000205e+02 -3.735599999999999945e-03 -1.363915861010033537e-01 1.288810692676091718e-01 -5.025553341019815129e-03 -2.771452293232870047e-03
4.970000000000000000e+02 -3.925999999999999802e-03 -1.368591862698808337e-01 1.289302699048558154e-01 -4.531712839301105418e-03 -3.496293662232236206e-03
4.967099999999999795e+02 -4.525399999999999735e-03 -1.356040489744728406e-01 1.264702380425231365e-01 -4.735058928244103432e-03 -4.391685941584393994e-03
4.964200000000000159e+02 -4.049600000000000422e-03 -1.337582588341669487e-01 1.256092268907066933e-01 -4.473613956745963252e-03 -3.730801163967325130e-03
4.961299999999999955e+02 -3.576300000000000139e-03 -1.335121534821261391e-01 1.262980358121598423e-01 -4.066921778859966356e-03 -3.219148432908949375e-03
4.958399999999999750e+02 -4.073900000000000091e-03 -1.311495421025345998e-01 1.229523924793873985e-01 -4.938405017187102314e-03 -3.432337070849939345e-03
4.955500000000000114e+02 -3.654999999999999829e-03 -1.284177726948818876e-01 1.210581679453912318e-01 -3.718328483529112060e-03 -3.602887981202731408e-03
4.952599999999999909e+02 -3.604299999999999952e-03 -1.286884885821267532e-01 1.214271727247411420e-01 -3.805476807361825742e-03 -3.453655934644038299e-03
4.949700000000000273e+02 -4.121599999999999570e-03 -1.276794566387595420e-01 1.193853462790050168e-01 -4.328366750358107404e-03 -3.965308665702414054e-03
4.946800000000000068e+02 -3.748800000000000049e-03 -1.241355395693722191e-01 1.165809099559457634e-01 -4.415515074190820219e-03 -3.261786160497147282e-03
4.943899999999999864e+02 -3.224100000000000143e-03 -1.217729281897806798e-01 1.152524927502861091e-01 -3.979773455027252674e-03 -2.686176838056474232e-03
4.941000000000000227e+02 -3.424700000000000140e-03 -1.215514333729439816e-01 1.146374847847029393e-01 -3.253537423087972998e-03 -3.560250253614533067e-03
4.938100000000000023e+02 -3.227199999999999947e-03 -1.188442745004953394e-01 1.123496551527335408e-01 -3.050191334144974550e-03 -3.347061615673543097e-03
4.935199999999999818e+02 -3.254599999999999854e-03 -1.145866519101897407e-01 1.080199990750280309e-01 -3.427834070753400363e-03 -3.133872977732553126e-03
4.932300000000000182e+02 -3.122999999999999908e-03 -1.130115776571287145e-01 1.067407825066150340e-01 -3.340685746920686681e-03 -2.942003203585662110e-03
4.929399999999999977e+02 -2.866500000000000124e-03 -1.105259136015167842e-01 1.047481566981255663e-01 -2.788746362646833937e-03 -2.920684339791563156e-03
4.926499999999999773e+02 -2.509400000000000172e-03 -1.074988177714151227e-01 1.024357267475328459e-01 -2.614449714981407005e-03 -2.430350472527286355e-03
4.923600000000000136e+02 -2.920900000000000146e-03 -1.051854274622317370e-01 9.928688596374700415e-02 -2.933993569034689785e-03 -2.920684339791563156e-03
4.920699999999999932e+02 -2.779699999999999966e-03 -1.030935319698850633e-01 9.749106270424415244e-02 -2.904944127757118702e-03 -2.686176838056474232e-03
4.917799999999999727e+02 -2.547499999999999851e-03 -9.974649918213038258e-02 9.461282542531491979e-02 -3.079240775422546067e-03 -2.153205243203999090e-03
4.914900000000000091e+02 -2.061299999999999851e-03 -9.630102425355938078e-02 9.212819324435890522e-02 -1.946312565597269496e-03 -2.153205243203999090e-03
4.911999999999999886e+02 -2.650200000000000125e-03 -9.497205535253913644e-02 8.961896074477956886e-02 -2.614449714981407005e-03 -2.686176838056474232e-03
4.909100000000000250e+02 -2.079699999999999865e-03 -9.064060115662131434e-02 8.642091932374708352e-02 -1.742966476654271265e-03 -2.345075017350890106e-03
4.906200000000000045e+02 -2.034499999999999850e-03 -8.746584211529517816e-02 8.337047981445455669e-02 -1.220076533657989820e-03 -2.622220246674177371e-03
4.903299999999999841e+02 -1.940099999999999941e-03 -8.552160983417297913e-02 8.159925687357502677e-02 -1.946312565597269496e-03 -1.940016605263009120e-03
4.900400000000000205e+02 -2.369399999999999805e-03 -8.315899845458142592e-02 7.840121545254254143e-02 -2.585400273703835922e-03 -2.195842970792196997e-03
4.897500000000000000e+02 -1.718600000000000032e-03 -7.904903907550031583e-02 7.557217881085996625e-02 -1.975362006874840579e-03 -1.534958193175128133e-03
4.894599999999999795e+02 -1.717400000000000003e-03 -7.604655378060272419e-02 7.257093993881409688e-02 -1.684867594099128882e-03 -1.748146831116118103e-03
4.891700000000000159e+02 -2.172299999999999839e-03 -7.351166865458264033e-02 6.912689533154833810e-02 -1.859164241764556030e-03 -2.409031608733186967e-03
4.888799999999999955e+02 -1.852099999999999970e-03 -7.045996228927689509e-02 6.674066442508563846e-02 -1.452472063878559351e-03 -2.131886379409900136e-03
4.885899999999999750e+02 -1.528899999999999921e-03 -6.782663502244049014e-02 6.472343829797283510e-02 -1.801065359209413647e-03 -1.343088419028237116e-03
4.883000000000000114e+02 -1.026900000000000078e-03 -6.435654955866541849e-02 6.226340643564015620e-02 -8.714832383271356323e-04 -1.151218644881346100e-03
4.880099999999999909e+02 -8.467099999999999757e-04 -6.172322229182901354e-02 6.000017712229409328e-02 -7.552854732168508669e-04 -9.167111431462570672e-04
4.877200000000000273e+02 -6.012800000000000436e-04 -5.896684234897221766e-02 5.776154812757135215e-02 -2.904944127757118594e-04 -8.101168241757620821e-04
4.874300000000000068e+02 -1.218600000000000022e-03 -5.630890454693172897e-02 5.385009746646238910e-02 -1.016730444714991589e-03 -1.364407282822336070e-03
4.871399999999999864e+02 -1.095199999999999950e-03 -5.338517296468721363e-02 5.116374267279508170e-02 -6.797569258952080532e-04 -1.407045010410534194e-03
4.868500000000000227e+02 -8.962300000000000301e-04 -5.116284163575889748e-02 4.936053931770524594e-02 -6.507074846175840612e-04 -1.065943189704950068e-03
4.865600000000000023e+02 -6.723200000000000140e-04 -4.877315866744286188e-02 4.739251382783910005e-02 -5.897036579346739884e-04 -7.461602327934650043e-04
4.862699999999999818e+02 -6.876999999999999650e-04 -4.676493899479008259e-02 4.536298754141464273e-02 -4.996503899742455249e-04 -8.314356879698610358e-04
4.859800000000000182e+02 -6.557200000000000441e-04 -4.409961803218834936e-02 4.277257399037834307e-02 -5.867987138069062983e-04 -7.035225052052670970e-04
4.856899999999999977e+02 -7.230700000000000278e-04 -4.182560457933150178e-02 4.034452254225597001e-02 -5.664641049126381772e-04 -8.527545517639600978e-04
4.853999999999999773e+02 -7.076899999999999684e-04 -4.012747765025008462e-02 3.869384116263073492e-02 -9.818711151819378181e-04 -5.073889582995407422e-04
4.851100000000000136e+02 -7.187699999999999775e-04 -3.820047274377074559e-02 3.674303589580093371e-02 -6.013234344457447488e-04 -8.079849377963443588e-04
4.848199999999999932e+02 -4.262800000000000183e-04 -3.575418554448534653e-02 3.488817187160209859e-02 -2.323955302205695037e-04 -5.670817769230411878e-04
4.845299999999999727e+02 -4.607200000000000206e-04 -3.385671328025088161e-02 3.292260641359827378e-02 -1.249125974935613812e-04 -7.056543915846847119e-04
4.842400000000000091e+02 -2.577300000000000142e-04 -3.185833782167966227e-02 3.132850576680669408e-02 1.132928209825434892e-04 -5.308397084730574192e-04
4.839499999999999886e+02 -2.322100000000000010e-04 -3.056628472346556435e-02 3.008864970819103216e-02 -3.166389099255153606e-04 -1.705509103527920087e-04
4.836600000000000250e+02 -2.931000000000000228e-04 -2.876479354652701839e-02 2.816736482370919836e-02 6.100382668291006604e-05 -5.521585722671757800e-04
4.833700000000000045e+02 -1.919199999999999921e-04 -2.768685210458837406e-02 2.729159348071875588e-02 -4.095971220137643149e-04 -3.197829569114850502e-05
4.830799999999999841e+02 -3.084799999999999738e-04 -2.579676300091513635e-02 2.516612595166332900e-02 -1.161977651102847519e-04 -4.519599124348949335e-04
4.827900000000000205e+02 -3.666100000000000153e-04 -2.480741948571118030e-02 2.406403167733830312e-02 -1.742966476654271210e-04 -5.073889582995407422e-04
4.825000000000000000e+02 -7.965800000000000203e-05 -2.322988417912975889e-02 2.306033867750656441e-02 2.904944127757118797e-05 -1.598914784557425048e-04
4.822099999999999795e+02 -4.182800000000000000e-05 -2.224300171744620150e-02 2.215012688844344990e-02 1.510570946433648825e-04 -1.833422286292591546e-04
4.819200000000000159e+02 -4.090500000000000223e-05 -2.066054430382394461e-02 2.057078643282587646e-02 1.278175416213026710e-04 -1.641552512145584358e-04
4.816299999999999955e+02 -3.118700000000000075e-04 -2.002067038851790270e-02 1.938751110704386993e-02 -1.307224857490703340e-04 -4.455642532966613877e-04
4.813399999999999750e+02 -2.768000000000000010e-06 -1.876061098606908450e-02 1.874544279097502958e-02 -7.843349144943691763e-05 5.116527310582985057e-05
4.810500000000000114e+02 -2.734200000000000215e-04 -1.781310538071206179e-02 1.725958354612610116e-02 2.904944127757118797e-05 -4.945976400230929493e-04
4.807599999999999909e+02 -4.022900000000000260e-04 -1.722491358933457214e-02 1.641333258548364343e-02 -3.950724013749523189e-04 -4.071902984672986559e-04
4.804599999999999795e+02 1.011899999999999985e-04 -1.554647508841641712e-02 1.574174388706681832e-02 4.066921778858909693e-05 1.449682737998770970e-04
4.801700000000000159e+02 -2.798800000000000037e-05 -1.483030851397774616e-02 1.477003130144540800e-02 2.904944127741266491e-06 -4.903338672643158192e-05
4.798799999999999955e+02 -1.377899999999999936e-04 -1.464819055346757229e-02 1.436658607602285705e-02 2.178708095817839081e-04 -3.986627529496668482e-04
4.795899999999999750e+02 -3.352399999999999955e-04 -1.379666603540644597e-02 1.312426998554485323e-02 -3.195438540532830507e-04 -3.432337070850016865e-04
4.793000000000000114e+02 -2.949499999999999865e-04 -1.282947200188615418e-02 1.223373845138040449e-02 -1.946312565597480969e-04 -3.688163436379166254e-04
4.790099999999999909e+02 -1.260999999999999955e-05 -1.228065706683519748e-02 1.224849864255443330e-02 -2.614449714980350125e-05 -4.263772758815922501e-06
4.787200000000000273e+02 -4.644099999999999802e-05 -1.143651570933530009e-02 1.133828685349131879e-02 1.568669828988738353e-04 -1.961335469057069476e-04
4.784300000000000068e+02 -1.316400000000000068e-04 -1.109196821647819887e-02 1.082414019426379721e-02 6.390877081065133550e-05 -2.750133429438693790e-04
4.781399999999999864e+02 -7.719699999999999967e-05 -1.012723523647832483e-02 9.968049106172018753e-03 1.423422622600882667e-04 -2.387712744939049362e-04
4.778500000000000227e+02 -1.857700000000000052e-04 -9.839291974590609613e-03 9.466202606256161542e-03 -1.307224857490703340e-04 -2.238480698380395013e-04
4.775600000000000023e+02 -3.936799999999999984e-05 -9.206801219845774098e-03 9.121798145529585317e-03 1.074829327270345364e-04 -1.492320465586930009e-04
4.772699999999999818e+02 -1.636200000000000089e-04 -8.990228510049899299e-03 8.659312155411037076e-03 -2.904944127767687142e-06 -2.814090020821029248e-04
4.769800000000000182e+02 7.750499999999999740e-05 -8.249451400407149804e-03 8.401008809866106208e-03 2.904944127757118797e-05 1.129899781087091915e-04
4.766800000000000068e+02 -1.119499999999999971e-04 -7.924592335713293370e-03 7.697439697238950100e-03 -3.485932953308014414e-05 -1.684190239733937468e-04
4.763899999999999864e+02 -6.428000000000000120e-05 -7.555434307652116217e-03 7.421916128657694497e-03 -2.904944127767687142e-06 -1.108580917293109296e-04
4.761000000000000227e+02 -4.029000000000000219e-05 -7.183815226070520456e-03 7.102111986554457412e-03 4.066921778860230387e-05 -9.806677345284377017e-05
4.758100000000000023e+02 1.337900000000000048e-04 -6.519330775560400019e-03 6.784767876313527526e-03 1.191027092380392283e-04 1.449682737998770970e-04
4.755199999999999818e+02 3.352399999999999955e-05 -6.275686477040041955e-03 6.339502109231314429e-03 1.161977651103111759e-05 4.903338672641219503e-05
4.752300000000000182e+02 -3.998300000000000327e-06 -5.766248398315609522e-03 5.756474557858473964e-03 8.714832383276641199e-06 -1.279131827646715609e-05
4.749399999999999977e+02 -5.843600000000000260e-06 -5.552136742040108229e-03 5.539991753973204369e-03 9.876810034374467980e-05 -8.101168241756069328e-05
4.746499999999999773e+02 -1.906899999999999988e-05 -5.143601857652418084e-03 5.104566114340312877e-03 -1.452472063878559398e-05 -2.131886379409900109e-05
4.743600000000000136e+02 -5.166999999999999827e-05 -4.973789164744284348e-03 4.870863087418708139e-03 -1.045779885992668463e-04 -1.065943189704950055e-05
4.740699999999999932e+02 9.811099999999999628e-05 -4.604631136683095052e-03 4.799522163411058633e-03 1.742966476654007207e-05 1.577595920763345393e-04
4.737799999999999727e+02 4.305800000000000008e-05 -4.493883728264741646e-03 4.578119295801117393e-03 9.586315621599020341e-05 4.263772758815922501e-06
4.734800000000000182e+02 9.226799999999999480e-07 -4.169024663570909499e-03 4.169754006653894791e-03 1.161977651103111759e-05 -6.395659138233578044e-06
4.731899999999999977e+02 -3.383199999999999727e-05 -4.004134077703586959e-03 3.936050979732290053e-03 -1.045779885992668463e-04 1.918697741469103899e-05
4.728999999999999773e+02 6.920100000000000372e-05 -3.750645565101573976e-03 3.886850342485636059e-03 5.809888255514237594e-05 7.674790965875446591e-05
4.726100000000000136e+02 -4.674900000000000252e-05 -3.541456015866894722e-03 3.444044607265753580e-03 -6.390877081065133550e-05 -3.624206844996442244e-05
4.723199999999999932e+02 3.875199999999999760e-05 -3.255973807499585974e-03 3.333343173460782960e-03 6.681371493841901205e-05 1.918697741469103899e-05
4.720299999999999727e+02 9.841899999999999740e-06 -3.113232703315936805e-03 3.129160528887166021e-03 4.938405017186573304e-05 -2.131886379409900109e-05
4.717400000000000091e+02 -3.044800000000000054e-05 -3.002485294897583399e-03 2.939738075487554041e-03 -1.249125974935613812e-04 3.837395482938207799e-05
4.714499999999999886e+02 2.398999999999999901e-05 -2.808062066785360720e-03 2.853636960305909985e-03 2.614449714981671158e-05 2.131886379409900109e-05
4.711499999999999773e+02 9.226799999999999480e-06 -2.574261982346625482e-03 2.590413551036317447e-03 1.452472063878559398e-05 4.263772758815922501e-06
4.708600000000000136e+02 1.937599999999999880e-05 -2.522579858418051539e-03 2.560893168688330081e-03 5.809888255522163959e-06 2.984640931174053954e-05
4.705699999999999932e+02 -1.783800000000000099e-05 -2.355228219030312993e-03 2.317350014317392463e-03 -8.714832383263430873e-06 -2.558263655291492529e-05
4.702799999999999727e+02 -3.413899999999999959e-05 -2.210026061326258659e-03 2.140227720229432706e-03 6.100382668289685233e-05 -1.044624325910870467e-04
4.699900000000000091e+02 1.691599999999999864e-05 -2.062362850101787451e-03 2.093487114845109329e-03 3.195438540532566775e-05 4.263772758815922501e-06
4.696999999999999886e+02 -2.091400000000000000e-05 -2.077129171224232317e-03 2.034446350149122888e-03 9.005326796046803691e-05 -1.023305462116790813e-04
4.694100000000000250e+02 -1.230200000000000012e-05 -1.949154388163016954e-03 1.923744916344152052e-03 -2.904944127754476816e-06 -1.918697741469103899e-05
4.691200000000000045e+02 3.167899999999999942e-05 -1.848251193826297217e-03 1.911444757032499829e-03 8.133843557720460773e-05 -4.263772758815922501e-06
4.688199999999999932e+02 2.921800000000000045e-05 -1.685821661479380926e-03 1.744162590393873169e-03 5.809888255508953633e-06 4.690150034702362321e-05
4.685299999999999727e+02 1.876099999999999876e-05 -1.562768985458988253e-03 1.601480742378573073e-03 2.033460889430775879e-05 1.918697741468134555e-05
4.682400000000000091e+02 3.444699999999999732e-05 -1.538158450254909502e-03 1.606400806103234092e-03 2.614449714981671158e-05 4.050584120878034664e-05
4.679499999999999886e+02 -1.814599999999999872e-05 -1.525853182652870234e-03 1.488319276711272052e-03 -5.228899429963342315e-05 6.395659138233578044e-06
4.676600000000000250e+02 5.013200000000000045e-05 -1.383112078469210223e-03 1.483399212986611249e-03 -1.742966476654007207e-05 1.001986598322711293e-04
4.673700000000000045e+02 3.352399999999999955e-05 -1.326507847499825083e-03 1.394838065942625733e-03 1.452472063878559398e-05 4.903338672643158192e-05
4.670799999999999841e+02 3.906000000000000211e-05 -1.186227796836581729e-03 1.264456377239000411e-03 2.614449714981671158e-05 4.903338672643158192e-05
4.667799999999999727e+02 -2.521999999999999909e-05 -1.250215188367183880e-03 1.200495548818341675e-03 -4.066921778860230387e-05 -1.279131827645746264e-05
4.664900000000000091e+02 4.859400000000000264e-05 -1.045947746173338591e-03 1.141454784122366293e-03 -5.228899429962020944e-05 1.215175236263604336e-04
4.661999999999999886e+02 1.845399999999999941e-06 -9.893435152039534511e-04 9.913928405200637169e-04 2.033460889429454846e-05 -1.279131827645746264e-05
4.659100000000000250e+02 3.844500000000000207e-05 -8.933624279080448023e-04 9.692525537590786135e-04 1.191027092380524420e-04 -2.131886379409900109e-05
4.656200000000000045e+02 -1.014900000000000058e-05 -9.130508560713121403e-04 8.929915660267564873e-04 -1.742966476654007207e-05 -4.263772758825616793e-06
4.653299999999999841e+02 2.583499999999999913e-05 -8.564466251019381676e-04 9.077517572007615543e-04 1.191027092380392283e-04 -4.263772758819800218e-05
4.650299999999999727e+02 -2.398999999999999901e-05 -8.342971434182652312e-04 7.847501640841275444e-04 -6.681371493840581189e-05 6.395659138223883752e-06
4.647400000000000091e+02 2.091400000000000000e-05 -7.850760730101080534e-04 8.265707057437786257e-04 2.323955302204902486e-05 1.918697741469103899e-05
4.644499999999999886e+02 3.690700000000000087e-06 -7.407771096427621807e-04 7.478496861491260982e-04 -3.776427366084782747e-05 3.411018207055646373e-05
4.641600000000000250e+02 -1.230200000000000097e-06 -7.875371265305137602e-04 7.847501640841275444e-04 4.357416191635678026e-05 -3.411018207055646373e-05
4.638700000000000045e+02 2.152900000000000004e-05 -6.767897181121602457e-04 7.183293038011495744e-04 4.066921778860230387e-05 6.395659138233578044e-06
4.635799999999999841e+02 -2.183700000000000116e-05 -7.383160561223565824e-04 6.937289851778227941e-04 4.066921778860230387e-05 -6.822036414111292747e-05
4.632799999999999727e+02 1.014900000000000058e-05 -6.201854871427862730e-04 6.420683160688275565e-04 2.323955302204902486e-05 2.131886379407961251e-06
4.629900000000000091e+02 -1.568599999999999856e-05 -5.734254702550236346e-04 5.412070097131898173e-04 -3.485932953308014414e-05 -2.131886379407961251e-06
4.626999999999999886e+02 -2.768000000000000010e-06 -5.734254702550348019e-04 5.658073283365165976e-04 -1.742966476654007207e-05 6.395659138223883752e-06
4.624100000000000250e+02 -2.829499999999999930e-05 -5.192822928060552602e-04 4.649460219808789667e-04 -3.485932953308014414e-05 -2.131886379409900109e-05
4.621200000000000045e+02 6.458699999999999674e-06 -5.020549181632046878e-04 5.166066910898630370e-04 -5.809888255508953633e-06 1.705509103527338345e-05
4.618299999999999841e+02 6.151199999999999653e-07 -4.380675266326027528e-04 4.378856714952217310e-04 -6.100382668289685233e-05 4.476961396760596089e-05
4.615299999999999727e+02 -5.136200000000000054e-05 -5.094380787244215912e-04 4.034452254225619617e-04 -7.552854732168244123e-05 -3.624206844996442244e-05
4.612400000000000091e+02 2.552700000000000140e-05 -4.208401519897410131e-04 4.723261175678815003e-04 4.066921778860230387e-05 1.492320465587511819e-05
4.609499999999999886e+02 2.122200000000000112e-05 -4.011517238264848966e-04 4.428057352198825876e-04 4.938405017186573304e-05 0.000000000000000000e+00
4.606600000000000250e+02 -1.107200000000000004e-05 -3.617748674999614420e-04 3.394843970019032799e-04 -2.033460889430775879e-05 -4.263772758825616793e-06
4.603700000000000045e+02 4.305800000000000347e-06 -3.199369576530212218e-04 3.271842376902510570e-04 2.614449714981671158e-05 -1.279131827645746264e-05
4.600699999999999932e+02 -1.722300000000000095e-05 -3.716190815815839437e-04 3.394843970019032799e-04 1.452472063878559398e-05 -3.837395482938207799e-05
4.597799999999999727e+02 1.814599999999999872e-05 -3.076316900509819003e-04 3.444044607265753580e-04 -5.228899429963342315e-05 7.035225052053058301e-05
4.594900000000000091e+02 4.305800000000000347e-06 -3.617748674999502747e-04 3.739248430745630491e-04 2.904944127757118797e-05 -1.065943189704950055e-05
4.591999999999999886e+02 -1.045700000000000000e-05 -3.248590646938324185e-04 3.075039827915851333e-04 -1.742966476654007207e-05 -2.131886379407961251e-06
4.589100000000000250e+02 4.613400000000000248e-05 -2.534885126020024128e-04 3.444044607265753580e-04 2.033460889430775879e-05 6.395659138229701005e-05
4.586200000000000045e+02 3.690700000000000087e-06 -2.805601013264977673e-04 2.878237278929192096e-04 -2.904944127754476816e-06 8.527545517631845003e-06
4.583199999999999932e+02 2.275900000000000012e-05 -2.657937802040416801e-04 3.099640146539155887e-04 2.323955302206223518e-05 2.131886379409900109e-05
4.580299999999999727e+02 -2.306700000000000124e-05 -2.879432618877257838e-04 2.410831225086072175e-04 -1.161977651103111759e-05 -3.197829569114850502e-05
4.577400000000000091e+02 1.476300000000000079e-05 -2.559495661224080111e-04 2.853636960305887542e-04 -1.742966476654007207e-05 3.837395482938207799e-05
4.574499999999999886e+02 1.599300000000000087e-05 -2.559495661224080111e-04 2.902837597552608323e-04 3.195438540533887469e-05 6.395659138233578044e-06
4.571600000000000250e+02 1.506999999999999971e-05 -2.239558703571126002e-04 2.558433136825898958e-04 0.000000000000000000e+00 2.771452293232288400e-05
4.568600000000000136e+02 -3.444699999999999732e-05 -3.076316900509819003e-04 2.386230906462655948e-04 -2.033460889429454846e-05 -4.476961396761565772e-05
4.565699999999999932e+02 -2.245200000000000120e-05 -2.731769407652696966e-04 2.287829631969326330e-04 -6.100382668289685233e-05 6.395659138223883752e-06
4.562799999999999727e+02 -3.383200000000000066e-06 -2.805601013264977673e-04 2.730635367189253641e-04 -1.452472063878559398e-05 4.263772758815922501e-06
4.559900000000000091e+02 1.599300000000000087e-05 -1.673516393877386274e-04 1.968025489866144864e-04 -2.904944127754476816e-06 2.771452293232288400e-05
4.556899999999999977e+02 5.843600000000000260e-06 -2.239558703571126002e-04 2.361630587839351394e-04 -2.904944127754476816e-06 1.279131827645746264e-05
4.553999999999999773e+02 2.829499999999999930e-05 -2.338000844387462692e-04 2.927437916175912877e-04 3.485932953308014414e-05 2.558263655292461873e-05
4.551100000000000136e+02 6.458699999999999674e-06 -2.165727097958957510e-04 2.312429950592742557e-04 1.161977651103111759e-05 4.263772758815922501e-06
4.548199999999999932e+02 2.060599999999999888e-05 -1.968842816326284400e-04 2.386230906462655948e-04 2.323955302204902486e-05 1.918697741469103899e-05
4.545299999999999727e+02 1.845399999999999941e-06 -2.239558703571237945e-04 2.238628994722717492e-04 1.161977651101790727e-05 -8.527545517641540142e-06
4.542300000000000182e+02 1.968399999999999992e-05 -2.264169238775182256e-04 2.656834411319228305e-04 1.452472063878559398e-05 2.345075017350696319e-05
4.539399999999999977e+02 1.506999999999999971e-05 -2.264169238775294200e-04 2.558433136825898958e-04 8.714832383263430873e-06 1.918697741468134555e-05
4.536499999999999773e+02 -1.260999999999999955e-05 -2.165727097958957510e-04 1.918824852619536027e-04 0.000000000000000000e+00 -2.131886379409900109e-05
4.533600000000000136e+02 6.766299999999999913e-06 -1.845790140305891456e-04 1.992625808489561091e-04 -2.323955302204902486e-05 2.984640931174053954e-05
4.530699999999999932e+02 -1.383999999999999963e-05 -2.165727097958957510e-04 1.894224533996119800e-04 -3.485932953309335108e-05 2.131886379407961251e-06
4.527699999999999818e+02 -1.845399999999999984e-05 -2.165727097958845566e-04 1.795823259502901854e-04 -3.776427366083462054e-05 -4.263772758815922501e-06
4.524800000000000182e+02 -3.075599999999999827e-07 -2.018063886734396638e-04 2.041826445736169928e-04 5.809888255522163959e-06 -2.131886379407961251e-06
4.521899999999999977e+02 -5.228500000000000000e-06 -2.313390309183406437e-04 2.238628994722717492e-04 -2.904944127767687142e-06 -4.263772758815922501e-06
4.518999999999999773e+02 2.460499999999999990e-06 -1.895011210714003965e-04 1.943425171242840310e-04 -1.452472063878559398e-05 1.492320465587511819e-05
4.516000000000000227e+02 2.737300000000000033e-05 -1.919621745918171892e-04 2.460031862332681283e-04 3.485932953308014414e-05 2.131886379409900109e-05
4.513100000000000023e+02 -1.537800000000000083e-05 -2.141116562754901255e-04 1.820423578126206408e-04 -2.614449714981671158e-05 -8.527545517641540142e-06
4.510199999999999818e+02 1.537800000000000083e-05 -2.165727097958957510e-04 2.460031862332681283e-04 5.519393842737469261e-05 -1.492320465586542305e-05
4.507300000000000182e+02 -5.843600000000000260e-06 -2.534885126020135801e-04 2.410831225085960231e-04 -2.033460889430775879e-05 4.263772758815922501e-06
4.504300000000000068e+02 -2.337499999999999897e-05 -2.485664055612023292e-04 2.017226127112753701e-04 -1.742966476655328240e-05 -2.771452293233258083e-05
4.501399999999999864e+02 1.137999999999999946e-05 -2.362611379591518675e-04 2.583033455449315185e-04 0.000000000000000000e+00 1.918697741469103899e-05
4.498500000000000227e+02 2.768000000000000010e-06 -2.633327266836472491e-04 2.656834411319340520e-04 0.000000000000000000e+00 2.131886379407961251e-06
4.495600000000000023e+02 1.199499999999999950e-05 -2.682548337244584457e-04 2.927437916175912877e-04 -1.742966476654007207e-05 3.411018207055646373e-05
4.492599999999999909e+02 6.458699999999999674e-06 -2.953264224489426330e-04 3.075039827915851333e-04 4.938405017186573304e-05 -2.558263655291492529e-05
4.489700000000000273e+02 -2.798800000000000037e-05 -3.322422252550604892e-04 2.779836004435862749e-04 -5.809888255522163959e-06 -4.263772758819800218e-05
4.486800000000000068e+02 1.107200000000000004e-05 -3.199369576530212218e-04 3.419444288642449026e-04 -2.033460889430775879e-05 3.411018207056616057e-05
4.483899999999999864e+02 4.613399999999999740e-06 -4.233012055101578329e-04 4.329656077705496529e-04 4.647910604411125665e-05 -2.558263655292461873e-05
4.480899999999999750e+02 1.845399999999999984e-05 -4.700612223978981367e-04 5.067665636405412153e-04 -8.714832383263430873e-06 3.837395482938207799e-05
4.478000000000000114e+02 -1.414800000000000074e-05 -6.201854871427751057e-04 5.904076469598434863e-04 -8.714832383263430873e-06 -1.918697741469103899e-05
4.475099999999999909e+02 -5.105499999999999822e-05 -8.564466251019381676e-04 7.552297817361285776e-04 -3.195438540533887469e-05 -6.395659138229701005e-05
4.472200000000000273e+02 -2.491200000000000136e-05 -1.070558281377417126e-03 1.018453191005732174e-03 4.066921778860230387e-05 -7.461602327934650043e-05
4.469200000000000159e+02 -2.737300000000000033e-05 -2.200181847244624990e-03 2.145147783954093508e-03 8.714832383263430873e-06 -5.329715948524750611e-05
4.466299999999999955e+02 -4.336599999999999917e-04 -5.468460922346250232e-03 4.597799550699783154e-03 -3.485932953308014414e-05 -7.269732553787740161e-04
4.463399999999999750e+02 -1.214900000000000094e-03 -8.416803039794865798e-03 5.982797489193075573e-03 -3.979773455027200090e-04 -1.814235308877832796e-03
4.460500000000000114e+02 -1.907800000000000077e-03 -1.042010060540685124e-02 6.600265486638588058e-03 -7.756200821111454424e-04 -2.737342111162304002e-03
4.457500000000000000e+02 -2.063399999999999956e-03 -1.156202943887609837e-02 7.429296224244708036e-03 -6.390877081065661014e-04 -3.108290341179618943e-03
4.454599999999999795e+02 -2.397999999999999958e-03 -1.124947564178430462e-02 6.450203543036285049e-03 -9.993007799484515848e-04 -3.421677638952889868e-03
4.451700000000000159e+02 -2.412500000000000148e-03 -1.004602047030486028e-02 5.217727580007625390e-03 -7.494755849613419412e-04 -3.630602504135044609e-03
4.448799999999999955e+02 -2.019099999999999801e-03 -6.607928702295091765e-03 2.568273264275321502e-03 -8.598634618161045537e-04 -2.867387180306315772e-03
4.445799999999999841e+02 -1.466400000000000082e-03 -4.528338477550453850e-03 1.591640614929251468e-03 -8.947227913491846707e-04 -1.886719445777761519e-03
4.442900000000000205e+02 -1.037100000000000001e-03 -3.324883306071010382e-03 1.249696186064995235e-03 -4.357416191635678161e-04 -1.477397260931064601e-03
4.440000000000000000e+02 -7.445999999999999928e-04 -2.768685210458837320e-03 1.279216568412994094e-03 -4.328366750358133533e-04 -9.721401890109125253e-04
4.437099999999999795e+02 -5.655999999999999786e-04 -2.141116562754834252e-03 1.008613063556399294e-03 -2.236806978372928609e-04 -8.165124833139956280e-04
4.434100000000000250e+02 -4.687199999999999982e-04 -1.621834269948778991e-03 6.838888577284786378e-04 -2.846845245202029337e-04 -6.033238453730056577e-04
4.431200000000000045e+02 -2.857199999999999952e-04 -9.475056053570243440e-04 3.714648112122438152e-04 -1.801065359209360738e-04 -3.666844572584989563e-04
4.428299999999999841e+02 -7.289200000000000616e-05 -4.233012055101466656e-04 2.755235685812669868e-04 -3.195438540532566775e-05 -1.044624325910773567e-04
4.425400000000000205e+02 -6.797100000000000364e-05 -3.568527604591390239e-04 2.189428357476108655e-04 1.452472063878559398e-05 -1.300450691440019585e-04
4.422400000000000091e+02 -5.166999999999999827e-05 -3.199369576530212218e-04 2.164828038852804101e-04 0.000000000000000000e+00 -8.953922793521192178e-05
4.419499999999999886e+02 -5.536100000000000240e-06 -3.593138139795558437e-04 3.493245244512362146e-04 5.809888255508953633e-06 -1.279131827646715609e-05
4.416600000000000250e+02 2.152900000000000004e-05 -2.657937802040528474e-04 3.099640146539155887e-04 4.938405017186573304e-05 2.131886379407961251e-06
4.413600000000000136e+02 -1.230200000000000012e-05 -3.568527604591390239e-04 3.345643332772423690e-04 -5.809888255508953633e-06 -1.492320465587511819e-05
4.410699999999999932e+02 -3.075599999999999827e-07 -2.707158872448640983e-04 2.706035048565949086e-04 5.809888255522163959e-06 -4.263772758825616793e-06
4.407799999999999727e+02 2.306700000000000124e-05 -2.682548337244584457e-04 3.124240465162460441e-04 1.742966476654007207e-05 2.558263655291492529e-05
4.404900000000000091e+02 2.029899999999999996e-05 -2.559495661224191784e-04 2.952038234799217432e-04 4.357416191635678026e-05 2.131886379407961251e-06
4.401899999999999977e+02 2.491200000000000136e-05 -2.534885126020135801e-04 3.025839190669242225e-04 2.904944127757118797e-05 2.131886379409900109e-05
4.398999999999999773e+02 2.214400000000000008e-05 -2.214948168367069747e-04 2.681434729942644532e-04 6.100382668289685233e-05 -4.263772758815922501e-06
4.396100000000000136e+02 1.045700000000000000e-05 -2.584106196428248309e-04 2.804436323059166761e-04 2.904944127757118797e-05 -2.131886379417655966e-06
4.393100000000000023e+02 2.460499999999999905e-05 -2.338000844387462692e-04 2.829036641682582988e-04 0.000000000000000000e+00 4.263772758819800218e-05
4.390199999999999818e+02 9.226799999999999480e-07 -2.633327266836472491e-04 2.656834411319340520e-04 -1.161977651103111759e-05 1.065943189704950055e-05
4.387300000000000182e+02 5.536100000000000070e-05 -2.190337633163013764e-04 3.321043014149119678e-04 6.971865906617348845e-05 4.690150034701392638e-05
4.384399999999999977e+02 -1.845399999999999941e-06 -2.657937802040528474e-04 2.607633774072619739e-04 -5.809888255522163959e-06 0.000000000000000000e+00
4.381399999999999864e+02 3.567699999999999740e-05 -2.313390309183406437e-04 3.050439509292546779e-04 4.357416191635678026e-05 3.197829569114850502e-05
4.378500000000000227e+02 4.890200000000000037e-05 -1.968842816326284400e-04 2.927437916175912877e-04 2.904944127757118797e-05 6.182470500288904456e-05
4.375600000000000023e+02 4.398099999999999785e-05 -2.362611379591518675e-04 3.222641739655789789e-04 4.647910604411125665e-05 4.050584120879004347e-05
4.372599999999999909e+02 -3.690700000000000087e-06 -2.510274590816079818e-04 2.435431543709376729e-04 -8.714832383276641199e-06 0.000000000000000000e+00
4.369700000000000273e+02 2.183700000000000116e-05 -2.411832449999743127e-04 2.853636960305887542e-04 2.323955302204902486e-05 2.131886379409900109e-05
4.366800000000000068e+02 2.429700000000000132e-05 -2.387221914795574929e-04 2.853636960305999757e-04 8.714832383276641199e-06 3.411018207056616057e-05
4.363899999999999864e+02 8.919199999999999240e-06 -2.830211548469033656e-04 3.001238872045825998e-04 3.195438540532566775e-05 -8.527545517641540142e-06
4.360899999999999750e+02 5.320800000000000285e-05 -2.411832449999743127e-04 3.468644925889058134e-04 3.195438540532566775e-05 6.822036414111292747e-05
4.358000000000000114e+02 2.275900000000000012e-05 -2.584106196428248309e-04 3.025839190669130552e-04 6.100382668289685233e-05 -6.395659138233578044e-06
4.355099999999999909e+02 5.043999999999999818e-05 -1.796569069897779218e-04 2.779836004435974422e-04 4.357416191635678026e-05 5.329715948524750611e-05
4.352099999999999795e+02 4.705700000000000025e-05 -2.239558703571126002e-04 3.173441102409069008e-04 4.647910604411125665e-05 4.690150034701392638e-05
4.349200000000000159e+02 6.151200000000000331e-05 -2.239558703571237945e-04 3.468644925889058134e-04 6.100382668289685233e-05 6.182470500287935451e-05
4.346299999999999955e+02 1.753099999999999868e-05 -2.116506027550733328e-04 2.460031862332681283e-04 1.452472063878559398e-05 1.918697741469103899e-05
4.343299999999999841e+02 1.445499999999999967e-05 -2.214948168367069747e-04 2.533832818202594404e-04 1.452472063878559398e-05 1.705509103527338345e-05
4.340400000000000205e+02 4.736400000000000256e-05 -2.067284957142620820e-04 3.001238872045938213e-04 6.971865906617348845e-05 2.984640931174053954e-05
4.337500000000000000e+02 1.753099999999999868e-05 -2.190337633163013764e-04 2.533832818202706076e-04 1.161977651103111759e-05 2.131886379409900109e-05
4.334599999999999795e+02 1.753099999999999868e-05 -1.968842816326284400e-04 2.312429950592742557e-04 3.485932953308014414e-05 4.263772758825616793e-06
4.331600000000000250e+02 2.429700000000000132e-05 -2.214948168367069747e-04 2.681434729942532859e-04 5.809888255508953633e-06 3.624206844996442244e-05
4.328700000000000045e+02 5.474600000000000066e-05 -1.698126929081442528e-04 2.779836004435974422e-04 4.357416191635678026e-05 6.182470500288904456e-05
4.325799999999999841e+02 4.705700000000000025e-05 -1.648905858673330291e-04 2.583033455449315185e-04 4.066921778858909693e-05 5.116527310583954063e-05
4.322799999999999727e+02 1.260999999999999955e-05 -2.313390309183406437e-04 2.558433136826010631e-04 -2.904944127754476816e-06 2.345075017350696319e-05
4.319900000000000091e+02 3.413899999999999959e-05 -1.895011210714115637e-04 2.583033455449315185e-04 5.809888255508953633e-06 5.542904586465546482e-05
4.316999999999999886e+02 3.321600000000000182e-05 -1.796569069897667275e-04 2.484632180956097510e-04 2.904944127767687142e-06 5.756093224407312037e-05
4.313999999999999773e+02 4.828700000000000033e-05 -1.575074253061049855e-04 2.533832818202706076e-04 4.357416191635678026e-05 5.116527310583954063e-05
4.311100000000000136e+02 3.444699999999999732e-05 -2.042674421938452892e-04 2.730635367189253641e-04 8.714832383276641199e-06 5.329715948524750611e-05
4.308199999999999932e+02 2.798800000000000037e-05 -1.452021577040545238e-04 2.017226127112753701e-04 2.323955302206223518e-05 3.197829569114850502e-05
4.305199999999999818e+02 3.629199999999999744e-05 -1.575074253061049855e-04 2.312429950592742557e-04 2.904944127757118797e-05 4.263772758819800218e-05
4.302300000000000182e+02 3.352399999999999955e-05 -1.673516393877274601e-04 2.337030269216047111e-04 1.452472063878559398e-05 4.690150034702362321e-05
4.299399999999999977e+02 1.506999999999999971e-05 -1.722737464285498783e-04 2.017226127112865645e-04 -2.904944127754476816e-06 2.771452293233258083e-05
4.296499999999999773e+02 3.260100000000000178e-05 -1.550463717856993601e-04 2.214028676099412938e-04 3.485932953308014414e-05 3.197829569114850502e-05
4.293500000000000227e+02 2.398999999999999901e-05 -1.747347999489666710e-04 2.214028676099412938e-04 3.485932953308014414e-05 1.492320465586542305e-05
4.290600000000000023e+02 3.321600000000000182e-05 -1.796569069897667275e-04 2.484632180955985295e-04 3.195438540532566775e-05 3.624206844997411928e-05
4.287699999999999818e+02 4.367300000000000012e-05 -1.452021577040545238e-04 2.337030269216047111e-04 2.614449714981671158e-05 5.756093224407312037e-05
4.284700000000000273e+02 4.213599999999999773e-05 -1.353579436224320491e-04 2.189428357476108655e-04 3.485932953308014414e-05 4.690150034702362321e-05
4.281800000000000068e+02 2.368200000000000128e-05 -1.328968901020264237e-04 1.820423578126206408e-04 2.323955302206223518e-05 2.558263655291492529e-05
4.278899999999999864e+02 2.122200000000000112e-05 -1.427411041836488983e-04 1.845023896749510691e-04 1.742966476654007207e-05 2.345075017351665663e-05
4.275899999999999750e+02 2.675800000000000029e-05 -1.476632112244713165e-04 2.017226127112753701e-04 3.195438540532566775e-05 2.345075017350696319e-05
4.273000000000000114e+02 3.721500000000000198e-05 -1.402800506632432729e-04 2.115627401606083320e-04 1.452472063878559398e-05 5.116527310583954063e-05
4.270099999999999909e+02 2.737300000000000033e-05 -1.230526760203927547e-04 1.746622622256181073e-04 2.323955302204902486e-05 2.771452293233258083e-05
4.267099999999999795e+02 3.536899999999999967e-05 -1.328968901020264237e-04 2.041826445736058255e-04 4.066921778858909693e-05 3.197829569114850502e-05
4.264200000000000159e+02 9.226799999999999480e-06 -1.058253013775310692e-04 1.230015931166340642e-04 -2.033460889429454846e-05 2.984640931174053954e-05
4.261299999999999955e+02 8.304100000000000674e-06 -1.156695154591647247e-04 1.303816887036253762e-04 5.809888255508953633e-06 8.527545517641540142e-06
4.258299999999999841e+02 3.290899999999999951e-05 -9.844214081631422002e-05 1.648221347762851455e-04 1.161977651103111759e-05 4.903338672642188509e-05
4.255400000000000205e+02 1.722300000000000095e-05 -1.205916224999871564e-04 1.574420391892938334e-04 -5.809888255508953633e-06 3.624206844996442244e-05
4.252500000000000000e+02 1.322499999999999959e-05 -1.402800506632432729e-04 1.648221347762851455e-04 -1.452472063878559398e-05 3.197829569114850502e-05
4.249499999999999886e+02 1.568599999999999856e-05 -1.156695154591647247e-04 1.476019117399608716e-04 5.809888255522163959e-06 2.345075017350696319e-05
4.246600000000000250e+02 -1.014900000000000058e-05 -1.230526760203927547e-04 1.008613063556376851e-04 -2.614449714981671158e-05 0.000000000000000000e+00
4.243700000000000045e+02 2.398999999999999901e-05 -7.383160561223565824e-05 1.180815293919731669e-04 -2.323955302206223518e-05 5.542904586466516166e-05
4.240699999999999932e+02 3.660000000000000194e-05 -5.660423096938514681e-05 1.303816887036365706e-04 2.904944127757118797e-05 4.263772758819800218e-05
4.237799999999999727e+02 1.322499999999999959e-05 -9.598108729590859459e-05 1.230015931166340642e-04 -5.809888255522163959e-06 2.771452293233258083e-05
4.234900000000000091e+02 6.151199999999999653e-07 -8.859792673468055101e-05 9.102117890631591761e-05 -8.714832383263430873e-06 8.527545517641540142e-06
4.231899999999999977e+02 3.690700000000000087e-06 -1.181305689795815309e-04 1.230015931166340642e-04 5.809888255508953633e-06 0.000000000000000000e+00
4.228999999999999773e+02 9.534299999999999500e-06 -9.105898025508617644e-05 1.131614656673010888e-04 -8.714832383276641199e-06 2.558263655292461873e-05
4.226100000000000136e+02 1.999099999999999884e-05 -9.105898025509735728e-05 1.303816887036253762e-04 1.161977651101790727e-05 2.558263655291492529e-05
4.223100000000000023e+02 1.537800000000000083e-05 -8.121476617346370182e-05 1.131614656673010888e-04 1.742966476654007207e-05 1.492320465586542305e-05
4.220199999999999818e+02 1.537800000000000083e-05 -6.152633801019637735e-05 9.102117890631591761e-05 -1.452472063878559398e-05 3.624206844997411928e-05
4.217300000000000182e+02 1.568599999999999856e-05 -7.875371265304689555e-05 1.082414019426402050e-04 2.323955302206223518e-05 8.527545517641540142e-06
4.214300000000000068e+02 1.691599999999999864e-05 -7.383160561223565824e-05 1.082414019426402050e-04 2.614449714981671158e-05 1.065943189704950055e-05
4.211399999999999864e+02 3.014100000000000161e-05 -4.676001688775149136e-05 1.082414019426402050e-04 1.742966476654007207e-05 4.050584120879004347e-05
4.208500000000000227e+02 1.230200000000000012e-05 -7.629265913264128367e-05 9.840127449330724320e-05 -1.742966476654007207e-05 3.197829569114850502e-05
4.205500000000000114e+02 -2.152900000000000174e-06 -7.137055209181885197e-05 6.642086028297791581e-05 -1.452472063878559398e-05 6.395659138233578044e-06
4.202599999999999909e+02 6.151199999999999653e-07 -5.168212392856272189e-05 5.412070097131451210e-05 -2.904944127757118797e-05 2.345075017350696319e-05
4.199700000000000273e+02 2.798800000000000037e-05 -7.629265913264128367e-05 1.303816887036365706e-04 3.776427366084782747e-05 1.918697741469103899e-05
4.196700000000000159e+02 1.630099999999999860e-05 -4.676001688775149136e-05 7.872101959464131952e-05 0.000000000000000000e+00 2.771452293232288400e-05
4.193799999999999955e+02 -9.226799999999999480e-06 -6.398739153060200278e-05 4.428057352199273110e-05 -4.938405017186573304e-05 1.918697741469103899e-05
4.190899999999999750e+02 6.458699999999999674e-06 -8.121476617345250743e-05 9.102117890630472322e-05 -1.742966476654007207e-05 2.131886379409900109e-05
4.187900000000000205e+02 1.045700000000000000e-05 -4.183790984694025404e-05 6.396082842064747395e-05 2.904944127757118797e-05 -2.131886379417655966e-06
4.185000000000000000e+02 2.460499999999999990e-06 -5.168212392856272189e-05 5.658073283365614158e-05 2.904944127754476816e-06 2.131886379417655966e-06
4.181999999999999886e+02 -1.199499999999999950e-05 -6.890949857142442093e-05 4.428057352199273110e-05 -2.033460889429454846e-05 -6.395659138233578044e-06
4.179100000000000250e+02 2.460499999999999990e-06 -4.922107040815711001e-05 5.658073283365614158e-05 -5.809888255508953633e-06 1.065943189704950055e-05
4.176200000000000045e+02 1.014900000000000058e-05 -4.676001688775149136e-05 6.642086028298909664e-05 -1.742966476654007207e-05 2.984640931174053954e-05
4.173199999999999932e+02 2.091400000000000000e-05 -3.199369576529540420e-05 7.626098773231087765e-05 8.714832383276641199e-06 3.197829569114850502e-05
4.170299999999999727e+02 -7.073900000000000153e-06 -2.953264224490097993e-05 1.476019117399384896e-05 -1.742966476655328240e-05 0.000000000000000000e+00
4.167400000000000091e+02 2.152900000000000174e-06 -4.429896336734587270e-05 4.920063724665362160e-05 -5.809888255522163959e-06 8.527545517641540142e-06
4.164399999999999977e+02 7.073900000000000153e-06 -4.922107040815711001e-05 6.150079655831703208e-05 -2.323955302204902486e-05 2.771452293232288400e-05
4.161499999999999773e+02 2.521999999999999909e-05 -2.461053520407855501e-05 7.380095586998043579e-05 3.195438540532566775e-05 1.918697741469103899e-05
4.158600000000000136e+02 1.414800000000000074e-05 -9.844214081633660541e-06 3.690047793499021789e-05 1.161977651103111759e-05 1.492320465586542305e-05
4.155600000000000023e+02 2.214400000000000008e-05 -2.461053520407855501e-05 6.888089214531955206e-05 1.161977651103111759e-05 2.984640931174053954e-05
4.152699999999999818e+02 5.228500000000000000e-06 -3.199369576529540420e-05 3.936050979732065976e-05 -2.904944127754476816e-06 8.527545517641540142e-06
4.149800000000000182e+02 2.337499999999999897e-05 1.476632112244489446e-05 3.198041421032932739e-05 2.904944127754476816e-06 3.837395482938207799e-05
4.146800000000000068e+02 1.537799999999999913e-06 -2.461053520407855501e-05 2.706035048565725605e-05 -1.161977651103111759e-05 1.065943189704950055e-05
4.143899999999999864e+02 -9.226799999999999480e-07 -2.707158872448417027e-05 2.460031862332681080e-05 -5.809888255508953633e-06 2.131886379407961251e-06
4.141000000000000227e+02 9.841899999999999740e-06 -3.691580280611782912e-05 5.658073283364495397e-05 -5.809888255522163959e-06 2.131886379409900109e-05
4.138000000000000114e+02 6.766299999999999913e-06 -2.214948168367293635e-05 3.198041421032932739e-05 -1.161977651103111759e-05 1.705509103528308028e-05
4.135099999999999909e+02 5.228500000000000000e-06 -3.199369576530659858e-05 3.936050979732065976e-05 -2.323955302206223518e-05 2.345075017350696319e-05
4.132099999999999795e+02 -1.045700000000000000e-05 -3.199369576530659858e-05 9.840127449332961842e-06 -2.614449714981671158e-05 0.000000000000000000e+00
4.129200000000000159e+02 -2.768000000000000010e-06 -3.445474928570102285e-05 3.198041421032932739e-05 -1.161977651101790727e-05 6.395659138233578044e-06
4.126299999999999955e+02 -5.536100000000000240e-06 -1.722737464286170243e-05 7.380095587002518284e-06 -2.904944127757118797e-05 1.279131827645746264e-05
4.123299999999999841e+02 5.228500000000000000e-06 2.461053520416808808e-06 7.380095587002518284e-06 -2.033460889429454846e-05 2.345075017351665663e-05
4.120400000000000205e+02 -1.383999999999999963e-05 -3.691580280611782912e-05 9.840127449332961842e-06 -3.485932953308014414e-05 2.131886379407961251e-06
