# Supplementary material for: Theoretical and experimental analysis of circularly polarized luminescence spectrophotometers for artifact-free measurements using a single CCD camera
Source: Nat Commun. 2023 Feb 24;14:1065. doi: 10.1038/s41467-023-36782-9 (PMC9958114; doi:10.1038/s41467-023-36782-9)
Supplement: Supplementary file 3 — Source Data [file 41467_2023_36782_MOESM3_ESM.zip › LesDataPubli/Camphorquinone/ArmsImbalance/R_Roue_01_0.cpl]

# lambda CPL Fluo Track1(+) Track2(+) Track1(-) Track2(-)
# tint= 1.0, HSS= 2, Gain= 0
# les lignes 95 115 135 155
# Nacc= 40
#  max somme 4 fluo : 81285.12500000001
698.32 -4.9209e-06 0.0042634 3253 3284.5 3252.9 3284
698.06 -2.3067e-05 0.0042834 3253.4 3285.6 3253.3 3283.6
697.8 -5.1055e-05 0.0043409 3253.5 3285.4 3257 3284.7
697.55 -1.1687e-05 0.0044141 3256.9 3288.3 3255.5 3285.9
697.29 2.2759e-05 0.0044479 3257.1 3286.6 3257.1 3288.5
697.04 -5.8436e-06 0.0045177 3257.5 3290.5 3257.3 3289.8
696.78 -4.3673e-05 0.0045347 3256.5 3290.8 3259.2 3289.9
696.53 -2.645e-05 0.0046405 3259.5 3293.7 3259.9 3291.9
696.27 -5.2285e-06 0.0045934 3258.9 3292 3258.8 3291.4
696.02 7.3814e-06 0.0046706 3259.6 3292.5 3260.9 3294.4
695.76 -3.0756e-07 0.0047336 3261.2 3294.9 3261.4 3295.1
695.51 6.1512e-06 0.0048133 3262.7 3296.4 3262.8 3297.1
695.25 8.9192e-06 0.0048505 3263.2 3298.1 3262.6 3298.2
694.99 -4.3058e-06 0.004841 3264.2 3297.3 3263.5 3296.3
694.74 -1.2917e-05 0.0049542 3265.6 3298.4 3267.4 3299.2
694.48 -6.1512e-06 0.0050575 3267.8 3301.9 3267.8 3301.4
694.23 -1.261e-05 0.0050197 3265 3301.2 3267.2 3302.4
693.97 -3.1679e-05 0.0050418 3266.5 3301.6 3268.5 3301
693.71 3.2294e-05 0.0051513 3268.2 3302.3 3269.7 3306.4
693.46 -1.8761e-05 0.0051353 3268.5 3304.8 3268.6 3303.3
693.2 -1.3533e-05 0.005266 3270.9 3307.1 3271.4 3306.4
692.94 -1.2302e-05 0.0052734 3271.2 3308 3270.7 3306.5
692.69 -2.399e-05 0.0053251 3270.9 3309.2 3272.1 3308.5
692.43 -2.2452e-05 0.005409 3272.9 3310.2 3274.4 3310
692.17 -3.6907e-05 0.0054094 3272.5 3309.7 3275.6 3309.7
691.92 -1.8454e-05 0.0055139 3275.1 3312.6 3276.1 3312.2
691.66 8.3041e-06 0.0055751 3276.8 3313.8 3276.4 3314.1
691.4 -3.5984e-05 0.005628 3275.8 3315.4 3278.7 3315.4
691.15 -4.2443e-05 0.0056849 3277.6 3318.4 3278.3 3315.7
690.89 -4.7364e-05 0.0056849 3276.1 3316.6 3280.2 3316.9
690.63 1.3225e-05 0.0057387 3278.5 3316.6 3280 3319.2
690.38 -2.7373e-05 0.005799 3279.9 3320.2 3280.5 3318.6
690.12 -1.0149e-05 0.0058575 3280.9 3320.5 3281.9 3320.7
689.86 -1.0149e-05 0.0059208 3282.6 3323.4 3281.6 3321.5
689.6 1.4763e-05 0.0059562 3283 3323.3 3282.1 3323.5
689.35 -1.138e-05 0.0060371 3284.3 3325.5 3284.3 3324.5
689.09 -1.507e-05 0.0060998 3285.5 3327.7 3284.8 3325.7
688.83 -1.4455e-05 0.0061207 3286.2 3327.3 3285.9 3325.9
688.57 4.029e-05 0.0061761 3287.3 3326.4 3286.9 3329.2
688.32 3.0756e-06 0.0062115 3287.9 3328.8 3287.5 3328.6
688.06 -3.4139e-05 0.0063243 3288.4 3332.1 3290.2 3331.2
687.8 -2.9218e-05 0.0063465 3286.8 3334.7 3288.3 3333.9
687.54 5.5361e-06 0.0064317 3289.8 3333.6 3291.5 3335.7
687.29 -2.2759e-05 0.0064969 3293.7 3335.4 3293.5 3333.3
687.03 -5.2285e-06 0.006539 3291.8 3338.7 3291.2 3337.7
686.77 -4.9825e-05 0.0065855 3292.7 3336.8 3296.8 3336.8
686.51 -3.0141e-05 0.0066894 3294.6 3341.7 3295.3 3339.9
686.25 7.3814e-06 0.0066537 3294.3 3338.2 3295.8 3340.3
685.99 4.7057e-05 0.0067568 3297.3 3339.1 3297.5 3343.2
685.74 1.5378e-05 0.0068352 3299.1 3341.9 3299.2 3343.2
685.48 1.7223e-05 0.006893 3299.3 3343.4 3299.9 3345.5
685.22 -3.6907e-05 0.0069078 3298.8 3346.2 3299.9 3344.3
684.96 -1.8454e-05 0.0070554 3302.6 3347.5 3303.9 3347.3
684.7 1.2917e-05 0.0070856 3303.7 3348.5 3302.9 3348.8
684.44 -1.8146e-05 0.0071658 3303.6 3350.9 3304.9 3350.8
684.18 -3.3832e-05 0.0072682 3307.4 3353 3307.7 3350.5
683.93 -1.3225e-05 0.0072556 3302.5 3355.2 3304.1 3355.7
683.67 -2.2144e-05 0.0073045 3305.1 3352.9 3308.8 3354.8
683.41 -4.7979e-05 0.0073562 3307 3355.8 3309 3353.9
683.15 4.3058e-06 0.0074589 3309.7 3358.2 3308.7 3357.6
682.89 -2.1222e-05 0.0075263 3308.8 3358.9 3311.8 3360.1
682.63 -3.8445e-05 0.0076204 3311.3 3362.5 3312.7 3360.8
682.37 1.8454e-06 0.0076539 3314.6 3362.1 3312.8 3360.4
682.11 -5.3208e-05 0.0077016 3311.6 3364.9 3314.2 3363.2
681.85 -3.0756e-06 0.0077825 3316.9 3364.4 3315.9 3363.2
681.59 8.9192e-06 0.0079132 3318 3367.5 3317.7 3367.9
681.33 -1.3533e-05 0.0079436 3318.1 3368.8 3318.6 3368.1
681.07 -1.1687e-05 0.0080544 3317.5 3373.2 3318.6 3373.3
680.82 -2.7988e-05 0.0080983 3319.4 3374.1 3320.1 3372.5
680.56 -1.7838e-05 0.0081393 3321.4 3372.4 3323 3372.6
680.3 -1.9991e-05 0.0082534 3323.4 3377.1 3323 3375.1
680.04 -3.7522e-05 0.0083515 3324.3 3379.4 3325.4 3377.5
679.78 -3.5062e-05 0.0083896 3324.1 3380.6 3325.7 3379.3
679.52 1.0457e-05 0.0085243 3327.4 3383 3326.9 3383.4
679.26 -1.2302e-05 0.0085274 3327.1 3382.9 3328.1 3382.9
679 -5.5361e-05 0.0086049 3328.2 3384.4 3331.4 3383.1
678.74 5.044e-05 0.0087205 3329 3386 3330.3 3391.4
678.48 -8.8885e-05 0.0087719 3330.4 3389.3 3334.7 3386.4
678.22 8.3041e-06 0.0088506 3334.5 3389.5 3333.8 3389.4
677.96 -1.7223e-05 0.008982 3336 3393.4 3336.2 3392.3
677.69 -2.768e-06 0.0089903 3337.3 3392.4 3337.1 3391.9
677.43 -3.3216e-05 0.0091659 3338.5 3398.4 3339.4 3396.6
677.17 -2.0299e-05 0.0091431 3337.1 3397.5 3338.8 3397.6
676.91 -4.6134e-05 0.0091468 3336.9 3398.6 3339 3396.8
676.65 -2.4605e-06 0.0093972 3343.2 3402.4 3343.5 3402.6
676.39 2.4912e-05 0.0094325 3344.2 3403.8 3342.5 3404
676.13 3.8445e-05 0.0094602 3344.3 3402.8 3344 3405.6
675.87 1.7838e-05 0.0096518 3348.6 3405.7 3349.7 3408.3
675.61 -8.2118e-05 0.0097536 3346.9 3413.3 3350.3 3410.1
675.35 -1.2302e-05 0.0097533 3349.4 3410 3350.8 3410.4
675.09 -3.2909e-05 0.0097881 3350.3 3414.2 3348.8 3410.1
674.83 -2.1222e-05 0.0099265 3350.7 3414.5 3353.7 3415.8
674.57 -3.8752e-05 0.010057 3355.5 3418.7 3355.5 3415.6
674.3 -5.5976e-05 0.010111 3353.8 3420.9 3356.2 3418.8
674.04 -4.9825e-05 0.010173 3356.6 3423.1 3356.3 3418.7
673.78 -3.3832e-06 0.010303 3359.9 3423.7 3359.1 3422.6
673.52 -3.4139e-05 0.010414 3360.7 3425.7 3362.8 3425.1
673.26 -1.9991e-05 0.010469 3360.5 3428.7 3361.6 3428
673 -3.0756e-05 0.010568 3362.8 3430.8 3363.9 3429.4
672.74 -3.1371e-05 0.010673 3365 3432.7 3366.3 3431.4
672.47 -4.1828e-05 0.010736 3364.4 3435.3 3366.6 3434.2
672.21 -2.7988e-05 0.010878 3369.6 3436.4 3370.8 3435.3
671.95 5.0132e-05 0.010932 3373.5 3438.9 3367.3 3436.7
671.69 -6.1512e-07 0.011002 3370.2 3438.4 3372.6 3440.8
671.43 -0.00010365 0.01113 3371.2 3447.6 3372.9 3440.8
671.16 -1.0765e-05 0.011263 3375 3447.6 3374.5 3446.2
670.9 3.9983e-05 0.011416 3377.7 3449.9 3376.4 3451.8
670.64 -7.0739e-06 0.011472 3377.5 3452.1 3378.3 3452.4
670.38 -7.2892e-05 0.011574 3380.8 3453.4 3383.8 3450.5
670.12 -3.3832e-06 0.01167 3381 3455.6 3382.8 3457.1
669.85 1.1687e-05 0.011752 3385.2 3456.8 3384.3 3456.8
669.59 -6.1819e-05 0.011932 3385.5 3463.8 3387.6 3460.9
669.33 -2.5527e-05 0.011931 3388.4 3462.5 3387.3 3459.4
669.07 5.8436e-06 0.012103 3389.9 3467.5 3388.1 3466.2
668.8 -5.3515e-05 0.012187 3388.7 3467.3 3394.1 3468.4
668.54 -4.5211e-05 0.012264 3393.9 3470.7 3393.5 3466.6
668.28 -2.0299e-05 0.012456 3392.9 3475.8 3395.2 3476.5
668.02 -2.1529e-05 0.012499 3395.4 3475.3 3397.4 3475.6
667.75 -1.8454e-06 0.012705 3400.5 3478.9 3401.4 3479.7
667.49 -3.3832e-05 0.012839 3401.2 3482.8 3404.3 3483.2
667.23 -7.5044e-05 0.012804 3399.9 3483.3 3404 3481.3
666.96 -0.0001667 0.013062 3401.7 3493.5 3408.1 3486.3
666.7 -6.3665e-05 0.013095 3406.4 3489.9 3408.8 3487.1
666.44 -5.8436e-06 0.013297 3412 3493.5 3411.1 3492.1
666.17 -8.3041e-05 0.013367 3410 3496.7 3413.9 3493.8
665.91 -7.6275e-05 0.013407 3411.4 3496.6 3415.3 3494.3
665.65 -7.2276e-05 0.013626 3415.4 3503.1 3417.6 3499.3
665.38 -6.7971e-05 0.013666 3414.2 3502.9 3419.2 3502.4
665.12 4.0598e-05 0.013864 3422.5 3505.7 3420 3506.5
664.86 -4.0598e-05 0.013981 3422.1 3512.1 3421.7 3508.3
664.59 -8.3349e-05 0.014074 3422.3 3513.8 3425.5 3510.3
664.33 4.4596e-05 0.01417 3428.7 3512.8 3425.1 3512.9
664.07 -5.6283e-05 0.014452 3429.4 3522.6 3431 3519.6
663.8 -1.1072e-05 0.014394 3428.9 3519.3 3430 3519.6
663.54 -1.9376e-05 0.014636 3435.7 3526.1 3433.4 3522.3
663.28 3.1679e-05 0.014766 3436.1 3527.2 3435.5 3529.2
663.01 -9.5036e-05 0.014865 3434.8 3531.3 3440.5 3529.3
662.75 -5.6898e-05 0.01499 3438.3 3533.3 3442.1 3532.5
662.48 3.3216e-05 0.015082 3443.2 3536.8 3438.7 3535.1
662.22 -2.768e-05 0.015339 3448.3 3538 3450.4 3537.9
661.95 2.7065e-05 0.01548 3448.5 3544.6 3447.3 3545.7
661.69 -3.9983e-06 0.015533 3448.7 3546.9 3448.5 3546.3
661.43 -6.9201e-05 0.015703 3451.5 3551.7 3453.2 3547.8
661.16 2.5527e-05 0.015795 3455.1 3550.1 3454.7 3551.8
660.9 -2.1222e-05 0.015956 3454.6 3555.7 3457.5 3557
660.63 -9.6266e-05 0.016208 3460.3 3563.8 3462.8 3558.5
660.37 -8.1811e-05 0.016199 3460 3559.7 3465.9 3558.9
660.1 4.9209e-05 0.016362 3465.1 3562.3 3464.6 3565.8
659.84 -7.812e-05 0.016464 3464.8 3568.1 3468.1 3565
659.57 4.7672e-05 0.016668 3470.3 3571.3 3468.1 3573
659.31 -2.8911e-05 0.016813 3469.4 3577.1 3471.3 3576.6
659.04 -7.1969e-05 0.017046 3472.9 3579.6 3480.1 3580.9
658.78 -2.1529e-06 0.017068 3475.3 3581.9 3475.7 3582.2
658.51 -4.6441e-05 0.017245 3480.2 3585.9 3480.8 3582.7
658.25 -4.6441e-05 0.017414 3482.2 3588.7 3484.9 3587.6
657.98 -2.645e-05 0.017573 3482.7 3591.8 3487.4 3594.4
657.72 2.0299e-05 0.017771 3487.6 3598.2 3487.1 3599.4
657.45 -5.7821e-05 0.017848 3489.1 3600.8 3490.8 3597.8
657.19 5.5668e-05 0.017964 3491.6 3599.8 3492 3604.7
656.92 -1.2917e-05 0.018099 3493.9 3606.5 3493.5 3605
656.66 -7.5044e-05 0.018485 3498.5 3613.7 3504.6 3613.6
656.39 -5.6283e-05 0.018546 3498.6 3618.2 3501.8 3616.8
656.13 -2.6758e-05 0.018716 3503 3619 3506.6 3620.5
655.86 -2.1529e-05 0.018872 3505.6 3621.9 3509.9 3624.4
655.6 -0.00010672 0.019001 3510.6 3627.1 3513.4 3621.2
655.33 -8.8577e-05 0.019273 3513.8 3631.4 3519.4 3629.8
655.06 -2.1529e-05 0.019418 3517.5 3634 3520 3634.7
654.8 -4.3981e-05 0.019645 3519.9 3642.4 3521.7 3640.6
654.53 -5.8129e-05 0.01972 3520.9 3646.2 3521.6 3642.1
654.27 -2.9833e-05 0.019947 3525.6 3647.3 3528.5 3647.7
654 -0.00011749 0.020065 3527.9 3654.1 3530 3646.7
653.74 -9.0115e-05 0.02023 3531.2 3655.7 3534 3651.3
653.47 4.1213e-05 0.020542 3539.6 3658.8 3538.3 3660.8
653.2 -6.1819e-05 0.020537 3532.5 3661.6 3539.5 3663.6
652.94 -1.7531e-05 0.020862 3540.2 3668.6 3543.9 3670.9
652.67 -0.00011841 0.020977 3542.5 3674.5 3546.8 3669.2
652.4 -1.1072e-05 0.021243 3549.1 3680.4 3547.3 3677.7
652.14 -1.3225e-05 0.021447 3550.3 3682.5 3553.6 3684.7
651.87 -5.413e-05 0.021506 3553.2 3685.5 3554.6 3682.6
651.6 1.5686e-05 0.021777 3558.4 3687.6 3560.7 3691.2
651.34 -9.0115e-05 0.0219 3556.7 3696.3 3561.4 3693.6
651.07 -4.4904e-05 0.021992 3561.9 3694.9 3564.6 3694
650.8 8.5809e-05 0.022401 3571.1 3702.1 3568.7 3706.7
650.54 -9.2268e-05 0.022519 3568.5 3709.9 3573 3706.8
650.27 5.2593e-05 0.022829 3576.4 3712.8 3576.8 3717.4
650 -8.0273e-05 0.022973 3579.3 3719.8 3581 3714.9
649.74 1.2302e-06 0.023172 3583.9 3722.7 3582.9 3721.8
649.47 -2.1529e-06 0.023236 3583.6 3724.8 3583.5 3724.6
649.2 -5.3515e-05 0.023617 3587.8 3732.5 3593.4 3733.8
648.94 3.0141e-05 0.023708 3594.3 3733.1 3593.1 3734.4
648.67 -1.9376e-05 0.024065 3597.8 3743.8 3599 3743.4
648.4 -9.2268e-05 0.024241 3601 3745.2 3607.6 3744.4
648.13 -2.7065e-05 0.024388 3604.4 3748.6 3607.6 3749.6
647.87 -0.00021591 0.024618 3606.4 3762.2 3611 3749.2
647.6 -7.3199e-05 0.024981 3614.5 3766 3616.1 3761.7
647.33 -0.00010642 0.02496 3612.2 3766.9 3615.7 3761.8
647.06 -8.7347e-05 0.025327 3614.7 3774.1 3622.7 3775
646.8 -4.6749e-05 0.025612 3622.8 3778.8 3628 3780.2
646.53 -7.812e-05 0.025682 3626.1 3781.5 3629.4 3778.4
646.26 -0.00012702 0.025955 3630.8 3789.6 3634.3 3782.8
645.99 2.1837e-05 0.026263 3635.9 3794 3636.4 3796.3
645.73 1.4455e-05 0.026416 3638.7 3801.3 3635.6 3799.4
645.46 4.5826e-05 0.026631 3643.6 3801.8 3642.6 3804.5
645.19 -9.2575e-05 0.026875 3646.4 3811.6 3648.3 3806
644.92 -3.7215e-05 0.027137 3649.7 3814.6 3653.7 3815.6
644.65 -3.783e-05 0.02733 3653.8 3821.1 3655.1 3819.4
644.39 -4.8287e-05 0.027566 3658.2 3826.4 3659.8 3824.1
644.12 9.2268e-07 0.02789 3664.1 3831 3666.4 3833.4
643.85 -0.0002971 0.028149 3662 3846.1 3673.9 3833.9
643.58 -0.00012272 0.028339 3669.6 3848.5 3672.1 3841.1
643.31 -6.6125e-05 0.028698 3676.1 3855.5 3677.4 3851.5
643.05 -0.00013348 0.028944 3680 3864 3681.7 3854.9
642.78 -4.8287e-05 0.029211 3687.9 3865.2 3687.8 3861.3
642.51 -8.2733e-05 0.029333 3687.5 3867.3 3692.2 3865.2
642.24 -1.9069e-05 0.029518 3690.8 3873.6 3690.8 3872
641.97 -3.0141e-05 0.02994 3697.6 3881.6 3700.4 3882
641.7 -4.1828e-05 0.030226 3701.8 3889.9 3704.2 3888.8
641.43 -0.00022052 0.030507 3705.1 3902.4 3710.4 3889.7
641.16 -0.00015747 0.030772 3712.3 3902.8 3718.2 3895.9
640.9 1.4763e-05 0.03096 3721.4 3905.4 3716.2 3901.4
640.63 -6.428e-05 0.031186 3722.4 3910 3724 3906.3
640.36 -7.6582e-05 0.03159 3729.2 3920.9 3730 3915.5
640.09 9.8419e-06 0.03174 3730.8 3919.3 3734.2 3923.5
639.82 2.6143e-05 0.032145 3742.6 3929.8 3739.5 3928.8
639.55 -6.9816e-05 0.032224 3739.7 3935.8 3740.6 3931
639.28 -0.00011164 0.032814 3752.8 3948.5 3753.6 3940.2
639.01 -9.3806e-05 0.033136 3754.5 3955.9 3758.5 3952.3
638.74 -6.3357e-05 0.033229 3753.6 3956 3761 3958.3
638.47 -0.00011257 0.033629 3761.7 3970.4 3764.9 3964.4
638.2 -2.645e-05 0.03379 3766.8 3967.5 3770.8 3969.3
637.94 -2.1222e-05 0.034327 3774.4 3981.7 3778.2 3983.8
637.67 -5.044e-05 0.034368 3775.8 3987.5 3775.2 3982.8
637.4 -0.00012026 0.034785 3783.4 3995.7 3786.9 3989.4
637.13 -3.2294e-05 0.034998 3787.2 3994 3793.6 3997.8
636.86 -0.00018823 0.035336 3789 4010.3 3797.4 4003.4
636.59 -0.00010734 0.035769 3796.9 4021 3801.1 4016.5
636.32 -0.00022944 0.035963 3802.7 4021.1 3813.8 4013.5
636.05 -0.0001178 0.036408 3811.1 4033.2 3815.2 4027.7
635.78 2.0914e-05 0.036648 3811.3 4035.6 3817 4042.9
635.51 -0.00021006 0.037044 3821.2 4048.7 3829.3 4039.7
635.24 -6.9508e-05 0.03722 3823.9 4049.1 3830.4 4049.9
634.97 -5.2285e-05 0.037634 3835.8 4059 3836.6 4055.5
634.7 -0.00017992 0.037961 3833.9 4071 3843.1 4065.5
634.43 3.8137e-05 0.038271 3848.5 4068.7 3849 4072.4
634.16 -0.0001138 0.038555 3846.8 4079 3856.5 4079.4
633.89 -0.00011903 0.039013 3857.9 4094.4 3859.9 4086.8
633.62 -3.6292e-05 0.039197 3863.7 4096.6 3861.8 4091.8
633.35 -0.00010549 0.039512 3865.1 4104.9 3869.2 4100.4
633.08 0.0001301 0.039861 3875 4104.3 3874.4 4114.3
632.81 2.7065e-05 0.04024 3879.5 4118.4 3879.9 4121
632.53 -0.00011995 0.04026 3877.1 4123.8 3881.2 4118.2
632.26 -0.00016085 0.040802 3887.3 4133.9 3894.8 4128.3
631.99 -0.00020084 0.04104 3889.1 4142.8 3897.2 4134.7
631.72 2.4605e-06 0.041475 3900.9 4149.1 3900.3 4148.7
631.45 -0.0001587 0.041733 3900.8 4157.4 3909 4152.7
631.18 -9.9957e-05 0.042038 3908.1 4160.3 3916.2 4160.3
630.91 -9.4728e-05 0.042297 3912.4 4173.6 3913.3 4166.7
630.64 -3.6907e-05 0.042965 3925.6 4185.7 3925.9 4183
630.37 -4.3673e-05 0.043026 3929.3 4186.4 3928 4181.5
630.1 -0.00024759 0.043482 3929.8 4201.9 3939.3 4191.3
629.83 -0.00011841 0.04387 3937 4210.1 3941.6 4205.1
629.56 -0.00011287 0.044284 3947.9 4216.6 3951.7 4211.3
629.28 -0.00014178 0.044693 3952.3 4226.2 3959.9 4222.3
629.01 -0.00014978 0.04491 3955.1 4228.3 3967 4227.9
628.74 -0.00013194 0.04554 3967.4 4250.8 3969.3 4242.1
628.47 -0.00026327 0.045762 3970.7 4257.3 3977.2 4242.4
628.2 -2.645e-05 0.046152 3978.8 4257.3 3983.4 4259.7
627.93 -0.00012548 0.046638 3991 4276 3988.5 4263.3
627.66 0.00014517 0.047038 3998.2 4275.6 3994.2 4283.3
627.38 -0.00023467 0.047336 3993.3 4293.4 4003.8 4284.9
627.11 -1.4455e-05 0.04787 4012 4296.4 4013.6 4296.9
626.84 -0.00018792 0.048302 4014.9 4312.7 4021.9 4304.5
626.57 -0.0001424 0.048611 4020.2 4320.7 4024.7 4313.6
626.3 -0.00016208 0.049159 4031.3 4335.1 4033.3 4324
626.03 -0.00025527 0.049539 4034.3 4340.8 4046.9 4332.6
625.75 -0.00011472 0.049989 4047.3 4349.2 4051.1 4343.6
625.48 -5.5053e-05 0.050446 4056.9 4361.7 4054.7 4355
625.21 -0.00017377 0.050673 4054.8 4365.5 4064.9 4361.4
624.94 -0.00027773 0.051338 4066.7 4383.9 4077.8 4372.5
624.67 -0.00014178 0.051886 4080.8 4393.5 4085 4386.2
624.39 -0.00013502 0.052248 4085.4 4405.1 4087.8 4396.5
624.12 -0.00023067 0.052621 4091.9 4409.5 4102.4 4401.3
623.85 -0.00016362 0.053187 4101.5 4425.3 4106.9 4417.5
623.58 -1.4455e-05 0.053621 4114.5 4432.6 4111.2 4428.1
623.3 -0.00021929 0.054138 4118.8 4448.4 4124.7 4436.5
623.03 -0.000167 0.054703 4125.8 4457.9 4136.1 4454.6
622.76 -0.00011134 0.055045 4134.3 4468.8 4136.8 4462.2
622.49 -0.00022944 0.055779 4146.9 4484.3 4155.9 4474.7
622.21 -0.00010242 0.055875 4149.4 4491.6 4147.4 4481.2
621.94 -0.00027127 0.056576 4154.6 4506.8 4167.5 4497.6
621.67 -0.00013779 0.057066 4171.4 4517.5 4171.3 4506.3
621.4 -0.00014671 0.057434 4178.6 4521.3 4182.8 4513.6
621.12 -0.00025743 0.058095 4187.2 4541.1 4194.4 4527.4
620.85 -0.00018177 0.058509 4192.4 4547.7 4201.6 4542.1
620.58 -3.0141e-05 0.058762 4202.4 4549.4 4203.9 4548.5
620.31 -0.00012118 0.059422 4216.1 4571.5 4212.3 4557.9
620.03 -0.0001384 0.059612 4213.1 4572.7 4219.6 4568
619.76 -9.319e-05 0.06023 4226 4584.9 4230.7 4582.1
619.49 -0.00039429 0.060554 4220.3 4604.8 4236.1 4588.6
619.21 -0.00023713 0.060873 4232.6 4607.9 4239.7 4595.7
618.94 -0.00020084 0.061588 4241.3 4621.5 4253.7 4617.6
618.67 -0.0001301 0.061993 4257.9 4627.1 4261.6 4620.3
618.39 -0.00026266 0.062516 4265 4644.5 4270.8 4629
618.12 -0.00023344 0.063088 4272.2 4660.4 4277.1 4646.2
617.85 -0.00044627 0.063677 4277.3 4674.5 4295.5 4656.5
617.57 -0.00038107 0.064346 4292.7 4689.5 4305 4670.9
617.3 -0.00012026 0.064814 4305.7 4693.1 4309.9 4687.5
617.03 -0.00032847 0.065758 4315.2 4724 4325.9 4707.9
616.75 -0.0001627 0.066078 4331 4724 4332.1 4711.9
616.48 -5.3208e-05 0.066516 4334.9 4736.3 4333.2 4730.2
616.21 -0.00020483 0.067014 4339.8 4751.4 4344.5 4739.4
615.93 -0.00016885 0.067817 4361.6 4769.9 4357.2 4751.7
615.66 -0.00023436 0.067713 4352.7 4762.3 4363.2 4753.7
615.38 -0.00037676 0.068624 4371.6 4786.6 4381.6 4766.1
615.11 -8.0273e-05 0.069066 4382.5 4793.8 4380.5 4785.2
614.84 -0.0001178 0.069734 4384.4 4806.9 4396 4808.8
614.56 -1.9684e-05 0.070113 4398.6 4811.7 4402.6 4814.1
614.29 -7.9658e-05 0.070612 4404.5 4834.5 4402.5 4826
614.01 -0.00017685 0.071604 4418 4858.2 4423 4848.9
613.74 -0.00018454 0.071828 4425.3 4857 4433.7 4850.4
613.47 -0.00012087 0.072576 4436.7 4875.2 4443.2 4872
613.19 -0.00010334 0.073143 4453.6 4888.5 4452.3 4878.8
612.92 -0.00030233 0.073516 4459.7 4891.1 4473 4879.8
612.64 -0.00026081 0.074444 4466.5 4922.6 4477.5 4912.4
612.37 -0.0003091 0.074852 4480 4928.3 4490.3 4913.4
612.09 -5.4438e-05 0.075973 4498.8 4953.6 4500.3 4950.7
611.82 -0.0002402 0.076248 4503.3 4960.5 4512.1 4949.8
611.54 -1.3533e-05 0.077073 4519 4981.6 4515.3 4976.8
611.27 -0.00026727 0.077743 4528.3 4997.5 4536.9 4984.4
611 -0.00017193 0.078389 4537.3 5014.1 4542.7 5005.6
610.72 -0.00021129 0.079041 4549.7 5020.2 4564.7 5018
610.45 -0.00025589 0.079545 4557.1 5037.5 4569.8 5029.3
610.17 -0.00017223 0.080248 4573 5055.6 4576.8 5045.4
609.9 -0.00028941 0.081074 4582.3 5074.1 4596.6 5064.8
609.62 -0.00039214 0.081593 4593.4 5088.8 4607.1 5070.7
609.35 -0.00031187 0.082334 4607.3 5103.2 4619.7 5090.2
609.07 -7.3199e-05 0.083175 4635.9 5117.4 4629.9 5105.4
608.8 -0.00025128 0.084032 4634.8 5147.4 4642 5134.2
608.52 -0.00023282 0.084273 4643.4 5144.2 4654.2 5136.1
608.25 -0.0002482 0.085218 4667.9 5171.5 4666 5149.4
607.97 -9.2883e-05 0.086047 4676.1 5189.2 4675.6 5181.2
607.7 -0.00018577 0.086635 4685.6 5207.9 4684.6 5191.8
607.42 -0.00035093 0.087452 4695.4 5224.9 4707.5 5208.5
607.15 -0.00021714 0.088087 4705.1 5236.9 4715.9 5230
606.87 -0.00027434 0.089065 4723.1 5256.8 4738 5249.5
606.59 -0.00033186 0.089837 4733.8 5280.7 4747.9 5267.8
606.32 -0.00011933 0.090356 4754.9 5281 4760 5276.4
606.04 -7.2584e-05 0.091404 4768.4 5314.3 4767.4 5307.5
605.77 -0.00015378 0.092364 4784 5332.3 4791.7 5327.6
605.49 -0.00040475 0.09255 4784 5339.8 4802 5324.9
605.22 -0.00034139 0.093857 4802.9 5375 4817.4 5361.7
604.94 -0.00014025 0.094403 4818.4 5381.2 4825.2 5376.6
604.67 -0.0002036 0.095182 4828.8 5404 4836.6 5395.2
604.39 -0.00041336 0.096166 4844.7 5425.4 4863.7 5410.8
604.11 -0.00020668 0.097238 4874.3 5447.6 4876.8 5433.2
603.84 -0.00025958 0.097932 4874.9 5463 4891.7 5458.7
603.56 -0.00031248 0.098487 4888.2 5476.8 4902.5 5465.7
603.29 -0.00016301 0.099835 4915.1 5509.1 4919 5499.7
603.01 -0.0002196 0.10054 4928.1 5524.2 4935 5513.2
602.73 -0.00034293 0.1013 4939.1 5544.2 4950.6 5527.8
602.46 -0.00024297 0.10221 4955.8 5570.6 4957.4 5552.4
602.18 -0.00040352 0.10336 4972.5 5599.2 4981.8 5575.8
601.91 -0.00023928 0.10394 4984.7 5600 4998 5593.8
601.63 -0.00034447 0.1049 4997.3 5629.2 5012.2 5616.1
601.35 -0.00031125 0.10557 5009 5647.9 5019.2 5632.9
601.08 -0.00015347 0.10677 5035.9 5671.4 5038.2 5661.3
600.8 -0.00029833 0.10808 5054.8 5699.1 5069.5 5689.5
600.52 -0.00028849 0.10859 5069.9 5715.2 5073.7 5695.6
600.25 -0.00031586 0.10998 5085.9 5747.4 5099.3 5735
599.97 -0.00040075 0.11032 5093.7 5757.9 5105.8 5737.4
599.69 -0.00027896 0.11177 5118.2 5788.2 5129.5 5776.8
599.42 -0.00037491 0.11248 5132.9 5802.6 5148.1 5787.4
599.14 -0.00039767 0.11361 5145.4 5828.8 5168.5 5819.6
598.86 -0.00028265 0.11433 5167.8 5844.8 5177.3 5831.3
598.59 -0.00039952 0.11531 5179.2 5873.1 5193.4 5854.8
598.31 -0.00033247 0.11645 5198.3 5894 5216.4 5885.1
598.03 -0.00025681 0.11762 5224.8 5920.9 5233.6 5908.9
597.76 -0.00050501 0.11871 5238 5957.9 5251.1 5929.9
597.48 -0.00031125 0.11962 5254.2 5967.7 5270.5 5958.7
597.2 -0.00025958 0.12076 5281.4 5995.5 5286.9 5979.9
596.93 -0.00047487 0.12158 5281.4 6020.7 5303.9 6004.6
596.65 -0.00038691 0.12251 5300.8 6032.6 5326 6026.3
596.37 -0.00025804 0.12429 5337.4 6073.9 5352 6067.4
596.09 -0.00046195 0.12488 5344.3 6091.6 5366.5 6076.3
595.82 -0.00041336 0.12619 5360 6127.8 5381.4 6115.7
595.54 -0.00014548 0.12738 5388.6 6143.3 5403.7 6146.5
595.26 -0.00039829 0.12874 5409 6189.6 5423 6171.2
594.98 -0.00031187 0.12959 5429.4 6199.6 5443.9 6188.9
594.71 -0.00045211 0.13099 5453.5 6236.9 5469.1 6215.8
594.43 -0.00029495 0.13201 5466.5 6266 5475.2 6250.8
594.15 -0.00044658 0.13286 5476.1 6285 5496.7 6269.3
593.87 -0.00039337 0.13433 5507.2 6310.6 5528.9 6300.4
593.6 -0.00032294 0.1352 5531.2 6342.3 5529.6 6314.4
593.32 -0.00026112 0.13692 5545.5 6378.6 5560.6 6372.5
593.04 -0.00060558 0.13785 5570.8 6405.8 5585.1 6370.8
592.76 -0.0003294 0.13891 5592.4 6424.1 5598.8 6403.8
592.49 -0.00024051 0.14043 5604.5 6465 5616.2 6457.2
592.21 -0.00033339 0.1415 5640.7 6477.2 5651.3 6460.7
591.93 -0.00042382 0.14258 5653 6511.2 5664.9 6488.6
591.65 -0.00058529 0.14447 5673.3 6556.5 5702.6 6538.3
591.37 -0.00030571 0.14567 5698.6 6593.1 5703.9 6573.4
591.1 -0.00034539 0.14648 5716.5 6602.2 5729 6586.6
590.82 -0.00029433 0.14805 5746.9 6643.4 5749.6 6622.2
590.54 -0.00038291 0.14989 5775.6 6681.1 5790.3 6664.6
590.26 -0.00047579 0.15079 5784.1 6705 5806.9 6689.1
589.98 -0.00056529 0.15209 5811.4 6741.1 5827.1 6710.8
589.71 -0.00040044 0.15329 5830.5 6763.9 5846.6 6747.4
589.43 -0.0004232 0.155 5851.9 6809 5871.8 6794.5
589.15 -0.00064157 0.15611 5879.8 6832 5902.9 6802.9
588.87 -0.0005616 0.15766 5888.4 6876.8 5917.6 6860.3
588.59 -0.00043028 0.15941 5945.6 6909.2 5951 6879.6
588.31 -0.00043089 0.16079 5953.7 6946.2 5970.1 6927.5
588.04 -0.00089069 0.16214 5966.1 6993.8 5996.2 6951.5
587.76 -0.0003906 0.16381 6009 7006 6031.4 6996.7
587.48 -0.00044042 0.16542 6026.5 7066.1 6038.8 7042.5
587.2 -0.00096451 0.16652 6044.8 7087.8 6083.2 7047.7
586.92 -0.00042197 0.16825 6077.5 7124.7 6094.5 7107.4
586.64 -0.00052746 0.16937 6096.5 7164.7 6104.4 7129.8
586.36 -0.00029618 0.17125 6134.9 7196.6 6139.2 7176.8
586.08 -0.00044565 0.17212 6133.6 7228.1 6149.3 7207.5
585.81 -0.00036446 0.17438 6183.7 7274 6191.9 7252.5
585.53 -0.00047087 0.1761 6192.9 7333.9 6206.4 7309.1
585.25 -0.00063573 0.17721 6215.4 7347.5 6244.5 7324.9
584.97 -0.00065479 0.17882 6235.8 7399.6 6258.7 7369.2
584.69 -0.00057175 0.18067 6280 7445 6285.1 7403.6
584.41 -0.00046226 0.18186 6289.1 7469.7 6304.2 7447.2
584.13 -0.00055699 0.18323 6307.2 7504.8 6328.4 7480.9
583.85 -0.00064372 0.18549 6348.6 7548.5 6380.4 7527.9
583.57 -0.00031771 0.18683 6380.2 7570.2 6399.9 7564
583.29 -0.00073045 0.18889 6408.8 7637 6433.6 7602.5
583.01 -0.00051332 0.19026 6432.5 7666.3 6451.1 7643.2
582.74 -0.00082457 0.19173 6456.3 7694.2 6495.5 7666.3
582.46 -0.00056806 0.19337 6487.1 7732.7 6513.3 7712.6
582.18 -0.00071692 0.19544 6513.3 7790.8 6545.4 7764.5
581.9 -0.00010088 0.19693 6557.3 7810.3 6561.3 7806.1
581.62 -0.0007486 0.19921 6569.9 7891.6 6599.2 7860
581.34 -0.00062711 0.20019 6614.6 7890.2 6635.2 7859.9
581.06 -0.00035677 0.20245 6638.5 7955.7 6651 7939.2
580.78 -0.00038752 0.20416 6684.7 7981.3 6695.8 7960.9
580.5 -0.00064341 0.20557 6687.9 8026.8 6718.2 8004.8
580.22 -0.00050347 0.20756 6728.9 8074.7 6745.6 8050.5
579.94 -0.00063111 0.20936 6756.1 8116.4 6782.2 8091.2
579.66 -0.00033555 0.21103 6789.8 8148.5 6806 8137.4
579.38 -0.00061358 0.21249 6802 8181.3 6843.8 8173.2
579.1 -0.00059974 0.21483 6853.4 8236.5 6882.9 8217.2
578.82 -0.00028818 0.21631 6874.4 8268.3 6898.9 8269.3
578.54 -0.00064895 0.21834 6909.4 8317.1 6947.2 8302.2
578.26 -0.00054715 0.22058 6936.5 8391.6 6959.5 8370.2
577.98 -0.00051824 0.22138 6973.6 8396.3 6986 8366.6
577.7 -0.00070585 0.22359 7008.3 8441.4 7038.3 8414.1
577.42 -0.00040967 0.22587 7037.6 8505.1 7055.5 8489.7
577.14 -0.00070616 0.22747 7064.7 8550 7087.5 8515.5
576.86 -0.00094882 0.22919 7081.4 8593.3 7123.9 8558.7
576.58 -0.0006631 0.23156 7141.8 8640 7162.1 8606.4
576.3 -0.00053638 0.23308 7158.2 8672.9 7185.7 8656.7
576.02 -0.00068555 0.23489 7186.7 8721.4 7216.7 8695.7
575.74 -0.00076828 0.23711 7226.9 8785.1 7246.8 8742.5
575.46 -0.00063819 0.23879 7251.8 8817.8 7277.1 8791.3
575.18 -0.00046103 0.24081 7301.2 8851.7 7318.3 8831.3
574.9 -0.00069539 0.24228 7318.4 8889.8 7349.4 8864.3
574.62 -0.00057145 0.24483 7352.1 8960.4 7377.1 8938.9
574.34 -0.00043796 0.24628 7387.2 8991.1 7400.2 8968.5
574.05 -0.0006102 0.24845 7428.2 9038.7 7447.6 9008.6
573.77 -0.00087654 0.25093 7460.6 9113.1 7484.7 9065.9
573.49 -0.00072984 0.25272 7482.2 9148.9 7516.1 9123.3
573.21 -0.0010672 0.25499 7534 9193.2 7577.6 9150
572.93 -0.00060958 0.25667 7553 9232.8 7587.8 9218
572.65 -0.00083564 0.25826 7580.7 9277.5 7616.8 9245.7
572.37 -0.00056714 0.26006 7618 9313.6 7642.7 9292.2
572.09 -0.00067694 0.26268 7655 9374.5 7692.8 9357.1
571.81 -0.00070616 0.26474 7695.8 9426.1 7726.3 9399.2
571.53 -0.00066248 0.26639 7732.8 9472.2 7745.6 9431.2
571.25 -0.00081965 0.26988 7770.1 9559.8 7806 9529
570.97 -0.0006674 0.27011 7793.3 9545 7823.9 9521.4
570.68 -0.0007609 0.27342 7847.5 9635.4 7872 9598.1
570.4 -0.00075537 0.27577 7880 9704.9 7897.9 9661.4
570.12 -0.00070523 0.2771 7918.5 9710 7944.7 9678.9
569.84 -0.00085409 0.27928 7930.5 9785.1 7964.1 9749.2
569.56 -0.0012659 0.28178 7977.1 9853.8 8013.8 9787.6
569.28 -0.0009399 0.28445 8017.1 9901.8 8061 9869.3
569 -0.0005573 0.28575 8061.2 9921.8 8078.4 9893.8
568.72 -0.00080488 0.28828 8097.1 9992.6 8120.5 9950.6
568.43 -0.00074552 0.29075 8121.1 10055 8156.5 10029
568.15 -0.0008707 0.292 8152.9 10081 8186.3 10043
567.87 -0.00094298 0.29515 8213.5 10157 8240.7 10108
567.59 -0.0011718 0.29768 8238.7 10230 8280.5 10176
567.31 -0.001058 0.30003 8290.2 10282 8318.3 10225
567.03 -0.0011398 0.30244 8324 10319 8383.2 10286
566.74 -0.0005942 0.30503 8374.3 10388 8397.4 10363
566.46 -0.00097466 0.30653 8397.5 10428 8433.2 10385
566.18 -0.00093406 0.30919 8437.4 10485 8483.1 10455
565.9 -0.00092206 0.3115 8480 10534 8527.2 10507
565.62 -0.00082303 0.31409 8530.8 10599 8563.7 10565
565.34 -0.0010891 0.31689 8577.1 10681 8606.3 10622
565.05 -0.00085501 0.31903 8608 10728 8636.7 10687
564.77 -0.00095436 0.322 8674.2 10778 8711.3 10738
564.49 -0.0012056 0.32461 8693.8 10873 8733.1 10814
564.21 -0.00078674 0.32708 8745.8 10920 8769.4 10879
563.93 -0.00076275 0.32913 8786.8 10954 8817.9 10923
563.64 -0.00082641 0.33299 8854.4 11043 8888.2 11009
563.36 -0.0012136 0.33459 8877.2 11097 8915.3 11036
563.08 -0.0011946 0.33743 8916.2 11167 8959.6 11113
562.8 -0.0013342 0.34082 8966.1 11253 9017.3 11195
562.51 -0.0010033 0.34319 9015.3 11291 9062 11256
562.23 -0.0011029 0.34611 9067.4 11378 9097.6 11319
561.95 -0.0013314 0.3483 9085 11438 9135.8 11381
561.67 -0.0013782 0.35167 9166.5 11489 9223.5 11434
561.38 -0.00094605 0.35449 9210.5 11568 9241.5 11522
561.1 -0.0010552 0.35802 9257.4 11657 9300.8 11614
560.82 -0.00090884 0.35962 9284.3 11707 9309.1 11658
560.54 -0.0012124 0.36348 9361.8 11789 9397.3 11726
560.25 -0.00084487 0.36708 9417 11865 9452.6 11832
559.97 -0.0010703 0.3691 9452.2 11916 9492.4 11869
559.69 -0.0012087 0.37275 9488.2 12028 9535.1 11976
559.41 -0.0012678 0.37491 9551.5 12059 9593.9 11998
559.12 -0.001217 0.37862 9587.6 12167 9634.1 12115
558.84 -0.00093252 0.38168 9643.9 12229 9685.5 12194
558.56 -0.00084979 0.38442 9731.3 12277 9745.4 12222
558.28 -0.0016528 0.38797 9746.7 12400 9798.9 12318
557.99 -0.0011029 0.39181 9828.9 12459 9873.7 12414
557.71 -0.0016903 0.39406 9852.4 12518 9929.6 12458
557.43 -0.0015602 0.39845 9928.8 12642 9979.4 12566
557.14 -0.00065756 0.40065 9991.2 12663 10011 12629
556.86 -0.0016823 0.4044 10015 12767 10101 12716
556.58 -0.0016055 0.40672 10064 12839 10120 12765
556.3 -0.0016836 0.41088 10155 12916 10215 12840
556.01 -0.0012339 0.41476 10202 13028 10243 12969
555.73 -0.0014415 0.41731 10266 13070 10313 13000
555.45 -0.0010752 0.42153 10323 13166 10373 13129
555.16 -0.001166 0.42314 10374 13193 10416 13140
554.88 -0.0012745 0.42798 10410 13337 10473 13296
554.6 -0.0010666 0.43173 10518 13404 10550 13349
554.31 -0.0013846 0.43471 10538 13505 10583 13437
554.03 -0.0013539 0.43834 10606 13583 10651 13519
553.75 -0.0015519 0.44165 10664 13646 10731 13587
553.46 -0.0013102 0.44534 10722 13750 10767 13689
553.18 -0.0020324 0.4496 10792 13863 10857 13762
552.9 -0.0010023 0.45222 10842 13892 10892 13860
552.61 -0.0018229 0.45583 10883 14001 10963 13933
552.33 -0.0012342 0.45994 10987 14075 11032 14020
552.04 -0.0015925 0.46242 10989 14175 11048 14104
551.76 -0.0012056 0.46685 11083 14256 11131 14206
551.48 -0.0014151 0.47024 11135 14346 11187 14283
551.19 -0.0018515 0.47519 11222 14460 11292 14380
550.91 -0.0012718 0.47739 11257 14513 11305 14458
550.63 -0.0015218 0.48092 11313 14596 11375 14535
550.34 -0.001639 0.48557 11413 14695 11470 14619
550.06 -0.0016547 0.48866 11438 14789 11502 14720
549.77 -0.0015415 0.49267 11567 14838 11611 14757
549.49 -0.0014803 0.49551 11540 14958 11605 14903
549.21 -0.0012247 0.50025 11660 15030 11716 14985
548.92 -0.0014209 0.50369 11703 15115 11778 15075
548.64 -0.0021975 0.50655 11742 15223 11818 15120
548.35 -0.0017528 0.51143 11832 15315 11905 15247
548.07 -0.0014092 0.514 11869 15390 11922 15328
547.79 -0.0017113 0.51815 11957 15474 12018 15397
547.5 -0.0017605 0.52203 12023 15553 12099 15486
547.22 -0.0011924 0.52606 12101 15631 12161 15595
546.93 -0.001877 0.52916 12121 15764 12183 15673
546.65 -0.0019607 0.5332 12207 15826 12288 15748
546.36 -0.001575 0.53743 12282 15921 12349 15861
546.08 -0.0013905 0.54137 12339 16022 12401 15971
545.8 -0.0019681 0.54365 12379 16087 12452 16000
545.51 -0.001886 0.55025 12496 16238 12566 16155
545.23 -0.0019262 0.55154 12522 16235 12624 16180
544.94 -0.0018371 0.55505 12572 16353 12644 16276
544.66 -0.0021071 0.56049 12685 16462 12767 16373
544.37 -0.0016621 0.56317 12701 16547 12773 16485
544.09 -0.0022553 0.56675 12771 16627 12863 16535
543.8 -0.0022726 0.57072 12854 16701 12951 16613
543.52 -0.001675 0.57567 12910 16846 12983 16783
543.23 -0.001894 0.57889 12980 16917 13051 16835
542.95 -0.0017251 0.58288 13080 16993 13131 16903
542.66 -0.0017921 0.58562 13086 17087 13151 17007
542.38 -0.0017977 0.58868 13138 17133 13230 17079
542.1 -0.0016507 0.59412 13260 17262 13315 17184
541.81 -0.0021108 0.59743 13300 17336 13394 17259
541.53 -0.0019109 0.602 13362 17487 13422 17391
541.24 -0.0014769 0.60388 13421 17488 13479 17426
540.96 -0.0020545 0.60835 13514 17580 13592 17491
540.67 -0.002232 0.61303 13561 17731 13639 17627
540.39 -0.0019951 0.61505 13587 17762 13680 17693
540.1 -0.0020121 0.619 13646 17854 13749 17794
539.82 -0.0018272 0.62285 13712 17956 13796 17892
539.53 -0.0018709 0.62705 13827 18022 13902 17946
539.24 -0.0019309 0.62978 13856 18112 13926 18025
538.96 -0.0017688 0.63461 13925 18221 14006 18159
538.67 -0.0024755 0.63679 13957 18288 14057 18187
538.39 -0.0019244 0.64267 14094 18368 14194 18312
538.1 -0.002745 0.64406 14075 18457 14195 18353
537.82 -0.0020517 0.64764 14162 18536 14233 18441
537.53 -0.0019419 0.65382 14261 18668 14348 18596
537.25 -0.0023541 0.65685 14294 18749 14407 18670
536.96 -0.002104 0.65949 14386 18778 14475 18696
536.68 -0.0021385 0.66416 14449 18890 14554 18821
536.39 -0.0019222 0.66919 14546 19028 14611 18938
536.11 -0.0023319 0.67143 14565 19085 14663 18993
535.82 -0.0026469 0.67671 14664 19195 14780 19096
535.53 -0.0021951 0.67903 14715 19236 14815 19157
535.25 -0.0020142 0.68266 14761 19348 14842 19266
534.96 -0.0019853 0.68969 14897 19489 14986 19417
534.68 -0.0021603 0.69275 14948 19597 15010 19483
534.39 -0.0022526 0.69602 15000 19650 15093 19560
534.11 -0.0021265 0.70023 15062 19757 15152 19675
533.82 -0.0027431 0.70554 15180 19860 15291 19747
533.53 -0.0027551 0.70764 15206 19929 15307 19806
533.25 -0.0025909 0.7149 15343 20087 15438 19971
532.96 -0.0024033 0.71943 15369 20230 15471 20137
532.68 -0.0019933 0.72187 15474 20216 15567 20148
532.39 -0.0020044 0.72729 15544 20364 15640 20297
532.1 -0.0021895 0.73244 15633 20493 15728 20410
531.82 -0.0024371 0.73803 15743 20603 15856 20517
531.53 -0.0013963 0.742 15816 20687 15891 20648
531.25 -0.0023571 0.74771 15930 20818 16030 20727
530.96 -0.0032866 0.75311 15945 21029 16077 20894
530.67 -0.0018223 0.75731 16079 21067 16150 20990
530.39 -0.002291 0.76381 16198 21225 16275 21116
530.1 -0.0024731 0.76819 16255 21318 16367 21230
529.82 -0.0030092 0.77327 16329 21426 16489 21341
529.53 -0.0029723 0.77937 16453 21604 16557 21466
529.24 -0.0022762 0.78698 16566 21783 16659 21691
528.96 -0.0023012 0.7909 16670 21835 16767 21745
528.67 -0.0026496 0.7965 16741 21995 16848 21887
528.38 -0.0020893 0.80216 16827 22092 16959 22054
528.1 -0.0032897 0.80769 16938 22241 17083 22119
527.81 -0.0026293 0.8136 17007 22398 17139 22317
527.52 -0.0028372 0.82023 17159 22542 17273 22426
527.24 -0.0030725 0.82558 17262 22663 17379 22531
526.95 -0.0025915 0.83204 17382 22808 17477 22692
526.66 -0.0029 0.83786 17460 22939 17595 22839
526.38 -0.0033173 0.84235 17550 23056 17678 22914
526.09 -0.0024614 0.85126 17726 23219 17842 23136
525.8 -0.002935 0.85777 17806 23425 17920 23300
525.52 -0.0027634 0.86154 17887 23495 17996 23380
525.23 -0.0033542 0.87029 18040 23671 18200 23558
524.94 -0.0032983 0.87405 18095 23799 18223 23658
524.66 -0.0027671 0.88235 18269 23939 18398 23843
524.37 -0.0026355 0.88768 18324 24112 18436 24010
524.08 -0.0031048 0.8924 18444 24180 18579 24063
523.8 -0.0029344 0.89992 18576 24360 18698 24244
523.51 -0.0033724 0.90459 18631 24488 18777 24361
523.22 -0.0036904 0.91177 18738 24673 18898 24533
522.94 -0.0030701 0.9158 18841 24764 18946 24619
522.65 -0.0035566 0.92096 18939 24853 19085 24711
522.36 -0.003103 0.92948 19093 25051 19216 24922
522.08 -0.0036397 0.93363 19104 25221 19236 25057
521.79 -0.0034068 0.93632 19218 25204 19353 25062
521.5 -0.0036252 0.94284 19300 25390 19441 25236
521.21 -0.0041782 0.95062 19406 25596 19573 25423
520.93 -0.0032183 0.94892 19387 25518 19544 25413
520.64 -0.0035941 0.95401 19534 25629 19655 25457
520.35 -0.0038356 0.96229 19638 25878 19752 25679
520.07 -0.0029713 0.96448 19694 25876 19807 25748
519.78 -0.0037119 0.9671 19740 25923 19897 25779
519.49 -0.0038513 0.97316 19810 26130 19942 25950
519.2 -0.0037199 0.97459 19824 26156 19969 25999
518.92 -0.0039964 0.97845 19925 26210 20082 26043
518.63 -0.0034723 0.97948 19997 26201 20113 26034
518.34 -0.0035788 0.97993 19957 26243 20093 26088
518.05 -0.0040912 0.99156 20136 26529 20301 26362
517.77 -0.0045214 0.98851 20088 26443 20280 26267
517.48 -0.0039647 0.99129 20168 26502 20311 26323
517.19 -0.0041825 0.99256 20156 26577 20297 26378
516.9 -0.0033656 0.99283 20222 26480 20372 26356
516.62 -0.0040223 0.99614 20234 26602 20411 26452
516.33 -0.0040681 0.9971 20300 26603 20451 26423
516.04 -0.0043357 0.99753 20255 26651 20431 26475
515.75 -0.0034905 0.99851 20305 26651 20437 26499
515.47 -0.0039669 0.99836 20296 26648 20453 26482
515.18 -0.0038669 0.99969 20308 26682 20469 26529
514.89 -0.0041139 0.99877 20310 26636 20488 26479
514.6 -0.0040533 0.99757 20255 26637 20436 26488
514.31 -0.0034708 0.99888 20296 26639 20463 26523
514.03 -0.0039149 1 20272 26713 20453 26575
513.74 -0.0040622 0.99969 20315 26695 20464 26514
513.45 -0.0043858 0.99782 20270 26615 20481 26470
513.16 -0.0039241 0.99765 20271 26628 20442 26481
512.87 -0.0042256 0.9948 20206 26588 20379 26417
512.59 -0.0033819 0.99422 20271 26506 20403 26363
512.3 -0.0038328 0.98993 20128 26451 20302 26313
512.01 -0.0042286 0.9881 20113 26412 20283 26238
511.72 -0.0040244 0.98613 20099 26345 20261 26180
511.43 -0.0032118 0.97898 19977 26203 20079 26044
511.15 -0.0037615 0.97832 19911 26190 20088 26062
510.86 -0.0037931 0.9726 19865 26018 20029 25873
510.57 -0.0035594 0.97088 19828 25973 19995 25851
510.28 -0.0037033 0.96426 19727 25835 19870 25676
509.99 -0.0038626 0.96364 19656 25877 19809 25716
509.71 -0.0035622 0.95516 19555 25624 19705 25485
509.42 -0.0042692 0.95512 19546 25638 19718 25463
509.13 -0.0039063 0.94997 19478 25501 19631 25337
508.84 -0.0041056 0.94819 19444 25436 19631 25289
508.55 -0.0039512 0.94305 19309 25358 19494 25222
508.26 -0.0041361 0.93983 19262 25281 19448 25131
507.97 -0.0040087 0.93748 19256 25198 19431 25047
507.69 -0.0039967 0.93157 19134 25108 19280 24929
507.4 -0.0038506 0.92806 19092 24971 19268 24834
507.11 -0.0042954 0.92641 19040 25022 19168 24801
506.82 -0.0037836 0.92398 19009 24878 19192 24754
506.53 -0.0038534 0.92203 18966 24859 19136 24715
506.24 -0.0039524 0.91735 18916 24738 19070 24571
505.96 -0.0040813 0.91519 18878 24708 19018 24516
505.67 -0.0045688 0.91304 18804 24669 18989 24483
505.38 -0.0043587 0.90994 18782 24580 18943 24387
505.09 -0.0044707 0.9093 18730 24595 18906 24408
504.8 -0.0041477 0.90701 18705 24516 18880 24353
504.51 -0.0044144 0.90463 18644 24479 18831 24306
504.22 -0.0034505 0.90252 18694 24382 18803 24210
503.93 -0.0040524 0.90246 18668 24370 18837 24209
503.65 -0.0037079 0.9015 18613 24393 18761 24240
503.36 -0.004523 0.89918 18555 24350 18743 24170
503.07 -0.0045586 0.89777 18534 24315 18722 24133
502.78 -0.0043738 0.89852 18579 24305 18755 24125
502.49 -0.004642 0.89879 18522 24366 18716 24183
502.2 -0.0039801 0.8953 18532 24230 18683 24058
501.91 -0.0046927 0.89462 18460 24278 18637 24073
501.62 -0.0042957 0.89408 18494 24217 18660 24033
501.33 -0.0045636 0.89382 18461 24238 18638 24044
501.05 -0.0044039 0.89517 18487 24264 18661 24080
500.76 -0.0039847 0.89411 18446 24257 18608 24095
500.47 -0.0042191 0.89049 18386 24164 18563 23999
500.18 -0.0045559 0.89172 18436 24174 18617 23985
499.89 -0.0044055 0.88945 18384 24129 18564 23951
499.6 -0.0048702 0.88929 18343 24162 18543 23966
499.31 -0.0045771 0.88754 18361 24075 18547 23889
499.02 -0.0046752 0.88662 18312 24081 18507 23897
498.73 -0.0041751 0.88254 18270 24001 18401 23793
498.44 -0.0042572 0.88195 18269 23952 18430 23766
498.15 -0.0046294 0.87951 18222 23906 18392 23700
497.86 -0.0037596 0.87624 18181 23811 18319 23643
497.57 -0.0044651 0.87224 18122 23702 18293 23511
497.29 -0.0037356 0.86849 18049 23591 18222 23461
497 -0.003926 0.86355 17952 23513 18108 23349
496.71 -0.0045254 0.85995 17913 23423 18076 23217
496.42 -0.0040496 0.85125 17768 23203 17922 23028
496.13 -0.0035763 0.84635 17671 23096 17811 22945
495.84 -0.0040739 0.84024 17590 22919 17760 22758
495.55 -0.003655 0.83075 17465 22683 17593 22514
495.26 -0.0036043 0.82331 17306 22535 17437 22373
494.97 -0.0041216 0.81485 17156 22344 17305 22158
494.68 -0.0037488 0.805 17019 22063 17171 21910
494.39 -0.0032241 0.79299 16820 21768 16957 21642
494.1 -0.0034247 0.78197 16617 21556 16729 21389
493.81 -0.0032272 0.77139 16456 21285 16561 21128
493.52 -0.0032546 0.75697 16244 20900 16362 20753
493.23 -0.003123 0.74382 16007 20599 16122 20461
492.94 -0.0028665 0.72867 15754 20245 15850 20108
492.65 -0.0025094 0.71709 15576 19944 15666 19830
492.36 -0.0029209 0.69953 15269 19543 15370 19406
492.07 -0.0027797 0.68427 14999 19188 15099 19062
491.78 -0.0025475 0.66718 14712 18765 14818 18664
491.49 -0.0020613 0.64981 14439 18352 14506 18251
491.2 -0.0026502 0.63243 14113 17972 14203 17846
490.91 -0.0020797 0.61448 13840 17523 13900 17413
490.62 -0.0020345 0.59763 13570 17124 13612 17001
490.33 -0.0019401 0.57902 13217 16692 13284 16601
490.04 -0.0023694 0.56094 12895 16274 12984 16171
489.75 -0.0017186 0.54137 12578 15790 12646 15718
489.46 -0.0017174 0.52329 12277 15367 12335 15285
489.17 -0.0021723 0.50491 11961 14948 12025 14835
488.88 -0.0018521 0.48515 11622 14485 11672 14385
488.59 -0.0015289 0.46796 11314 14070 11376 14007
488.3 -0.0010269 0.44901 11005 13620 11035 13566
488.01 -0.00084671 0.43141 10699 13207 10725 13164
487.72 -0.00060128 0.41345 10393 12789 10403 12751
487.43 -0.0012186 0.39613 10095 12383 10130 12319
487.14 -0.0010952 0.37895 9808.8 11978 9832.2 11912
486.85 -0.00089623 0.36221 9510.1 11589 9532.5 11539
486.56 -0.00067232 0.34646 9235.2 11217 9255.5 11182
486.27 -0.0006877 0.33002 8943.8 10844 8961 10805
485.98 -0.00065572 0.31455 8681.1 10473 8701.3 10440
485.69 -0.00072307 0.29984 8430.5 10130 8450 10090
485.4 -0.00070769 0.28545 8164.9 9795.4 8198.7 9771.6
485.11 -0.00071877 0.27197 7936.9 9489.1 7957.6 9451.2
484.82 -0.00042628 0.25814 7705.9 9158.7 7713.9 9132.1
484.53 -0.00046072 0.24576 7495.4 8871.1 7499.7 8838
484.24 -0.00025773 0.23337 7284.3 8578.8 7280.4 8553.9
483.95 -0.00023221 0.22187 7069 8311 7079.9 8303
483.66 -0.0002931 0.21041 6880.3 8049.1 6878.2 8023.2
483.37 -0.00019192 0.19938 6668 7793 6682.1 7791.5
483.08 -0.00030848 0.18922 6507.3 7555.5 6511.3 7534.3
482.79 -0.00036661 0.17927 6325.4 7333.4 6331.4 7309.6
482.5 -7.9658e-05 0.1701 6168.7 7112.6 6167.7 7105.1
482.21 -4.1828e-05 0.16131 6011.5 6915.3 6006.3 6906.7
481.92 -4.0905e-05 0.15266 5867.5 6707 5863.1 6699.3
481.63 -0.00031187 0.14452 5716.2 6529.7 5720.7 6508.8
481.34 -2.768e-06 0.13701 5583.7 6346 5586.4 6348.4
481.05 -0.00027342 0.12969 5461.5 6185.3 5460.5 6162.1
480.76 -0.00040229 0.12289 5330.6 6030.5 5344.2 6011.4
480.46 0.00010119 0.1161 5224 5855.7 5222.6 5862.5
480.17 -2.7988e-05 0.11015 5119.7 5722.3 5119.6 5720
479.88 -0.00013779 0.10405 5005.4 5600.6 4997.9 5581.9
479.59 -0.00033524 0.09852 4905 5465.6 4916 5449.5
479.3 -0.00029495 0.093127 4816.4 5337.7 4823.1 5320.4
479.01 -1.261e-05 0.08816 4723.8 5222.8 4724.7 5222.6
478.72 -4.6441e-05 0.083458 4649.2 5113.9 4643.8 5104.7
478.43 -0.00013164 0.078866 4563 5013.7 4560.8 5000.8
478.14 -7.7197e-05 0.074561 4495.4 4906.9 4490.5 4895.7
477.85 -0.00018577 0.070573 4417.7 4817.5 4422.2 4807
477.56 -3.9368e-05 0.066803 4355.1 4729.2 4351.4 4722.2
477.27 -0.00016362 0.063208 4287 4652.3 4287.1 4639.1
476.98 7.7505e-05 0.060117 4234.9 4570.1 4233.9 4575.4
476.68 -0.00011195 0.056994 4180.8 4502.8 4182 4494.9
476.39 -6.428e-05 0.054016 4127.4 4434.4 4127.5 4429.2
476.1 -4.029e-05 0.051243 4078.8 4370.7 4077.4 4366.1
475.81 0.00013379 0.048454 4033.5 4298.4 4029.4 4305.2
475.52 3.3524e-05 0.045549 3979.6 4234.6 3979.2 4236.9
475.23 -3.9983e-06 0.043106 3941 4175.3 3940.7 4174.7
474.94 -5.8436e-06 0.040542 3894.8 4120.4 3891.4 4116.6
474.65 -1.9069e-05 0.038193 3853.7 4062.7 3854.2 4061.7
474.36 -5.167e-05 0.036147 3814.7 4016.8 3818.3 4016.3
474.07 9.8111e-05 0.03389 3775.4 3962.5 3774.8 3969.9
473.78 4.3058e-05 0.032108 3743.9 3926.5 3740.6 3926.7
473.48 9.2268e-07 0.030243 3712 3881.4 3711.6 3881.1
473.19 -3.3832e-05 0.028652 3681.7 3844.4 3685.3 3845.3
472.9 6.9201e-05 0.027073 3655.5 3807.9 3653.5 3811.5
472.61 -4.6749e-05 0.025684 3631.8 3775.7 3634 3774
472.32 3.8752e-05 0.024389 3611.8 3744.1 3609.5 3745
472.03 9.8419e-06 0.022973 3586.2 3712.7 3584.5 3711.7
471.74 -3.0448e-05 0.021556 3557.5 3679.5 3561.8 3681.3
471.45 2.399e-05 0.020384 3539.1 3653.2 3538.2 3654.2
471.15 9.2268e-06 0.019315 3522.2 3626.8 3521.7 3627
470.86 1.9376e-05 0.018231 3500.9 3603.4 3500.7 3604.8
470.57 -1.7838e-05 0.017276 3485.4 3581.1 3485.7 3579.9
470.28 -3.4139e-05 0.016254 3469.1 3558.9 3467 3554
469.99 1.6916e-05 0.015325 3451.7 3535.5 3450.6 3535.7
469.7 -2.0914e-05 0.01455 3437.4 3521.8 3434.3 3517
469.41 -1.2302e-05 0.013865 3424.3 3503.5 3424.4 3502.6
469.12 3.1679e-05 0.013077 3410.9 3486 3408.1 3485.8
468.82 2.9218e-05 0.01252 3401.6 3470.1 3401.4 3472.3
468.53 1.8761e-05 0.011916 3392.3 3455.8 3391.6 3456.7
468.24 3.4447e-05 0.011286 3379.8 3442.3 3378.9 3444.2
467.95 -1.8146e-05 0.010791 3369.7 3431.7 3371.5 3432
467.66 5.0132e-05 0.010331 3362.5 3418.7 3363.1 3423.4
467.37 3.3524e-05 0.0098539 3354.8 3408.7 3354.3 3411
467.08 3.906e-05 0.0092898 3346.3 3394.5 3345.4 3396.8
466.78 -2.522e-05 0.0087851 3334.9 3385.7 3336.3 3385.1
466.49 4.8594e-05 0.0082893 3327.3 3369.8 3329.1 3375.5
466.2 1.8454e-06 0.0077917 3320.5 3360.7 3319.8 3360.1
465.91 3.8445e-05 0.0073196 3313.8 3350.1 3309.7 3349.1
465.62 -1.0149e-05 0.006937 3304.3 3341.4 3304.9 3341.2
465.33 2.5835e-05 0.0064784 3297.7 3332.5 3293.6 3330.5
465.03 -2.399e-05 0.006129 3288.9 3322.8 3291.2 3323.1
464.74 2.0914e-05 0.0059365 3286.6 3318.5 3285.8 3319.4
464.45 3.6907e-06 0.0056739 3281.5 3311.6 3282.8 3313.2
464.16 -1.2302e-06 0.005485 3278.2 3310.2 3276.7 3308.6
463.87 2.1529e-05 0.0052211 3274.6 3302.1 3273.2 3302.4
463.58 -2.1837e-05 0.0050141 3270 3300 3268.6 3296.8
463.28 1.0149e-05 0.0047564 3266.2 3291.4 3265.4 3291.5
462.99 -1.5686e-05 0.0044956 3261.4 3284.7 3262.6 3284.6
462.7 -2.768e-06 0.0043074 3257.6 3280.9 3258.2 3281.2
462.41 -2.8295e-05 0.0040567 3253.8 3274.9 3255 3273.9
462.12 6.4587e-06 0.003814 3249 3269.4 3249.2 3270.2
461.83 6.1512e-07 0.0035689 3244.5 3262.3 3246.6 3264.4
461.53 -5.1362e-05 0.0034167 3240.8 3261.5 3243.4 3259.8
461.24 2.5527e-05 0.0032438 3239.5 3256.6 3238.1 3257.3
460.95 2.1222e-05 0.0031134 3237.5 3253.8 3235.8 3253.8
460.66 -1.1072e-05 0.0029341 3234.1 3248.8 3234.8 3248.6
460.37 4.3058e-06 0.0027828 3232.4 3245.4 3231.5 3244.8
460.07 -1.7223e-05 0.0026979 3229.8 3244.9 3229.3 3243.1
459.78 1.8146e-05 0.002566 3226.6 3239.1 3228.4 3242.4
459.49 4.3058e-06 0.0024371 3224.5 3239.2 3223.5 3238.7
459.2 -1.0457e-05 0.002375 3223.5 3236.7 3224.1 3236.6
458.91 4.6134e-05 0.0022925 3222.8 3233.1 3222.1 3236.1
458.62 3.6907e-06 0.0021788 3220.4 3231.8 3220.5 3232.2
458.32 2.2759e-05 0.0021111 3219.4 3230.2 3218.6 3231.2
458.03 -2.3067e-05 0.0020277 3217.6 3229.3 3218 3227.8
457.74 1.4763e-05 0.0019524 3215.8 3226.2 3216.4 3228
457.45 1.5993e-05 0.0019118 3215.8 3226.2 3214.7 3226.5
457.16 1.507e-05 0.0018567 3214.8 3223.9 3214.8 3225.2
456.86 -3.4447e-05 0.0017851 3212.3 3224.8 3213 3222.7
456.57 -2.2452e-05 0.0017472 3211.3 3222.4 3213.4 3222.7
456.28 -3.3832e-06 0.001714 3210.9 3222.3 3211.4 3222.5
455.99 1.5993e-05 0.0016424 3211.6 3218.4 3211.7 3219.7
455.69 5.8436e-06 0.0016082 3209.9 3219 3210 3219.6
455.4 2.8295e-05 0.001595 3209.6 3219.1 3208.4 3220.3
455.11 6.4587e-06 0.001599 3210.1 3218.9 3209.7 3219.1
454.82 2.0606e-05 0.0015842 3210.1 3218.1 3209.3 3219
454.53 1.8454e-06 0.0016282 3210.7 3219.8 3210.3 3219.4
454.23 1.9684e-05 0.0016024 3209.8 3219 3209.3 3220.1
453.94 1.507e-05 0.0016205 3210.1 3219.3 3209.8 3220.2
453.65 -1.261e-05 0.0015098 3208.5 3217.3 3208.5 3216.3
453.36 6.7663e-06 0.0014874 3207.9 3215.4 3208.7 3216.8
453.07 -1.384e-05 0.0014452 3206.6 3215.4 3207.8 3215.5
452.77 -1.8454e-05 0.0014068 3205.9 3214.7 3207.2 3214.5
452.48 -3.0756e-07 0.0014015 3206.4 3214.6 3206.2 3214.5
452.19 -5.2285e-06 0.0013985 3205.7 3215.1 3205.8 3214.9
451.9 2.4605e-06 0.0013613 3205.5 3213.2 3206 3213.9
451.6 2.7373e-05 0.0013769 3206.1 3213.9 3204.9 3214.9
451.31 -1.5378e-05 0.0014142 3206.2 3214.9 3207.1 3214.5
451.02 1.5378e-05 0.0014006 3206.7 3215.5 3204.8 3214.8
450.73 -5.8436e-06 0.0014274 3205.6 3215.9 3206.3 3216.1
450.43 -2.3375e-05 0.0014326 3206.2 3216.3 3206.8 3215
450.14 1.138e-05 0.0014458 3206.3 3215.9 3206.3 3216.8
449.85 2.768e-06 0.0015061 3207.2 3217.9 3207.2 3218
449.56 1.1995e-05 0.0015486 3207.4 3218.3 3208 3219.9
449.26 6.4587e-06 0.0016433 3210.1 3222.1 3208.4 3220.9
448.97 -2.7988e-05 0.0017743 3211.7 3225.2 3211.9 3223.2
448.68 1.1072e-05 0.0019352 3214.2 3227.2 3214.9 3228.8
448.39 4.6134e-06 0.002168 3218.1 3235.3 3216.5 3234.1
448.09 1.8454e-05 0.0025109 3222.9 3242 3223.2 3243.8
447.8 -1.4148e-05 0.002947 3229.4 3254.6 3229.7 3253.7
447.51 -5.1055e-05 0.0036507 3239.2 3274 3240.3 3271
447.22 -2.4912e-05 0.0046488 3255.9 3299.4 3254.5 3295.9
446.92 -2.7373e-05 0.007124 3282.7 3372.1 3282.4 3369.6
446.63 -0.00043366 0.016083 3405.9 3628.1 3407.1 3594
446.34 -0.0012149 0.02864 3610.8 3952.8 3624.5 3867.7
446.05 -0.0019078 0.039433 3797 4220.4 3823.7 4092
445.75 -0.0020634 0.047665 3946.6 4416.4 3968.6 4270.6
445.46 -0.002398 0.052948 4060.9 4518 4095.3 4357.5
445.17 -0.0024125 0.053304 4097.2 4505.4 4123 4335.1
444.88 -0.0020191 0.046728 4023.5 4292 4053.1 4157.5
444.58 -0.0014664 0.036805 3852.3 4036.3 3883.1 3947.8
444.29 -0.0010371 0.028705 3711.3 3846.4 3726.3 3777.1
444 -0.0007446 0.022475 3590.1 3702.6 3605 3657
443.71 -0.0005656 0.017188 3495.4 3582.4 3503.1 3544.1
443.41 -0.00046872 0.012861 3415 3480.9 3424.8 3452.6
443.12 -0.00028572 0.0090819 3350 3388.5 3356.2 3371.3
442.83 -7.2892e-05 0.0061121 3298.5 3315.7 3299.6 3310.8
442.54 -6.7971e-05 0.0041708 3261.1 3275.6 3260.6 3269.5
442.24 -5.167e-05 0.0030861 3239.2 3252.2 3239.2 3248
441.95 -5.5361e-06 0.0025761 3227.2 3241.8 3227 3241.2
441.66 2.1529e-05 0.0022452 3222.6 3233.4 3220.9 3233.5
441.36 -1.2302e-05 0.0019727 3214.9 3229.4 3215.1 3228.7
441.07 -3.0756e-07 0.0018321 3213.8 3224.8 3213.6 3224.6
440.78 2.3067e-05 0.0017097 3211.1 3222 3210.5 3223.2
440.49 2.0299e-05 0.0016159 3209.9 3220.3 3208.4 3220.4
440.19 2.4912e-05 0.0015461 3208.2 3218.5 3207.2 3219.5
439.9 2.2144e-05 0.001523 3209 3218 3206.9 3217.8
439.61 1.0457e-05 0.0014664 3206.8 3217.3 3205.8 3217.2
439.31 2.4605e-05 0.0014726 3206.6 3216.1 3206.6 3218.1
439.02 9.2268e-07 0.0014175 3205.2 3215.9 3205.6 3216.4
438.73 5.5361e-05 0.0014043 3206.1 3215 3203.7 3217.2
438.44 -1.8454e-06 0.0013828 3204.6 3215.4 3204.8 3215.4
438.14 3.5677e-05 0.00136 3204.9 3214.3 3203.4 3215.8
437.85 4.8902e-05 0.0013542 3205 3213 3204 3215.9
437.56 4.3981e-05 0.0013548 3204.6 3214.2 3203 3216.1
437.26 -3.6907e-06 0.0013446 3204.1 3214.3 3204.4 3214.3
436.97 2.1837e-05 0.0013142 3203.7 3213.5 3202.9 3214.5
436.68 2.4297e-05 0.0013148 3203.5 3213.2 3203.2 3214.8
436.39 8.9192e-06 0.0013001 3203 3214.5 3201.9 3214.1
436.09 5.3208e-05 0.0012619 3202.2 3212 3201.1 3215.2
435.8 2.2759e-05 0.0012844 3203.4 3213.9 3201.3 3213.6
435.51 5.044e-05 0.0012628 3203.7 3211 3202.2 3213.5
435.21 4.7057e-05 0.0012619 3202.9 3212 3201.3 3214.2
434.92 6.1512e-05 0.0012561 3202.7 3211.8 3200.6 3214.7
434.63 1.7531e-05 0.0012275 3202.5 3211.1 3202 3212
434.33 1.4455e-05 0.0012066 3201.9 3210.9 3201.4 3211.7
434.04 4.7364e-05 0.0011859 3202.1 3210.5 3199.7 3211.9
433.75 1.7531e-05 0.0011598 3200.9 3209.8 3200.5 3210.8
433.46 1.7531e-05 0.0011272 3201.1 3209.1 3199.9 3209.3
433.16 2.4297e-05 0.0011518 3200.5 3209.5 3200.3 3211.2
432.87 5.4746e-05 0.0011041 3200.6 3207.5 3199.1 3210.4
432.58 4.7057e-05 0.0010743 3200.2 3206.9 3198.8 3209.3
432.28 1.261e-05 0.0010602 3198.5 3207.9 3198.6 3209
431.99 3.4139e-05 0.001038 3198.6 3206.3 3198.4 3208.9
431.7 3.3216e-05 0.0010156 3198.3 3205.6 3198.2 3208.3
431.4 4.8287e-05 0.00099434 3198.7 3205.1 3197.2 3207.5
431.11 3.4447e-05 0.00099096 3197.4 3205.7 3197.1 3208.2
430.82 2.7988e-05 0.00095866 3198.3 3204.2 3197.5 3205.7
430.52 3.6292e-05 0.00093067 3197.4 3203.8 3196.4 3205.8
430.23 3.3524e-05 0.00091991 3196.8 3203.6 3196.3 3205.8
429.94 1.507e-05 0.00090453 3196.5 3203.5 3196.6 3204.8
429.65 3.2601e-05 0.00088577 3196.7 3203 3195.5 3204.5
429.35 2.399e-05 0.0008464 3195.7 3202.8 3194.5 3203.5
429.06 3.3216e-05 0.00082487 3194.9 3202.2 3193.8 3203.9
428.77 4.3673e-05 0.00082426 3195.3 3201.2 3194.4 3203.9
428.47 4.2136e-05 0.00079935 3195.2 3200.7 3194 3202.9
428.18 2.3682e-05 0.00075444 3194.5 3199.9 3193.7 3201.1
427.89 2.1222e-05 0.00073722 3193.9 3199.7 3193.3 3200.8
427.59 2.6758e-05 0.000712 3193.4 3199.4 3192.3 3200.5
427.3 3.7215e-05 0.00070339 3192.9 3198.6 3192.4 3201
427.01 2.7373e-05 0.00067694 3193.1 3198.1 3192.3 3199.4
426.71 3.5369e-05 0.0006388 3192.2 3197.6 3190.8 3199.1
426.42 9.2268e-06 0.00062065 3191.9 3196.2 3192.6 3197.6
426.13 8.3041e-06 0.00058713 3191.5 3196.2 3191.3 3196.6
425.83 3.2909e-05 0.00056314 3190.9 3194.9 3190.5 3197.2
425.54 1.7223e-05 0.00054069 3190 3194.9 3190.2 3196.6
425.25 1.3225e-05 0.00053731 3189.5 3195.2 3190 3196.7
424.95 1.5686e-05 0.00053669 3190.3 3195 3190.1 3196.1
424.66 -1.0149e-05 0.00050963 3189.6 3194.6 3190.5 3194.6
424.37 2.399e-05 0.00047241 3189.2 3192.2 3190 3194.8
424.07 3.66e-05 0.00046964 3190.1 3192.4 3189.1 3194.4
423.78 1.3225e-05 0.00044627 3188.7 3192.6 3188.9 3193.9
423.49 6.1512e-07 0.00043427 3188.8 3192.4 3189.1 3192.8
423.19 3.6907e-06 0.00038876 3187.5 3192.3 3187.3 3192.3
422.9 9.5343e-06 0.0003823 3187.5 3191.2 3187.8 3192.4
422.61 1.9991e-05 0.00035831 3187.2 3190.9 3186.8 3192.1
422.31 1.5378e-05 0.00035677 3187.5 3190.8 3186.9 3191.5
422.02 1.5378e-05 0.00034693 3187.2 3189.7 3187.7 3191.4
421.73 1.5686e-05 0.0003214 3187 3190.2 3186.2 3190.6
421.43 1.6916e-05 0.0002888 3186.4 3189.4 3185.5 3189.9
421.14 3.0141e-05 0.00028665 3186.5 3188.4 3185.9 3190.3
420.85 1.2302e-05 0.00029218 3185.8 3188.9 3186.4 3190.4
420.55 -2.1529e-06 0.00026973 3185.8 3188.7 3186.3 3189
420.26 6.1512e-07 0.00024605 3185.4 3187.5 3186.4 3188.6
419.97 2.7988e-05 0.00023651 3185.3 3188.4 3184 3189.3
419.67 1.6301e-05 0.00023159 3185.4 3187.3 3185.4 3188.6
419.38 -9.2268e-06 0.000187 3183.8 3186.4 3185.5 3187.3
419.09 6.4587e-06 0.00019161 3183.8 3187.1 3184.4 3188.1
418.79 1.0457e-05 0.0002073 3185.6 3187.3 3184.6 3187.2
418.5 2.4605e-06 0.00018146 3184.6 3186.7 3184.5 3186.8
418.2 -1.1995e-05 0.00014917 3183.5 3186.3 3184.2 3186
417.91 2.4605e-06 0.00015809 3184 3186 3184.2 3186.5
417.62 1.0149e-05 0.00014855 3183.5 3185.4 3184.1 3186.8
417.32 2.0914e-05 0.00014332 3183.9 3185.2 3183.6 3186.7
417.03 -7.0739e-06 9.7496e-05 3183.2 3184.4 3183.8 3184.4
416.74 2.1529e-06 0.00011349 3183.2 3185 3183.4 3185.4
416.44 7.0739e-06 9.196e-05 3182.3 3184.3 3183.1 3185.6
416.15 2.522e-05 0.0001181 3183.9 3184.9 3182.8 3185.8
415.86 1.4148e-05 9.0422e-05 3183.5 3183.9 3183.1 3184.6
415.56 2.2144e-05 6.8893e-05 3182.6 3183.6 3182.2 3185
415.27 5.2285e-06 7.9658e-05 3182.8 3184.1 3182.9 3184.5
414.98 2.3375e-05 4.1213e-05 3182.7 3182.1 3182.6 3183.9
414.68 1.5378e-06 4.8902e-05 3182.2 3183.2 3182.6 3183.7
414.39 -9.2268e-07 4.7672e-05 3182.3 3183.4 3182.5 3183.5
414.1 9.8419e-06 6.3972e-05 3182.2 3183.7 3182.4 3184.7
413.8 6.7663e-06 4.3673e-05 3182.1 3183 3182.5 3183.8
413.51 5.2285e-06 3.7215e-05 3181.6 3182.9 3182.4 3184
413.21 -1.0457e-05 2.522e-05 3181.6 3182.9 3182.5 3182.9
412.92 -2.768e-06 1.0765e-05 3181.3 3182.7 3181.7 3183
412.63 -5.5361e-06 0 3181.2 3181.9 3182.2 3182.5
412.33 5.2285e-06 1.1995e-05 3181.8 3181.7 3182.5 3182.8
412.04 -1.384e-05 2.768e-06 3180.9 3182.4 3182.1 3182.5
