# Supplementary material for: Theoretical and experimental analysis of circularly polarized luminescence spectrophotometers for artifact-free measurements using a single CCD camera
Source: Nat Commun. 2023 Feb 24;14:1065. doi: 10.1038/s41467-023-36782-9 (PMC9958114; doi:10.1038/s41467-023-36782-9)
Supplement: Supplementary file 3 — Source Data [file 41467_2023_36782_MOESM3_ESM.zip › LesDataPubli/Camphorquinone/ArmsImbalance/R_Roue_02_0.5cpl]

6.983200000000000500e+02 1.336399999999999944e-05 -1.296492327352779649e-03 1.325579304189067288e-03 -1.965375971509909805e-05 3.283519424972565915e-05
6.980599999999999454e+02 -5.978700000000000034e-06 -1.302117022916127100e-03 1.288992189636085786e-03 -7.861503886032489584e-06 -6.567038849939159401e-06
6.977999999999999545e+02 2.813499999999999829e-06 -1.333052848514576895e-03 1.339651271324832256e-03 -1.965375971509909805e-05 1.532309064986799209e-05
6.975499999999999545e+02 1.688099999999999982e-05 -1.383675108584755779e-03 1.421268680712272194e-03 3.537676748716408060e-05 8.756051799928833533e-06
6.972899999999999636e+02 7.033799999999999893e-07 -1.327428152951229444e-03 1.328393697616217593e-03 -7.075353497436391277e-05 3.940223309966482110e-05
6.970399999999999636e+02 -6.119399999999999720e-05 -1.473670237598392625e-03 1.353723238460610235e-03 -9.040729468944513165e-05 -4.378025899963421672e-05
6.967799999999999727e+02 -1.864000000000000110e-05 -1.428672673091561408e-03 1.395939139867905356e-03 -3.537676748716408060e-05 -6.567038849939159401e-06
6.965299999999999727e+02 1.864000000000000110e-05 -1.406173890838158594e-03 1.440969434702338205e-03 6.289203108831354402e-05 -8.756051799928833533e-06
6.962699999999999818e+02 7.033800000000000317e-06 -1.392112151929776956e-03 1.410011107003657531e-03 -2.751526360113159102e-05 2.845716834975626692e-05
6.960199999999999818e+02 -3.868599999999999688e-06 -1.439922064218282114e-03 1.432526254420886857e-03 -1.572300777208285495e-05 2.189012949979719800e-06
6.957599999999999909e+02 -2.567299999999999967e-05 -1.473670237598392625e-03 1.424083074139422716e-03 -7.861503886050365367e-06 -3.502420719970537980e-05
6.955099999999999909e+02 -3.446599999999999832e-05 -1.515855454323537539e-03 1.446598221556651825e-03 1.572300777208285495e-05 -6.348137554947160443e-05
6.952500000000000000e+02 -7.033800000000000317e-05 -1.507418410978503352e-03 1.367795205596362409e-03 -4.323827137321444258e-05 -8.537150504928870602e-05
6.949900000000000091e+02 -1.019900000000000010e-05 -1.558040671048682236e-03 1.539473204652693633e-03 -3.930751943019819610e-05 6.567038849939159401e-06
6.947400000000000091e+02 -6.682099999999999940e-06 -1.574914757738737599e-03 1.561988352069922960e-03 1.179225582904873438e-05 -1.751210359984771273e-05
6.944800000000000182e+02 -8.792200000000000286e-06 -1.588976496647119237e-03 1.573245925778524830e-03 -3.537676748718195639e-05 6.567038849939159401e-06
6.942300000000000182e+02 1.758399999999999970e-05 -1.558040671048669442e-03 1.595761073195766733e-03 8.254579080343051446e-05 -1.751210359984771273e-05
6.939700000000000273e+02 -4.079600000000000039e-05 -1.566477714393703412e-03 1.488814122963947164e-03 -9.040729468944513165e-05 -1.094506474990855418e-05
6.937100000000000364e+02 -4.818099999999999830e-05 -1.614287626682208571e-03 1.516958057235477317e-03 -5.896127914529729753e-05 -4.378025899963421672e-05
6.934600000000000364e+02 -3.341000000000000030e-05 -1.600225887773826933e-03 1.536658811225556122e-03 -2.751526360113159102e-05 -3.502420719970537980e-05
6.932000000000000455e+02 1.301200000000000010e-05 -1.546791279921974323e-03 1.573245925778537623e-03 -2.358451165811534453e-05 3.283519424972565915e-05
6.929400000000000546e+02 2.180499999999999875e-05 -1.555228323266995717e-03 1.598575466622917255e-03 6.682278303134766629e-05 -4.378025899959439601e-06
6.926900000000000546e+02 -1.758399999999999970e-06 -1.653660495625679542e-03 1.652048941738814246e-03 4.716902331623068907e-05 -2.845716834976622125e-05
6.924299999999999500e+02 -1.899100000000000164e-05 -1.611475278900534845e-03 1.576060319205687928e-03 -2.358451165811534453e-05 -1.532309064987794642e-05
6.921699999999999591e+02 1.477099999999999969e-05 -1.628349365590590209e-03 1.657677728593115289e-03 -3.144601554416570990e-05 3.940223309966482110e-05
6.919199999999999591e+02 3.763099999999999936e-05 -1.631161713372263934e-03 1.708336810281874552e-03 3.537676748718195639e-05 3.940223309966482110e-05
6.916599999999999682e+02 -6.611800000000000630e-05 -1.738030929075956360e-03 1.607018646904368603e-03 -1.061303024615279934e-04 -4.378025899963421672e-05
6.913999999999999773e+02 2.813499999999999829e-06 -1.633974061153950453e-03 1.643605761457362898e-03 -1.965375971509909805e-05 1.751210359984771273e-05
6.911499999999999773e+02 -2.110100000000000007e-05 -1.743655624639316604e-03 1.699893630000423204e-03 -3.537676748716408060e-05 -1.532309064987794642e-05
6.908899999999999864e+02 -7.490999999999999937e-05 -1.788653189146135027e-03 1.637976974603049278e-03 -2.751526360113159102e-05 -1.028836086491463799e-04
6.906299999999999955e+02 -1.441900000000000035e-05 -1.783028493582774782e-03 1.753367105116320195e-03 -1.179225582905945951e-04 4.159124604965449607e-05
6.903799999999999955e+02 1.793599999999999904e-05 -1.732406233512608692e-03 1.770253465679248479e-03 -3.930751943016244792e-06 3.064618129974593851e-05
6.901200000000000045e+02 -1.406800000000000024e-06 -1.830838405871292734e-03 1.829355727649459307e-03 -1.572300777208285495e-05 6.567038849939159401e-06
6.898600000000000136e+02 9.847299999999999722e-06 -1.802714928054516665e-03 1.823726940795158480e-03 7.468428691738015926e-05 -2.626815539977654627e-05
6.896000000000000227e+02 -3.235499999999999769e-05 -1.844900144779661362e-03 1.778696645960712837e-03 -4.323827137321444258e-05 -2.845716834975626692e-05
6.893500000000000227e+02 2.989399999999999873e-05 -1.788653189146135027e-03 1.851870875066688633e-03 7.861503886050365367e-06 4.378025899963421672e-05
6.890900000000000318e+02 -2.496999999999999979e-05 -1.903959448194861639e-03 1.854685268493826145e-03 -7.861503886039639219e-05 4.378025899959439601e-06
6.888300000000000409e+02 -1.652900000000000048e-05 -1.887085361504806276e-03 1.857499661920989460e-03 0.000000000000000000e+00 -2.407914244979682562e-05
6.885700000000000500e+02 -1.477099999999999969e-05 -1.889897709286492795e-03 1.863128448775290286e-03 -1.100610544045621021e-04 3.940223309966482110e-05
6.883200000000000500e+02 4.325799999999999817e-05 -1.856149535906369274e-03 1.941931464735579919e-03 7.861503886039639219e-05 2.189012949981710836e-05
6.880599999999999454e+02 1.617799999999999994e-05 -1.819589014744572028e-03 1.854685268493838938e-03 -1.965375971509909805e-05 3.721322014969505478e-05
6.877999999999999545e+02 1.723299999999999916e-05 -1.861774231469716726e-03 1.896901169901134276e-03 -5.109977525924693555e-05 5.472532374954276751e-05
6.875399999999999636e+02 -3.763099999999999936e-05 -1.988329881645151034e-03 1.910973137036886451e-03 -3.537676748718195639e-05 -4.159124604965449607e-05
6.872899999999999636e+02 -3.059699999999999860e-05 -1.934895273793311218e-03 1.880014809338218787e-03 -2.751526360113159102e-05 -2.845716834976622125e-05
6.870299999999999727e+02 7.033799999999999893e-07 -1.918021187103243061e-03 1.922230710745513908e-03 -3.144601554414783412e-05 1.970111654983738771e-05
6.867699999999999818e+02 3.868599999999999688e-06 -1.965831099391748219e-03 1.975704185861423910e-03 2.358451165811534453e-05 -6.567038849939159401e-06
6.865099999999999909e+02 -1.758399999999999970e-05 -2.013641011680240584e-03 1.981332972715724519e-03 -3.537676748718195639e-05 -6.567038849939159401e-06
6.862500000000000000e+02 -3.165200000000000121e-05 -1.996766924990185221e-03 1.933488284454115778e-03 -8.254579080343051446e-05 -4.378025899959439601e-06
6.859900000000000091e+02 1.723299999999999916e-05 -1.993954577208498485e-03 2.031992054404471205e-03 0.000000000000000000e+00 2.845716834976622125e-05
6.857400000000000091e+02 -2.004600000000000086e-05 -2.053013880623711339e-03 2.015105693841555499e-03 -1.021995505185296227e-04 2.626815539978650060e-05
6.854800000000000182e+02 3.868599999999999688e-06 -1.985517533863477308e-03 1.995404939851489704e-03 7.468428691738015926e-05 -3.502420719970537980e-05
6.852200000000000273e+02 -2.110099999999999923e-06 -2.010828663898566859e-03 2.006662513560104368e-03 -3.144601554414783412e-05 1.313407769988827313e-05
6.849600000000000364e+02 3.516900000000000158e-06 -2.061450923968732949e-03 2.071393562384615805e-03 -3.930751943019819610e-05 2.845716834976622125e-05
6.847000000000000455e+02 -4.079600000000000039e-05 -2.131759618510640705e-03 2.054507201821700532e-03 1.965375971509909805e-05 -7.223742734939047347e-05
6.844400000000000546e+02 3.938899999999999845e-05 -2.022078055025274337e-03 2.105166283510459795e-03 3.537676748718195639e-05 4.378025899963421672e-05
6.841799999999999500e+02 1.547400000000000126e-05 -2.098011445130529978e-03 2.127681430927689122e-03 1.257840621766449503e-04 -4.815828489959365124e-05
6.839299999999999500e+02 5.345699999999999996e-05 -2.081137358440474615e-03 2.189598086325050472e-03 5.503052720228105105e-05 5.253631079956304687e-05
6.836699999999999591e+02 -4.009299999999999713e-05 -2.159883096327416558e-03 2.082651136093230469e-03 -8.647654274642888517e-05 -1.313407769989822747e-05
6.834099999999999682e+02 -4.572000000000000272e-05 -2.213317704179256374e-03 2.124867037500526024e-03 1.179225582906661016e-05 -7.661545324935987587e-05
6.831499999999999773e+02 7.737199999999999376e-06 -2.131759618510653282e-03 2.150196578344905438e-03 -5.896127914529729753e-05 4.596927194961393059e-05
6.828899999999999864e+02 3.481700000000000224e-05 -2.213317704179256374e-03 2.285287462848242367e-03 0.000000000000000000e+00 5.472532374954276751e-05
6.826299999999999955e+02 -1.195699999999999919e-05 -2.263939964249435475e-03 2.243071561440960256e-03 1.965375971509909805e-05 -2.845716834975626692e-05
6.823700000000000045e+02 -2.215599999999999929e-05 -2.249878225341053837e-03 2.206484446887965745e-03 -7.861503886032489584e-06 -3.064618129974593851e-05
6.821100000000000136e+02 2.743200000000000095e-05 -2.322999267664648329e-03 2.380976839371447707e-03 3.144601554414783412e-05 2.626815539977654627e-05
6.818500000000000227e+02 -6.682099999999999940e-06 -2.303312833192906230e-03 2.290916249702556421e-03 -3.930751943019819610e-05 1.094506474990855418e-05
6.815900000000000318e+02 -1.160600000000000035e-05 -2.314562224319601132e-03 2.293730643129706509e-03 7.861503886050365367e-06 -2.189012949981710836e-05
6.813300000000000409e+02 -9.495600000000000362e-05 -2.441117874495048450e-03 2.251514741722411388e-03 -5.109977525926481134e-05 -1.203957122489940926e-04
6.810700000000000500e+02 -2.708000000000000161e-05 -2.311749876537940417e-03 2.257143528576725008e-03 -1.965375971509909805e-05 -3.283519424972565915e-05
6.808200000000000500e+02 5.451200000000000256e-05 -2.300500485411219494e-03 2.411935167070128165e-03 5.503052720228105105e-05 5.472532374954276751e-05
6.805599999999999454e+02 -4.677499999999999855e-05 -2.418619092241632625e-03 2.330317757682701021e-03 -6.289203108831354402e-05 -3.502420719970537980e-05
6.802999999999999545e+02 -3.727900000000000002e-05 -2.441117874495035440e-03 2.369719265662833044e-03 -4.716902331623068907e-05 -3.064618129974593851e-05
6.800399999999999636e+02 -1.266099999999999957e-05 -2.384870918861521898e-03 2.361276085381381479e-03 3.930751943019819610e-05 -4.159124604965449607e-05
6.797799999999999727e+02 -6.787599999999999862e-05 -2.446742570058395901e-03 2.313431397119785314e-03 -1.375763180056937033e-04 -2.845716834975626692e-05
6.795199999999999818e+02 -5.275300000000000128e-06 -2.460804308966777539e-03 2.454151068477423286e-03 1.965375971509909805e-05 -1.751210359985766707e-05
6.792599999999999909e+02 -6.471099999999999758e-05 -2.559236481325448571e-03 2.434450314487357492e-03 -3.537676748718195639e-05 -7.880446619933958975e-05
6.790000000000000000e+02 1.441900000000000035e-05 -2.531113003508685295e-03 2.561098018709242856e-03 6.289203108833141980e-05 -1.313407769989822747e-05
6.787400000000000091e+02 -6.998600000000000383e-05 -2.640794566994064240e-03 2.499181363311881940e-03 -1.375763180056937033e-04 -3.502420719970537980e-05
6.784800000000000182e+02 -4.149899999999999688e-05 -2.584547611360538122e-03 2.504810150166182550e-03 -4.323827137323231837e-05 -3.940223309966482110e-05
6.782200000000000273e+02 2.532199999999999913e-05 -2.559236481325448571e-03 2.614571493825140064e-03 6.682278303132979051e-05 4.378025899959439601e-06
6.779600000000000364e+02 -2.919000000000000004e-05 -2.621108132522322574e-03 2.566726805563543899e-03 -1.218533102336108416e-04 2.407914244979682562e-05
6.776900000000000546e+02 -1.617799999999999994e-05 -2.623920480304008877e-03 2.592056346407923748e-03 7.468428691736228348e-05 -6.785940144943104573e-05
6.774299999999999500e+02 -6.013900000000000138e-05 -2.680167435937535429e-03 2.558283625282079757e-03 -2.358451165813322032e-05 -8.318249209930899215e-05
6.771699999999999591e+02 -4.255399999999999949e-05 -2.742039087134408998e-03 2.659601788659598717e-03 -3.930751943019819610e-05 -4.378025899963421672e-05
6.769099999999999682e+02 3.024499999999999926e-05 -2.702666218190938243e-03 2.763734345464254755e-03 3.930751943019819610e-05 2.407914244979682562e-05
6.766499999999999773e+02 -3.481700000000000224e-05 -2.753288478261104334e-03 2.687745722931128654e-03 -4.323827137321444258e-05 -2.845716834975626692e-05
6.763899999999999864e+02 -1.617799999999999994e-05 -2.736414391571061547e-03 2.707446476921194448e-03 -2.751526360114946342e-05 -8.756051799928833533e-06
6.761299999999999955e+02 -6.365600000000000175e-05 -2.761725521606138087e-03 2.637086641242381967e-03 -4.716902331623068907e-05 -7.223742734939047347e-05
6.758700000000000045e+02 -7.033799999999999893e-07 -2.781411956077880186e-03 2.783435099454333560e-03 -4.716902331623068907e-05 2.626815539977654627e-05
6.756100000000000136e+02 -8.018500000000000562e-05 -2.820784825021351375e-03 2.659601788659598717e-03 -6.289203108831354402e-05 -9.193854389923782229e-05
6.753500000000000227e+02 -1.617799999999999994e-05 -2.809535433894643462e-03 2.780620706027170461e-03 -7.075353497436391277e-05 1.532309064986799209e-05
6.750900000000000318e+02 -3.727900000000000002e-05 -2.862970041746495855e-03 2.791878279735797701e-03 -1.336455660626774432e-04 1.751210359985766707e-05
6.748300000000000409e+02 1.055100000000000071e-06 -2.885468823999898669e-03 2.893196443113291074e-03 5.896127914529729753e-05 -2.845716834976622125e-05
6.745700000000000500e+02 2.813500000000000083e-05 -2.832034216148046277e-03 2.890382049686140552e-03 3.144601554416570990e-05 2.626815539977654627e-05
6.742999999999999545e+02 1.279399999999999987e-17 -2.969839257450188497e-03 2.969185065646430186e-03 -6.289203108831354402e-05 3.283519424972565915e-05
6.740399999999999636e+02 3.059699999999999860e-05 -2.907967606253314494e-03 2.974813852500731229e-03 3.930751943016244792e-06 4.815828489959365124e-05
6.737799999999999727e+02 -2.532199999999999913e-05 -3.062646734245512078e-03 3.014215360480875829e-03 -2.358451165811534453e-05 -2.626815539978650060e-05
6.735199999999999818e+02 -1.160600000000000035e-05 -3.006399778611985527e-03 2.986071426209345459e-03 7.861503886032489584e-06 -2.189012949981710836e-05
6.732599999999999909e+02 -2.602499999999999901e-05 -3.062646734245512078e-03 3.014215360480875829e-03 -8.254579080343051446e-05 6.567038849949113733e-06
6.730000000000000000e+02 -5.275300000000000128e-05 -3.073896125372219557e-03 2.974813852500731229e-03 -1.100610544045621021e-04 -1.751210359985766707e-05
6.727400000000000091e+02 4.536800000000000338e-05 -3.059834386463837919e-03 3.152120638411375856e-03 2.751526360113159102e-05 5.472532374954276751e-05
6.724700000000000273e+02 3.516900000000000158e-06 -3.068271429808859529e-03 3.078946409305400277e-03 5.896127914529729753e-05 -2.626815539977654627e-05
6.722100000000000364e+02 -4.958800000000000024e-05 -3.197639427765980140e-03 3.101461556722616593e-03 -1.532993257777765515e-04 8.756051799918879202e-06
6.719500000000000455e+02 1.828799999999999838e-05 -3.186390036639272227e-03 3.225294867517351869e-03 5.896127914529729753e-05 -4.378025899969393932e-06
6.716900000000000546e+02 -5.943500000000000269e-05 -3.310133339033032810e-03 3.194336539818671411e-03 -5.896127914529729753e-05 -5.910334964951216314e-05
6.714299999999999500e+02 -5.204999999999999802e-05 -3.279197513434583232e-03 3.177450179255755704e-03 1.572300777208285495e-05 -8.974953094924814731e-05
6.711599999999999682e+02 -4.466500000000000011e-05 -3.234199948927764592e-03 3.146491851557075246e-03 -4.323827137321444258e-05 -4.596927194961393059e-05
6.708999999999999773e+02 -6.893099999999999445e-05 -3.391691424701635902e-03 3.259067588643182849e-03 -8.254579080341263868e-05 -5.910334964951216314e-05
6.706399999999999864e+02 4.149899999999999688e-05 -3.327007425723088174e-03 3.416673620563749104e-03 2.751526360113159102e-05 5.253631079955309254e-05
6.703799999999999955e+02 -8.475700000000000183e-05 -3.408565511391691265e-03 3.242181228080267576e-03 -1.257840621766270880e-04 -6.129236259949187701e-05
6.701200000000000045e+02 -4.888499999999999698e-05 -3.380442033574927990e-03 3.284397129487562697e-03 -5.503052720228105105e-05 -4.596927194961393059e-05
6.698500000000000227e+02 8.405400000000000534e-05 -3.287634556779617419e-03 3.456075128543893704e-03 6.682278303132979051e-05 9.193854389922786119e-05
6.695900000000000318e+02 -8.053700000000000496e-05 -3.551995248257193514e-03 3.394158473146532788e-03 -9.826879857549550041e-05 -7.004841439942072071e-05
6.693300000000000409e+02 -1.688099999999999982e-05 -3.467624814806891109e-03 3.436374374553840920e-03 8.647654274644676095e-05 -7.442644029937020090e-05
6.690700000000000500e+02 8.440499999999999910e-06 -3.462000119243543658e-03 3.481404669388273553e-03 -5.503052720228105105e-05 4.378025899963421672e-05
6.687999999999999545e+02 -2.743200000000000095e-05 -3.487311249278633209e-03 3.436374374553840920e-03 -7.861503886039639219e-05 2.189012949989674132e-06
6.685399999999999636e+02 -8.264699999999999662e-05 -3.571681682728922603e-03 3.408230440282297973e-03 -1.493685738347424292e-04 -4.596927194962388492e-05
6.682799999999999727e+02 -4.642299999999999920e-05 -3.613866899454067517e-03 3.523620570795568674e-03 -1.297148141196612103e-04 0.000000000000000000e+00
6.680199999999999818e+02 -1.828799999999999838e-05 -3.585743421637304241e-03 3.551764505067099044e-03 -5.896127914529729753e-05 4.378025899959439601e-06
6.677500000000000000e+02 4.255399999999999949e-05 -3.495748292623654385e-03 3.585537226192942600e-03 3.930751943019819610e-05 4.596927194962388492e-05
6.674900000000000091e+02 5.978700000000000034e-06 -3.678550898432627822e-03 3.692484176424749593e-03 -5.109977525926481134e-05 3.721322014968510045e-05
6.672300000000000182e+02 -9.108700000000000390e-05 -3.779795418572972580e-03 3.599609193328695209e-03 -6.289203108833141980e-05 -1.072616345491058212e-04
6.669600000000000364e+02 -8.264699999999999662e-05 -3.712299071812738549e-03 3.551764505067099044e-03 -1.965375971509910008e-04 -1.751210359985766707e-05
6.667000000000000455e+02 -3.552100000000000092e-05 -3.816355939734770043e-03 3.748772044967809899e-03 -5.503052720228105105e-05 -2.407914244980677995e-05
6.664400000000000546e+02 -1.019900000000000010e-05 -3.897914025403373135e-03 3.881048536044009317e-03 -2.358451165811534453e-05 -2.189012949979719800e-06
6.661699999999999591e+02 -6.822799999999999796e-05 -3.962598024381920429e-03 3.830389454355250054e-03 -3.930751943019819610e-05 -8.318249209929903104e-05
6.659099999999999682e+02 -1.037500000000000011e-04 -3.926037503220135977e-03 3.720628110696279963e-03 -1.179225582905945951e-04 -9.631656979919726359e-05
6.656499999999999773e+02 -3.622399999999999741e-05 -3.906351068748406888e-03 3.838832634636714196e-03 -4.716902331623068907e-05 -2.845716834976622125e-05
6.653799999999999955e+02 -4.993999999999999958e-05 -3.948536285473551802e-03 3.852904601772479381e-03 -3.537676748718195639e-05 -5.691433669952248816e-05
6.651200000000000045e+02 -1.055099999999999944e-05 -3.900726373185046860e-03 3.881048536043996307e-03 -7.075353497436391277e-05 2.189012949981710836e-05
6.648600000000000136e+02 -3.446599999999999832e-05 -4.035719066705515355e-03 3.968294732285750082e-03 -3.930751943019819610e-05 -3.283519424972565915e-05
6.645900000000000318e+02 5.908399999999999877e-05 -4.018844980015446981e-03 4.139972731342081089e-03 7.468428691738015926e-05 5.034729784958332622e-05
6.643300000000000409e+02 -2.919000000000000004e-05 -3.999158545543730903e-03 3.942965191441370233e-03 3.144601554414783412e-05 -6.348137554947160443e-05
6.640700000000000500e+02 -9.530800000000000296e-05 -4.159462369099262494e-03 3.971109125712900603e-03 -1.415070699487099362e-04 -7.004841439941075960e-05
6.637999999999999545e+02 -2.004600000000000086e-05 -4.091966022339041040e-03 4.055540928527490846e-03 -6.289203108831354402e-05 4.378025899959439601e-06
6.635399999999999636e+02 -7.033800000000000317e-06 -4.094778370120714765e-03 4.086499256226171738e-03 -2.751526360113159102e-05 6.567038849939159401e-06
6.632799999999999727e+02 -7.490999999999999937e-05 -4.300079758183078874e-03 4.151230305050696186e-03 -1.257840621766270880e-04 -4.815828489959365124e-05
6.630099999999999909e+02 -3.165200000000000205e-06 -4.238208106986204871e-03 4.235662107865286428e-03 1.179225582906661016e-05 -1.094506474990855418e-05
6.627500000000000000e+02 -1.477099999999999969e-05 -4.249457498112924926e-03 4.224404534156684342e-03 -7.861503886039639219e-05 2.189012949981710836e-05
6.624800000000000182e+02 3.622399999999999741e-05 -4.294455062619743566e-03 4.373567385795773879e-03 -7.861503886050365367e-06 6.348137554946164333e-05
6.622200000000000273e+02 -8.616399999999999699e-05 -4.457571233956962760e-03 4.289135582981196647e-03 -5.503052720228105105e-05 -1.028836086491364188e-04
6.619500000000000455e+02 -4.255399999999999949e-05 -4.460383581738636485e-03 4.376381779222937411e-03 -7.075353497434603699e-05 -2.845716834976622125e-05
6.616900000000000546e+02 -5.978700000000000203e-05 -4.550378710752285907e-03 4.432669647765997284e-03 -7.468428691738015926e-05 -5.253631079956304687e-05
6.614299999999999500e+02 -8.194400000000000013e-05 -4.502568798463781399e-03 4.345423451524256520e-03 -2.751526360113159102e-05 -1.094506474990855350e-04
6.611599999999999682e+02 2.532199999999999913e-05 -4.505381146245455125e-03 4.556502958560732994e-03 -6.289203108831354402e-05 7.223742734940043458e-05
6.608999999999999773e+02 -5.626999999999999657e-06 -4.581314536350722909e-03 4.573389319123648267e-03 -8.254579080341263868e-05 3.721322014968510045e-05
6.606299999999999955e+02 1.266099999999999957e-05 -4.572877493005701732e-03 4.601533253395178637e-03 1.965375971509909805e-05 8.756051799918879202e-06
6.603700000000000045e+02 -4.993999999999999958e-05 -4.651623230892618088e-03 4.553688565133582472e-03 -1.061303024615279934e-04 -1.970111654982743338e-05
6.601000000000000227e+02 3.727900000000000002e-05 -4.719119577652852553e-03 4.798540793295889492e-03 -1.572300777206497917e-05 6.785940144943104573e-05
6.598400000000000318e+02 -4.571999999999999594e-06 -4.733181316561247201e-03 4.725366564189913479e-03 2.358451165811891901e-04 -1.400968287988314668e-04
6.595700000000000500e+02 -9.143900000000000324e-05 -4.800677663321467788e-03 4.621234007385244431e-03 -9.826879857549550041e-05 -8.756051799926843344e-05
6.593099999999999454e+02 -1.266099999999999957e-05 -4.750055403251301697e-03 4.728180957617064001e-03 7.075353497434603699e-05 -5.910334964950220881e-05
6.590399999999999636e+02 5.416000000000000322e-05 -4.842862880046625712e-03 4.956146825216468758e-03 3.930751943019819610e-05 6.348137554947160443e-05
6.587799999999999727e+02 -4.220300000000000065e-06 -4.915983922370194617e-03 4.911116530382010105e-03 -2.751526360113159102e-05 8.756051799928833533e-06
6.585099999999999909e+02 -8.792200000000000286e-06 -4.825988793356557338e-03 4.809798367004503722e-03 -3.930751943016244792e-06 -1.313407769988827313e-05
6.582500000000000000e+02 -6.119399999999999720e-05 -5.059413659235683855e-03 4.942074858080690997e-03 -1.454378218917261963e-04 -1.313407769988827313e-05
6.579800000000000182e+02 9.495599999999999345e-06 -4.958169139095339531e-03 4.978661972633685075e-03 -1.690223335498415374e-04 1.072616345491058212e-04
6.577200000000000273e+02 1.512300000000000073e-05 -4.986292616912114950e-03 5.020877874040967186e-03 -8.254579080343051446e-05 7.004841439941075960e-05
6.574500000000000455e+02 -1.185199999999999969e-04 -5.205655743882860696e-03 4.970218792352220499e-03 -2.161913568660901090e-04 -6.567038849945131831e-05
6.571900000000000546e+02 1.758399999999999970e-06 -5.081912441489099680e-03 5.091237709719805687e-03 -2.358451165811534453e-05 1.751210359985766707e-05
6.569199999999999591e+02 -6.717300000000000213e-05 -5.205655743882860696e-03 5.074351349156877404e-03 -5.896127914529729753e-05 -7.223742734940043458e-05
6.566599999999999682e+02 -8.827400000000000220e-05 -5.211280439446220290e-03 5.040578628031045991e-03 -5.896127914529729753e-05 -1.028836086491463799e-04
6.563899999999999864e+02 -3.868599999999999688e-06 -5.242216265044645149e-03 5.237586167931769857e-03 -9.433804663246137814e-05 4.596927194962388492e-05
6.561299999999999955e+02 -1.026899999999999943e-04 -5.506576956522220810e-03 5.305131610183431816e-03 -1.572300777207927844e-04 -7.223742734939047347e-05
6.558600000000000136e+02 -3.235499999999999769e-05 -5.450330000888695126e-03 5.392377806425172580e-03 -1.572300777207927844e-04 3.940223309967477543e-05
6.556000000000000227e+02 -2.356300000000000123e-05 -5.512201652085581272e-03 5.468366428958312125e-03 -2.358451165811534453e-05 -2.407914244979682562e-05
6.553300000000000409e+02 1.969500000000000032e-05 -5.441892957543673949e-03 5.485252789521227398e-03 -2.358451165811534453e-05 4.378025899963421672e-05
6.550599999999999454e+02 -9.952799999999999982e-05 -5.650006693387723926e-03 5.454294461822546507e-03 -3.930751943019819610e-05 -1.335297899488823640e-04
6.547999999999999545e+02 -6.717300000000000213e-05 -5.680942518986160927e-03 5.547169444918588314e-03 -3.930751943019819610e-05 -8.537150504928870602e-05
6.545299999999999727e+02 -8.370200000000000600e-05 -5.630320258915981826e-03 5.468366428958312125e-03 -7.075353497434603699e-05 -8.974953094924814731e-05
6.542699999999999818e+02 5.169799999999999867e-05 -5.582510346627489461e-03 5.690703509703402829e-03 -7.861503886039639219e-05 1.247737381489634814e-04
6.540000000000000000e+02 -6.330400000000000411e-06 -5.723127735711304974e-03 5.716033050547769667e-03 -1.965375971509909805e-05 2.189012949979719800e-06
6.537400000000000091e+02 -9.179100000000000258e-05 -5.829996951415010627e-03 5.648487608296107708e-03 -4.716902331623068907e-05 -1.182066992990143652e-04
6.534700000000000273e+02 -9.354899999999999490e-05 -5.815935212506628989e-03 5.634415641160329946e-03 -7.861503886050365367e-06 -1.400968287988314668e-04
6.532000000000000455e+02 1.266099999999999957e-05 -5.773749995781484075e-03 5.803279246789510432e-03 6.682278303132979051e-05 -1.751210359985766707e-05
6.529400000000000546e+02 3.270699999999999703e-05 -5.917179732646973313e-03 5.986214819554469546e-03 1.297148141196612103e-04 -2.189012949981710836e-05
6.526699999999999591e+02 -2.567299999999999967e-05 -5.939678514900376995e-03 5.893339836458414728e-03 -4.323827137321444258e-05 -1.532309064986799209e-05
6.523999999999999773e+02 -4.783000000000000115e-05 -6.066234165075823880e-03 5.972142852418690917e-03 -1.886760932649585078e-04 2.845716834975626692e-05
6.521399999999999864e+02 6.224900000000000658e-05 -5.981863731625521041e-03 6.110048130349191378e-03 3.930751943019819610e-05 7.442644029938014845e-05
6.518700000000000045e+02 -8.264699999999999662e-05 -6.130918164054371608e-03 5.969328458991553406e-03 -5.503052720226318204e-05 -9.850558274917697746e-05
6.516000000000000227e+02 3.094899999999999794e-05 -6.066234165075823880e-03 6.135377671193571227e-03 -1.493685738347603185e-04 1.335297899488823640e-04
6.513400000000000318e+02 -8.721900000000000638e-05 -6.448713463383800096e-03 6.278911735978372731e-03 -2.712218840683711736e-04 1.532309064986799209e-05
6.510700000000000500e+02 6.541399999999999407e-05 -6.232162684194715932e-03 6.368972325647276160e-03 2.319143646381729572e-04 -2.626815539977654627e-05
6.507999999999999545e+02 -2.074999999999999954e-05 -6.223725640849681745e-03 6.188851146309481445e-03 -9.826879857549550041e-05 2.407914244980677995e-05
6.505399999999999636e+02 -3.411399999999999898e-05 -6.431839376693744732e-03 6.368972325647264017e-03 -1.454378218917440585e-04 2.845716834975626692e-05
6.502699999999999818e+02 -6.787599999999999862e-05 -6.485273984545584548e-03 6.354900358511511409e-03 -9.433804663247925392e-05 -5.253631079955309254e-05
6.500000000000000000e+02 -8.053700000000000496e-05 -6.507772766798987363e-03 6.349271571657197355e-03 5.503052720228105105e-05 -1.576089323986791795e-04
6.497400000000000091e+02 -9.038399999999999386e-05 -6.625891373629413071e-03 6.450589735034703738e-03 -1.611608296638269067e-04 -5.034729784958332622e-05
6.494700000000000273e+02 -4.185100000000000300e-05 -6.676513633699566151e-03 6.596938193246667907e-03 -9.433804663246137814e-05 -1.313407769988827313e-05
6.492000000000000455e+02 -6.049100000000000072e-05 -6.713074154861376625e-03 6.596938193246667907e-03 -7.861503886039639219e-05 -5.034729784958332622e-05
6.489400000000000546e+02 -6.506199999999999473e-05 -6.760884067149868989e-03 6.633525307799649842e-03 -5.503052720228105105e-05 -7.223742734940043458e-05
6.486699999999999591e+02 2.391500000000000057e-05 -6.814318675001721816e-03 6.867119962253354776e-03 1.336455660626774432e-04 -3.721322014969505478e-05
6.483999999999999773e+02 -7.033799999999999893e-07 -6.763696414931542715e-03 6.765801798875849260e-03 -3.930751943019819610e-05 1.970111654983738771e-05
6.481299999999999955e+02 -8.757100000000000572e-05 -7.016807715282411331e-03 6.844604814836125449e-03 -8.254579080341263868e-05 -9.193854389923782229e-05
6.478700000000000045e+02 -1.160599999999999967e-04 -7.154612756584540108e-03 6.926222224223566037e-03 -1.886760932649406456e-04 -7.661545324935987587e-05
6.476000000000000227e+02 -8.159200000000000079e-05 -6.991496585247334791e-03 6.833347241127524230e-03 -3.144601554416570990e-05 -1.094506474990855350e-04
6.473300000000000409e+02 -1.484099999999999970e-04 -7.303667189013390675e-03 7.013468420465319812e-03 -2.122606049230559868e-04 -1.116396604490652489e-04
6.470599999999999454e+02 -1.491200000000000088e-04 -7.264294320069919486e-03 6.968438125630861159e-03 -1.926068452079747408e-04 -1.269627510989332342e-04
6.467999999999999545e+02 -1.624800000000000029e-04 -7.337415362393513545e-03 7.019097207319607845e-03 -1.493685738347603185e-04 -1.685539971485976846e-04
6.465299999999999727e+02 1.512300000000000073e-05 -7.283980754541661586e-03 7.317422910597837227e-03 7.861503886032489584e-06 1.751210359985766707e-05
6.462599999999999909e+02 -6.330400000000000241e-05 -7.427410491407150823e-03 7.306165336889235140e-03 -2.476373724102379431e-04 3.940223309967477543e-05
6.459900000000000091e+02 2.461800000000000045e-05 -7.486469794822351101e-03 7.539759991342927931e-03 -5.109977525924693555e-05 6.567038849945131831e-05
6.457300000000000182e+02 -5.204999999999999802e-05 -7.433035186970511285e-03 7.334309271160765510e-03 -1.021995505185117469e-04 -2.407914244979682562e-05
6.454600000000000364e+02 -5.591899999999999773e-05 -7.579277271617674248e-03 7.472214549091252961e-03 -1.729530854928577703e-04 8.756051799918879202e-06
6.451900000000000546e+02 5.556699999999999839e-05 -7.621462488342819162e-03 7.736767531243638786e-03 -2.161913568660901090e-04 2.057672172982827851e-04
6.449199999999999591e+02 -6.189699999999999369e-05 -7.826763876405183271e-03 7.711437990399258938e-03 -1.886760932649406456e-04 1.094506474990855418e-05
6.446499999999999773e+02 -3.903699999999999911e-05 -7.953319526580630155e-03 7.877487202601288901e-03 9.433804663247925392e-05 -1.160176863490346513e-04
6.443899999999999864e+02 1.230900000000000023e-05 -7.686146487321366891e-03 7.717066777253559981e-03 -7.861503886032489584e-06 2.407914244979682562e-05
6.441200000000000045e+02 -1.339900000000000097e-04 -7.877386136475374515e-03 7.615748613876066608e-03 -1.768838374358918926e-04 -1.094506474990855350e-04
6.438500000000000227e+02 -1.593200000000000128e-04 -8.122060393481208077e-03 7.809941760349614799e-03 -7.861503886039639219e-05 -2.035782043483030847e-04
6.435800000000000409e+02 -3.024499999999999926e-05 -8.018003525559190894e-03 7.964733398843031401e-03 -3.930751943034119728e-06 -4.378025899963421672e-05
6.433099999999999454e+02 -1.276600000000000076e-04 -8.248616043656642818e-03 8.001320513396012468e-03 -2.515681243532720654e-04 -5.691433669953244249e-05
6.430499999999999545e+02 -5.873199999999999943e-05 -8.307675347071830085e-03 8.195513659869571935e-03 -2.004683490940072337e-04 1.970111654983738771e-05
6.427799999999999727e+02 -7.420600000000000069e-05 -8.251428391438317411e-03 8.108267463627831170e-03 -2.358451165811891901e-04 1.532309064986799209e-05
6.425099999999999909e+02 3.622399999999999741e-05 -8.161433262424666255e-03 8.237729561276880066e-03 2.083298529800576161e-04 -6.129236259948192946e-05
6.422400000000000091e+02 -7.666800000000000524e-05 -8.465166822845714839e-03 8.316532577237157123e-03 -9.826879857549550041e-05 -6.567038849945131831e-05
6.419700000000000273e+02 -1.522799999999999989e-04 -8.504539691789185160e-03 8.206771233578200042e-03 -1.611608296638090444e-04 -1.466638676487706219e-04
6.417000000000000455e+02 -7.912999999999999624e-05 -8.507352039570859753e-03 8.358748478644453112e-03 3.930751943016244792e-06 -1.225847251989738065e-04
6.414299999999999500e+02 -7.490999999999999937e-05 -8.723902818759930039e-03 8.581085559389543815e-03 4.716902331624856485e-05 -1.422858417488111942e-04
6.411599999999999682e+02 -2.110099999999999923e-06 -8.625470646401258573e-03 8.626115854223988591e-03 7.075353497436391277e-05 -4.378025899963421672e-05
6.408999999999999773e+02 3.516900000000000158e-06 -8.701404036506528092e-03 8.716176443892893755e-03 -3.930751943019819610e-05 2.845716834976622125e-05
6.406299999999999955e+02 -5.662200000000000100e-05 -8.856083164498724375e-03 8.749949165018712158e-03 3.144601554414783412e-05 -1.050726215991260937e-04
6.403600000000000136e+02 -1.280099999999999890e-04 -9.100757421504559672e-03 8.848452934969079295e-03 -2.830141398974198724e-04 -4.378025899963421672e-05
6.400900000000000318e+02 -6.682100000000000279e-05 -9.145754986011377444e-03 9.017316540598259780e-03 -2.358451165811534453e-05 -9.193854389922786119e-05
6.398200000000000500e+02 -7.807500000000000041e-05 -9.092320378159537628e-03 8.941327918065134980e-03 -3.930751943019819610e-05 -1.006945956991567049e-04
6.395499999999999545e+02 -8.053700000000000496e-05 -9.126068551539648355e-03 8.972286245763815005e-03 -1.532993257777765515e-04 -3.940223309966482110e-05
6.392799999999999727e+02 -1.480599999999999885e-04 -9.173878463828140720e-03 8.882225656094909841e-03 -1.886760932649585078e-04 -1.269627510989332342e-04
6.390099999999999909e+02 -3.833400000000000262e-05 -9.381992199672190696e-03 9.312827850449326497e-03 -1.179225582904873438e-05 -5.253631079956304687e-05
6.387400000000000091e+02 -3.481700000000000224e-05 -9.452300894214098886e-03 9.388816472982453032e-03 -1.375763180056937033e-04 2.189012949981710836e-05
6.384700000000000273e+02 1.153499999999999984e-04 -9.235750115025028600e-03 9.470433882369892753e-03 5.109977525926481134e-05 1.488528805987503493e-04
6.382000000000000455e+02 -1.652900000000000116e-04 -9.564794805481151990e-03 9.242468014770488863e-03 -2.948063957264865148e-04 -9.193854389923782229e-05
6.379400000000000546e+02 -1.230899999999999887e-04 -9.623854108896365278e-03 9.386002079555302510e-03 -1.611608296638269067e-04 -1.006945956991567049e-04
6.376699999999999591e+02 -1.343500000000000130e-04 -9.705412194564968370e-03 9.445104341525513772e-03 -2.319143646381729572e-04 -7.880446619933958975e-05
6.373999999999999773e+02 -8.862600000000000154e-05 -9.902276539282323445e-03 9.732172471095128924e-03 -3.144601554415855688e-04 3.721322014968510045e-05
6.371299999999999955e+02 -1.758399999999999970e-05 -9.837592540303748828e-03 9.810975487055405980e-03 -5.109977525924693555e-05 2.189012949979719800e-06
6.368600000000000136e+02 -1.167600000000000002e-04 -9.888214800373941807e-03 9.664627028843453954e-03 -1.729530854928756597e-04 -8.318249209930899215e-05
6.365900000000000318e+02 -2.419599999999999941e-04 -1.036068922769554229e-02 9.881335322734231472e-03 -3.026678996125189806e-04 -2.101452431982422399e-04
6.363200000000000500e+02 -1.382099999999999930e-04 -1.017788662188658100e-02 9.909479257005760974e-03 -7.861503886039639219e-05 -1.707430100985674645e-04
6.360499999999999545e+02 9.847299999999999722e-06 -1.014976314406983160e-02 1.017684663258529645e-02 -1.100610544045621021e-04 7.661545324935987587e-05
6.357799999999999727e+02 -1.656499999999999878e-04 -1.038318800994895812e-02 1.006145650207202619e-02 7.861503886050365367e-06 -2.604925410478255458e-04
6.355099999999999909e+02 -1.459499999999999968e-04 -1.039162505329399230e-02 1.010930119033363536e-02 -1.729530854928577703e-04 -1.291517640489229092e-04
6.352400000000000091e+02 -2.919000000000000004e-05 -1.045349670449087845e-02 1.040199810675753768e-02 -3.144601554416570990e-05 -2.845716834976622125e-05
6.349700000000000273e+02 2.602499999999999901e-05 -1.050130661677937081e-02 1.056241853210526833e-02 2.161913568660901090e-04 -7.880446619933958975e-05
6.347000000000000455e+02 1.758399999999999970e-06 -1.087253652396063912e-02 1.088607377622785241e-02 -7.075353497436391277e-05 4.378025899963421672e-05
6.344299999999999500e+02 -1.290700000000000094e-04 -1.074879322156687897e-02 1.050050187670790655e-02 -1.532993257777586892e-04 -1.138286733990449763e-04
6.341599999999999682e+02 -2.215599999999999929e-05 -1.074598087378520438e-02 1.071158138374436915e-02 -6.682278303134766629e-05 4.378025899969393932e-06
6.338899999999999864e+02 -1.983499999999999966e-04 -1.097940573966434477e-02 1.059056246637678569e-02 -2.987371476695206370e-04 -1.422858417488111942e-04
6.336200000000000045e+02 9.143900000000000663e-06 -1.094284521850254731e-02 1.097331997246960532e-02 -1.572300777207927844e-04 1.050726215991260937e-04
6.333500000000000227e+02 -1.055099999999999978e-04 -1.126064051783197580e-02 1.105775177528419556e-02 -9.040729468946300744e-05 -1.138286733990449763e-04
6.330800000000000409e+02 -9.319799999999999775e-05 -1.113970956321989024e-02 1.095924800533384057e-02 -2.515681243532720654e-04 -6.567038849939159401e-06
6.328099999999999454e+02 -4.888499999999999698e-05 -1.128032695230370488e-02 1.119002826636038284e-02 -1.611608296638090444e-04 1.313407769988827313e-05
6.325299999999999727e+02 -6.717300000000000213e-05 -1.140125790691578003e-02 1.127446006917497308e-02 -2.594296282393045313e-04 3.940223309967477543e-05
6.322599999999999909e+02 -1.593200000000000128e-04 -1.165999390283002125e-02 1.135044869170809961e-02 -1.139918063475783486e-04 -1.838770877984756446e-04
6.319900000000000091e+02 -5.943500000000000269e-05 -1.155312468712630346e-02 1.144050928137701519e-02 -5.896127914529729753e-05 -6.129236259947196835e-05
6.317200000000000273e+02 -1.199299999999999986e-04 -1.170499146733682688e-02 1.147428200250284747e-02 -2.790833879544036395e-04 -3.064618129973598417e-05
6.314500000000000455e+02 7.139299999999999900e-05 -1.167686798952006361e-02 1.182889557432412371e-02 3.930751943034119728e-06 1.094506474990855350e-04
6.311799999999999500e+02 -8.510900000000000117e-05 -1.189904346427250736e-02 1.173602059122805762e-02 -6.682278303134766629e-05 -9.631656979920721114e-05
6.309099999999999682e+02 -3.868599999999999688e-06 -1.197778920215943760e-02 1.197805842596322626e-02 7.861503886032489584e-06 -1.094506474990855418e-05
6.306399999999999864e+02 -9.284599999999999841e-05 -1.203122381001128956e-02 1.185141072174132788e-02 -3.144601554416570990e-05 -1.291517640489328838e-04
6.303700000000000045e+02 -1.304800000000000111e-04 -1.227589806701713700e-02 1.202308872079768491e-02 7.861503886032489584e-06 -2.079562302482625125e-04
6.301000000000000227e+02 -1.093799999999999997e-04 -1.231808328374228191e-02 1.211033491703942568e-02 -1.021995505185117469e-04 -1.116396604490752100e-04
6.298300000000000409e+02 -1.677600000000000066e-04 -1.245026362948106410e-02 1.212440688417519043e-02 -3.105294034985693358e-04 -8.756051799926843344e-05
6.295599999999999454e+02 -1.670499999999999947e-04 -1.239964136941087113e-02 1.207374780248641859e-02 -2.594296282393045313e-04 -1.160176863490346513e-04
6.292799999999999727e+02 -5.802900000000000294e-05 -1.257681927965648497e-02 1.246776288228785418e-02 -1.061303024615279934e-04 -3.283519424972565915e-05
6.290099999999999909e+02 -1.009299999999999976e-04 -1.281586884109897108e-02 1.262536891420843257e-02 -2.515681243532541761e-04 -1.532309064986799209e-05
6.287400000000000091e+02 -1.550900000000000076e-04 -1.308022953257653546e-02 1.278016055270182229e-02 -1.768838374358918926e-04 -1.422858417488111942e-04
6.284700000000000273e+02 -1.160600000000000035e-05 -1.278493301550053494e-02 1.277453176584753512e-02 1.965375971509909805e-05 -2.626815539977654627e-05
6.282000000000000455e+02 -1.002299999999999941e-04 -1.302679492472470779e-02 1.283363402781774465e-02 -2.043991010370413560e-04 -4.378025899963421672e-05
6.279299999999999500e+02 -1.403200000000000118e-04 -1.316178761824516458e-02 1.288992189636081927e-02 -1.729530854928756597e-04 -1.225847251989638589e-04
6.276599999999999682e+02 -4.747800000000000181e-05 -1.316741231380851203e-02 1.308130064940721607e-02 -7.075353497436391277e-05 -3.502420719969542547e-05
6.273799999999999955e+02 -1.009299999999999976e-04 -1.349083230870128797e-02 1.329800894329799185e-02 -2.161913568660901090e-04 -3.721322014968510045e-05
6.271100000000000136e+02 -1.874500000000000027e-04 -1.359488917662333290e-02 1.322764910761916810e-02 -3.144601554416570990e-05 -2.758156316977035329e-04
6.268400000000000318e+02 -1.631799999999999928e-04 -1.378050413021395318e-02 1.346405815550000967e-02 -1.768838374358918926e-04 -1.554199194487094267e-04
6.265700000000000500e+02 -1.470099999999999901e-04 -1.374394360905216959e-02 1.345561497521857199e-02 -1.808145893789081526e-04 -1.313407769989026366e-04
6.262999999999999545e+02 -2.173400000000000028e-04 -1.399424256162136448e-02 1.357100510573183011e-02 -3.576984268148179075e-04 -1.379078158488517664e-04
6.260299999999999727e+02 -2.321099999999999851e-05 -1.389862273704435373e-02 1.386370202215574630e-02 -2.397758685242054502e-04 9.850558274917697746e-05
6.257500000000000000e+02 -8.370200000000000600e-05 -1.403361543056482266e-02 1.387495959586436053e-02 -7.861503886032489584e-06 -1.269627510989432089e-04
6.254800000000000182e+02 -1.206300000000000021e-04 -1.424172916640885876e-02 1.401286487379486100e-02 8.254579080341263868e-05 -2.320353726980493804e-04
6.252100000000000364e+02 -2.817000000000000168e-04 -1.452015159679481693e-02 1.396783457896041448e-02 -2.790833879544036395e-04 -2.823826705476327405e-04
6.249400000000000546e+02 -3.552100000000000092e-05 -1.439078359883770933e-02 1.433089133106314403e-02 -6.682278303132979051e-05 -1.751210359985766707e-05
6.246699999999999591e+02 -9.319799999999999775e-05 -1.460733437802679349e-02 1.443220949444064954e-02 -1.297148141196612103e-04 -7.223742734940043458e-05
6.243899999999999864e+02 -1.934299999999999963e-04 -1.467483072478701495e-02 1.429711860993729960e-02 -1.965375971509910008e-04 -1.926331395983945272e-04
6.241200000000000045e+02 -1.128899999999999983e-04 -1.467483072478702709e-02 1.446035342871218078e-02 -1.729530854928756597e-04 -7.880446619934955085e-05
6.238500000000000227e+02 -1.090199999999999964e-04 -1.503762358862327508e-02 1.482903896766924780e-02 -6.289203108831354402e-05 -1.357188028988620915e-04
6.235800000000000409e+02 -6.295200000000000307e-05 -1.520355210774216800e-02 1.508796316296730743e-02 -1.375763180056937033e-04 -2.189012949981710836e-05
6.232999999999999545e+02 -2.187500000000000046e-04 -1.531323367122753437e-02 1.488532683621228252e-02 -1.532993257777765515e-04 -2.561145151478561705e-04
6.230299999999999727e+02 1.368100000000000132e-04 -1.520355210774215413e-02 1.548760702962304232e-02 -1.965375971509909805e-05 2.232793208981504200e-04
6.227599999999999909e+02 -1.494699999999999902e-04 -1.537791767020610725e-02 1.508796316296729528e-02 -1.415070699487278255e-04 -1.554199194487094267e-04
6.224900000000000091e+02 -2.169899999999999943e-04 -1.583351801083767926e-02 1.541161840708990365e-02 -3.537676748717837852e-04 -1.400968287988414414e-04
6.222100000000000364e+02 -2.081999999999999921e-04 -1.584195505418269784e-02 1.543976234136143488e-02 -3.301831632136684441e-04 -1.379078158488517664e-04
6.219400000000000546e+02 -1.547400000000000126e-05 -1.593195018319632297e-02 1.590976604369599354e-02 -8.254579080341263868e-05 1.970111654984734204e-05
6.216699999999999591e+02 -2.426700000000000059e-04 -1.633974061153941476e-02 1.586473574886153662e-02 -9.433804663247925392e-05 -3.261629295472868117e-04
6.213999999999999773e+02 -1.853400000000000110e-04 -1.632567887263100884e-02 1.596605391223904213e-02 -2.437066204672216831e-04 -1.532309064987197517e-04
6.211200000000000045e+02 -1.315300000000000095e-04 -1.628349365590587433e-02 1.603359935449073098e-02 -1.139918063475783486e-04 -1.400968287988215192e-04
6.208500000000000227e+02 -1.143000000000000000e-04 -1.639317521939125458e-02 1.617713341927552034e-02 -7.861503886039639219e-05 -1.335297899488923116e-04
6.205800000000000409e+02 4.466500000000000011e-05 -1.656191608629184811e-02 1.666402348217299600e-02 -2.751526360114946342e-05 8.537150504927875846e-05
6.203099999999999454e+02 3.130000000000000187e-05 -1.642129869720800397e-02 1.649515987654381552e-02 -1.611608296638090444e-04 1.379078158488517664e-04
6.200299999999999727e+02 -8.159200000000000079e-05 -1.689939782009297967e-02 1.675126967841475065e-02 4.323827137321444258e-05 -1.488528805987404018e-04
6.197599999999999909e+02 -1.818199999999999905e-04 -1.672503225762906470e-02 1.637414095917624421e-02 -8.254579080341263868e-05 -2.364133985980287303e-04
6.194900000000000091e+02 -1.406799999999999982e-05 -1.711594859928207771e-02 1.710025446338169983e-02 4.284519617891460958e-04 -2.604925410478355205e-04
6.192100000000000364e+02 -3.506299999999999955e-04 -1.736905989963294372e-02 1.668090984273590954e-02 -4.441749695612468062e-04 -2.977057611975205938e-04
6.189400000000000546e+02 -1.649400000000000031e-04 -1.759686006994871238e-02 1.728037564271952056e-02 -3.655599307008325382e-04 -5.253631079955309254e-05
6.186699999999999591e+02 -2.514600000000000082e-04 -1.743936859417483803e-02 1.694546282488829797e-02 -1.965375971509910008e-04 -2.845716834976223884e-04
6.183899999999999864e+02 -1.445399999999999951e-04 -1.765310702558224934e-02 1.737606501924270075e-02 -2.122606049230738490e-04 -1.072616345491157687e-04
6.181200000000000045e+02 -1.266100000000000092e-04 -1.775997624128594285e-02 1.751959908402751440e-02 -2.437066204672216831e-04 -6.129236259949187701e-05
6.178500000000000227e+02 -1.100800000000000032e-04 -1.778528737132101939e-02 1.757870134599771178e-02 -1.572300777207927844e-04 -8.318249209930899215e-05
6.175700000000000500e+02 -2.212100000000000047e-04 -1.823526301638922834e-02 1.780948160702428007e-02 -2.476373724102558325e-04 -2.035782043482831625e-04
6.172999999999999545e+02 -5.345699999999999996e-05 -1.826619884198767835e-02 1.817253835912700788e-02 -3.930751943019819610e-05 -6.129236259949187701e-05
6.170299999999999727e+02 -1.572099999999999941e-04 -1.824651240751595099e-02 1.794457249152763001e-02 -2.948063957264865148e-04 -8.099347914931931717e-05
6.167500000000000000e+02 -2.198099999999999978e-04 -1.869930040036582239e-02 1.827385652250451339e-02 -2.672911321253370514e-04 -1.926331395983945272e-04
6.164800000000000182e+02 -1.258999999999999974e-04 -1.885679187613970714e-02 1.862002691404434154e-02 5.109977525924693555e-05 -2.232793208981304978e-04
6.162100000000000364e+02 -2.025700000000000070e-04 -1.885397952835803081e-02 1.846242088212377355e-02 -3.105294034985693358e-04 -1.422858417488111942e-04
6.159299999999999500e+02 -1.825300000000000024e-04 -1.930395517342622935e-02 1.895212533844838759e-02 -2.043991010370234938e-04 -1.707430100985774120e-04
6.156599999999999682e+02 -1.023399999999999993e-04 -1.897772283075177882e-02 1.878607612624638365e-02 -1.965375971509909805e-05 -1.488528805987404018e-04
6.153799999999999955e+02 -2.736099999999999774e-04 -1.925895760891942546e-02 1.872415947084900972e-02 -4.481057215042451498e-04 -1.773100489485265419e-04
6.151100000000000136e+02 -1.575600000000000026e-04 -1.934895273793304712e-02 1.904500032154444328e-02 -2.515681243532720654e-04 -1.072616345490958600e-04
6.148400000000000318e+02 1.899100000000000164e-05 -1.954300473486871720e-02 1.959662143326643124e-02 1.572300777208285495e-05 2.189012949981710836e-05
6.145599999999999454e+02 -7.104099999999999966e-05 -1.942207378025665593e-02 1.929829572998822615e-02 -1.454378218917440585e-04 -2.626815539977654627e-05
6.142899999999999636e+02 -1.864000000000000043e-04 -2.004360264000710698e-02 1.968949641636249734e-02 -2.358451165811891901e-04 -1.554199194486895045e-04
6.140099999999999909e+02 -9.354899999999999490e-05 -2.007172611782388413e-02 1.989776152997181288e-02 -4.716902331624856485e-05 -1.203957122489940926e-04
6.137400000000000091e+02 -3.523900000000000057e-04 -2.022359289803440582e-02 1.953470477786905732e-02 -3.773521865299170157e-04 -3.371079942971953692e-04
6.134700000000000273e+02 -1.301200000000000078e-04 -2.057232402296226004e-02 2.032836372432622607e-02 -1.532993257777944408e-04 -1.160176863490147426e-04
6.131900000000000546e+02 2.110099999999999923e-06 -2.042889428609675692e-02 2.044656824826664859e-02 -2.437066204672216831e-04 1.379078158488517664e-04
6.129199999999999591e+02 -1.522799999999999989e-04 -2.088449462672833934e-02 2.059573109990573900e-02 -1.572300777210073073e-05 -2.276573467981098478e-04
6.126399999999999864e+02 -5.134700000000000153e-05 -2.098011445130532407e-02 2.089405680318399267e-02 -3.852136904159494816e-04 1.357188028988819866e-04
6.123700000000000045e+02 -1.529799999999999888e-04 -2.094355393014352834e-02 2.065201896844882576e-02 -1.650915816068252774e-04 -1.466638676487706219e-04
6.120900000000000318e+02 -3.105399999999999914e-04 -2.152852226873220795e-02 2.092220073745552217e-02 -3.734214345868828934e-04 -2.758156316976835836e-04
6.118200000000000500e+02 -1.677600000000000066e-04 -2.155664574654897123e-02 2.123741280129663039e-02 4.716902331623068907e-05 -2.867606964476120904e-04
6.115399999999999636e+02 -4.958800000000000024e-05 -2.131759618510648338e-02 2.123178401444232935e-02 -2.397758685242233124e-04 5.472532374954276751e-05
6.112699999999999818e+02 -6.119399999999999720e-05 -2.149196174757040875e-02 2.138376125950860671e-02 -1.611608296637911551e-04 -6.567038849949113733e-06
6.110000000000000000e+02 -1.389200000000000049e-04 -2.178163356908307743e-02 2.152166653743909502e-02 -3.380446670997187993e-04 -2.626815539977654627e-05
6.107200000000000273e+02 -1.121899999999999948e-04 -2.170851252675948251e-02 2.149915139002186656e-02 2.240528607521225749e-04 -2.998947741474904008e-04
6.104500000000000455e+02 -2.275400000000000068e-04 -2.238347599436182195e-02 2.194382555151204797e-02 -2.004683490940251231e-04 -2.429804374479778602e-04
6.101699999999999591e+02 -2.915500000000000123e-04 -2.264502433805772735e-02 2.207610204258825953e-02 -5.424437681367423473e-04 -1.532309064987197517e-04
6.098999999999999773e+02 -3.608300000000000266e-04 -2.314280989541440264e-02 2.243915879469096306e-02 -5.620975278518414555e-04 -2.473584633479373150e-04
6.096200000000000045e+02 -2.792399999999999895e-04 -2.299938015854889953e-02 2.245885954868105314e-02 -3.380446670996830748e-04 -2.451694503979476129e-04
6.093500000000000227e+02 -3.900199999999999826e-04 -2.332280015344167720e-02 2.255736331863140987e-02 -5.503052720227748131e-04 -3.020837870974601535e-04
6.090700000000000500e+02 -1.487600000000000055e-04 -2.315968398210447102e-02 2.288101856275400608e-02 -2.161913568660901090e-04 -1.094506474990855350e-04
6.087999999999999545e+02 -3.284800000000000263e-04 -2.402026240329740991e-02 2.338198059278724650e-02 -2.554988762962882983e-04 -3.677541755969114447e-04
6.085199999999999818e+02 -2.226200000000000065e-04 -2.375871405960153226e-02 2.332850711767132587e-02 -2.594296282393224206e-04 -2.035782043483030847e-04
6.082500000000000000e+02 -2.873299999999999747e-04 -2.376152640738321900e-02 2.320467380687660230e-02 -3.930751943019820016e-04 -2.276573467981098478e-04
6.079700000000000273e+02 -3.098399999999999744e-04 -2.412431927121945485e-02 2.352551465757203586e-02 -3.419754190427529215e-04 -2.889497093975818432e-04
6.077000000000000455e+02 -3.334000000000000266e-04 -2.439430465826038924e-02 2.374503734488997778e-02 -6.014050472820395635e-04 -1.838770877984756446e-04
6.074199999999999591e+02 -1.543899999999999906e-04 -2.431837126815510758e-02 2.402366229417811361e-02 -2.161913568660901090e-04 -1.225847251989837540e-04
6.071499999999999773e+02 -3.436000000000000035e-04 -2.500177177910245865e-02 2.433324557116494508e-02 -5.896127914529729753e-05 -5.012839655458236785e-04
6.068700000000000045e+02 -1.825300000000000024e-04 -2.477397160878666571e-02 2.442330616083383810e-02 -3.930751943019820016e-04 -6.785940144944099328e-05
6.065900000000000318e+02 -1.888600000000000044e-04 -2.521832255829152894e-02 2.485672274861541742e-02 -7.861503886032489584e-06 -2.911387223475714911e-04
6.063200000000000500e+02 -4.596599999999999731e-04 -2.550236968424084844e-02 2.460342734017164495e-02 -2.043991010370234938e-04 -5.997895482950006425e-04
6.060399999999999636e+02 -3.812299999999999803e-04 -2.587078724364043000e-02 2.512690451762211730e-02 -2.476373724102200538e-04 -4.553146935961998004e-04
6.057699999999999818e+02 -1.965900000000000134e-04 -2.582297733135193937e-02 2.544774536831755085e-02 -7.468428691736228348e-05 -2.648705669477949753e-04
6.054900000000000091e+02 -7.420600000000000069e-05 -2.572735750677495464e-02 2.559972261338382821e-02 5.503052720229892683e-05 -1.444748546988008692e-04
6.052200000000000273e+02 3.868599999999999688e-06 -2.618295784740651277e-02 2.621326038050316581e-02 -5.503052720229892683e-05 3.940223309967477543e-05
6.049400000000000546e+02 -3.158200000000000222e-04 -2.635169871430709243e-02 2.573762789131431653e-02 -4.481057215042451498e-04 -2.429804374479778602e-04
6.046699999999999591e+02 -2.567299999999999899e-04 -2.673980270817842911e-02 2.624421870820185798e-02 -3.891444423589836038e-04 -1.838770877984557224e-04
6.043899999999999864e+02 -2.198099999999999978e-04 -2.683542253275541384e-02 2.641589670725820113e-02 -1.061303024615279934e-04 -2.823826705476327405e-04
6.041100000000000136e+02 -3.386800000000000032e-04 -2.733602043789380362e-02 2.667763529598343730e-02 -3.026678996125189806e-04 -3.589981237969925893e-04
6.038400000000000318e+02 -1.951900000000000065e-04 -2.737258095905559935e-02 2.700129054010600924e-02 -2.515681243532899005e-04 -1.641759712486283093e-04
6.035599999999999454e+02 -3.938899999999999845e-04 -2.762006756384309536e-02 2.684931329503975617e-02 -4.716902331623783803e-04 -3.524310849470434865e-04
6.032899999999999636e+02 -3.379699999999999913e-04 -2.814316425123489923e-02 2.748818060300348490e-02 -3.498369229287854416e-04 -3.305409554472263714e-04
6.030099999999999909e+02 -2.183999999999999960e-04 -2.791817642870082078e-02 2.750506696356638803e-02 -3.223216593276538133e-04 -1.576089323986991017e-04
6.027300000000000182e+02 -2.338700000000000089e-04 -2.834565329151559135e-02 2.789626764994067309e-02 -5.738897836808722107e-04 -4.596927194962388492e-05
6.024600000000000364e+02 -4.572000000000000001e-04 -2.913311067038495961e-02 2.823962364805333511e-02 -7.389813652877333210e-04 -2.998947741474904008e-04
6.021799999999999500e+02 -2.250800000000000066e-04 -2.904030319358966161e-02 2.860830918701039172e-02 -4.716902331623783803e-04 -8.974953094925810842e-05
6.019099999999999682e+02 -4.128800000000000178e-04 -2.911342423591322878e-02 2.830716909030502396e-02 -5.188592564786090626e-04 -3.546200978970331344e-04
6.016299999999999955e+02 -2.778300000000000149e-04 -2.930185153728556355e-02 2.876591521893097012e-02 -3.930751943019820016e-04 -2.145232690982116423e-04
6.013500000000000227e+02 -3.070200000000000251e-04 -2.981088648576896150e-02 2.922184695412972585e-02 -3.537676748717837852e-04 -2.780046446476931808e-04
6.010800000000000409e+02 -3.879099999999999909e-04 -2.992619274481767358e-02 2.917118787244099218e-02 -4.166597059600794534e-04 -3.721322014968907947e-04
6.007999999999999545e+02 -4.255400000000000220e-04 -3.053928456122314422e-02 2.971155141045436765e-02 -4.756209851054125025e-04 -3.962113439466976119e-04
6.005199999999999818e+02 -4.058500000000000258e-04 -3.069396368921531448e-02 2.990293016350077659e-02 -5.581667759088072790e-04 -3.217849036473075159e-04
6.002500000000000000e+02 -1.681099999999999880e-04 -3.065459082027185631e-02 3.034197553813663267e-02 -2.633603801823565429e-04 -1.138286733990449763e-04
5.999700000000000273e+02 -2.447799999999999976e-04 -3.076427238375722267e-02 3.029694524330220004e-02 -3.380446670996830748e-04 -1.926331395983945272e-04
5.996900000000000546e+02 -3.531000000000000176e-04 -3.130143081005740818e-02 3.061778609399765788e-02 -3.065986515555531029e-04 -3.786992403468200023e-04
5.994199999999999591e+02 -2.461799999999999774e-04 -3.112144055203010934e-02 3.065155881512348843e-02 -2.122606049230559868e-04 -2.648705669477750260e-04
5.991399999999999864e+02 -2.781899999999999911e-04 -3.198483132100473497e-02 3.145084654843493394e-02 -3.144601554415855688e-04 -2.583035280978259233e-04
5.988600000000000136e+02 -3.059700000000000267e-04 -3.216482157903203382e-02 3.157467985922966097e-02 -1.965375971509910008e-04 -3.677541755969313941e-04
5.985900000000000318e+02 -5.461700000000000105e-04 -3.276947635209244425e-02 3.170132756345154373e-02 -4.913439928774774885e-04 -5.757104058451939337e-04
5.983099999999999454e+02 -1.955399999999999879e-04 -3.254167618177667559e-02 3.217414565921325464e-02 -4.127289540170811098e-04 -7.442644029939010956e-05
5.980299999999999727e+02 -2.690400000000000126e-04 -3.290446904561290797e-02 3.239085395310403043e-02 -4.598979773333117921e-04 -1.619869582986585294e-04
5.977599999999999909e+02 -2.479399999999999877e-04 -3.340787929853298449e-02 3.293966067139886961e-02 -3.105294034985872252e-04 -2.101452431982521875e-04
5.974800000000000182e+02 -3.390299999999999846e-04 -3.351474851423669188e-02 3.286085765543860643e-02 -3.655599307008504275e-04 -3.239739165972971638e-04
5.972000000000000455e+02 -3.200400000000000055e-04 -3.400128468046667574e-02 3.338714922631621368e-02 -4.756209851053767781e-04 -2.320353726980693026e-04
5.969299999999999500e+02 -2.036300000000000002e-04 -3.393097598592476755e-02 3.354756965166393046e-02 -1.650915816068610289e-04 -2.254683338481002777e-04
5.966499999999999773e+02 -1.934299999999999963e-04 -3.419814902518401867e-02 3.383745217466069960e-02 -6.682278303132979051e-05 -2.626815539978052732e-04
5.963700000000000045e+02 -5.138200000000000102e-04 -3.523028066105924477e-02 3.422865286103497773e-02 -5.503052720227748131e-04 -4.925279137458849280e-04
5.960900000000000318e+02 -1.635399999999999961e-04 -3.499685579518010264e-02 3.469302777651520064e-02 -5.463745200797764153e-04 4.815828489959365124e-05
5.958200000000000500e+02 -5.127600000000000170e-04 -3.548057961362842405e-02 3.448476266290589204e-02 -3.694906826438487711e-04 -5.888444835450921391e-04
5.955399999999999636e+02 -4.885000000000000019e-04 -3.575056500066936538e-02 3.479716033331988617e-02 -8.765576832934269700e-04 -2.736266187477138308e-04
5.952599999999999909e+02 -4.800599999999999811e-04 -3.620897768908258596e-02 3.527560721593587384e-02 -6.839508380854701728e-04 -3.655651626469416920e-04
5.949800000000000182e+02 -4.163999999999999841e-04 -3.681925715770633517e-02 3.601297829384998012e-02 -4.441749695612468062e-04 -4.005893698466371174e-04
5.947100000000000364e+02 -3.021000000000000248e-04 -3.658301994404550977e-02 3.600453511356851988e-02 -4.166597059600794534e-04 -2.386024115479985102e-04
5.944299999999999500e+02 -2.525100000000000066e-04 -3.717361297819756633e-02 3.669687589664814148e-02 -2.201221088091242042e-04 -2.692485928477543759e-04
5.941499999999999773e+02 -3.808799999999999989e-04 -3.776420601234956737e-02 3.702897432105220488e-02 -3.734214345868828934e-04 -3.852662791967691592e-04
5.938700000000000045e+02 -1.438400000000000052e-04 -3.728891923724627494e-02 3.702897432105220488e-02 -1.375763180056937033e-04 -1.466638676487706219e-04
5.936000000000000227e+02 -2.795900000000000251e-04 -3.780920357685639555e-02 3.727945533606883549e-02 -8.647654274642888517e-05 -3.852662791967691592e-04
5.933200000000000500e+02 -2.525100000000000066e-04 -3.835761139428327943e-02 3.787892113605243610e-02 -2.908756437834523925e-04 -2.320353726980493804e-04
5.930399999999999636e+02 -1.944799999999999947e-04 -3.847010530555033253e-02 3.810688700365181397e-02 -3.183909073846196910e-04 -1.269627510989232867e-04
5.927599999999999909e+02 -2.278899999999999882e-04 -3.889195747280178167e-02 3.846150057547308154e-02 -4.441749695612468062e-04 -1.094506474990855350e-04
5.924900000000000091e+02 -4.371499999999999735e-04 -3.989034093529689878e-02 3.904689440832091046e-02 -4.402442176182484084e-04 -4.334245640963826853e-04
5.922100000000000364e+02 -2.992900000000000161e-04 -3.937286894346844063e-02 3.880204218015860518e-02 -5.778205356239421659e-04 -1.444748546987809469e-04
5.919299999999999500e+02 -4.107700000000000262e-04 -4.053436857730076393e-02 3.974486397825486433e-02 -5.306515123076757049e-04 -3.414860201971548241e-04
5.916499999999999773e+02 -5.704399999999999662e-04 -4.056811675068087292e-02 3.945498145525812295e-02 -6.760893341994019283e-04 -5.122290302957123410e-04
5.913700000000000045e+02 -2.036300000000000002e-04 -4.111089987254441108e-02 4.073553046461272226e-02 -3.734214345868828934e-04 -1.072616345491157687e-04
5.911000000000000227e+02 -3.756000000000000224e-04 -4.114183569814285762e-02 4.042031840077158628e-02 -3.419754190427529215e-04 -3.940223309967079098e-04
5.908200000000000500e+02 -4.797000000000000049e-04 -4.207834750944105390e-02 4.114924629840420456e-02 -1.532993257777944408e-04 -6.610819108944726921e-04
5.905399999999999636e+02 -1.941300000000000133e-04 -4.207834750944105390e-02 4.172056816411629648e-02 -6.131973031110704271e-04 3.940223309967477543e-05
5.902599999999999909e+02 -2.356299999999999920e-04 -4.295017532176073627e-02 4.250578393029198071e-02 -3.852136904159494816e-04 -1.554199194487094267e-04
5.899800000000000182e+02 -3.780699999999999903e-04 -4.304017045077437181e-02 4.231721957067273443e-02 -4.834824889914450226e-04 -3.174068777473480611e-04
5.897100000000000364e+02 -4.427799999999999857e-04 -4.346764731358916667e-02 4.261554527395093606e-02 -4.795517370484466248e-04 -4.202904863964844798e-04
5.894299999999999500e+02 -1.192200000000000003e-04 -4.405261565217782199e-02 4.384824959504396436e-02 -3.026678996125189806e-04 -1.532309064986799209e-05
5.891499999999999773e+02 -1.864000000000000043e-04 -4.379106730848194434e-02 4.344860572838821211e-02 -1.257840621766628396e-04 -2.210903079481607450e-04
5.888700000000000045e+02 -3.316400000000000164e-04 -4.466008277301991569e-02 4.402837077438174346e-02 -1.532993257777586892e-04 -4.312355511464129325e-04
5.885900000000000318e+02 -4.638800000000000106e-04 -4.521411528601017304e-02 4.432106769080567527e-02 -7.468428691737657868e-04 -3.042728000474697507e-04
5.883099999999999454e+02 -3.632899999999999996e-04 -4.593970101368263781e-02 4.524700312833900701e-02 -2.790833879544215288e-04 -4.093454216465759223e-04
5.880399999999999636e+02 -4.125299999999999822e-04 -4.592282692699257290e-02 4.513161299782574715e-02 -2.437066204672216831e-04 -5.056619914457631841e-04
5.877599999999999909e+02 -4.012800000000000069e-04 -4.683402760825571692e-02 4.606599161564051831e-02 -1.218533102336287173e-04 -5.560092892953664122e-04
5.874800000000000182e+02 -5.732499999999999749e-05 -4.680871647822060916e-02 4.672737407102150325e-02 -9.433804663246137814e-05 -3.721322014968510045e-05
5.872000000000000455e+02 -4.367999999999999921e-04 -4.720525751543698523e-02 4.636431731891877545e-02 -3.380446670996830748e-04 -4.925279137458849280e-04
5.869199999999999591e+02 -2.862699999999999815e-04 -4.788584567860267038e-02 4.734372623156800353e-02 4.716902331623068907e-05 -4.750158101460471628e-04
5.866399999999999864e+02 -3.443000000000000205e-04 -4.833300897588917178e-02 4.767582465597205998e-02 -3.734214345868828934e-04 -3.305409554472263714e-04
5.863600000000000136e+02 -4.976400000000000398e-04 -4.933420478616595134e-02 4.837379422590601386e-02 -3.930751943019820016e-04 -5.560092892953465713e-04
5.860800000000000409e+02 -3.182799999999999952e-04 -4.987698790802948257e-02 4.928002890944928327e-02 -4.402442176182484084e-04 -2.473584633479173657e-04
5.858099999999999454e+02 -3.756000000000000224e-04 -4.976168164898074620e-02 4.904361986156843822e-02 -1.179225582905945951e-04 -5.209850820956312507e-04
5.855299999999999727e+02 -1.730299999999999883e-04 -5.086130963161619722e-02 5.055213473852243622e-02 -3.380446670996830748e-04 -8.099347914933922583e-05
5.852500000000000000e+02 -6.249499999999999847e-04 -5.153346075143682564e-02 5.032135447749589569e-02 -4.834824889914092439e-04 -7.026731569441370612e-04
5.849700000000000273e+02 -3.956499999999999947e-04 -5.221686126238417325e-02 5.146118381549286830e-02 -4.363134656751785617e-04 -3.743212144468804968e-04
5.846900000000000546e+02 -4.877899999999999901e-04 -5.239403917262978883e-02 5.145836942206572645e-02 -6.014050472820395635e-04 -4.224794993464542326e-04
5.844099999999999682e+02 -5.345700000000000538e-04 -5.311681255252059808e-02 5.208597915632082881e-02 -5.856820395099388531e-04 -5.056619914457831334e-04
5.841299999999999955e+02 -5.556699999999999704e-04 -5.324618055047771609e-02 5.217322535256258692e-02 -8.254579080341622197e-04 -4.049673957466164674e-04
5.838500000000000227e+02 -4.768899999999999962e-04 -5.376084019452449098e-02 5.284586538165217395e-02 -2.437066204672216831e-04 -6.063565871449298501e-04
5.835700000000000500e+02 -2.954200000000000142e-04 -5.444424070547183858e-02 5.389563412998022579e-02 -2.751526360113874066e-04 -3.042728000474697507e-04
5.832899999999999636e+02 -4.642299999999999920e-04 -5.515857704201761191e-02 5.426994845579155569e-02 -4.952747448205116650e-04 -4.465586417962809449e-04
5.830099999999999909e+02 -5.602400000000000435e-04 -5.574354538060626724e-02 5.466396353559300342e-02 -4.716902331623783803e-04 -6.085456000948996028e-04
5.827400000000000091e+02 -6.857900000000000324e-04 -5.599384433317547427e-02 5.466677792902016608e-02 -9.080036988375569419e-04 -5.581983022453362734e-04
5.824600000000000364e+02 -9.376000000000000219e-04 -5.643819528268031321e-02 5.460204688019561908e-02 -5.896127914529730295e-04 -1.131719695140540397e-03
5.821799999999999500e+02 -6.024399999999999851e-04 -5.724252674823977066e-02 5.607678903602381082e-02 -2.672911321253548865e-04 -7.902336749434055218e-04
5.818999999999999773e+02 -6.903700000000000461e-04 -5.753219856975243934e-02 5.619499355996423334e-02 -8.608346755213620383e-04 -5.932225094450515939e-04
5.816200000000000045e+02 -8.655099999999999990e-04 -5.859245368344438015e-02 5.690422070360681012e-02 -7.704273808318632928e-04 -9.171964260423288084e-04
5.813400000000000318e+02 -2.708000000000000229e-04 -5.737189474619686785e-02 5.687044798248095528e-02 -2.122606049230917383e-04 -3.042728000474498014e-04
5.810599999999999454e+02 -7.174500000000000105e-04 -5.950365436470752417e-02 5.811440987728260649e-02 -8.136656522050955773e-04 -6.610819108944726921e-04
5.807799999999999727e+02 -6.995099999999999756e-04 -5.981301262069189245e-02 5.845776587539524421e-02 -3.419754190427171971e-04 -8.974953094925013954e-04
5.805000000000000000e+02 -5.036199999999999791e-04 -5.989175835857885738e-02 5.892776957772982022e-02 -5.620975278518414555e-04 -4.706377842460678128e-04
5.802200000000000273e+02 -6.326899999999999885e-04 -6.062578112959636500e-02 5.940340206691869379e-02 -1.226394606222176633e-03 -3.020837870974601535e-04
5.799400000000000546e+02 -7.213099999999999633e-04 -6.126699642381856770e-02 5.986777698239891671e-02 -6.367818147692037118e-04 -7.683435454435884066e-04
5.796599999999999682e+02 -5.781799999999999700e-04 -6.170853502554177195e-02 6.059670488003156275e-02 -4.363134656752143403e-04 -6.567038849945132373e-04
5.793799999999999955e+02 -5.823999999999999533e-04 -6.217257240951835906e-02 6.104982222180318358e-02 -9.551727221538234029e-04 -3.765102273968701447e-04
5.791000000000000227e+02 -7.290499999999999672e-04 -6.264504683683996822e-02 6.122994340114099043e-02 -9.355189624386885160e-04 -6.151126389448687091e-04
5.788200000000000500e+02 -4.536799999999999796e-04 -6.326376334880874641e-02 6.240354546026379012e-02 -3.694906826438845498e-04 -4.990949525958141356e-04
5.785399999999999636e+02 -5.342199999999999640e-04 -6.360124508260990572e-02 6.257803785274727859e-02 -4.205904579031493544e-04 -5.976005353449910995e-04
5.782599999999999909e+02 -6.931799999999999464e-04 -6.536177479393930068e-02 6.402182168087677816e-02 -5.031362487065441308e-04 -7.989897267433244315e-04
5.779800000000000182e+02 -4.564899999999999882e-04 -6.447026054714788401e-02 6.360247706023096359e-02 -4.363134656752143403e-04 -4.684487712960781107e-04
5.777000000000000455e+02 -5.957599999999999745e-04 -6.484430280211084252e-02 6.369816643675420276e-02 -5.974742953390054954e-04 -5.954115223950013974e-04
5.774199999999999591e+02 -6.193200000000000267e-04 -6.614360747724531975e-02 6.495338590526440747e-02 -8.922806910654920102e-04 -4.662597583461282531e-04
5.771399999999999864e+02 -8.032599999999999766e-04 -6.682138329262926613e-02 6.526015478882413179e-02 -6.131973031110704271e-04 -9.106293871923598106e-04
5.768600000000000136e+02 -3.844000000000000195e-04 -6.710543041857858215e-02 6.638309776625814229e-02 -7.075353497435675704e-04 -2.057672172982728375e-04
5.765800000000000409e+02 -3.963500000000000118e-04 -6.762009006262538480e-02 6.687843100943710595e-02 -3.970059462449803452e-04 -3.940223309967079098e-04
5.762999999999999545e+02 -4.012800000000000069e-04 -6.834848813807951895e-02 6.759891572678823624e-02 -1.965375971509910008e-04 -5.122290302957123410e-04
5.760199999999999818e+02 -2.883900000000000222e-04 -6.872534274082416073e-02 6.819838152677183685e-02 -4.087982020740469876e-04 -2.210903079481607450e-04
5.757400000000000091e+02 -9.534300000000000110e-04 -6.947342725075009162e-02 6.761861648077831244e-02 -1.077026032387452120e-03 -8.821722188426532781e-04
5.754600000000000364e+02 -9.418200000000000053e-04 -7.055618114669547081e-02 6.872467309764944410e-02 -1.080956784330450518e-03 -8.624711022928258650e-04
5.751799999999999500e+02 -8.095900000000000058e-04 -7.067148740574416554e-02 6.910461621031510626e-02 -1.029857009071221330e-03 -6.851610533442595600e-04
5.748999999999999773e+02 -9.748800000000000174e-04 -7.079523070813791008e-02 6.889635109670579072e-02 -1.340386412569772884e-03 -7.705325583935383185e-04
5.746200000000000045e+02 -4.346900000000000004e-04 -7.181048825732307128e-02 7.099307419993478030e-02 -3.655599307008146489e-04 -4.728267971960574607e-04
5.743400000000000318e+02 -4.100700000000000092e-04 -7.223234042457452042e-02 7.146307790226931467e-02 -9.630342260398558688e-04 -1.028836086491563274e-04
5.740499999999999545e+02 -4.237900000000000065e-04 -7.252482459386884461e-02 7.172763088442170309e-02 -9.080036988375569419e-04 -1.554199194487094267e-04
5.737699999999999818e+02 -6.643400000000000260e-04 -7.367788718435618056e-02 7.240308530693842504e-02 -6.014050472820395635e-04 -6.982951310441975557e-04
5.734900000000000091e+02 -8.247099999999999830e-04 -7.474095464582981851e-02 7.314608517170684276e-02 -8.411809158062271514e-04 -8.143128173932123390e-04
5.732100000000000364e+02 -7.195599999999999479e-04 -7.410536404717095460e-02 7.272111176420675838e-02 -8.726269313503929020e-04 -6.326247425447064201e-04
5.729299999999999500e+02 -8.257699999999999763e-04 -7.571965167385315276e-02 7.412267969092896369e-02 -9.591034740968218007e-04 -7.508314418437107970e-04
5.726499999999999773e+02 -8.271700000000000103e-04 -7.565496767487461804e-02 7.405231985525008442e-02 -7.350506133447349232e-04 -8.799832058926635760e-04
5.723700000000000045e+02 -7.575400000000000146e-04 -7.629055827353346808e-02 7.482909244114437086e-02 -6.053357992250379613e-04 -8.427699857429586617e-04
5.720900000000000318e+02 -9.164999999999999970e-04 -7.724675651930339171e-02 7.546795974910811000e-02 -1.415070699487135141e-03 -6.391917813946356277e-04
5.718099999999999454e+02 -6.530900000000000507e-04 -7.789922120465232747e-02 7.664719059508520727e-02 -8.018733963760289350e-04 -5.713323799452344788e-04
5.715299999999999727e+02 -6.354999999999999972e-04 -7.798640398588430056e-02 7.677102390587996206e-02 -2.437066204672216831e-04 -8.537150504928671651e-04
5.712500000000000000e+02 -8.039600000000000479e-04 -7.989036343407915353e-02 7.833864104480414703e-02 -4.598979773333475166e-04 -9.960008922416784677e-04
5.709700000000000273e+02 -8.700799999999999637e-04 -7.880198484257040781e-02 7.712000869084689736e-02 -1.073095280444417944e-03 -7.552094677436902012e-04
5.706799999999999500e+02 -7.557799999999999501e-04 -8.023628221122532100e-02 7.878050081286719353e-02 -7.271891094586666786e-04 -7.727215713435279121e-04
5.703999999999999773e+02 -5.989300000000000136e-04 -8.120091750034030831e-02 8.005823542879463017e-02 -2.790833879544215288e-04 -7.792886101934970184e-04
5.701200000000000045e+02 -9.027899999999999944e-04 -8.152152514745136802e-02 7.977398169265222105e-02 -1.143848815418746240e-03 -7.683435454435486164e-04
5.698400000000000318e+02 -7.512099999999999854e-04 -8.235960478639096916e-02 8.091662542407632164e-02 -1.053441520729318836e-03 -5.822774446951429822e-04
5.695599999999999454e+02 -1.172899999999999941e-03 -8.350423033353322755e-02 8.121776552078166511e-02 -1.265702125652410628e-03 -1.120774630390651734e-03
5.692799999999999727e+02 -9.379500000000000033e-04 -8.377140337279245785e-02 8.195513659869579914e-02 -1.336455660626738708e-03 -7.158072346439954764e-04
5.690000000000000000e+02 -5.437099999999999832e-04 -8.358578841920183411e-02 8.255741679210651385e-02 -1.198879342621045167e-03 -1.794990618985162168e-04
5.687200000000000273e+02 -8.166199999999999978e-04 -8.480072266088596600e-02 8.323005682119609394e-02 -1.006272497413052483e-03 -7.092401957940662688e-04
5.684299999999999500e+02 -9.031399999999999758e-04 -8.648531898211012092e-02 8.473857169815009194e-02 -8.136656522051313560e-04 -9.544096461920338311e-04
5.681499999999999773e+02 -8.771099999999999557e-04 -8.637282507084304006e-02 8.468228382960703293e-02 -7.507736211167641846e-04 -9.456535943921149214e-04
5.678700000000000045e+02 -1.056099999999999921e-03 -8.690154645379820353e-02 8.485114743523623770e-02 -1.517270250005629080e-03 -7.989897267433244315e-04
5.675900000000000318e+02 -1.323100000000000014e-03 -8.844271303815683105e-02 8.585307149530270465e-02 -1.191017838735012593e-03 -1.400968287988294935e-03
5.673099999999999454e+02 -1.075500000000000067e-03 -8.857489338389561151e-02 8.649756759012072749e-02 -1.419001451430169317e-03 -8.756051799926842802e-04
5.670299999999999727e+02 -7.265900000000000483e-04 -8.822053756340438035e-02 8.682122283424333065e-02 -7.075353497435675704e-04 -7.442644029937815894e-04
5.667400000000000091e+02 -7.649199999999999880e-04 -8.972233127881955317e-02 8.825374908866423507e-02 -1.159571823190846951e-03 -5.472532374954276616e-04
5.664600000000000364e+02 -1.052299999999999937e-03 -9.075727526247644172e-02 8.873219597128023661e-02 -9.944802415840215109e-04 -1.072616345491038316e-03
5.661799999999999500e+02 -7.624599999999999607e-04 -9.071790239353295926e-02 8.924160118159492339e-02 -9.355189624387242947e-04 -6.785940144943303524e-04
5.658999999999999773e+02 -6.928299999999999650e-04 -9.118756447307289903e-02 8.987202530927720923e-02 -7.507736211167641846e-04 -6.567038849945132373e-04
5.656200000000000045e+02 -8.721900000000000095e-04 -9.289465957655043682e-02 9.121449097402919981e-02 -7.507736211167999633e-04 -9.412755684921356256e-04
5.653400000000000318e+02 -6.070199999999999988e-04 -9.298465470556407930e-02 9.184772949513862750e-02 -6.603663264273368881e-04 -5.691433669952447767e-04
5.650499999999999545e+02 -5.644600000000000268e-04 -9.403928512369269521e-02 9.297911565285413293e-02 -7.900811405469980713e-04 -4.378025899963421401e-04
5.647699999999999818e+02 -1.070200000000000101e-03 -9.499267102168096333e-02 9.292282778431107393e-02 -1.375763180056936924e-03 -8.974953094925013954e-04
5.644900000000000091e+02 -7.649199999999999880e-04 -9.629478804459709607e-02 9.483661531477512174e-02 -7.979426444330306456e-04 -7.442644029937815894e-04
5.642100000000000364e+02 -9.935199999999999067e-04 -9.651696351934951901e-02 9.458894869318565379e-02 -1.375763180056936924e-03 -7.880446619934158197e-04
5.639299999999999500e+02 -7.642200000000000252e-04 -9.672507725519358113e-02 9.527003190255670106e-02 -9.512419702107892264e-04 -6.567038849945132373e-04
5.636399999999999864e+02 -5.982200000000000017e-04 -9.810594001599663716e-02 9.697836871283857518e-02 -7.311198614016650764e-04 -5.253631079956105464e-04
5.633600000000000136e+02 -9.587000000000000469e-04 -9.883715043923248234e-02 9.701214143396440226e-02 -1.234256110108209207e-03 -7.880446619934158197e-04
5.630800000000000409e+02 -1.052999999999999900e-03 -1.002770725034507759e-01 9.824484575505743056e-02 -1.171364079019913485e-03 -9.850558274917698559e-04
5.627999999999999545e+02 -6.914199999999999903e-04 -1.004261269358796005e-01 9.912575089775632620e-02 -1.171364079019877706e-03 -4.159124604965250250e-04
5.625099999999999909e+02 -5.950600000000000117e-04 -1.013795128338678825e-01 1.002599514488989735e-01 -5.660282797948755235e-04 -6.129236259948790070e-04
5.622300000000000182e+02 -7.065399999999999675e-04 -1.018435502178444696e-01 1.005104324639156110e-01 -5.503052720227748131e-04 -7.880446619934158197e-04
5.619500000000000455e+02 -9.509699999999999837e-04 -1.035956428858288286e-01 1.017684663258529992e-01 -1.045580016843286478e-03 -8.974953094925013954e-04
5.616699999999999591e+02 -1.242899999999999908e-03 -1.046671473906474886e-01 1.022384700281875475e-01 -1.218533102336144276e-03 -1.269627510989392244e-03
5.613799999999999955e+02 -1.172499999999999931e-03 -1.049427574732517687e-01 1.026747010093962686e-01 -1.426862955316201892e-03 -1.028836086491404086e-03
5.611000000000000227e+02 -3.460599999999999766e-04 -1.056542814620158866e-01 1.050528634553405671e-01 -2.790833879544215288e-04 -3.721322014968907947e-04
5.608200000000000500e+02 -7.325699999999999877e-04 -1.069282750071152560e-01 1.055313103379565687e-01 -7.232583575156682808e-04 -7.442644029937815894e-04
5.605399999999999636e+02 -1.318799999999999964e-03 -1.079210337740469788e-01 1.053624467323273917e-01 -1.442585963088266823e-03 -1.247737381489575021e-03
5.602500000000000000e+02 -1.382500000000000048e-03 -1.093525187949202365e-01 1.066852116430893060e-01 -1.713807847156655724e-03 -1.182066992990123784e-03
5.599700000000000273e+02 -8.345600000000000327e-04 -1.089925382788656666e-01 1.074056963604404918e-01 -1.698084839384555013e-03 -3.502420719970737338e-04
5.596900000000000546e+02 -9.368999999999999507e-04 -1.114055326755439557e-01 1.096234383810370666e-01 -1.305009645082573066e-03 -7.223742734939644743e-04
5.594099999999999682e+02 -1.203499999999999926e-03 -1.109949298994191980e-01 1.086749877960864891e-01 -1.151710319304814377e-03 -1.225847251989758014e-03
5.591200000000000045e+02 -1.175299999999999999e-03 -1.128988893476140648e-01 1.106422488016664540e-01 -1.733461606871719053e-03 -8.537150504928671651e-04
5.588400000000000318e+02 -1.201699999999999990e-03 -1.140800754159181224e-01 1.117567485988190390e-01 -1.238186862051243384e-03 -1.182066992990123784e-03
5.585599999999999454e+02 -1.522499999999999982e-03 -1.134754206428577050e-01 1.105043435237359484e-01 -1.985029731225009062e-03 -1.269627510989392244e-03
5.582799999999999727e+02 -1.473600000000000040e-03 -1.160346571241831631e-01 1.131752028861041648e-01 -1.163502575133845349e-03 -1.641759712486283093e-03
5.579900000000000091e+02 -9.414700000000000239e-04 -1.154637505245028894e-01 1.136733505227102425e-01 -1.281425133424475560e-03 -7.442644029937815894e-04
5.577100000000000364e+02 -1.154899999999999937e-03 -1.170246035433332443e-01 1.148103654672800594e-01 -9.708957299259241133e-04 -1.247737381489575021e-03
5.574299999999999500e+02 -1.066000000000000107e-03 -1.184842120420232375e-01 1.164511568353102655e-01 -9.551727221538234029e-04 -1.116396604490672547e-03
5.571399999999999864e+02 -1.155699999999999956e-03 -1.189257506437464140e-01 1.167016378503269031e-01 -1.104541295988548024e-03 -1.182066992990123784e-03
5.568600000000000136e+02 -1.273100000000000100e-03 -1.204134826202531983e-01 1.179540429254099937e-01 -1.277494381481441383e-03 -1.269627510989392244e-03
5.565800000000000409e+02 -9.309200000000000114e-04 -1.213246833015163145e-01 1.195582471788872170e-01 -1.489754986404497397e-03 -6.129236259948790070e-04
5.562999999999999545e+02 -1.075500000000000067e-03 -1.221374518104207663e-01 1.200817243563376824e-01 -1.108472047931546422e-03 -1.050726215991221093e-03
5.560099999999999909e+02 -1.173599999999999904e-03 -1.242382756033329899e-01 1.219589247722487058e-01 -9.119344507806267887e-04 -1.335297899488843481e-03
5.557300000000000182e+02 -1.249600000000000016e-03 -1.234620676155903235e-01 1.210526900887054780e-01 -1.839591909333247169e-03 -9.193854389923185105e-04
5.554500000000000455e+02 -1.693700000000000023e-03 -1.265781489576876528e-01 1.232901328632921151e-01 -1.694154087441485275e-03 -1.685539971485917323e-03
5.551599999999999682e+02 -1.066300000000000060e-03 -1.259453707068105000e-01 1.238895986632756879e-01 -1.505477994176562546e-03 -8.318249209930500499e-04
5.548799999999999955e+02 -9.509699999999999837e-04 -1.277087127659215504e-01 1.259103331439715423e-01 -8.333194119202304642e-04 -1.006945956991586863e-03
5.546000000000000227e+02 -1.265400000000000075e-03 -1.277565226782100827e-01 1.253136817374151391e-01 -9.866187376979891534e-04 -1.422858417488111942e-03
5.543099999999999454e+02 -7.927099999999999641e-04 -1.302285763783035399e-01 1.287528705053960776e-01 -1.132056559589751047e-03 -5.910334964950618919e-04
5.540299999999999727e+02 -1.088800000000000011e-03 -1.306560532411183140e-01 1.285755637194854473e-01 -1.033787761014183949e-03 -1.116396604490672547e-03
5.537500000000000000e+02 -1.276599999999999914e-03 -1.317838047015705283e-01 1.293185635842538372e-01 -1.926068452079711738e-03 -9.193854389923185105e-04
5.534600000000000364e+02 -1.170400000000000043e-03 -1.333362206770558889e-01 1.310860026565059677e-01 -1.116333551817614558e-03 -1.203957122489940790e-03
5.531799999999999500e+02 -1.138099999999999962e-03 -1.335246479784281681e-01 1.313449268518040169e-01 -9.394497143817226925e-04 -1.247737381489575021e-03
5.528999999999999773e+02 -1.586100000000000010e-03 -1.357154669003540481e-01 1.326479910085758829e-01 -2.417412444957189443e-03 -1.116396604490672547e-03
5.526100000000000136e+02 -7.860299999999999536e-04 -1.358954571583813331e-01 1.344266876545365530e-01 -1.246048365937311520e-03 -5.253631079956105464e-04
5.523300000000000409e+02 -1.310399999999999976e-03 -1.373466286137263181e-01 1.348375890949009281e-01 -9.315882104957258969e-04 -1.510418935487380402e-03
5.520399999999999636e+02 -1.844300000000000106e-03 -1.398805539650166407e-01 1.362841873164575557e-01 -1.588023784979992938e-03 -1.992001784483356935e-03
5.517599999999999909e+02 -1.351900000000000063e-03 -1.401617887431842735e-01 1.375703651126665150e-01 -2.189428832261996940e-03 -8.756051799926842802e-04
5.514800000000000182e+02 -1.050099999999999992e-03 -1.401758504820926621e-01 1.381923460600673337e-01 -1.340386412569701327e-03 -8.756051799926842802e-04
5.511900000000000546e+02 -1.272399999999999920e-03 -1.418210739343732929e-01 1.393800200863258842e-01 -1.548716265549794722e-03 -1.116396604490672547e-03
5.509099999999999682e+02 -1.888200000000000035e-03 -1.435225443422874780e-01 1.398415806083789514e-01 -2.063644770085405495e-03 -1.794990618985002791e-03
5.506299999999999955e+02 -1.477400000000000024e-03 -1.450130886665759178e-01 1.421606407923530768e-01 -2.008614242883071006e-03 -1.182066992990123784e-03
5.503400000000000318e+02 -1.220399999999999957e-03 -1.442762535477767616e-01 1.419354893181808408e-01 -1.332524908683704748e-03 -1.160176863490306560e-03
5.500599999999999454e+02 -1.169399999999999910e-03 -1.467033096833633976e-01 1.444740721894728352e-01 -1.847453413219315305e-03 -7.880446619934158197e-04
5.497699999999999818e+02 -1.183800000000000043e-03 -1.456093063962913270e-01 1.433455004251844578e-01 -1.698084839384590792e-03 -8.974953094925013954e-04
5.494900000000000091e+02 -1.054000000000000032e-03 -1.492006745134920043e-01 1.472068482072384221e-01 -1.010203249356122221e-03 -1.072616345491038316e-03
5.492100000000000364e+02 -1.592799999999999902e-03 -1.491978621657103210e-01 1.461176779509301693e-01 -2.016475746769210483e-03 -1.357188028988660705e-03
5.489199999999999591e+02 -1.818900000000000031e-03 -1.511833796995737944e-01 1.476571511555828942e-01 -1.580162281093996143e-03 -1.948221525483722488e-03
5.486399999999999864e+02 -1.966299999999999819e-03 -1.521423902931253735e-01 1.483044616438281005e-01 -2.409550941071121090e-03 -1.729320230485551337e-03
5.483500000000000227e+02 -1.569599999999999988e-03 -1.524714349835815386e-01 1.494471053752522149e-01 -2.177636576432965751e-03 -1.225847251989758014e-03
5.480700000000000500e+02 -1.360000000000000098e-03 -1.544316413874099458e-01 1.518280822146236830e-01 -1.788492134074017980e-03 -1.116396604490672547e-03
5.477899999999999636e+02 -9.400699999999999898e-04 -1.541307201747705580e-01 1.523543737855012625e-01 -1.458308970860367534e-03 -6.567038849945132373e-04
5.475000000000000000e+02 -1.142999999999999919e-03 -1.552725333741311609e-01 1.530776728962796041e-01 -1.650915816068324439e-03 -8.756051799926842802e-04
5.472200000000000273e+02 -1.300500000000000007e-03 -1.562259192721194012e-01 1.537277977779519800e-01 -1.446516715031265221e-03 -1.225847251989758014e-03
5.469299999999999500e+02 -1.207299999999999910e-03 -1.586895359288678919e-01 1.563845851731844039e-01 -1.415070699487135141e-03 -1.094506474990855323e-03
5.466499999999999773e+02 -1.446100000000000076e-03 -1.586979729722128862e-01 1.559230246511313089e-01 -1.403278443658032828e-03 -1.466638676487746172e-03
5.463600000000000136e+02 -1.619199999999999893e-03 -1.612122118890315092e-01 1.581041795571749009e-01 -2.028268002598169681e-03 -1.379078158488477712e-03
5.460800000000000409e+02 -1.833400000000000004e-03 -1.623540250883921121e-01 1.588218498810989310e-01 -1.874968676820411208e-03 -1.794990618985002791e-03
5.457999999999999545e+02 -1.299100000000000081e-03 -1.616115652740295616e-01 1.591258043712314163e-01 -1.552647017492828898e-03 -1.160176863490306560e-03
5.455099999999999909e+02 -1.700399999999999915e-03 -1.638473817604622351e-01 1.605611450190794764e-01 -1.847453413219315305e-03 -1.619869582986465870e-03
5.452300000000000182e+02 -2.021499999999999860e-03 -1.641004930608130907e-01 1.601671299392780357e-01 -2.358451165811892118e-03 -1.838770877984637021e-03
5.449400000000000546e+02 -1.542500000000000034e-03 -1.657597782520021379e-01 1.627845158265303349e-01 -1.454378218917333357e-03 -1.597979453486648863e-03
5.446599999999999682e+02 -1.663800000000000001e-03 -1.660410130301697706e-01 1.628126597608018922e-01 -2.083298529800504603e-03 -1.444748546987928949e-03
5.443700000000000045e+02 -1.788300000000000046e-03 -1.684315086445946352e-01 1.649797426997096916e-01 -2.751526360113873849e-03 -1.247737381489575021e-03
5.440900000000000318e+02 -1.770099999999999929e-03 -1.701751642692339583e-01 1.667809544930876353e-01 -2.201221088091099252e-03 -1.510418935487380402e-03
5.437999999999999545e+02 -1.832300000000000031e-03 -1.689939782009299007e-01 1.654863335165972504e-01 -1.886760932649513521e-03 -1.773100489485185567e-03
5.435199999999999818e+02 -1.524900000000000040e-03 -1.728468946618264557e-01 1.699330751314989951e-01 -1.886760932649513521e-03 -1.313407769989026475e-03
5.432300000000000182e+02 -1.690600000000000002e-03 -1.722844251054911902e-01 1.690324692348100510e-01 -2.240528607521297469e-03 -1.379078158488477712e-03
5.429500000000000455e+02 -1.723600000000000045e-03 -1.733249937847114175e-01 1.700175069343135836e-01 -1.886760932649513521e-03 -1.619869582986465870e-03
5.426599999999999682e+02 -2.042599999999999884e-03 -1.754623780987854265e-01 1.715372793849762323e-01 -2.712218840683675632e-03 -1.641759712486283093e-03
5.423799999999999955e+02 -1.568200000000000063e-03 -1.756311189656860061e-01 1.726067488872943811e-01 -1.572300777207928007e-03 -1.576089323986831639e-03
5.421000000000000227e+02 -2.142100000000000080e-03 -1.770935398121576965e-01 1.729444760985527352e-01 -2.279836126951495685e-03 -2.057672172982808172e-03
5.418099999999999454e+02 -1.302999999999999905e-03 -1.773466511125085521e-01 1.748864075632882986e-01 -9.826879857549549770e-04 -1.466638676487746172e-03
5.415299999999999727e+02 -1.837599999999999997e-03 -1.804683571501692618e-01 1.769127708308384783e-01 -2.201221088091099252e-03 -1.641759712486283093e-03
5.412400000000000091e+02 -1.685999999999999999e-03 -1.799902580272843000e-01 1.767439072252093013e-01 -2.240528607521297469e-03 -1.379078158488477712e-03
5.409600000000000364e+02 -1.399400000000000080e-03 -1.800746284607345760e-01 1.773912177134544799e-01 -1.493685738347531574e-03 -1.357188028988660705e-03
5.406699999999999591e+02 -1.423599999999999909e-03 -1.826338649420600202e-01 1.799523157321637479e-01 -1.572300777207928007e-03 -1.313407769989026475e-03
5.403899999999999864e+02 -1.961399999999999862e-03 -1.838994214438143815e-01 1.801493232720644544e-01 -2.004683490940108170e-03 -1.904441266484088258e-03
5.401000000000000227e+02 -1.763400000000000037e-03 -1.848837431674010823e-01 1.815002321170978983e-01 -2.004683490940108170e-03 -1.619869582986465870e-03
5.398200000000000500e+02 -1.674399999999999934e-03 -1.859805588022548362e-01 1.827948530935882832e-01 -2.751526360113873849e-03 -1.050726215991221093e-03
5.395299999999999727e+02 -2.173800000000000038e-03 -1.854462127237363478e-01 1.812187927743826033e-01 -2.437066204672288551e-03 -2.035782043482990949e-03
5.392400000000000091e+02 -1.688100000000000104e-03 -1.873304857374594734e-01 1.840894740700786680e-01 -1.650915816068324439e-03 -1.707430100985734330e-03
5.389600000000000364e+02 -1.697299999999999894e-03 -1.892710057068161533e-01 1.860032616005427297e-01 -1.847453413219315305e-03 -1.619869582986465870e-03
5.386699999999999591e+02 -1.907599999999999964e-03 -1.901428335191358010e-01 1.864817084831587313e-01 -2.279836126951495685e-03 -1.685539971485917323e-03
5.383899999999999864e+02 -1.415900000000000101e-03 -1.903115743860363807e-01 1.876074658540199391e-01 -1.965375971509909954e-03 -1.116396604490672547e-03
5.381000000000000227e+02 -1.509399999999999934e-03 -1.911552787205392789e-01 1.882829202765366472e-01 -1.926068452079711738e-03 -1.269627510989392244e-03
5.378200000000000500e+02 -1.524600000000000087e-03 -1.920833534884924532e-01 1.891553822389540895e-01 -1.926068452079711738e-03 -1.313407769989026475e-03
5.375299999999999727e+02 -1.695799999999999912e-03 -1.943894786694670418e-01 1.911536015722327397e-01 -2.319143646381693902e-03 -1.335297899488843481e-03
5.372500000000000000e+02 -2.401299999999999876e-03 -1.954019238708705197e-01 1.907314425581597694e-01 -2.515681243532684550e-03 -2.342243856480430344e-03
5.369600000000000364e+02 -2.210399999999999952e-03 -1.951206890927028870e-01 1.908440182952459152e-01 -2.908756437834666714e-03 -1.816880748484819797e-03
5.366799999999999500e+02 -2.198799999999999887e-03 -1.967799742838919064e-01 1.925326543515377131e-01 -3.341139151566847095e-03 -1.554199194487014633e-03
5.363899999999999864e+02 -2.022599999999999832e-03 -1.987767412088820851e-01 1.948686008960747174e-01 -2.201221088091099252e-03 -1.926331395983905482e-03
5.361100000000000136e+02 -2.274400000000000206e-03 -1.997048159768352871e-01 1.953189038444191894e-01 -2.319143646381693902e-03 -2.232793208981345093e-03
5.358200000000000500e+02 -2.748800000000000028e-03 -2.007735081338722638e-01 1.954314795815053074e-01 -2.122606049230702820e-03 -3.086508259474212042e-03
5.355299999999999727e+02 -2.534999999999999927e-03 -2.011109898676734231e-01 1.961913658068366317e-01 -3.183909073846054229e-03 -2.167122820481893423e-03
5.352500000000000000e+02 -1.854799999999999982e-03 -2.026015341919618906e-01 1.990339031682611670e-01 -2.869448918404468498e-03 -1.291517640489209251e-03
5.349600000000000364e+02 -2.079199999999999798e-03 -2.036983498268156445e-01 1.996812136565063733e-01 -2.358451165811892118e-03 -1.926331395983905482e-03
5.346799999999999500e+02 -1.602600000000000031e-03 -2.042608193831509100e-01 2.012009861071689942e-01 -2.751526360113873849e-03 -9.631656979919527408e-04
5.343899999999999864e+02 -2.372099999999999816e-03 -2.055544993627220207e-01 2.009476906987252287e-01 -2.869448918404468498e-03 -2.101452431982442186e-03
5.341100000000000136e+02 -2.169599999999999827e-03 -2.077200071546127791e-01 2.035087887174344690e-01 -2.712218840683675632e-03 -1.882551136984271251e-03
5.338200000000000500e+02 -1.923000000000000013e-03 -2.074106488986283969e-01 2.037339401916067050e-01 -2.161913568660901036e-03 -1.773100489485185567e-03
5.335299999999999727e+02 -2.316900000000000209e-03 -2.081981062774977409e-01 2.037339401916067050e-01 -3.537676748717837744e-03 -1.619869582986465870e-03
5.332500000000000000e+02 -1.771100000000000061e-03 -2.097167740796029578e-01 2.063513260788590042e-01 -2.201221088091099252e-03 -1.510418935487380402e-03
5.329600000000000364e+02 -2.288399999999999896e-03 -2.142727774859186085e-01 2.098411739285287458e-01 -3.812829384729225259e-03 -1.444748546987928949e-03
5.326799999999999500e+02 -2.171699999999999933e-03 -2.123041340387451792e-01 2.080962500036938889e-01 -2.594296282393080983e-03 -1.948221525483722488e-03
5.323899999999999864e+02 -2.396399999999999919e-03 -2.150039879091544537e-01 2.103477647454163046e-01 -2.869448918404468498e-03 -2.145232690982076633e-03
5.321000000000000227e+02 -1.653600000000000078e-03 -2.151164818204215068e-01 2.119801129331650436e-01 -2.476373724102486767e-03 -1.182066992990123784e-03
5.318200000000000500e+02 -2.778300000000000040e-03 -2.169726313563278552e-01 2.115579539190920733e-01 -3.301831632136648879e-03 -2.495474762979150041e-03
5.315299999999999727e+02 -2.212800000000000010e-03 -2.185475461140665987e-01 2.142597716091589888e-01 -2.554988762962882767e-03 -2.035782043482990949e-03
5.312500000000000000e+02 -2.666899999999999826e-03 -2.189131513256845352e-01 2.137250368579999005e-01 -2.751526360113873849e-03 -2.626815539978052949e-03
5.309600000000000364e+02 -1.784800000000000015e-03 -2.226535738753140370e-01 2.192693919094913513e-01 -3.065986515555459580e-03 -1.050726215991221093e-03
5.306699999999999591e+02 -1.910400000000000032e-03 -2.227379443087643129e-01 2.190723843695906448e-01 -2.161913568660901036e-03 -1.773100489485185567e-03
5.303899999999999864e+02 -2.497000000000000088e-03 -2.245097234112203854e-01 2.196915509235642938e-01 -2.790833879544072065e-03 -2.320353726980613120e-03
5.301000000000000227e+02 -2.166400000000000183e-03 -2.246784642781209651e-01 2.205077250174386772e-01 -2.987371476695063147e-03 -1.707430100985734330e-03
5.298200000000000500e+02 -2.377100000000000046e-03 -2.261690086024094326e-01 2.216053384540283555e-01 -3.105294034985657797e-03 -1.948221525483722488e-03
5.295299999999999727e+02 -2.013399999999999825e-03 -2.282220224830331379e-01 2.243915879469098318e-01 -2.161913568660901036e-03 -1.904441266484088258e-03
5.292400000000000091e+02 -2.000399999999999835e-03 -2.311187406981597414e-01 2.272904131768774261e-01 -2.043991010370306387e-03 -1.970111654983539712e-03
5.289600000000000364e+02 -2.756900000000000062e-03 -2.319905685104793891e-01 2.266149587543607180e-01 -3.419754190427243528e-03 -2.407914244979881581e-03
5.286699999999999591e+02 -1.951499999999999893e-03 -2.335373597904013832e-01 2.297952233270436073e-01 -2.633603801823279199e-03 -1.576089323986831639e-03
5.283799999999999955e+02 -2.526500000000000100e-03 -2.352810154150406785e-01 2.304143898810172841e-01 -3.616291787578234176e-03 -1.904441266484088258e-03
5.281000000000000227e+02 -2.063000000000000164e-03 -2.349997806368730457e-01 2.310335564349909332e-01 -2.279836126951495685e-03 -1.948221525483722488e-03
5.278099999999999454e+02 -2.183299999999999998e-03 -2.381777336301672821e-01 2.339886695335016142e-01 -3.459061709857441744e-03 -1.466638676487746172e-03
5.275199999999999818e+02 -1.791499999999999907e-03 -2.390776849203037069e-01 2.356773055897934122e-01 -2.594296282393080983e-03 -1.335297899488843481e-03
5.272400000000000091e+02 -2.175499999999999916e-03 -2.397245249100892761e-01 2.355365859184357646e-01 -2.122606049230702820e-03 -2.210903079481527870e-03
5.269500000000000455e+02 -3.028700000000000055e-03 -2.433524535484517248e-01 2.374785173831713558e-01 -3.655599307008432393e-03 -2.670595798977686963e-03
5.266599999999999682e+02 -2.307399999999999816e-03 -2.443930222276719522e-01 2.399551835990660076e-01 -3.301831632136648879e-03 -1.751210359985368560e-03
5.263799999999999955e+02 -2.876800000000000104e-03 -2.452648500399915998e-01 2.396737442563507126e-01 -3.773521865299027042e-03 -2.386024115480064791e-03
5.260900000000000318e+02 -1.917800000000000104e-03 -2.464179126304789080e-01 2.427414330919474839e-01 -2.358451165811892118e-03 -1.685539971485917323e-03
5.257999999999999545e+02 -2.947500000000000033e-03 -2.512551508149621915e-01 2.455558265191004896e-01 -2.712218840683675632e-03 -3.064618129974394818e-03
5.255199999999999818e+02 -2.419300000000000096e-03 -2.506645577808101488e-01 2.460342734017165189e-01 -3.105294034985657797e-03 -2.013891913983173725e-03
5.252300000000000182e+02 -2.805100000000000041e-03 -2.522113490607321151e-01 2.467941596270478155e-01 -3.734214345868828826e-03 -2.276573467980979107e-03
5.249400000000000546e+02 -2.612699999999999918e-03 -2.535893994737535295e-01 2.485390835518827002e-01 -2.083298529800504603e-03 -2.911387223475675121e-03
5.246599999999999682e+02 -2.909899999999999987e-03 -2.559236481325448676e-01 2.502840074767175849e-01 -3.341139151566847095e-03 -2.670595798977686963e-03
5.243700000000000045e+02 -3.017500000000000217e-03 -2.593828359040067366e-01 2.535487038522150627e-01 -4.205904579031207423e-03 -2.342243856480430344e-03
5.240800000000000409e+02 -2.709399999999999829e-03 -2.581172794022523753e-01 2.529013933639698841e-01 -3.576984268148035960e-03 -2.210903079481527870e-03
5.237999999999999545e+02 -3.301999999999999814e-03 -2.617452080406148518e-01 2.553217717113214769e-01 -3.301831632136648879e-03 -3.305409554472382976e-03
5.235099999999999909e+02 -2.596900000000000076e-03 -2.624201715082171704e-01 2.574325667816862451e-01 -2.397758685242090335e-03 -2.692485928477504186e-03
5.232200000000000273e+02 -2.546899999999999945e-03 -2.639669627881391367e-01 2.590649149694349562e-01 -2.948063957264864931e-03 -2.320353726980613120e-03
5.229400000000000546e+02 -3.520399999999999918e-03 -2.655700010236946018e-01 2.586990438239050727e-01 -3.930751943019819908e-03 -3.305409554472382976e-03
5.226499999999999773e+02 -2.358400000000000080e-03 -2.651481488564431666e-01 2.606128313543691344e-01 -3.694906826438630609e-03 -1.619869582986465870e-03
5.223600000000000136e+02 -3.052299999999999978e-03 -2.682698548941038763e-01 2.623858992134755486e-01 -4.323827137321802072e-03 -2.320353726980613120e-03
5.220800000000000409e+02 -3.889000000000000096e-03 -2.721790183106339578e-01 2.645811260866548498e-01 -3.930751943019819908e-03 -3.874552921467627753e-03
5.217899999999999636e+02 -3.306599999999999817e-03 -2.702666218190940550e-01 2.638212398613235532e-01 -3.341139151566847095e-03 -3.305409554472382976e-03
5.215000000000000000e+02 -2.747400000000000102e-03 -2.727133643891524462e-01 2.674236634480794406e-01 -3.576984268148035960e-03 -2.276573467980979107e-03
5.212100000000000364e+02 -3.256999999999999913e-03 -2.752726008704778904e-01 2.689434358987420337e-01 -4.520364734472793154e-03 -2.561145151478601712e-03
5.209299999999999500e+02 -2.884199999999999958e-03 -2.750757365257605613e-01 2.695063145841726793e-01 -4.009366981880216341e-03 -2.254683338481161883e-03
5.206399999999999864e+02 -3.743400000000000026e-03 -2.755257121708287738e-01 2.682398375419537961e-01 -5.031362487065369100e-03 -3.020837870974760805e-03
5.203500000000000227e+02 -3.366000000000000068e-03 -2.792380112426415262e-01 2.727147230911270981e-01 -3.537676748717837744e-03 -3.261629295472748963e-03
5.200700000000000500e+02 -2.773100000000000131e-03 -2.770443799729340184e-01 2.716733975230804510e-01 -3.262524112706450662e-03 -2.517364892478967265e-03
5.197799999999999727e+02 -3.155699999999999998e-03 -2.782255660412380482e-01 2.721237004714249785e-01 -3.891444423589621691e-03 -2.736266187477138200e-03
5.194900000000000091e+02 -2.981999999999999842e-03 -2.817972477239669704e-01 2.760357073351676349e-01 -3.144601554415856013e-03 -2.889497093975857897e-03
5.192000000000000455e+02 -3.404400000000000134e-03 -2.832034216148051065e-01 2.765985860205982250e-01 -3.930751943019819908e-03 -3.108398388974029265e-03
5.189199999999999591e+02 -3.382500000000000090e-03 -2.828096929253704483e-01 2.762327148750683414e-01 -2.712218840683675632e-03 -3.765102273968542503e-03
5.186299999999999955e+02 -3.278099999999999938e-03 -2.811222842563646518e-01 2.747410863586772778e-01 -3.459061709857441744e-03 -3.195958906973297726e-03
5.183400000000000318e+02 -3.160300000000000002e-03 -2.827815694475536712e-01 2.766548738891412840e-01 -3.459061709857441744e-03 -2.998947741474943581e-03
5.180499999999999545e+02 -2.902500000000000132e-03 -2.865501154749999224e-01 2.809608958326854089e-01 -3.419754190427243528e-03 -2.604925410478235726e-03
5.177699999999999818e+02 -4.127099999999999866e-03 -2.853689294066958926e-01 2.773021843773865180e-01 -3.694906826438630609e-03 -4.378025899963421293e-03
5.174800000000000182e+02 -3.295699999999999932e-03 -2.859032754852143809e-01 2.795255551848374043e-01 -3.970059462450018124e-03 -2.911387223475675121e-03
5.171900000000000546e+02 -3.232399999999999857e-03 -2.877875484989375066e-01 2.815237745181159990e-01 -4.520364734472793154e-03 -2.517364892478967265e-03
5.168999999999999773e+02 -4.459099999999999696e-03 -2.853970528845126697e-01 2.766830178234128135e-01 -5.070670006495567317e-03 -4.115344345965616345e-03
5.166200000000000045e+02 -3.229899999999999959e-03 -2.866626093862669755e-01 2.804261610815263484e-01 -4.323827137321802072e-03 -2.604925410478235726e-03
5.163300000000000409e+02 -3.144500000000000160e-03 -2.857626580961306062e-01 2.796662748561950518e-01 -3.852136904159423475e-03 -2.758156316976955423e-03
5.160399999999999636e+02 -3.159900000000000209e-03 -2.868594737309843601e-01 2.807357443585131729e-01 -3.970059462450018124e-03 -2.714376057977321410e-03
5.157500000000000000e+02 -3.280899999999999789e-03 -2.875344371985866787e-01 2.811860473068576449e-01 -3.459061709857441744e-03 -3.174068777473480502e-03
5.154700000000000273e+02 -3.564400000000000120e-03 -2.866626093862669755e-01 2.797225627247381108e-01 -3.773521865299027042e-03 -3.458640460971102674e-03
5.151799999999999500e+02 -3.489799999999999933e-03 -2.884062650109063264e-01 2.816363502552021170e-01 -5.227900084216360183e-03 -2.517364892478967265e-03
5.148899999999999864e+02 -3.495100000000000116e-03 -2.870844615535184663e-01 2.803135853444402303e-01 -4.205904579031207423e-03 -3.086508259474212042e-03
5.146000000000000227e+02 -3.339599999999999860e-03 -2.865501154749999224e-01 2.800884338702679943e-01 -3.498369229287639961e-03 -3.239739165972931739e-03
5.143099999999999454e+02 -3.576300000000000139e-03 -2.879000424102045597e-01 2.809608958326854089e-01 -4.087982020740612774e-03 -3.283519424972566186e-03
5.140299999999999727e+02 -3.897799999999999876e-03 -2.896155745570271334e-01 2.820585092692751150e-01 -4.284519617891603856e-03 -3.655651626469456818e-03
5.137400000000000091e+02 -4.291699999999999855e-03 -2.883218945774560504e-01 2.799477141989103468e-01 -5.424437681367351265e-03 -3.655651626469456818e-03
5.134500000000000455e+02 -3.136700000000000078e-03 -2.849752007172612345e-01 2.789345325651352292e-01 -3.616291787578234176e-03 -2.845716834976223884e-03
5.131599999999999682e+02 -2.673899999999999888e-03 -2.863813746080993705e-01 2.812423351754007039e-01 -5.070670006495567317e-03 -1.335297899488843481e-03
5.128700000000000045e+02 -2.958099999999999966e-03 -2.861845102633820415e-01 2.804824489500694074e-01 -2.554988762962882767e-03 -3.174068777473480502e-03
5.125900000000000318e+02 -4.250900000000000165e-03 -2.854814233179629457e-01 2.771896086403004000e-01 -4.520364734472793154e-03 -4.093454216465799121e-03
5.122999999999999545e+02 -3.383199999999999836e-03 -2.848908302838109030e-01 2.783435099454331096e-01 -4.441749695612396721e-03 -2.780046446476772647e-03
5.120099999999999909e+02 -3.942400000000000418e-03 -2.850033241950779561e-01 2.773021843773865180e-01 -5.424437681367351265e-03 -3.130288518473846489e-03
5.117200000000000273e+02 -4.193200000000000226e-03 -2.825284581472027878e-01 2.743470712788758092e-01 -5.070670006495567317e-03 -3.699431885469091266e-03
5.114300000000000068e+02 -3.476400000000000150e-03 -2.817410007683334716e-01 2.749943817671210433e-01 -5.503052720227747698e-03 -2.342243856480430344e-03
5.111499999999999773e+02 -3.382899999999999883e-03 -2.816566303348831402e-01 2.750788135699356318e-01 -4.638287292763387804e-03 -2.692485928477504186e-03
5.108600000000000136e+02 -3.801399999999999918e-03 -2.789286529866571440e-01 2.715326778517228035e-01 -4.481057215042594938e-03 -3.414860201971468660e-03
5.105699999999999932e+02 -3.330099999999999900e-03 -2.787317886419397595e-01 2.722644201427826260e-01 -3.852136904159423475e-03 -3.042728000474578028e-03
5.102799999999999727e+02 -3.291800000000000108e-03 -2.767631451947663579e-01 2.704069204808616234e-01 -4.087982020740612774e-03 -2.823826705476406660e-03
5.099900000000000091e+02 -3.245000000000000055e-03 -2.781974425634212711e-01 2.718985489972526870e-01 -4.009366981880216341e-03 -2.823826705476406660e-03
5.097099999999999795e+02 -3.261599999999999916e-03 -2.744007730581582427e-01 2.680991178705961486e-01 -4.795517370484180669e-03 -2.386024115480064791e-03
5.094200000000000159e+02 -4.090100000000000159e-03 -2.745413904472420730e-01 2.665512014856619705e-01 -5.581667759088144130e-03 -3.261629295472748963e-03
5.091299999999999955e+02 -3.596400000000000031e-03 -2.732758339454877117e-01 2.662979060772182049e-01 -4.245212098461405639e-03 -3.217849036473114516e-03
5.088399999999999750e+02 -3.459199999999999948e-03 -2.711946965870472570e-01 2.644404064152972023e-01 -3.694906826438630609e-03 -3.349189813472017423e-03
5.085500000000000114e+02 -4.080600000000000199e-03 -2.715040548430316392e-01 2.635679444528797877e-01 -5.227900084216360183e-03 -3.414860201971468660e-03
5.082599999999999909e+02 -3.766600000000000156e-03 -2.717290426655657454e-01 2.644122624810256728e-01 -4.638287292763387804e-03 -3.261629295472748963e-03
5.079700000000000273e+02 -3.113499999999999948e-03 -2.690573122729732480e-01 2.630050657674491976e-01 -4.520364734472793154e-03 -2.342243856480430344e-03
5.076899999999999977e+02 -3.600900000000000194e-03 -2.696760287849420679e-01 2.626391946219193141e-01 -4.087982020740612774e-03 -3.349189813472017423e-03
5.073999999999999773e+02 -3.625900000000000043e-03 -2.661043471022131457e-01 2.590367710351634267e-01 -4.677594812193586020e-03 -3.042728000474578028e-03
5.071100000000000136e+02 -3.445099999999999985e-03 -2.674823975152345046e-01 2.607535510257267819e-01 -4.245212098461405639e-03 -3.020837870974760805e-03
5.068199999999999932e+02 -3.585500000000000145e-03 -2.639669627881391367e-01 2.570104077676132470e-01 -4.127289540170810990e-03 -3.261629295472748963e-03
5.065299999999999727e+02 -3.482799999999999872e-03 -2.651762723342599437e-01 2.583894605469182482e-01 -4.834824889914378886e-03 -2.736266187477138200e-03
5.062400000000000091e+02 -3.806299999999999874e-03 -2.641075801772229115e-01 2.567008244906264225e-01 -5.109977525925765533e-03 -3.064618129974394818e-03
5.059599999999999795e+02 -4.349999999999999700e-03 -2.639950862659558584e-01 2.554906353169506539e-01 -5.031362487065369100e-03 -3.962113439466896647e-03
5.056700000000000159e+02 -3.651600000000000072e-03 -2.626732828085679983e-01 2.555750671197652424e-01 -4.638287292763387804e-03 -3.086508259474212042e-03
5.053799999999999955e+02 -3.946299999999999808e-03 -2.615483436958974672e-01 2.538582871292018872e-01 -4.245212098461405639e-03 -3.765102273968542503e-03
5.050899999999999750e+02 -4.265999999999999827e-03 -2.632638758427200409e-01 2.549277566315200638e-01 -5.542360239657945914e-03 -3.546200978970371134e-03
5.048000000000000114e+02 -3.645300000000000189e-03 -2.611546150064628091e-01 2.540552946691025937e-01 -4.952747448204973535e-03 -2.911387223475675121e-03
5.045099999999999909e+02 -4.472099999999999687e-03 -2.625045419416674464e-01 2.537457113921157692e-01 -5.345822642506954832e-03 -3.984003568966713871e-03
5.042200000000000273e+02 -3.895000000000000025e-03 -2.587359959142211951e-01 2.511283255048634699e-01 -5.699590317378738780e-03 -2.889497093975857897e-03
5.039300000000000068e+02 -4.703500000000000215e-03 -2.605077750166772677e-01 2.512690451762211175e-01 -6.328510628261910242e-03 -3.808882532968176516e-03
5.036499999999999773e+02 -3.282300000000000148e-03 -2.595234532930905669e-01 2.531546887724136496e-01 -3.537676748717837744e-03 -3.130288518473846489e-03
5.033600000000000136e+02 -3.820800000000000064e-03 -2.601984167606928300e-01 2.527606736926122366e-01 -4.520364734472793154e-03 -3.414860201971468660e-03
5.030699999999999932e+02 -4.232600000000000424e-03 -2.595797002487240657e-01 2.513253330447641765e-01 -4.559672253902991371e-03 -4.027783827966347450e-03
5.027799999999999727e+02 -4.216400000000000356e-03 -2.593828359040067366e-01 2.511283255048634699e-01 -4.363134656752000289e-03 -4.137234475465433568e-03
5.024900000000000091e+02 -4.153399999999999800e-03 -2.618858254296986265e-01 2.537738553263872987e-01 -4.441749695612396721e-03 -3.984003568966713871e-03
5.021999999999999886e+02 -3.779999999999999940e-03 -2.580047854909853222e-01 2.506217346879759389e-01 -4.874132409344577102e-03 -3.174068777473480502e-03
5.019100000000000250e+02 -4.540999999999999898e-03 -2.614920967402639684e-01 2.526199540212545891e-01 -5.463745200797549481e-03 -4.005893698466530227e-03
5.016200000000000045e+02 -3.911099999999999820e-03 -2.575829333237338870e-01 2.499462802654592031e-01 -5.267207603646558399e-03 -3.152178647973663279e-03
5.013299999999999841e+02 -4.444299999999999987e-03 -2.599453054603420021e-01 2.512409012419495880e-01 -6.014050472820324511e-03 -3.568091108470188358e-03
5.010500000000000114e+02 -4.262099999999999569e-03 -2.595515767709072885e-01 2.512409012419495880e-01 -5.660282797948540563e-03 -3.458640460971102674e-03
5.007599999999999909e+02 -3.577400000000000111e-03 -2.604796515388604905e-01 2.535205599179435332e-01 -4.205904579031207423e-03 -3.217849036473114516e-03
5.004700000000000273e+02 -3.707199999999999905e-03 -2.591016011258390761e-01 2.518882117301947665e-01 -4.834824889914378886e-03 -3.064618129974394818e-03
5.001800000000000068e+02 -4.318699999999999969e-03 -2.575548098459171098e-01 2.491019622373132902e-01 -5.424437681367351265e-03 -3.699431885469091266e-03
4.998899999999999864e+02 -4.028200000000000010e-03 -2.587641193920379168e-01 2.508750300964197044e-01 -4.756209851053982453e-03 -3.633761496969639595e-03
4.996000000000000227e+02 -4.209000000000000068e-03 -2.600015524159755009e-01 2.517756359931086485e-01 -5.109977525925765533e-03 -3.699431885469091266e-03
4.993100000000000023e+02 -3.699399999999999824e-03 -2.567392289892309609e-01 2.495241212513862605e-01 -4.795517370484180669e-03 -3.086508259474212042e-03
4.990199999999999818e+02 -4.153099999999999847e-03 -2.575548098459171098e-01 2.494396894485716720e-01 -5.109977525925765533e-03 -3.611871367469822805e-03
4.987300000000000182e+02 -3.625600000000000090e-03 -2.563736237776130800e-01 2.493271137114855263e-01 -3.812829384729225259e-03 -3.502420719970737121e-03
4.984399999999999977e+02 -3.672700000000000096e-03 -2.555580429209269311e-01 2.483702199462535232e-01 -5.109977525925765533e-03 -2.889497093975857897e-03
4.981499999999999773e+02 -3.544999999999999974e-03 -2.551361907536754958e-01 2.482295002748958757e-01 -4.795517370484180669e-03 -2.845716834976223884e-03
4.978600000000000136e+02 -3.575300000000000006e-03 -2.536175229515702512e-01 2.466534399556901680e-01 -3.930751943019819908e-03 -3.371079942971834647e-03
4.975699999999999932e+02 -4.506900000000000316e-03 -2.534206586068529221e-01 2.446270766881400160e-01 -5.267207603646558399e-03 -4.049673957466164674e-03
4.972900000000000205e+02 -3.844300000000000148e-03 -2.505239403917263186e-01 2.430228724346627789e-01 -5.345822642506954832e-03 -2.998947741474943581e-03
4.970000000000000000e+02 -3.385400000000000215e-03 -2.498771004019407771e-01 2.432761678431065722e-01 -4.481057215042594938e-03 -2.780046446476772647e-03
4.967099999999999795e+02 -3.979700000000000078e-03 -2.486115439001864436e-01 2.407995016272118927e-01 -5.109977525925765533e-03 -3.371079942971834647e-03
4.964200000000000159e+02 -4.055999999999999710e-03 -2.463054187192118549e-01 2.383509793455887704e-01 -5.503052720227747698e-03 -3.261629295472748963e-03
4.961299999999999955e+02 -3.962099999999999650e-03 -2.451242326509077973e-01 2.373659416460852378e-01 -5.581667759088144130e-03 -3.064618129974394818e-03
4.958399999999999750e+02 -3.001999999999999894e-03 -2.415806744459956246e-01 2.357335934583364712e-01 -4.598979773333189587e-03 -2.123342561482259409e-03
4.955500000000000114e+02 -3.303099999999999786e-03 -2.378402518963661227e-01 2.313994275805208445e-01 -4.048674501310414557e-03 -2.889497093975857897e-03
4.952599999999999909e+02 -3.612900000000000052e-03 -2.378683753741828999e-01 2.308365488950902267e-01 -4.363134656752000289e-03 -3.174068777473480502e-03
4.949700000000000273e+02 -3.269300000000000157e-03 -2.351122745481400989e-01 2.287257538247254862e-01 -4.913439928774775318e-03 -2.364133985980247567e-03
4.946800000000000068e+02 -3.141999999999999828e-03 -2.301625424523897900e-01 2.240257168013799483e-01 -3.616291787578234176e-03 -2.889497093975857897e-03
4.943899999999999864e+02 -2.886000000000000110e-03 -2.270127129369123031e-01 2.214083309141276490e-01 -3.891444423589621691e-03 -2.320353726980613120e-03
4.941000000000000227e+02 -2.257799999999999911e-03 -2.245097234112203854e-01 2.201137099376372641e-01 -3.773521865299027042e-03 -1.444748546987928949e-03
4.938100000000000023e+02 -2.677800000000000145e-03 -2.214442643291932022e-01 2.162579909424376112e-01 -4.834824889914378886e-03 -1.466638676487746172e-03
4.935199999999999818e+02 -2.998900000000000090e-03 -2.148071235644370969e-01 2.089687119661113035e-01 -4.166597059601009206e-03 -2.342243856480430344e-03
4.932300000000000182e+02 -2.766699999999999975e-03 -2.118541583936769668e-01 2.064920457502166518e-01 -3.576984268148035960e-03 -2.298463597480796330e-03
4.929399999999999977e+02 -2.029200000000000101e-03 -2.067919323866596049e-01 2.029177660977323217e-01 -2.987371476695063147e-03 -1.466638676487746172e-03
4.926499999999999773e+02 -2.125600000000000059e-03 -2.024327933250613110e-01 1.983021608772013999e-01 -2.830141398974270282e-03 -1.751210359985368560e-03
4.923600000000000136e+02 -1.959300000000000191e-03 -1.986923707754318091e-01 1.949530326988893059e-01 -2.319143646381693902e-03 -1.729320230485551337e-03
4.920699999999999932e+02 -1.852300000000000084e-03 -1.945300960585508443e-01 1.909565940323320332e-01 -3.341139151566847095e-03 -1.028836086491404086e-03
4.917799999999999727e+02 -2.182200000000000025e-03 -1.897491048297011151e-01 1.855529586521982299e-01 -3.498369229287639961e-03 -1.422858417488111942e-03
4.914900000000000091e+02 -2.411200000000000062e-03 -1.837306805769138018e-01 1.790517098354747760e-01 -3.341139151566847095e-03 -1.882551136984271251e-03
4.911999999999999886e+02 -1.899099999999999920e-03 -1.799058875938339963e-01 1.762373164083217703e-01 -2.987371476695063147e-03 -1.291517640489209251e-03
4.909100000000000250e+02 -2.192400000000000165e-03 -1.739718337744969867e-01 1.697079236573267591e-01 -2.869448918404468498e-03 -1.816880748484819797e-03
4.906200000000000045e+02 -1.189399999999999962e-03 -1.676721747435420129e-01 1.654019017137826619e-01 -2.908756437834666714e-03 -2.407914244979881852e-04
4.903299999999999841e+02 -1.352200000000000017e-03 -1.631724182928599165e-01 1.605892889533510060e-01 -2.358451165811892118e-03 -7.880446619934158197e-04
4.900400000000000205e+02 -1.543199999999999997e-03 -1.580820688080257774e-01 1.551012217704026142e-01 -2.515681243532684550e-03 -1.006945956991586863e-03
4.897500000000000000e+02 -1.694399999999999986e-03 -1.518667802105211351e-01 1.485718290194076308e-01 -2.712218840683675632e-03 -1.138286733990489553e-03
4.894599999999999795e+02 -1.100800000000000086e-03 -1.462983316028020064e-01 1.442095192073204468e-01 -2.122606049230702820e-03 -5.253631079956105464e-04
4.891700000000000159e+02 -1.641700000000000060e-03 -1.413176636814532372e-01 1.381473157652328698e-01 -3.588776523977067149e-03 -5.472532374954276616e-04
4.888799999999999955e+02 -6.875499999999999884e-04 -1.354117333399329770e-01 1.341255475578312373e-01 -1.816007397675113884e-03 -6.567038849945131831e-05
4.885899999999999750e+02 -5.187399999999999563e-04 -1.296829809086583463e-01 1.287641280791047282e-01 -1.532993257777729790e-03 6.567038849945131831e-05
4.883000000000000114e+02 -1.117699999999999900e-03 -1.248401180286117101e-01 1.226906670633085006e-01 -2.106883041458637671e-03 -5.691433669952447767e-04
4.880099999999999909e+02 -8.750000000000000182e-04 -1.199269464540231728e-01 1.182608118089696625e-01 -2.173705824489931791e-03 -1.532309064987197517e-04
4.877200000000000273e+02 -1.357499999999999929e-04 -1.141897569794034784e-01 1.140082633405414408e-01 -1.548716265549794722e-03 6.567038849945132373e-04
4.874300000000000068e+02 -4.659900000000000023e-04 -1.094987608795674056e-01 1.086468438618149596e-01 -2.205151840034133212e-03 5.034729784957934313e-04
4.871399999999999864e+02 -9.625700000000000488e-04 -1.057077160698677576e-01 1.038736326093634282e-01 -2.118675297287739984e-03 -3.064618129974395035e-04
4.868500000000000227e+02 -8.394799999999999788e-04 -9.928431373651902536e-02 9.768196706962682663e-02 -1.591954536923027115e-03 -4.159124604965250250e-04
4.865600000000000023e+02 -1.139500000000000051e-04 -9.504329328175113722e-02 9.489571757674533647e-02 -4.598979773333117921e-04 8.756051799926843344e-05
4.862699999999999818e+02 -3.070200000000000251e-04 -9.123256203757972027e-02 9.067975622287012538e-02 -1.218533102336144276e-03 1.970111654983539549e-04
4.859800000000000182e+02 -3.115999999999999846e-04 -8.703653914731866725e-02 8.648068122955783477e-02 -1.454378218917333357e-03 3.283519424972566186e-04
4.856899999999999977e+02 -3.671600000000000016e-04 -8.258740495670674475e-02 8.189040554987125908e-02 -1.450447466974334959e-03 2.189012949981710701e-04
4.853999999999999773e+02 -5.380799999999999711e-05 -7.791047059577899114e-02 7.786019416218817324e-02 -5.738897836808722107e-04 2.364133985980486526e-04
4.851100000000000136e+02 -5.380799999999999711e-05 -7.481688803593504467e-02 7.476717578574698653e-02 -1.061303024615351410e-03 5.100400173457624291e-04
4.848199999999999932e+02 2.919000000000000004e-05 -7.078398131701121865e-02 7.089175603655729907e-02 -6.800200861424359963e-04 4.224794993464940770e-04
4.845299999999999727e+02 -5.169800000000000003e-04 -6.752447023804837578e-02 6.654070379817869640e-02 -1.069164528501419546e-03 -2.079562302482625125e-04
4.842400000000000091e+02 2.321099999999999986e-04 -6.345500299796272281e-02 6.396553381233371915e-02 -2.476373724102558325e-04 4.990949525958539258e-04
4.839499999999999886e+02 2.848700000000000017e-05 -6.079452199649694466e-02 6.089503058330974355e-02 -1.297148141196612103e-04 1.160176863490147426e-04
4.836600000000000250e+02 -5.496900000000000310e-04 -5.788655439024364274e-02 5.682823208107366103e-02 -1.277494381481441383e-03 -1.444748546988008692e-04
4.833700000000000045e+02 4.712600000000000247e-05 -5.477047304814627871e-02 5.490600137032814604e-02 -7.271891094586666786e-04 4.793938360459866683e-04
4.830799999999999841e+02 -3.903699999999999911e-05 -5.198906109206840459e-02 5.195088827181750663e-02 -2.279836126951566972e-04 6.785940144944099328e-05
4.827900000000000205e+02 5.451200000000000256e-05 -4.889547853222445811e-02 4.903799107471411289e-02 -1.073095280444417944e-03 6.807830274443001052e-04
4.825000000000000000e+02 -1.565000000000000093e-04 -4.675528187036877281e-02 4.647407866257770304e-02 -7.507736211167999633e-04 1.729320230485471919e-04
4.822099999999999795e+02 -1.417300000000000135e-04 -4.466851981636495161e-02 4.441675706732886586e-02 -2.790833879544215288e-04 -6.567038849945131831e-05
4.819200000000000159e+02 -2.989399999999999873e-05 -4.168180647222467783e-02 4.165302272186461457e-02 -3.930751943019820016e-04 1.729320230485670870e-04
4.816299999999999955e+02 -9.073600000000000675e-05 -3.967097780832611054e-02 3.951689811065548646e-02 -7.429121172307317188e-04 2.714376057977440780e-04
4.813399999999999750e+02 -5.978700000000000034e-06 -3.723548462939443859e-02 3.724849700837014332e-02 -3.065986515555531029e-04 1.597979453486688545e-04
4.810500000000000114e+02 -9.812100000000000466e-05 -3.559307352489545634e-02 3.542477006757498853e-02 -3.812829384729153593e-04 6.129236259949187701e-05
4.807599999999999909e+02 1.371599999999999946e-04 -3.344725216747644614e-02 3.374739158499180658e-02 -1.690223335498593996e-04 3.086508259474291514e-04
4.804599999999999795e+02 1.431399999999999882e-04 -3.165578663054863240e-02 3.196306615217677644e-02 -3.970059462450161239e-04 4.421806158963015950e-04
4.801700000000000159e+02 -2.356300000000000123e-05 -2.995994091819778604e-02 2.993670288462660714e-02 -4.795517370484109003e-04 2.320353726980693026e-04
4.798799999999999955e+02 1.519299999999999904e-04 -2.850314476728947263e-02 2.882783187432833016e-02 -4.795517370484109003e-04 5.034729784957934313e-04
4.795899999999999750e+02 5.732499999999999749e-05 -2.693666705289576857e-02 2.707446476921199913e-02 -2.515681243532899005e-04 2.320353726980693026e-04
4.793000000000000114e+02 -2.250799999999999863e-05 -2.521832255829155670e-02 2.519163556644664001e-02 -1.886760932649585078e-04 7.004841439941075960e-05
4.790099999999999909e+02 6.330400000000000241e-05 -2.391901788315707600e-02 2.406306380215827295e-02 -2.987371476695206370e-04 2.648705669477949753e-04
4.787200000000000273e+02 -1.132399999999999932e-04 -2.288969859506353316e-02 2.267838223599896730e-02 -3.144601554415855688e-04 -2.189012949989674132e-06
4.784300000000000068e+02 4.888499999999999698e-05 -2.154258400764058959e-02 2.165675742194244496e-02 -7.075353497436391277e-05 1.160176863490346513e-04
4.781399999999999864e+02 1.719799999999999899e-04 -2.022640524581609256e-02 2.058728791962429958e-02 -2.554988762962882983e-04 4.115344345965456750e-04
4.778500000000000227e+02 -5.978700000000000034e-06 -1.928426873895452628e-02 1.928703815627961365e-02 -1.493685738347603185e-04 7.442644029937020090e-05
4.775600000000000023e+02 1.290700000000000094e-04 -1.839837918772647268e-02 1.867068599573308563e-02 -2.240528607521404642e-04 3.261629295472669166e-04
4.772699999999999818e+02 1.529799999999999888e-04 -1.729593885730936267e-02 1.761247406712357008e-02 -1.729530854928756597e-04 3.327299683972160193e-04
4.769800000000000182e+02 1.431399999999999882e-04 -1.646067156615147603e-02 1.675971285869620048e-02 -4.323827137321444258e-05 2.473584633479373150e-04
4.766800000000000068e+02 3.024499999999999926e-05 -1.553540914597996599e-02 1.560581155356346485e-02 5.896127914529729753e-05 1.313407769989822747e-05
4.763899999999999864e+02 -4.290599999999999883e-05 -1.495887785073632056e-02 1.488251244278514414e-02 -3.734214345868828934e-04 1.400968287988414414e-04
4.761000000000000227e+02 6.682099999999999940e-06 -1.401674134387476643e-02 1.404100880806639050e-02 -3.262524112706522111e-04 1.926331395983945272e-04
4.758100000000000023e+02 8.088900000000000430e-05 -1.329678031176561963e-02 1.346687254892717407e-02 -1.847453413219422749e-04 2.276573467981098478e-04
4.755199999999999818e+02 9.847299999999999722e-06 -1.253182171514967934e-02 1.256063786538389598e-02 1.179225582904873438e-05 8.756051799918879202e-06
4.752300000000000182e+02 3.270699999999999703e-05 -1.169374207621013198e-02 1.176697891892674978e-02 -2.476373724102379431e-04 1.882551136984151772e-04
4.749399999999999977e+02 1.477099999999999969e-05 -1.103284034751619673e-02 1.106900934899280979e-02 1.179225582906661016e-05 1.532309064986799209e-05
4.746499999999999773e+02 1.037500000000000011e-04 -1.018632366523162733e-02 1.040199810675753768e-02 -1.218533102336287173e-04 2.298463597480796276e-04
4.743600000000000136e+02 2.292999999999999899e-04 -9.654789934494801412e-03 1.012055876404223745e-02 -1.021995505185296227e-04 4.137234475465452976e-04
4.740699999999999932e+02 -5.978700000000000034e-06 -9.176690811609827456e-03 9.169293785664524993e-03 4.323827137321444258e-05 -3.502420719970537980e-05
4.737799999999999727e+02 5.697400000000000034e-05 -8.586097777457800395e-03 8.704918870184277790e-03 -1.650915816068252774e-04 1.794990618984962946e-04
4.734800000000000182e+02 6.717300000000000213e-05 -8.242991348093283224e-03 8.384078019488832093e-03 2.358451165811534453e-05 9.193854389923782229e-05
4.731899999999999977e+02 5.345699999999999996e-05 -7.598963706089403337e-03 7.711437990399258938e-03 -2.358451165811534453e-05 9.631656979919726359e-05
4.728999999999999773e+02 -1.157100000000000018e-04 -7.553966141582585565e-03 7.325866090879301802e-03 -3.852136904159316464e-04 3.283519424972565915e-05
4.726100000000000136e+02 9.143900000000000663e-06 -6.943686672958829416e-03 6.965623732203710637e-03 -1.808145893789081526e-04 1.138286733990449763e-04
4.723199999999999932e+02 1.758399999999999970e-06 -6.648390155882815886e-03 6.656040455216879169e-03 -8.647654274644676095e-05 5.034729784958332622e-05
4.720299999999999727e+02 4.325799999999999817e-05 -6.234975031976389657e-03 6.326756424239981039e-03 3.930751943019819610e-05 4.596927194962388492e-05
4.717400000000000091e+02 2.672799999999999888e-05 -5.894680950393558355e-03 5.952442098428625122e-03 -7.861503886039639219e-05 8.537150504928870602e-05
4.714499999999999886e+02 1.023399999999999993e-04 -5.453142348670368851e-03 5.662559575431859449e-03 0.000000000000000000e+00 1.597979453486688545e-04
4.711499999999999773e+02 2.989399999999999873e-05 -5.202843396101186971e-03 5.268544495630437738e-03 7.861503886032489584e-06 4.378025899963421672e-05
4.708600000000000136e+02 9.741799999999999462e-05 -4.899109835680139254e-03 5.096866496574106731e-03 -2.751526360113159102e-05 1.663649841986080096e-04
4.705699999999999932e+02 2.813499999999999829e-06 -4.710682534307831376e-03 4.719737777335600293e-03 -1.454378218917261963e-04 8.537150504927875846e-05
4.702799999999999727e+02 -6.154599999999999654e-05 -4.398511930541762482e-03 4.280692402699732071e-03 -9.433804663247925392e-05 -4.159124604965449607e-05
4.699900000000000091e+02 3.657599999999999675e-05 -4.167899412444296681e-03 4.244105288146751004e-03 -8.647654274642888517e-05 1.050726215991260937e-04
4.696999999999999886e+02 2.426699999999999992e-05 -3.962598024381933440e-03 4.016139420547346246e-03 -5.503052720228105105e-05 7.004841439941075960e-05
4.694100000000000250e+02 -1.441900000000000035e-05 -3.821980635298117494e-03 3.793802339802255542e-03 -9.433804663247925392e-05 2.845716834975626692e-05
4.691200000000000045e+02 3.798200000000000328e-05 -3.554807596038867239e-03 3.633381914454538765e-03 3.144601554414783412e-05 4.159124604965449607e-05
4.688199999999999932e+02 2.813500000000000083e-05 -3.349506207976490988e-03 3.408230440282297973e-03 -8.647654274642888517e-05 9.193854389922786119e-05
4.685299999999999727e+02 9.495600000000000362e-05 -3.186390036639259651e-03 3.380086506010767603e-03 -6.682278303132979051e-05 1.860661007484453974e-04
4.682400000000000091e+02 1.336399999999999944e-05 -3.102019603188982833e-03 3.135234277848460583e-03 -4.323827137321444258e-05 4.815828489959365124e-05
4.679499999999999886e+02 -9.601099999999999945e-05 -3.028898560865388341e-03 2.836908574570243778e-03 -2.043991010370234938e-04 -3.721322014968510045e-05
4.676600000000000250e+02 2.989399999999999873e-05 -2.778599608296206461e-03 2.839722967997393866e-03 -3.537676748718195639e-05 6.567038849945131831e-05
4.673700000000000045e+02 5.310500000000000062e-05 -2.632357523649030053e-03 2.738404804619875340e-03 -4.323827137321444258e-05 1.050726215991161462e-04
4.670799999999999841e+02 3.165200000000000121e-05 -2.432680831150014263e-03 2.496366969884731418e-03 1.179225582906661016e-05 4.159124604965449607e-05
4.667799999999999727e+02 6.682099999999999940e-06 -2.412994396678272598e-03 2.428821527633043872e-03 1.965375971509909805e-05 0.000000000000000000e+00
4.664900000000000091e+02 3.833400000000000262e-05 -2.145821357419022343e-03 2.223370807450881451e-03 -4.716902331623068907e-05 8.537150504928870602e-05
4.661999999999999886e+02 1.969500000000000032e-05 -2.047389185060351311e-03 2.085465529520380990e-03 -2.751526360113159102e-05 4.378025899963421672e-05
4.659100000000000250e+02 4.923599999999999751e-06 -1.971455794955108681e-03 1.984147366142875041e-03 -6.682278303134766629e-05 4.596927194961393059e-05
4.656200000000000045e+02 2.250799999999999863e-05 -1.774591450237753606e-03 1.823726940795158480e-03 -3.930751943016244792e-06 3.940223309967477543e-05
4.653299999999999841e+02 -3.481700000000000224e-05 -1.828026058089606215e-03 1.758995891970634032e-03 -4.323827137321444258e-05 -3.064618129974593851e-05
4.650299999999999727e+02 1.019900000000000010e-05 -1.597413539992153207e-03 1.618276220612983266e-03 3.144601554414783412e-05 -2.189012949979719800e-06
4.647400000000000091e+02 3.868599999999999688e-06 -1.586164148865445295e-03 1.595761073195753939e-03 2.751526360113159102e-05 -8.756051799928833533e-06
4.644499999999999886e+02 -5.978700000000000034e-06 -1.577727105520424118e-03 1.567617138924223786e-03 -4.323827137323231837e-05 1.532309064986799209e-05
4.641600000000000250e+02 3.200400000000000055e-05 -1.498981367633469381e-03 1.561988352069922960e-03 3.930751943034119728e-06 4.596927194961393059e-05
4.638700000000000045e+02 3.235499999999999769e-05 -1.431485020873247927e-03 1.497257303245398512e-03 -1.179225582906661016e-05 5.691433669952248816e-05
4.635799999999999841e+02 -2.461799999999999876e-06 -1.327428152951216651e-03 1.322764910761916766e-03 -3.930751943016244792e-06 -2.189012949979719800e-06
4.632799999999999727e+02 -2.039800000000000020e-05 -1.248682415064287284e-03 1.207374780248632838e-03 -7.075353497436391277e-05 6.567038849939159401e-06
4.629900000000000091e+02 4.220300000000000065e-06 -1.183998416085726979e-03 1.193302813112880664e-03 -1.179225582904873438e-05 1.313407769988827313e-05
4.626999999999999886e+02 -9.847300000000000400e-05 -1.251494762845961010e-03 1.055397535182380419e-03 -1.611608296638269067e-04 -6.348137554946164333e-05
4.624100000000000250e+02 2.883899999999999951e-05 -1.049005722565258701e-03 1.108871010298290204e-03 -3.930751943019819610e-05 6.785940144944099328e-05
4.621200000000000045e+02 -5.451200000000000256e-05 -1.068692157037000583e-03 9.625225520863386116e-04 -9.433804663246137814e-05 -3.064618129974593851e-05
4.618299999999999841e+02 -1.828799999999999838e-05 -9.786970280233635213e-04 9.428217980962598065e-04 -1.572300777208285495e-05 -1.970111654983738771e-05
4.615299999999999727e+02 -5.380799999999999711e-05 -9.815093758050372468e-04 8.724619624174344236e-04 -9.040729468946300744e-05 -3.502420719970537980e-05
4.612400000000000091e+02 2.532199999999999913e-05 -8.127685089044582416e-04 8.612043887088198686e-04 3.144601554414783412e-05 1.970111654983738771e-05
4.609499999999999886e+02 1.301200000000000010e-05 -8.127685089044582416e-04 8.415036347187538571e-04 1.179225582906661016e-05 1.532309064986799209e-05
4.606600000000000250e+02 4.571999999999999594e-06 -7.930820744327162506e-04 7.992877333114586274e-04 -4.323827137321444258e-05 2.845716834976622125e-05
4.603700000000000045e+02 -1.758399999999999970e-05 -7.396474665808637494e-04 7.064127502154040261e-04 -1.179225582904873438e-05 -1.970111654983738771e-05
4.600699999999999932e+02 1.406799999999999982e-05 -6.890252065106976589e-04 7.176703239240186894e-04 -1.572300777206497917e-05 3.064618129973598417e-05
4.597799999999999727e+02 -2.356300000000000123e-05 -7.593339010526056320e-04 7.148559304968681678e-04 -2.358451165811534453e-05 -2.189012949981710836e-05
4.594900000000000091e+02 -2.110099999999999923e-06 -6.327782508771713239e-04 6.276097342551145014e-04 -3.537676748718195639e-05 1.532309064986799209e-05
4.591999999999999886e+02 2.848700000000000017e-05 -5.680942518986109102e-04 6.276097342551272950e-04 1.179225582906661016e-05 3.940223309967477543e-05
4.589100000000000250e+02 2.215599999999999929e-05 -5.652819041169499783e-04 6.107233736921990116e-04 1.179225582904873438e-05 2.845716834975626692e-05
4.586200000000000045e+02 -2.110100000000000007e-05 -5.905930341520266268e-04 5.488067182948377703e-04 -1.572300777208285495e-05 -2.407914244979682562e-05
4.583199999999999932e+02 1.899100000000000164e-05 -5.259090351734662131e-04 5.628786854306028469e-04 0.000000000000000000e+00 2.845716834976622125e-05
4.580299999999999727e+02 1.864000000000000110e-05 -5.512201652085555468e-04 5.910226197021330001e-04 3.144601554416570990e-05 1.313407769988827313e-05
4.577400000000000091e+02 -3.165200000000000121e-05 -5.455954696452080957e-04 4.868900628974765833e-04 -8.254579080341263868e-05 0.000000000000000000e+00
4.574499999999999886e+02 -1.019900000000000010e-05 -5.343460785185002917e-04 5.122196037418562690e-04 -8.647654274642888517e-05 3.064618129974593851e-05
4.571600000000000250e+02 2.848700000000000017e-05 -5.034102529200504966e-04 5.572498985763019120e-04 -7.861503886032489584e-06 4.596927194962388492e-05
4.568600000000000136e+02 1.406800000000000024e-06 -4.612250361949185389e-04 4.643749154802473650e-04 -2.358451165811534453e-05 1.532309064986799209e-05
4.565699999999999932e+02 -2.286000000000000136e-05 -5.174719918284449282e-04 4.728180957616987131e-04 -3.144601554416570990e-05 -1.751210359985766707e-05
4.562799999999999727e+02 1.441900000000000035e-05 -4.190398194697609940e-04 4.503029483444822884e-04 7.861503886050365367e-06 1.970111654983738771e-05
4.559900000000000091e+02 5.275300000000000128e-06 -4.415386017231894499e-04 4.531173417716327558e-04 5.109977525924693555e-05 -1.970111654983738771e-05
4.556899999999999977e+02 -4.571999999999999594e-06 -4.556003406315710337e-04 4.474885549173318209e-04 -5.109977525926481134e-05 2.189012949981710836e-05
4.553999999999999773e+02 1.055100000000000071e-06 -4.527879928498845146e-04 4.531173417716455494e-04 -2.751526360113159102e-05 1.532309064987794642e-05
4.551100000000000136e+02 4.255399999999999949e-05 -4.106027761247525026e-04 4.981476366060911924e-04 6.289203108831354402e-05 3.283519424972565915e-05
4.548199999999999932e+02 2.813499999999999829e-06 -4.640373839765923186e-04 4.700037023345482999e-04 -3.930751943019819610e-05 2.626815539977654627e-05
4.545299999999999727e+02 -1.477099999999999969e-05 -4.949732095750292117e-04 4.671893089073978324e-04 1.572300777208285495e-05 -3.064618129974593851e-05
4.542300000000000182e+02 -1.055099999999999944e-05 -4.584126884132320198e-04 4.362309812087172118e-04 -3.537676748718195639e-05 2.189012949989674132e-06
4.539399999999999977e+02 -6.330400000000000411e-06 -4.668497317582660983e-04 4.559317351987832233e-04 -1.572300777208285495e-05 0.000000000000000000e+00
4.536499999999999773e+02 -5.626999999999999657e-06 -4.696620795399398239e-04 4.559317351987960168e-04 -7.861503886032489584e-06 -6.567038849939159401e-06
4.533600000000000136e+02 -4.571999999999999594e-06 -4.359139061598291511e-04 4.249734075001026026e-04 -3.930751943019819610e-05 1.313407769988827313e-05
4.530699999999999932e+02 5.626999999999999657e-06 -4.331015583781553714e-04 4.474885549173190273e-04 3.930751943016244792e-06 8.756051799918879202e-06
4.527699999999999818e+02 2.989399999999999873e-05 -4.049780805613922038e-04 4.615605220530841039e-04 -3.537676748718195639e-05 6.348137554946164333e-05
4.524800000000000182e+02 1.547400000000000126e-05 -3.599805160545737270e-04 3.912006863742715688e-04 -3.537676748718195639e-05 4.378025899963421672e-05
4.521899999999999977e+02 -2.672799999999999888e-05 -3.881039938713368945e-04 3.320984244040607949e-04 -3.930751943016244792e-06 -4.159124604965449607e-05
4.518999999999999773e+02 1.019900000000000010e-05 -3.712299071812815311e-04 3.912006863742715688e-04 -2.358451165811534453e-05 2.845716834975626692e-05
4.516000000000000227e+02 -1.371600000000000048e-05 -4.471632972865241615e-04 4.193446206457888742e-04 -9.826879857549550041e-05 3.283519424972565915e-05
4.513100000000000023e+02 2.074999999999999954e-05 -3.796669505263028160e-04 4.193446206458016677e-04 3.930751943016244792e-06 2.845716834976622125e-05
4.510199999999999818e+02 -8.792200000000000286e-06 -4.499756450682107349e-04 4.362309812087172118e-04 -3.144601554416570990e-05 6.567038849949113733e-06
4.507300000000000182e+02 -6.682099999999999940e-06 -4.190398194697609940e-04 4.080870469371870586e-04 -2.751526360113159102e-05 6.567038849949113733e-06
4.504300000000000068e+02 1.406800000000000024e-06 -4.556003406315582401e-04 4.587461286259464301e-04 -3.930751943016244792e-06 4.378025899969393932e-06
4.501399999999999864e+02 2.110099999999999923e-06 -4.640373839765923186e-04 4.671893089073978324e-04 1.965375971509909805e-05 -8.756051799928833533e-06
4.498500000000000227e+02 2.074999999999999954e-05 -4.752867751032873833e-04 5.150339971690067907e-04 -3.537676748716408060e-05 5.034729784958332622e-05
4.495600000000000023e+02 -2.708000000000000161e-05 -5.596572085535768317e-04 5.065908168875425405e-04 -3.144601554414783412e-05 -2.407914244979682562e-05
4.492599999999999909e+02 -1.477099999999999969e-05 -5.484078174268818212e-04 5.206627840233076171e-04 2.358451165813322032e-05 -3.502420719971533413e-05
4.489700000000000273e+02 -2.145299999999999941e-05 -6.215288597504635198e-04 5.769506525663679235e-04 -5.896127914529729753e-05 -2.189012949979719800e-06
4.486800000000000068e+02 -1.371600000000000048e-05 -6.805881631656635804e-04 6.529392750994942414e-04 -5.503052720228105105e-05 8.756051799928833533e-06
4.483899999999999864e+02 2.496999999999999979e-05 -7.058992932007530224e-04 7.542574384770001908e-04 7.861503886032489584e-06 3.283519424972565915e-05
4.480899999999999750e+02 -1.019900000000000010e-05 -9.112006812631164802e-04 8.893483229803500218e-04 -3.930751943016244792e-06 -1.532309064986799209e-05
4.478000000000000114e+02 3.446599999999999832e-05 -1.020882244748508218e-03 1.089170256308211399e-03 7.861503886032489584e-06 4.815828489959365124e-05
4.475099999999999909e+02 1.688099999999999982e-05 -1.310554066261161287e-03 1.345280058179145876e-03 7.861503886050365367e-06 2.189012949981710836e-05
4.472200000000000273e+02 -1.301200000000000010e-05 -1.791465536927808969e-03 1.764624678824934859e-03 -1.179225582905945951e-04 4.378025899963421672e-05
4.469200000000000159e+02 7.385499999999999846e-06 -3.110456646534004010e-03 3.126791097566996441e-03 -1.415070699487099362e-04 8.974953094924814731e-05
4.466299999999999955e+02 -2.767800000000000165e-04 -7.539904402674203927e-03 6.993767666475241007e-03 -6.289203108831711376e-04 -7.880446619933958975e-05
4.463399999999999750e+02 -9.776999999999999667e-04 -1.263025388750835080e-02 1.068343744947283964e-02 -1.194948590678028772e-03 -8.559040634428568672e-04
4.460500000000000114e+02 -1.583999999999999905e-03 -1.682627677776939862e-02 1.366950887568219898e-02 -1.839591909333282947e-03 -1.440370521087949761e-03
4.457500000000000000e+02 -2.185700000000000056e-03 -1.993954577208508980e-02 1.558329640614624853e-02 -1.576231529150944185e-03 -2.521742918378926720e-03
4.454599999999999795e+02 -2.072500000000000123e-03 -2.057232402296226004e-02 1.644168640142790530e-02 -1.430793707259200073e-03 -2.427615361529729052e-03
4.451700000000000159e+02 -2.733300000000000139e-03 -1.954019238708705475e-02 1.408603910290082313e-02 -1.678431079669473903e-03 -3.318543632172281290e-03
4.448799999999999955e+02 -2.501199999999999864e-03 -1.568165123062714023e-02 1.068906623632715283e-02 -1.411139947544118962e-03 -3.106209376024039563e-03
4.445799999999999841e+02 -1.837599999999999997e-03 -1.163468277279493084e-02 7.967547792270180188e-03 -7.743581327749152502e-04 -2.427615361529719077e-03
4.442900000000000205e+02 -1.253400000000000000e-03 -8.400482823867154100e-03 5.898968623312727914e-03 -2.908756437834523925e-04 -1.788423580135053634e-03
4.440000000000000000e+02 -9.386600000000000152e-04 -6.794632240529992727e-03 4.919559710663473813e-03 -4.520364734472792721e-04 -1.210524161339889947e-03
4.437099999999999795e+02 -6.949400000000000108e-04 -5.067850702580731052e-03 3.681226602716147940e-03 -2.004683490940072337e-04 -9.697327368419017893e-04
4.434100000000000250e+02 -4.895499999999999461e-04 -3.715111419594425285e-03 2.741219198047038438e-03 -9.040729468946300744e-05 -7.092401957940762435e-04
4.431200000000000045e+02 -3.231999999999999955e-04 -2.584547611360538122e-03 1.936302677881278876e-03 -7.861503886039639219e-05 -4.618817324461389827e-04
4.428299999999999841e+02 -1.329400000000000113e-04 -1.524292497668571509e-03 1.255219468510241796e-03 3.144601554414783412e-05 -2.276573467980999002e-04
4.425400000000000205e+02 -7.455800000000000003e-05 -1.009632853621800306e-03 8.640187821359830754e-04 3.930751943019819610e-05 -1.357188028988620915e-04
4.422400000000000091e+02 1.195699999999999919e-05 -7.874573788693687995e-04 8.105453070200732907e-04 1.021995505185117469e-04 -3.940223309966482110e-05
4.419499999999999886e+02 -1.301200000000000010e-05 -7.255857276724821114e-04 7.007839633611030912e-04 -4.323827137321444258e-05 4.378025899969393932e-06
4.416600000000000250e+02 -1.864000000000000110e-05 -6.580893809122607659e-04 6.247953408279640882e-04 -1.965375971509909805e-05 -1.532309064987794642e-05
4.413600000000000136e+02 3.833400000000000262e-05 -5.737189474619712633e-04 6.501248816723437197e-04 5.896127914529729753e-05 2.626815539977654627e-05
4.410699999999999932e+02 1.864000000000000110e-05 -5.596572085535768317e-04 5.994657999835971418e-04 -3.144601554414783412e-05 4.815828489960360557e-05
4.407799999999999727e+02 2.426699999999999992e-05 -5.455954696452080957e-04 5.938370131292834133e-04 5.109977525924693555e-05 8.756051799928833533e-06
4.404900000000000091e+02 2.813500000000000083e-05 -5.005979051383895647e-04 5.544355051491387052e-04 7.861503886032489584e-06 3.721322014968510045e-05
4.401899999999999977e+02 -9.143900000000000663e-06 -5.259090351734790067e-04 5.065908168875425405e-04 -3.930751943016244792e-06 -1.313407769989822747e-05
4.398999999999999773e+02 4.360900000000000209e-05 -4.499756450682107349e-04 5.375491445862232154e-04 -3.930751943016244792e-06 7.004841439941075960e-05
4.396100000000000136e+02 1.266099999999999957e-05 -5.287213829551527322e-04 5.572498985763019120e-04 -5.503052720228105105e-05 5.253631079956304687e-05
4.393100000000000023e+02 1.969500000000000032e-05 -4.809114706666604757e-04 5.178483905961572039e-04 1.965375971509909805e-05 1.751210359984771273e-05
4.390199999999999818e+02 1.547400000000000126e-05 -4.809114706666476821e-04 5.122196037418562690e-04 -2.358451165811534453e-05 3.721322014969505478e-05
4.387300000000000182e+02 3.516900000000000158e-05 -4.387262539415029308e-04 5.122196037418562690e-04 1.572300777208285495e-05 4.815828489960360557e-05
4.384399999999999977e+02 1.899100000000000164e-05 -4.696620795399526174e-04 5.065908168875425405e-04 1.965375971509909805e-05 1.751210359984771273e-05
4.381399999999999864e+02 4.923600000000000090e-05 -4.274768628147950725e-04 5.262915708776085520e-04 8.254579080341263868e-05 3.064618129974593851e-05
4.378500000000000227e+02 3.552100000000000092e-05 -4.556003406315582401e-04 5.291059643047718673e-04 3.537676748718195639e-05 3.721322014969505478e-05
4.375600000000000023e+02 3.446599999999999832e-05 -4.246645150331213470e-04 4.925188497517774639e-04 -3.930751943016244792e-06 5.472532374954276751e-05
4.372599999999999909e+02 1.934300000000000098e-05 -4.499756450682107349e-04 4.897044563246270507e-04 -5.109977525926481134e-05 5.910334964951216314e-05
4.369700000000000273e+02 5.380799999999999711e-05 -4.471632972865369551e-04 5.544355051491387052e-04 1.179225582904873438e-05 7.661545324935987587e-05
4.366800000000000068e+02 3.024499999999999926e-05 -4.415386017231766563e-04 5.009620300332417141e-04 3.144601554416570990e-05 2.845716834976622125e-05
4.363899999999999864e+02 4.149899999999999688e-05 -4.443509495048632296e-04 5.262915708776085520e-04 7.861503886032489584e-06 5.910334964950220881e-05
4.360899999999999750e+02 4.607099999999999986e-05 -4.359139061598291511e-04 5.291059643047718673e-04 3.930751943019819610e-05 5.034729784958332622e-05
4.358000000000000114e+02 4.220300000000000234e-05 -4.274768628148078661e-04 5.094052103147058558e-04 5.896127914529729753e-05 3.064618129974593851e-05
4.355099999999999909e+02 4.572000000000000272e-05 -4.077904283430659835e-04 4.981476366060783988e-04 5.503052720226318204e-05 3.940223309967477543e-05
4.352099999999999795e+02 5.064300000000000285e-05 -4.077904283430659835e-04 5.122196037418434754e-04 3.144601554414783412e-05 6.348137554947160443e-05
4.349200000000000159e+02 3.059699999999999860e-05 -4.331015583781553714e-04 4.925188497517774639e-04 2.751526360114946342e-05 3.064618129973598417e-05
4.346299999999999955e+02 2.110100000000000007e-05 -4.359139061598291511e-04 4.784468826160124416e-04 2.358451165811534453e-05 1.970111654983738771e-05
4.343299999999999841e+02 2.813500000000000083e-05 -4.612250361949185389e-04 5.178483905961444103e-04 3.930751943016244792e-06 4.159124604964454174e-05
4.340400000000000205e+02 4.783000000000000115e-05 -3.937286894346843998e-04 4.897044563246270507e-04 1.572300777208285495e-05 6.567038849945131831e-05
4.337500000000000000e+02 4.501599999999999726e-05 -3.909163416529978265e-04 4.784468826160124416e-04 -3.930751943016244792e-06 7.004841439942072071e-05
4.334599999999999795e+02 5.591899999999999773e-05 -3.740422549629553108e-04 4.868900628974637897e-04 3.144601554414783412e-05 7.004841439941075960e-05
4.331600000000000250e+02 1.828799999999999838e-05 -4.134151239064134888e-04 4.474885549173318209e-04 3.537676748718195639e-05 6.567038849949113733e-06
4.328700000000000045e+02 2.110100000000000007e-05 -4.077904283430659835e-04 4.503029483444822884e-04 1.179225582904873438e-05 2.626815539978650060e-05
4.325799999999999841e+02 5.838000000000000009e-05 -3.431064293645055699e-04 4.615605220530841039e-04 5.896127914529729753e-05 5.910334964950220881e-05
4.322799999999999727e+02 2.883899999999999951e-05 -3.824792983079765415e-04 4.418597680630181467e-04 7.861503886032489584e-06 4.159124604965449607e-05
4.319900000000000091e+02 3.868600000000000196e-05 -3.768546027446290363e-04 4.531173417716327558e-04 2.358451165811534453e-05 4.596927194961393059e-05
4.316999999999999886e+02 4.185100000000000300e-05 -3.459187771461921432e-04 4.306021943544035375e-04 4.716902331623068907e-05 3.940223309966482110e-05
4.313999999999999773e+02 5.134700000000000153e-05 -3.656052116179212322e-04 4.671893089073978324e-04 4.323827137321444258e-05 5.472532374954276751e-05
4.311100000000000136e+02 2.039800000000000020e-05 -3.656052116179212322e-04 4.052726535100366454e-04 -7.861503886032489584e-06 3.502420719970537980e-05
4.308199999999999932e+02 1.934300000000000098e-05 -3.599805160545737270e-04 3.968294732285724494e-04 -3.144601554416570990e-05 4.596927194961393059e-05
4.305199999999999818e+02 -2.461799999999999876e-06 -3.656052116179212322e-04 3.630567521027414156e-04 -3.930751943016244792e-06 0.000000000000000000e+00
4.302300000000000182e+02 1.266099999999999957e-05 -3.599805160545737270e-04 3.827575060928073728e-04 3.930751943016244792e-06 1.532309064986799209e-05
4.299399999999999977e+02 3.798200000000000328e-05 -2.952965170760133134e-04 3.743143258113432311e-04 -3.930751943034119728e-06 6.348137554947160443e-05
4.296499999999999773e+02 4.571999999999999594e-06 -3.487311249278530752e-04 3.602423586755909481e-04 2.358451165813322032e-05 -4.378025899959439601e-06
4.293500000000000227e+02 1.195699999999999919e-05 -3.346693860194714914e-04 3.602423586755781545e-04 1.965375971509909805e-05 8.756051799928833533e-06
4.290600000000000023e+02 2.004600000000000086e-05 -3.121706037660814162e-04 3.517991783941268064e-04 1.965375971509909805e-05 1.970111654982743338e-05
4.287699999999999818e+02 4.220300000000000234e-05 -2.615483436959025864e-04 3.433559981126626105e-04 3.930751943016244792e-06 6.129236259948192946e-05
4.284700000000000273e+02 3.270699999999999703e-05 -2.924841692943395337e-04 3.602423586755909481e-04 3.144601554416570990e-05 3.502420719970537980e-05
4.281800000000000068e+02 4.642299999999999920e-05 -2.559236481325422876e-04 3.461703915398258715e-04 5.109977525926481134e-05 4.159124604965449607e-05
4.278899999999999864e+02 1.969500000000000032e-05 -2.699853870409238714e-04 3.095832769868315766e-04 -3.930751943016244792e-06 3.283519424972565915e-05
4.275899999999999750e+02 -6.682099999999999940e-06 -2.868594737309920284e-04 2.729961624338500753e-04 -4.323827137321444258e-05 1.313407769988827313e-05
4.273000000000000114e+02 1.899100000000000164e-05 -2.756100826042841702e-04 3.152120638411325115e-04 3.144601554414783412e-05 1.313407769988827313e-05
4.270099999999999909e+02 3.130000000000000187e-05 -2.446742570058344835e-04 3.067688835596811092e-04 3.930751943034119728e-06 4.596927194961393059e-05
4.267099999999999795e+02 1.864000000000000110e-05 -2.165507791890712889e-04 2.561098018709217377e-04 7.861503886032489584e-06 2.626815539978650060e-05
4.264200000000000159e+02 2.954199999999999939e-05 -2.502989525691947824e-04 3.095832769868315766e-04 2.751526360113159102e-05 3.064618129974593851e-05
4.261299999999999955e+02 2.110100000000000007e-05 -2.249878225341053674e-04 2.645529821523859336e-04 3.930751943016244792e-06 2.845716834976622125e-05
4.258299999999999841e+02 2.813499999999999829e-06 -2.418619092241607038e-04 2.476666215894575960e-04 -1.179225582906661016e-05 1.094506474990855418e-05
4.255400000000000205e+02 2.356300000000000123e-05 -1.996766924990159525e-04 2.504810150166208570e-04 0.000000000000000000e+00 3.940223309967477543e-05
4.252500000000000000e+02 1.793599999999999904e-05 -1.968643447173421999e-04 2.307802610265548456e-04 3.930751943034119728e-06 2.407914244979682562e-05
4.249499999999999886e+02 2.708000000000000161e-05 -2.193631269707450686e-04 2.729961624338372818e-04 3.537676748718195639e-05 2.189012949981710836e-05
4.246600000000000250e+02 2.848700000000000017e-05 -1.828026058089606161e-04 2.420378347351566611e-04 2.751526360114946342e-05 3.064618129973598417e-05
4.243700000000000045e+02 2.426699999999999992e-05 -1.687408669005790323e-04 2.167082938907897690e-04 1.572300777208285495e-05 2.845716834976622125e-05
4.240699999999999932e+02 2.145299999999999941e-05 -1.856149535906343687e-04 2.279658675993916116e-04 -3.930751943016244792e-06 3.502420719970537980e-05
4.237799999999999727e+02 3.622399999999999741e-05 -1.349926935204555389e-04 2.082651136093256273e-04 2.751526360114946342e-05 4.159124604965449607e-05
4.234900000000000091e+02 3.516899999999999947e-07 -1.743655624639265376e-04 1.744923924834945663e-04 -3.930751943016244792e-06 2.189012949989674132e-06
4.231899999999999977e+02 3.094899999999999794e-05 -1.237433023937605013e-04 1.829355727649459415e-04 3.537676748718195639e-05 2.626815539977654627e-05
4.228999999999999773e+02 1.969500000000000032e-05 -1.603038235555577474e-04 1.998219333278742520e-04 1.572300777208285495e-05 2.189012949981710836e-05
4.226100000000000136e+02 2.567299999999999967e-05 -1.321803457387945799e-04 1.829355727649459415e-04 2.751526360113159102e-05 2.407914244979682562e-05
4.223100000000000023e+02 2.778300000000000149e-05 -1.349926935204683325e-04 1.913787530463972896e-04 2.358451165811534453e-05 3.064618129973598417e-05
4.220199999999999818e+02 9.143900000000000663e-06 -1.546791279921974486e-04 1.773067859106450337e-04 -7.861503886032489584e-06 2.189012949981710836e-05
4.217300000000000182e+02 2.356300000000000123e-05 -1.181186068304002025e-04 1.660492122020303975e-04 3.930751943016244792e-06 3.502420719971533413e-05
4.214300000000000068e+02 1.617799999999999994e-05 -1.181186068304002025e-04 1.519772450662653209e-04 2.358451165813322032e-05 1.313407769988827313e-05
4.211399999999999864e+02 2.743200000000000095e-05 -1.040568679220186187e-04 1.604204253477294897e-04 7.861503886050365367e-06 3.940223309967477543e-05
4.208500000000000227e+02 2.004600000000000086e-05 -1.096815634853789311e-04 1.491628516391148805e-04 -1.965375971509909805e-05 4.159124604965449607e-05
4.205500000000000114e+02 1.336399999999999944e-05 -1.209309546120867487e-04 1.491628516391148805e-04 4.716902331623068907e-05 -4.378025899959439601e-06
4.202599999999999909e+02 2.145299999999999941e-05 -1.040568679220186187e-04 1.491628516391020870e-04 1.572300777208285495e-05 2.626815539977654627e-05
4.199700000000000273e+02 2.461799999999999876e-06 -1.040568679220186187e-04 1.069469502318196643e-04 -2.751526360113159102e-05 1.751210359985766707e-05
4.196700000000000159e+02 1.266099999999999957e-05 -1.040568679220314123e-04 1.294620976490361026e-04 3.930751943016244792e-06 1.751210359984771273e-05
4.193799999999999955e+02 5.978700000000000034e-06 -1.237433023937605013e-04 1.350908845033498039e-04 1.572300777208285495e-05 0.000000000000000000e+00
4.190899999999999750e+02 2.250799999999999863e-05 -6.749634676023416623e-05 1.125757370861205721e-04 -1.179225582906661016e-05 4.159124604965449607e-05
4.187900000000000205e+02 7.385499999999999846e-06 -9.843217235867109994e-05 1.125757370861205721e-04 -1.572300777208285495e-05 1.970111654983738771e-05
4.185000000000000000e+02 1.160600000000000035e-05 -7.593339010525545119e-05 9.850376995035549550e-05 -7.861503886032489584e-06 2.189012949981710836e-05
4.181999999999999886e+02 9.847299999999999722e-06 -7.312104232358168502e-05 9.568937652320504161e-05 0.000000000000000000e+00 1.751210359985766707e-05
4.179100000000000250e+02 2.532199999999999913e-05 -6.468399897856041362e-05 1.153901305132710260e-04 -3.930751943016244792e-06 4.159124604964454174e-05
4.176200000000000045e+02 3.446599999999999832e-05 -5.062226007016603626e-05 1.210189173675847409e-04 5.109977525926481134e-05 2.626815539978650060e-05
4.173199999999999932e+02 2.813499999999999829e-06 -6.749634676023416623e-05 7.317422910597580976e-05 7.861503886032489584e-06 0.000000000000000000e+00
4.170299999999999727e+02 7.033799999999999893e-07 -7.593339010526823122e-05 7.598862253313907078e-05 -3.930751943016244792e-06 2.189012949979719800e-06
4.167400000000000091e+02 -1.758399999999999970e-06 -7.312104232358168502e-05 7.317422910597580976e-05 -4.323827137321444258e-05 2.407914244979682562e-05
4.164399999999999977e+02 1.055100000000000071e-06 -7.593339010525545119e-05 7.880301596028952468e-05 7.861503886050365367e-06 -2.189012949979719800e-06
4.161499999999999773e+02 -4.220300000000000065e-06 -7.312104232359447860e-05 6.473104882452444808e-05 -1.965375971509909805e-05 4.378025899959439601e-06
4.158600000000000136e+02 2.461800000000000045e-05 -7.312104232358168502e-05 1.238333107947351948e-04 1.965375971509909805e-05 2.845716834976622125e-05
4.155600000000000023e+02 -5.626999999999999657e-06 -6.187165119688664745e-05 5.347347511590983216e-05 -1.965375971509909805e-05 4.378025899959439601e-06
4.152699999999999818e+02 1.441900000000000035e-05 -4.499756450681851748e-05 7.035983567882535586e-05 1.179225582906661016e-05 1.313407769988827313e-05
4.149800000000000182e+02 2.110100000000000007e-05 -2.249878225340286195e-05 6.473104882452444808e-05 3.144601554416570990e-05 1.532309064987794642e-05
4.146800000000000068e+02 1.055100000000000071e-06 -3.937286894347099869e-05 4.221590140729521623e-05 -1.179225582904873438e-05 8.756051799918879202e-06
4.143899999999999864e+02 7.033800000000000317e-06 -4.218521672514475809e-05 5.628786854306028605e-05 -7.861503886050365367e-06 1.532309064987794642e-05
4.141000000000000227e+02 -1.125399999999999931e-05 -5.905930341521288806e-05 3.940150798013196198e-05 -3.930751943034119728e-06 -1.313407769989822747e-05
4.138000000000000114e+02 -8.792200000000000286e-06 -5.062226007016603626e-05 3.377272112584384778e-05 -5.109977525924693555e-05 1.532309064987794642e-05
4.135099999999999909e+02 4.923599999999999751e-06 -4.780991228849227687e-05 5.628786854306028605e-05 -1.965375971509909805e-05 1.751210359985766707e-05
4.132099999999999795e+02 -7.737199999999999376e-06 -5.343460785185258246e-05 3.940150798014476234e-05 -2.358451165811534453e-05 2.189012949979719800e-06
4.129200000000000159e+02 -1.758399999999999970e-06 -4.218521672514475809e-05 3.940150798014476234e-05 -1.179225582904873438e-05 4.378025899959439601e-06
4.126299999999999955e+02 -7.033800000000000317e-06 -5.905930341520010125e-05 4.784468826160892437e-05 -1.179225582904873438e-05 -2.189012949979719800e-06
4.123299999999999841e+02 1.723299999999999916e-05 -2.249878225341565214e-05 5.910226197021073994e-05 2.751526360113159102e-05 1.313407769988827313e-05
4.120400000000000205e+02 -6.682099999999999940e-06 -4.780991228849227687e-05 3.377272112583105419e-05 0.000000000000000000e+00 -1.094506474990855418e-05
