# Supplementary material for: Theoretical and experimental analysis of circularly polarized luminescence spectrophotometers for artifact-free measurements using a single CCD camera
Source: Nat Commun. 2023 Feb 24;14:1065. doi: 10.1038/s41467-023-36782-9 (PMC9958114; doi:10.1038/s41467-023-36782-9)
Supplement: Supplementary file 3 — Source Data [file 41467_2023_36782_MOESM3_ESM.zip › LesDataPubli/Camphorquinone/ArmsImbalance/R_Roue_02_0.cpl]

# lambda CPL Fluo Track1(+) Track2(+) Track1(-) Track2(-)
# tint= 1.0, HSS= 2, Gain= 0
# les lignes 95 115 135 155
# Nacc= 40
#  max somme 4 fluo : 71085.5
698.32 1.3364e-05 0.0042403 3233.3 3279.4 3233.8 3280.9
698.06 -5.9787e-06 0.0042463 3233.8 3280.1 3234 3279.8
697.8 2.8135e-06 0.0043057 3234 3281.4 3234.5 3282.1
697.55 1.6881e-05 0.0043704 3234.7 3283.9 3233.8 3284.3
697.29 7.0338e-07 0.0043958 3235.1 3282.3 3236.9 3284.1
697.04 -6.1194e-05 0.0044563 3234.4 3286.8 3236.7 3284.8
696.78 -1.864e-05 0.0044657 3235.3 3286.1 3236.2 3285.8
696.53 1.864e-05 0.0044974 3236.9 3286.9 3235.3 3286.5
696.27 7.0338e-06 0.0045899 3237.8 3287.3 3238.5 3288.6
696.02 -3.8686e-06 0.0046655 3238.7 3289.9 3239.1 3290
695.76 -2.5673e-05 0.0047288 3239.7 3292.1 3239.9 3290.5
695.51 -3.4466e-05 0.0047292 3239.4 3293.3 3239 3290.4
695.25 -7.0338e-05 0.0047552 3239.9 3293.5 3241 3289.6
694.99 -1.0199e-05 0.0048653 3239.9 3295.3 3240.9 3295.6
694.74 -6.6821e-06 0.0049215 3241.2 3297.2 3240.9 3296.4
694.48 -8.7922e-06 0.0049215 3240.4 3296.9 3241.3 3297.2
694.23 1.7584e-05 0.0049972 3243.3 3298.7 3241.2 3297.9
693.97 -4.0796e-05 0.0050717 3243.3 3299 3245.6 3298.5
693.71 -4.8181e-05 0.0051044 3243.6 3301 3245.1 3299
693.46 -3.341e-05 0.0051916 3245.5 3302.4 3246.2 3300.8
693.2 1.3012e-05 0.0051959 3245.8 3300.8 3246.4 3302.3
692.94 2.1805e-05 0.0052377 3247.4 3302.7 3245.7 3302.5
692.69 -1.7584e-06 0.0053337 3247.5 3306.3 3246.3 3305
692.43 -1.8991e-05 0.0053594 3248.1 3305.4 3248.7 3304.7
692.17 1.4771e-05 0.0053812 3247.5 3305.4 3248.3 3307.2
691.92 3.7631e-05 0.0054885 3249.8 3307.8 3248.9 3309.6
691.66 -6.6118e-05 0.005486 3247.9 3309.7 3250.6 3307.7
691.4 2.8135e-06 0.0055205 3250.2 3308.3 3250.7 3309.1
691.15 -2.1101e-05 0.0056189 3250.3 3312.3 3251.2 3311.6
690.89 -7.491e-05 0.0056334 3250.8 3314.4 3251.5 3309.7
690.63 -1.4419e-05 0.0056974 3249.8 3313.2 3252.8 3315.1
690.38 1.7936e-05 0.0058078 3253.5 3315.1 3253.6 3316.5
690.12 -1.4068e-06 0.0058489 3252.7 3317.8 3253.1 3318.1
689.86 9.8473e-06 0.0058398 3254 3318.1 3252.1 3316.9
689.6 -3.2355e-05 0.0059242 3254 3319.6 3255.1 3318.3
689.35 2.9894e-05 0.0060315 3256.4 3320 3256.2 3322
689.09 -2.497e-05 0.0060603 3254.8 3322.5 3256.8 3322.7
688.83 -1.6529e-05 0.0060659 3256 3323.1 3256 3322
688.57 -1.4771e-05 0.0061261 3255.6 3322.8 3258.4 3324.6
688.32 4.3258e-05 0.0062045 3259 3325 3257 3326
688.06 1.6178e-05 0.006214 3259 3323.7 3259.5 3325.4
687.8 1.7233e-05 0.0062938 3259.3 3325.5 3260.6 3328
687.54 -3.7631e-05 0.0062467 3257.4 3328.1 3258.3 3326.2
687.29 -3.0597e-05 0.0063733 3260.5 3329.3 3261.2 3328
687.03 7.0338e-07 0.0064398 3261.4 3329.6 3262.2 3330.5
686.77 3.8686e-06 0.0064964 3262.2 3332.1 3261.6 3331.8
686.51 -1.7584e-05 0.0066149 3263.1 3334.7 3264 3334.4
686.25 -3.1652e-05 0.006622 3263.2 3334.2 3265.3 3334
685.99 1.7233e-05 0.0066448 3263.8 3334.7 3263.8 3336
685.74 -2.0046e-05 0.0067616 3264.2 3337.2 3266.8 3338.4
685.48 3.8686e-06 0.0067721 3267.4 3338 3265.5 3336.4
685.22 -2.1101e-06 0.0069167 3268.3 3339.8 3269.1 3340.4
684.96 3.5169e-06 0.0069793 3268.3 3341.6 3269.3 3342.9
684.7 -4.0796e-05 0.0070201 3269.3 3345.1 3268.8 3341.8
684.44 3.9389e-05 0.007013 3269.9 3341.8 3269 3343.8
684.18 1.5474e-05 0.0071396 3272.4 3347 3269.2 3344.8
683.93 5.3457e-05 0.0071889 3272 3346 3270.6 3348.4
683.67 -4.0093e-05 0.0072205 3271 3347.8 3273.2 3347.2
683.41 -4.572e-05 0.0073324 3273.4 3352.1 3273.1 3348.6
683.15 7.7372e-06 0.0073732 3273.7 3349.5 3275.2 3351.6
682.89 3.4817e-05 0.007427 3273.5 3352.2 3273.5 3354.7
682.63 -1.1957e-05 0.0075131 3275.2 3355.7 3274.7 3354.4
682.37 -2.2156e-05 0.0075177 3275.4 3355.4 3275.6 3354
682.11 2.7432e-05 0.007689 3276.7 3359.3 3275.9 3360.5
681.85 -6.6821e-06 0.0077034 3277.1 3359 3278.1 3359.5
681.59 -1.1606e-05 0.0077456 3278.3 3360.6 3278.1 3359.6
681.33 -9.4956e-05 0.0078423 3278.5 3365.3 3279.8 3359.8
681.07 -2.708e-05 0.0079039 3281.1 3363.3 3281.6 3361.8
680.82 5.4512e-05 0.0079953 3282.4 3364.2 3281 3366.7
680.56 -4.6775e-05 0.0080417 3281.4 3367.4 3283 3365.8
680.3 -3.7279e-05 0.0081673 3283.3 3370.1 3284.5 3368.7
680.04 -1.2661e-05 0.0081159 3284 3368.8 3283 3366.9
679.78 -6.7876e-05 0.0082865 3284.7 3371.7 3288.2 3370.4
679.52 -5.2753e-06 0.0083196 3285.9 3373.4 3285.4 3372.6
679.26 -6.4711e-05 0.0084929 3287.6 3378.6 3288.5 3375
679 1.4419e-05 0.0085679 3289.3 3379.3 3287.7 3378.7
678.74 -6.9986e-05 0.0086347 3287.5 3381.4 3291 3379.8
678.48 -4.1499e-05 0.0086941 3290.2 3382.1 3291.3 3380.3
678.22 2.5322e-05 0.0087293 3291.5 3382.5 3289.8 3382.7
677.96 -2.919e-05 0.0088372 3290.9 3384.1 3294 3385.2
677.69 -1.6178e-05 0.0089269 3294.7 3388 3292.8 3384.9
677.43 -6.0139e-05 0.0089793 3294.2 3389.5 3294.8 3385.7
677.17 -4.2554e-05 0.0091453 3295.5 3393 3296.5 3391
676.91 3.0245e-05 0.0092048 3297 3393.1 3296 3394.2
676.65 -3.4817e-05 0.009241 3296.8 3394.7 3297.9 3393.4
676.39 -1.6178e-05 0.0093658 3299.2 3396.5 3299.9 3396.1
676.13 -6.3656e-05 0.0094583 3301 3399.2 3302.2 3395.9
675.87 -7.0338e-07 0.0095128 3300.5 3399.4 3301.7 3400.6
675.61 -8.0185e-05 0.00965 3303.5 3403.8 3305.1 3399.6
675.35 -1.6178e-05 0.0097105 3303.5 3403.4 3305.3 3404.1
675.09 -3.7279e-05 0.0097161 3302.2 3404 3305.6 3404.8
674.83 1.0551e-06 0.0098761 3306.4 3409 3304.9 3407.7
674.57 2.8135e-05 0.0099468 3307.8 3408.5 3307 3409.7
674.3 1.2794e-17 0.01005 3306.5 3412.1 3308.1 3413.6
674.04 3.0597e-05 0.010109 3308.9 3412.3 3308.8 3414.5
673.78 -2.5322e-05 0.010282 3309.9 3418.8 3310.5 3417.6
673.52 -1.1606e-05 0.010312 3311.6 3418.5 3311.4 3417.5
673.26 -2.6025e-05 0.010453 3312.2 3421.1 3314.3 3421.4
673 -5.2753e-05 0.010425 3311.6 3420.9 3314.4 3420.1
672.74 4.5368e-05 0.010572 3314.5 3423.3 3313.8 3425.8
672.47 3.5169e-06 0.010594 3315.9 3425 3314.4 3423.8
672.21 -4.9588e-05 0.010777 3315.1 3428.8 3319 3429.2
671.95 1.8288e-05 0.010847 3318 3431.3 3316.5 3431.1
671.69 -5.9435e-05 0.010959 3317.7 3435.4 3319.2 3432.7
671.43 -5.205e-05 0.011029 3320.3 3436.9 3319.9 3432.8
671.16 -4.4665e-05 0.011151 3322.4 3437.4 3323.5 3435.3
670.9 -6.8931e-05 0.01128 3321.8 3442.4 3323.9 3439.7
670.64 4.1499e-05 0.011399 3324.5 3442.8 3323.8 3445.2
670.38 -8.4757e-05 0.011507 3325.3 3446.5 3328.5 3443.7
670.12 -4.8885e-05 0.011554 3326.9 3447.1 3328.3 3445
669.85 8.4054e-05 0.011682 3330 3446.9 3328.3 3451.1
669.59 -8.0537e-05 0.011822 3328.6 3454.9 3331.1 3451.7
669.33 -1.6881e-05 0.011826 3331.4 3454.7 3329.2 3451.3
669.07 8.4405e-06 0.01193 3331.1 3454.2 3332.5 3456.2
668.8 -2.7432e-05 0.012057 3333.2 3457.2 3335.2 3457.3
668.54 -8.2647e-05 0.012195 3334.3 3461.3 3338.1 3459.2
668.28 -4.6423e-05 0.012273 3334.5 3463 3337.8 3463
668.02 -1.8288e-05 0.012417 3338 3465.5 3339.5 3465.7
667.75 4.2554e-05 0.012482 3340.9 3465.2 3339.9 3467.3
667.49 5.9787e-06 0.012674 3340.6 3471.4 3341.9 3473.1
667.23 -9.1087e-05 0.012721 3341.2 3475.6 3342.8 3470.7
666.96 -8.2647e-05 0.012834 3342.5 3474.5 3347.5 3473.7
666.7 -3.5521e-05 0.013002 3344.6 3480.3 3346 3479.2
666.44 -1.0199e-05 0.013124 3345.3 3483.9 3345.9 3483.8
666.17 -6.8228e-05 0.013285 3347.8 3488.7 3348.8 3484.9
665.91 -0.00010375 0.013212 3346.8 3486.4 3349.8 3482
665.65 -3.6224e-05 0.013467 3351.4 3490.3 3352.6 3489
665.38 -4.994e-05 0.013504 3351.7 3492.1 3352.6 3489.5
665.12 -1.0551e-05 0.013678 3354.5 3493.2 3356.3 3494.2
664.86 -3.4466e-05 0.013761 3354.4 3497.9 3355.4 3496.4
664.59 5.9084e-05 0.013977 3358.3 3501.2 3356.4 3503.5
664.33 -2.919e-05 0.014114 3362.1 3504.3 3361.3 3501.4
664.07 -9.5308e-05 0.014231 3360.3 3508.2 3363.9 3505
663.8 -2.0046e-05 0.014334 3363 3508.5 3364.6 3508.7
663.54 -7.0338e-06 0.014426 3364.8 3510.4 3365.5 3510.7
663.28 -7.491e-05 0.014519 3362.8 3515.7 3366 3513.5
663.01 -3.1652e-06 0.014668 3367 3517.7 3366.7 3517.2
662.75 -1.4771e-05 0.014885 3369.7 3520.8 3371.7 3521.8
662.48 3.6224e-05 0.014897 3369.1 3521.8 3369.3 3524.7
662.22 -8.6164e-05 0.01511 3371.6 3530.1 3373 3525.4
661.95 -4.2554e-05 0.015234 3372.8 3531.4 3374.6 3530.1
661.69 -5.9787e-05 0.015498 3376.1 3537.9 3378 3535.5
661.43 -8.1944e-05 0.015548 3378.8 3538.9 3379.5 3533.9
661.16 2.5322e-05 0.015662 3378.5 3538.7 3380.1 3542
660.9 -5.627e-06 0.015812 3380.1 3543 3382.2 3544.7
660.63 1.2661e-05 0.015895 3382.7 3545.3 3382.2 3545.7
660.37 -4.994e-05 0.016065 3383.8 3549.2 3386.5 3548.3
660.1 3.7279e-05 0.016183 3384.3 3552.1 3384.7 3555.2
659.84 -4.572e-06 0.016362 3391.2 3559.5 3385.2 3553.1
659.57 -9.1439e-05 0.016447 3388.8 3559.5 3391.3 3555.5
659.31 -1.2661e-05 0.016574 3392.7 3561.6 3390.9 3558.9
659.04 5.416e-05 0.016896 3395.2 3567.4 3394.2 3570.3
658.78 -4.2203e-06 0.017026 3396.4 3571.2 3397.1 3571.6
658.51 -8.7922e-06 0.016946 3397 3568.6 3397.1 3568
658.25 -6.1194e-05 0.017249 3397.3 3577.2 3401 3576.6
657.98 9.4956e-06 0.017487 3401.8 3578.1 3406.1 3583
657.72 1.5123e-05 0.017538 3403.2 3580.5 3405.3 3583.7
657.45 -0.00011852 0.017741 3403.6 3588.7 3409.1 3585.7
657.19 1.7584e-06 0.017868 3408.3 3589 3408.9 3589.8
656.92 -6.7173e-05 0.018034 3409.9 3595 3411.4 3591.7
656.66 -8.8274e-05 0.018196 3413 3598.3 3414.5 3593.6
656.39 -3.8686e-06 0.01835 3413.3 3599.7 3415.7 3601.8
656.13 -0.00010269 0.018505 3412.3 3608.1 3416.3 3604.8
655.86 -3.2355e-05 0.018833 3417.8 3611.6 3421.8 3613.4
655.6 -2.3563e-05 0.018851 3418.6 3614.6 3419.2 3613.5
655.33 1.9695e-05 0.019004 3421.8 3615.3 3422.4 3617.3
655.06 -9.9528e-05 0.019176 3423.1 3624 3424.1 3617.9
654.8 -6.7173e-05 0.019423 3426.4 3628.4 3427.4 3624.5
654.53 -8.3702e-05 0.019606 3430.4 3630.6 3432.2 3626.5
654.27 5.1698e-05 0.019689 3430.2 3628.7 3432.2 3634.4
654 -6.3304e-06 0.019905 3433.3 3636.8 3433.8 3636.9
653.74 -9.1791e-05 0.020123 3436.5 3643.8 3437.7 3638.4
653.47 -9.3549e-05 0.020198 3438.6 3645.4 3438.8 3639
653.2 1.2661e-05 0.020485 3443.5 3648.8 3441.8 3648
652.94 3.2707e-05 0.020683 3444.9 3655.3 3441.6 3654.3
652.67 -2.5673e-05 0.020743 3444.4 3655.6 3445.5 3654.9
652.4 -4.783e-05 0.020826 3442.2 3657.9 3447 3659.2
652.14 6.2249e-05 0.021145 3450.3 3663 3449.3 3666.4
651.87 -8.2647e-05 0.021272 3451.3 3669.3 3452.7 3664.8
651.6 3.0949e-05 0.021525 3453.7 3669.4 3457.5 3675.5
651.34 -8.7219e-05 0.021785 3452.1 3681.4 3459 3682.1
651.07 6.5414e-05 0.021892 3461.5 3683.1 3455.6 3681.9
650.8 -2.075e-05 0.022084 3462.4 3683.7 3464.9 3684.8
650.54 -3.4114e-05 0.022246 3461.2 3689.9 3464.9 3691.2
650.27 -6.7876e-05 0.022503 3466.1 3696.7 3468.5 3694.3
650 -8.0537e-05 0.022755 3472.3 3703.7 3470.9 3696.5
649.74 -9.0384e-05 0.023013 3472.2 3707.8 3476.3 3705.5
649.47 -4.1851e-05 0.023154 3473.8 3711.2 3476.2 3710.6
649.2 -6.0491e-05 0.023375 3477.6 3716.3 3479.6 3714
648.94 -6.5062e-05 0.023556 3480.4 3720.8 3481.8 3717.5
648.67 2.3915e-05 0.023801 3484.6 3726.9 3481.2 3725.2
648.4 -7.0338e-07 0.024023 3487.7 3728.2 3488.7 3729.1
648.13 -8.7571e-05 0.024282 3488.8 3738.3 3490.9 3734.1
647.87 -0.00011606 0.024384 3487.3 3741.7 3492.1 3738.2
647.6 -8.1592e-05 0.024617 3495.7 3744.3 3496.5 3739.3
647.33 -0.00014841 0.024801 3492.3 3752 3497.7 3746.9
647.06 -0.00014912 0.025116 3498.9 3757.2 3503.8 3751.4
646.8 -0.00016248 0.025238 3500.5 3761.4 3504.3 3753.7
646.53 1.5123e-05 0.025371 3502.7 3761.7 3502.5 3762.5
646.26 -6.3304e-05 0.025687 3503.9 3768 3510.2 3769.8
645.99 2.4618e-05 0.025973 3508.9 3775.1 3510.2 3778.1
645.73 -5.205e-05 0.026089 3512.6 3776.9 3515.2 3775.8
645.46 -5.5919e-05 0.026434 3515.3 3784.8 3519.7 3785.2
645.19 5.5567e-05 0.02664 3515.7 3786.7 3521.2 3796.1
644.92 -6.1897e-05 0.026863 3518.4 3796.7 3523.2 3797.2
644.65 -3.9037e-05 0.027128 3524.1 3806.9 3521.7 3801.6
644.39 1.2309e-05 0.027364 3530.8 3804.1 3531 3805.2
644.12 -0.00013399 0.027693 3533.7 3813.8 3538.2 3808.8
643.85 -0.00015932 0.027831 3533.5 3822.3 3535.5 3813
643.58 -3.0245e-05 0.028097 3538.7 3823.8 3538.8 3821.8
643.31 -0.00012766 0.028338 3537.5 3830.8 3543.9 3828.2
643.05 -5.8732e-05 0.028614 3540.8 3836.2 3545.9 3837.1
642.78 -7.4206e-05 0.028889 3546.5 3839.9 3552.5 3840.6
642.51 3.6224e-05 0.029125 3556 3846.2 3550.7 3843.4
642.24 -7.6668e-05 0.029401 3553.6 3854.6 3556.1 3851.6
641.97 -0.00015228 0.029609 3557.1 3859.5 3561.2 3852.8
641.7 -7.913e-05 0.029984 3564.5 3867 3564.4 3861.4
641.43 -7.491e-05 0.030162 3564.3 3874.5 3563.1 3868
641.16 -2.1101e-06 0.030455 3570.3 3877 3568.5 3875
640.9 3.5169e-06 0.030722 3572.2 3881.6 3573.2 3882.9
640.63 -5.6622e-05 0.031013 3576.6 3891.5 3575.8 3886.7
640.36 -0.00012801 0.031254 3573.8 3897.4 3581 3895.4
640.09 -6.6821e-05 0.03146 3578.9 3904.1 3579.5 3899.9
639.82 -7.8075e-05 0.031702 3584.1 3907.4 3585.1 3902.8
639.55 -8.0537e-05 0.032069 3588.6 3913.1 3592.5 3911.3
639.28 -0.00014806 0.032263 3592 3918.2 3596.8 3912.4
639.01 -3.8334e-05 0.032649 3595.4 3929 3595.7 3926.6
638.74 -3.4817e-05 0.032905 3597.1 3933.2 3600.6 3934.2
638.47 0.00011535 0.033289 3607.5 3935.9 3606.2 3942.7
638.2 -0.00016529 0.033465 3605.3 3945.4 3612.8 3941.2
637.94 -0.00012309 0.033829 3611.7 3953.9 3615.8 3949.3
637.67 -0.00013435 0.034108 3614.5 3959.6 3620.4 3956
637.4 -8.8626e-05 0.034391 3614.2 3966.3 3622.2 3968
637.13 -1.7584e-05 0.034694 3622.8 3972.6 3624.1 3972.7
636.86 -0.00011676 0.03498 3627.2 3978.8 3631.6 3975
636.59 -0.00024196 0.035452 3627.8 3996.2 3635.5 3986.6
636.32 -0.00013821 0.035666 3635.8 3997.7 3637.8 3989.9
636.05 9.8473e-06 0.036019 3639.6 4000.5 3642.4 4004
635.78 -0.00016565 0.036071 3640.9 4010.1 3640.7 3998.2
635.51 -0.00014595 0.036671 3648.8 4018.3 3653.2 4012.4
635.24 -2.919e-05 0.03691 3651.7 4023.4 3652.5 4022.1
634.97 2.6025e-05 0.037445 3662.5 4035.9 3657 4032.3
634.7 1.7584e-06 0.037695 3657.1 4043.7 3658.9 4045.7
634.43 -0.00012907 0.037875 3663.8 4046 3667.7 4040.8
634.16 -2.2156e-05 0.038299 3670.6 4052.7 3672.3 4052.9
633.89 -0.00019835 0.038583 3671.7 4062.1 3679.3 4055.6
633.62 9.1439e-06 0.038926 3676.5 4065.6 3680.5 4070.4
633.35 -0.00010551 0.039365 3681.6 4082 3683.9 4076.8
633.08 -9.3198e-05 0.039258 3679.6 4075.7 3686 4075.4
632.81 -4.8885e-05 0.039707 3685.4 4086.5 3689.5 4087.1
632.53 -6.7173e-05 0.040099 3689.3 4094.7 3695.9 4096.5
632.26 -0.00015932 0.040454 3694.5 4109.1 3697.4 4100.7
631.99 -5.9435e-05 0.040555 3697.1 4107.9 3698.6 4105.1
631.72 -0.00011993 0.041039 3701.3 4117.5 3708.4 4116.1
631.45 7.1393e-05 0.041338 3707.3 4122.5 3707.2 4127.5
631.18 -8.5109e-05 0.041589 3709.7 4132.8 3711.4 4128.4
630.91 -3.8686e-06 0.042028 3715.6 4141.5 3715.4 4141
630.64 -9.2846e-05 0.042324 3721 4148.8 3721.8 4142.9
630.37 -0.00013048 0.042595 3722.6 4159.1 3722.4 4149.6
630.1 -0.00010938 0.043019 3727.6 4165.6 3730.2 4160.5
629.83 -0.00016776 0.043427 3730.9 4173.6 3738.8 4169.6
629.56 -0.00016705 0.043811 3739.3 4180.2 3745.9 4174.9
629.28 -5.8029e-05 0.044099 3741.3 4188.5 3744 4187
629.01 -0.00010093 0.04446 3742.3 4198 3748.7 4197.3
628.74 -0.00015509 0.045205 3752.8 4217.9 3757.3 4211.4
628.47 -1.1606e-05 0.045231 3758.4 4213 3757.9 4211.8
628.2 -0.00010023 0.045805 3763.1 4226.3 3768.3 4224.3
627.93 -0.00014032 0.046192 3768.7 4236.7 3773.1 4231.1
627.66 -4.7478e-05 0.046697 3777.2 4245.4 3779 4243.8
627.38 -0.00010093 0.046865 3773.5 4253.2 3779 4251.5
627.11 -0.00018745 0.047435 3785.7 4269.1 3786.5 4256.5
626.84 -0.00016318 0.048007 3790.3 4280.3 3794.8 4273.2
626.57 -0.00014701 0.048387 3797.4 4286.1 3802 4280.1
626.3 -0.00021734 0.048714 3797.7 4295.3 3806.8 4289
626.03 -2.3211e-05 0.049128 3804.8 4299 3810.9 4303.5
625.75 -8.3702e-05 0.049496 3813 4312 3813.2 4306.2
625.48 -0.00012063 0.049998 3820 4326.4 3817.9 4315.8
625.21 -0.0002817 0.050256 3817.9 4334.2 3825 4321.3
624.94 -3.5521e-05 0.050818 3828.5 4340.2 3830.2 4339.4
624.67 -9.3198e-05 0.051394 3835.1 4354.5 3838.4 4351.2
624.39 -0.00019343 0.051592 3838.4 4360.2 3843.4 4351.4
624.12 -0.00011289 0.052236 3848.7 4370.5 3853.1 4366.9
623.85 -0.00010902 0.05277 3853.1 4387.8 3854.7 4381.6
623.58 -6.2952e-05 0.053166 3855.4 4396 3858.9 4395
623.3 -0.00021875 0.053582 3863.4 4407.9 3867.3 4396.2
623.03 0.00013681 0.054261 3872.8 4413.4 3873.3 4423.6
622.76 -0.00014947 0.054594 3879.2 4426 3882.8 4418.9
622.49 -0.00021699 0.055103 3878.6 4441.6 3887.6 4435.2
622.21 -0.0002082 0.055295 3882 4445.3 3890.4 4439
621.94 -1.5474e-05 0.056068 3893.9 4460.4 3896 4461.3
621.67 -0.00024267 0.056692 3901.6 4482.6 3904 4467.7
621.4 -0.00018534 0.056972 3903.9 4484.4 3910.1 4477.4
621.12 -0.00013153 0.057555 3915.7 4494.7 3918.6 4488.3
620.85 -0.0001143 0.058017 3922.1 4505 3924.1 4498.9
620.58 4.4665e-05 0.058314 3922.2 4511.1 3922.9 4515
620.31 3.13e-05 0.058738 3930.8 4514.7 3934.9 4521
620.03 -8.1592e-05 0.059028 3932 4532.9 3930.9 4526.1
619.76 -0.00018182 0.059523 3944.1 4538.8 3946.2 4528
619.49 -1.4068e-05 0.060029 3949.7 4558.3 3938.8 4546.4
619.21 -0.00035063 0.060544 3949.2 4566.8 3960.5 4553.2
618.94 -0.00016494 0.061103 3952.8 4578.5 3962.1 4576.1
618.67 -0.00025146 0.061259 3962.1 4582.2 3967.1 4569.2
618.39 -0.00014454 0.062127 3971.6 4599.3 3977 4594.4
618.12 -0.00012661 0.062664 3978.5 4610 3984.7 4607.2
617.85 -0.00011008 0.062914 3983.3 4615.7 3987.3 4611.9
617.57 -0.00022121 0.063837 3992.5 4640.9 3998.8 4631.6
617.3 -5.3457e-05 0.064379 4001.3 4650.8 4002.3 4648
617.03 -0.00015721 0.065024 4011.7 4660.5 4019.2 4656.8
616.75 -0.00021981 0.065597 4015.3 4680.2 4022.1 4671.4
616.48 -0.0001259 0.066067 4023.2 4693.7 4021.9 4683.5
616.21 -0.00020257 0.066408 4026.1 4696.5 4034 4690
615.93 -0.00018253 0.067094 4031.3 4717.7 4036.5 4709.9
615.66 -0.00010234 0.067269 4041.1 4715.9 4041.6 4709.1
615.38 -0.00027361 0.067866 4044.3 4729.1 4055.7 4721
615.11 -0.00015756 0.068383 4052.4 4740.4 4058.8 4735.5
614.84 1.8991e-05 0.069273 4065 4759.9 4064.6 4760.9
614.56 -7.1041e-05 0.069557 4071.7 4762.3 4075.4 4761.1
614.29 -0.0001864 0.070091 4071 4783.7 4077 4776.6
614.01 -9.3549e-05 0.070895 4085.6 4799.3 4086.8 4793.8
613.74 -0.00035239 0.071426 4092.7 4811.8 4102.3 4796.4
613.47 -0.00013012 0.072044 4096.4 4827.9 4100.3 4822.6
613.19 2.1101e-06 0.072524 4104 4830.4 4110.2 4836.7
612.92 -0.00015228 0.07335 4116.2 4858.8 4116.6 4848.4
612.64 -5.1347e-05 0.07382 4116.4 4862.4 4126.2 4868.6
612.37 -0.00015298 0.074326 4130.6 4875.3 4134.8 4868.6
612.09 -0.00031054 0.075074 4133.7 4899.2 4143.2 4886.6
611.82 -0.00016776 0.075638 4146 4912.5 4144.8 4899.4
611.54 -4.9588e-05 0.076283 4156 4914 4162.1 4916.5
611.27 -6.1194e-05 0.077043 4167.6 4931.8 4171.7 4931.5
611 -0.00013892 0.077361 4167.2 4941.7 4175.8 4940.5
610.72 -0.00011219 0.078111 4188.5 4960.4 4182.8 4946.7
610.45 -0.00022754 0.078956 4188.2 4984.1 4193.3 4973
610.17 -0.00029155 0.079719 4193.9 4999.1 4207.7 4992.1
609.9 -0.00036083 0.080525 4200.3 5023.2 4214.6 5011.9
609.62 -0.00027924 0.081304 4218.1 5035.9 4226.7 5024.7
609.35 -0.00039002 0.081581 4216.6 5045.9 4230.6 5032.1
609.07 -0.00014876 0.082631 4238.1 5061.6 4243.6 5056.6
608.8 -0.00032848 0.083352 4238.3 5092.4 4244.8 5075.6
608.52 -0.00022262 0.0837 4247.2 5092 4253.8 5082.7
608.25 -0.00028733 0.084467 4260.2 5105.1 4270.2 5094.7
607.97 -0.00030984 0.085373 4270.9 5128.7 4279.6 5115.5
607.7 -0.0003334 0.085916 4272.9 5140.3 4288.2 5131.9
607.42 -0.00015439 0.086607 4288.3 5153 4293.8 5147.4
607.15 -0.0003436 0.087528 4297.8 5186.8 4299.3 5163.9
606.87 -0.00018253 0.088276 4308.1 5189 4318.1 5185.9
606.59 -0.00018886 0.089254 4322.6 5219.3 4322.8 5206
606.32 -0.00045966 0.08976 4328.8 5235.6 4334 5208.2
606.04 -0.00038123 0.090423 4332.1 5252 4338.4 5231.2
605.77 -0.00019659 0.091543 4351.8 5270 4353.7 5257.9
605.49 -7.4206e-05 0.092211 4364.8 5279.6 4363.4 5273
605.22 3.8686e-06 0.092988 4367.7 5298.7 4369.1 5300.5
604.94 -0.00031582 0.093487 4374.3 5311.3 4385.7 5300.2
604.67 -0.00025673 0.094364 4382.7 5333.5 4392.6 5325.1
604.39 -0.00021981 0.095427 4402.8 5357 4405.5 5344.1
604.11 -0.00033868 0.096198 4407.2 5379.2 4414.9 5362.8
603.84 -0.00019519 0.097043 4419.7 5393 4426.1 5385.5
603.56 -0.00039389 0.097678 4427.3 5409.4 4439.3 5393.3
603.29 -0.00033797 0.098951 4441.2 5441.9 4450.1 5426.8
603.01 -0.0002184 0.099767 4457.9 5450.6 4466.1 5443.4
602.73 -0.00023387 0.10045 4459.6 5467.5 4474.2 5465.4
602.46 -0.0004572 0.10137 4463.8 5499.7 4482.6 5486
602.18 -0.00022508 0.10241 4483.2 5515.8 4495.2 5511.7
601.91 -0.00041288 0.10311 4497 5532.2 4510.2 5516
601.63 -0.00027783 0.10442 4516.2 5558.1 4526.2 5548.3
601.35 -0.00030702 0.10495 4517.6 5577.6 4526.6 5564.9
601.08 -0.00038791 0.10602 4535.1 5599.2 4545.7 5582.2
600.8 -0.00042554 0.10705 4542.4 5628.3 4554.5 5610.2
600.52 -0.00040585 0.10788 4553.1 5644.5 4567.3 5629.8
600.25 -0.00016811 0.10887 4570.9 5660.9 4577.6 5655.7
599.97 -0.00024478 0.10954 4581.3 5675.2 4589.9 5666.4
599.69 -0.0003531 0.11097 4599.4 5712.4 4607.2 5695.1
599.42 -0.00024618 0.11161 4613.3 5719.9 4618.7 5707.8
599.14 -0.00027819 0.11284 4619.1 5756.4 4627.1 5744.6
598.86 -0.00030597 0.11375 4634 5777.7 4639 5760.9
598.59 -0.00054617 0.11458 4638.6 5803.8 4651.1 5777.5
598.31 -0.00019554 0.11549 4653.5 5810.6 4664 5807.2
598.03 -0.00026904 0.11683 4671.6 5841.6 4683.3 5834.2
597.76 -0.00024794 0.11783 4681.9 5869.8 4689.8 5860.2
597.48 -0.00033903 0.11867 4695.9 5887.6 4705.2 5872.8
597.2 -0.00032004 0.11991 4707.6 5916.6 4719.7 5906
596.93 -0.00020363 0.12074 4725.4 5931.9 4729.6 5921.6
596.65 -0.00019343 0.12175 4739.8 5955.8 4741.5 5943.8
596.37 -0.00051382 0.12327 4747.9 6000.6 4761.9 5978.1
596.09 -0.00016354 0.12413 4761.2 6005.6 4775.1 6007.8
595.82 -0.00051276 0.12551 4785.5 6047.1 4794.9 6020.2
595.54 -0.0004885 0.12635 4788.9 6060.1 4811.2 6047.6
595.26 -0.00048006 0.1276 4805.2 6092.7 4822.6 6076
594.98 -0.0004164 0.12861 4814.2 6123.4 4825.5 6105.1
594.71 -0.0003021 0.12967 4835.6 6136.4 4846.2 6125.5
594.43 -0.00025251 0.13129 4855.4 6177.2 4861 6164.9
594.15 -0.00038088 0.13212 4860.1 6202.9 4869.6 6185.3
593.87 -0.00014384 0.13348 4891.5 6217.4 4895 6210.7
593.6 -0.00027959 0.13424 4898.8 6243.2 4901 6225.6
593.32 -0.00025251 0.13578 4913.3 6277.2 4920.7 6266.6
593.04 -0.00019448 0.13685 4929 6296.9 4937.1 6291.1
592.76 -0.00022789 0.13774 4936.3 6319.2 4947.6 6314.2
592.49 -0.00043715 0.13952 4953.9 6372.3 4965.1 6352.5
592.21 -0.00029929 0.14019 4970.9 6370.9 4985.6 6364.3
591.93 -0.00041077 0.14188 4982.7 6424 4996.2 6408.4
591.65 -0.00057044 0.14318 5006.2 6448.7 5023.4 6425.3
591.37 -0.00020363 0.14461 5019.3 6481.1 5028.8 6476.2
591.1 -0.0003756 0.14537 5035.9 6498.8 5044.6 6480.8
590.82 -0.0004797 0.14733 5058.2 6554.4 5062.1 6524.2
590.54 -0.00019413 0.14829 5064.3 6560.5 5079.9 6562.3
590.26 -0.00023563 0.15 5082.9 6610.1 5092.7 6603
589.98 -0.00037807 0.15116 5103.2 6633.6 5115.5 6619.1
589.71 -0.00044278 0.15269 5123.9 6669.5 5136.1 6650.3
589.43 -0.00011922 0.15409 5135 6701.4 5142.7 6700.7
589.15 -0.0001864 0.15521 5162.9 6720 5166.1 6709.9
588.87 -0.00033164 0.15655 5173.6 6761.6 5177.5 6741.9
588.59 -0.00046388 0.15829 5189.4 6797.1 5208.4 6783.2
588.31 -0.00036329 0.15975 5206.7 6840.2 5213.8 6821.5
588.04 -0.00041253 0.16126 5235 6867.9 5241.2 6844.8
587.76 -0.00040128 0.16288 5249 6914.3 5252.1 6888.9
587.48 -5.7325e-05 0.16411 5265.6 6930 5268 6928.3
587.2 -0.0004368 0.16568 5290.1 6968.6 5298.7 6946.1
586.92 -0.00028627 0.1669 5301.9 7004.6 5300.7 6982.9
586.64 -0.0003443 0.16831 5314.6 7033.2 5324.1 7018.1
586.36 -0.00049764 0.17059 5339.8 7094 5349.8 7068.6
586.08 -0.00031828 0.17138 5340.4 7113.9 5351.6 7102.6
585.81 -0.0003756 0.17312 5378.5 7147.9 5381.5 7124.1
585.53 -0.00017303 0.17486 5383.6 7192.1 5392.2 7188.4
585.25 -0.00062495 0.17654 5407.6 7240 5419.9 7207.9
584.97 -0.00039565 0.17826 5422.6 7279.3 5433.7 7262.2
584.69 -0.00048779 0.17964 5443.4 7306.4 5458.7 7287.1
584.41 -0.00053457 0.18113 5458.1 7346.8 5473 7323.7
584.13 -0.00055567 0.18193 5467.4 7360.7 5488.4 7342.2
583.85 -0.00047689 0.18472 5513.7 7425.3 5519.9 7397.6
583.57 -0.00029542 0.18586 5518.2 7454.1 5525.2 7440.2
583.29 -0.00046423 0.18821 5547.5 7508.8 5560.1 7488.4
583.01 -0.00056024 0.18929 5558.3 7540.4 5570.3 7512.6
582.74 -0.00068579 0.19094 5579.8 7570.8 5602.9 7545.3
582.46 -0.0009376 0.19252 5608.6 7615.4 5623.6 7563.7
582.18 -0.00060244 0.19447 5627.2 7662.6 5634 7626.5
581.9 -0.00069037 0.19571 5637.9 7683.6 5659.8 7656.5
581.62 -0.00086551 0.19855 5673.8 7757.2 5693.4 7715.3
581.34 -0.0002708 0.19861 5693.2 7733.2 5698.6 7719.3
581.06 -0.00071745 0.20177 5711.7 7827.5 5732.4 7797.3
580.78 -0.00069951 0.20367 5745.6 7872.4 5754.3 7831.4
580.5 -0.00050362 0.20461 5754.7 7884.3 5769 7862.8
580.22 -0.00063269 0.20662 5771.2 7926.9 5802.4 7913.1
579.94 -0.00072131 0.20843 5801.1 7979.6 5817.3 7944.5
579.66 -0.00057818 0.21027 5825.9 8020.1 5837 7990.1
579.38 -0.0005824 0.21152 5833.4 8044.1 5857.7 8026.9
579.1 -0.00072905 0.21362 5865.1 8092.6 5888.9 8064.5
578.82 -0.00045368 0.21553 5890.4 8139.9 5899.8 8117.1
578.54 -0.00053422 0.21678 5907.4 8168.9 5918.1 8141.6
578.26 -0.00069318 0.21991 5933.4 8257.5 5946.2 8221
577.98 -0.00045649 0.2205 5956.4 8248.8 5967.5 8227.4
577.7 -0.00059576 0.22289 5992.7 8298.4 6007.9 8271.2
577.42 -0.00061932 0.22478 5999.8 8351.7 6022.5 8330.4
577.14 -0.00080326 0.22659 6026.8 8402.8 6042.4 8361.2
576.86 -0.0003844 0.22823 6042.3 8428.4 6060.3 8419
576.58 -0.00039635 0.23049 6077.3 8481.7 6087.4 8463.7
576.3 -0.00040128 0.23201 6094 8524.3 6099 8500.9
576.02 -0.00028839 0.2339 6116.3 8560 6126.7 8549.9
575.74 -0.00095343 0.23576 6139.4 8609.7 6166.8 8569.4
575.46 -0.00094182 0.23796 6158.9 8667.7 6186.4 8628.3
575.18 -0.00080959 0.24 6191.4 8704.3 6217.6 8673
574.9 -0.00097488 0.2417 6218.5 8735.8 6252.6 8700.6
574.62 -0.00043469 0.24327 6231.1 8784.5 6240.4 8762.9
574.34 -0.00041007 0.24564 6257.6 8826 6282.1 8821.3
574.05 -0.00042379 0.24776 6291.1 8869.9 6314.2 8862.8
573.77 -0.00066434 0.24993 6317.4 8937.2 6332.7 8905.3
573.49 -0.00082471 0.2517 6329.6 8987.2 6351 8950
573.21 -0.00071956 0.25411 6381.6 9016.6 6403.8 8987.7
572.93 -0.00082577 0.25576 6383 9075.4 6407.4 9041.1
572.65 -0.00082717 0.25775 6422.4 9112.5 6441.1 9072.3
572.37 -0.00075754 0.2591 6435.5 9148.2 6450.9 9109.7
572.09 -0.0009165 0.26204 6463.2 9209.9 6499.2 9180.7
571.81 -0.00065309 0.26418 6492.8 9262.7 6513.2 9236.6
571.53 -0.0006355 0.26503 6513.2 9286.2 6519.4 9247.2
571.25 -0.00080396 0.26843 6539.9 9380.6 6551.6 9335.1
570.97 -0.00087008 0.26935 6569 9371 6596.3 9336.5
570.68 -0.00075578 0.27183 6589.9 9442.9 6608.4 9407.6
570.4 -0.00059893 0.27461 6625.2 9512.5 6632.3 9476.9
570.12 -0.00090279 0.27603 6639.1 9537.8 6668.2 9502.7
569.84 -0.00075121 0.27862 6668.7 9597.2 6695.5 9570.6
569.56 -0.0011729 0.28033 6683.4 9652.6 6715.6 9601.4
569.28 -0.00093795 0.28284 6718.2 9696.9 6752.2 9664.2
569 -0.00054371 0.28459 6747.4 9719.5 6777.9 9711.3
568.72 -0.00081662 0.28732 6781.6 9796.9 6807.2 9764.5
568.43 -0.00090314 0.2904 6810.4 9885.6 6831.1 9842
568.15 -0.00087711 0.29105 6824.3 9895.5 6843.4 9852.3
567.87 -0.0010561 0.2943 6866.1 9956.1 6904.7 9919.6
567.59 -0.0013231 0.29658 6888.2 10033 6918.5 9969
567.31 -0.0010755 0.29867 6915.5 10065 6951.6 10025
567.03 -0.00072659 0.30065 6960.1 10097 6978.1 10063
566.74 -0.00076492 0.30337 6976.7 10167 7006.2 10142
566.46 -0.0010523 0.30561 7004.9 10232 7030.2 10183
566.18 -0.00076246 0.30818 7047.3 10273 7071.1 10242
565.9 -0.00069283 0.31031 7077.6 10320 7096.7 10290
565.62 -0.00087219 0.31314 7100.9 10404 7120 10361
565.34 -0.00060702 0.31596 7145.7 10452 7162.5 10426
565.05 -0.00056446 0.31813 7163.2 10507 7183.3 10487
564.77 -0.0010702 0.32103 7199.3 10577 7234.3 10536
564.49 -0.00076492 0.32344 7221 10645 7241.3 10611
564.21 -0.00099352 0.32576 7255.1 10687 7290.1 10651
563.93 -0.00076422 0.32803 7292.7 10732 7316.9 10702
563.64 -0.00059822 0.33144 7328.6 10817 7347.2 10793
563.36 -0.0009587 0.33386 7358.6 10873 7390 10837
563.08 -0.001053 0.33656 7383.4 10949 7413.2 10904
562.8 -0.00069142 0.3398 7432.1 11003 7461.9 10984
562.51 -0.00059506 0.34216 7463.2 11068 7477.6 11040
562.23 -0.00070654 0.34473 7502.7 11124 7516.7 11088
561.95 -0.00095097 0.34752 7519.4 11203 7546 11162
561.67 -0.0012429 0.35078 7561.3 11283 7592.3 11225
561.38 -0.0011725 0.35326 7596.5 11328 7632.8 11281
561.1 -0.00034606 0.35696 7649.2 11406 7656.3 11389
560.82 -0.00073257 0.35903 7664.9 11467 7683.3 11433
560.54 -0.0013188 0.36238 7707.6 11545 7744.3 11488
560.25 -0.0013825 0.36585 7741.7 11630 7785.3 11576
559.97 -0.00083456 0.36793 7775.5 11651 7818.7 11635
559.69 -0.0009369 0.37211 7813.7 11775 7846.9 11742
559.41 -0.0012035 0.37405 7862.3 11809 7891.6 11753
559.12 -0.0011753 0.37833 7896.6 11911 7940.7 11872
558.84 -0.0012017 0.38043 7919.6 11976 7951.1 11922
558.56 -0.0015225 0.3835 7981.1 12016 8031.6 11958
558.28 -0.0014736 0.3863 7995.1 12121 8024.7 12046
557.99 -0.00094147 0.39047 8068.4 12174 8101 12140
557.71 -0.0011549 0.39282 8089.9 12251 8114.6 12194
557.43 -0.001066 0.39717 8140 12353 8164.3 12302
557.14 -0.0011557 0.39944 8172.3 12401 8200.4 12347
556.86 -0.0012731 0.40349 8217.4 12499 8249.9 12441
556.58 -0.00093092 0.40604 8238 12552 8275.9 12524
556.3 -0.0010755 0.41022 8305.1 12648 8333.3 12600
556.01 -0.0011736 0.41411 8341.4 12759 8364.6 12698
555.73 -0.0012496 0.41588 8376 12766 8422.8 12724
555.45 -0.0016937 0.42111 8423.2 12924 8466.3 12847
555.16 -0.0010663 0.42262 8452.7 12931 8491 12893
554.88 -0.00095097 0.42702 8506 13047 8527.2 13001
554.6 -0.0012654 0.43083 8576.3 13119 8601.4 13054
554.31 -0.00079271 0.43467 8590.4 13221 8619.2 13194
554.03 -0.0010888 0.43754 8640.2 13286 8666.5 13235
553.75 -0.0012766 0.44124 8678.1 13364 8727.1 13322
553.46 -0.0011704 0.44456 8717.9 13459 8746.3 13404
553.18 -0.0011381 0.44861 8788.2 13536 8812.1 13479
552.9 -0.0015861 0.45158 8791.3 13617 8852.8 13566
552.61 -0.00078603 0.45419 8834.9 13667 8866.6 13643
552.33 -0.0013104 0.4589 8906.3 13790 8930 13721
552.04 -0.0018443 0.46254 8927.2 13901 8967.6 13810
551.76 -0.0013519 0.46646 8975.2 13959 9030.9 13919
551.48 -0.0010501 0.46918 9028.7 14013 9062.8 13973
551.19 -0.0012724 0.47464 9098.2 14141 9137.6 14090
550.91 -0.0018882 0.47642 9103.7 14207 9156.2 14125
550.63 -0.0014774 0.48024 9138.7 14295 9189.8 14241
550.34 -0.0012204 0.48453 9231.9 14362 9265.8 14309
550.06 -0.0011694 0.4881 9244.6 14461 9291.6 14425
549.77 -0.0011838 0.49136 9324.5 14502 9367.7 14461
549.49 -0.001054 0.49519 9334.8 14640 9360.5 14591
549.21 -0.0015928 0.49912 9401.9 14707 9453.2 14645
548.92 -0.0018189 0.50308 9446.3 14822 9486.5 14733
548.64 -0.0019663 0.50627 9478.2 14888 9539.5 14809
548.35 -0.0015696 0.51091 9550.5 14972 9605.9 14916
548.07 -0.00136 0.5139 9569.8 15061 9615.3 15010
547.79 -0.00094007 0.51775 9640.5 15121 9677.6 15091
547.5 -0.001143 0.52154 9688.9 15210 9730.9 15170
547.22 -0.0013005 0.5253 9744 15299 9780.8 15243
546.93 -0.0012073 0.5287 9759.4 15402 9795.4 15352
546.65 -0.0014461 0.53228 9827.1 15470 9862.8 15403
546.36 -0.0016192 0.53757 9871.7 15604 9923.3 15541
546.08 -0.0018334 0.54117 9921.1 15694 9968.8 15612
545.8 -0.0012991 0.54357 9971.5 15718 10011 15665
545.51 -0.0017004 0.5493 10037 15863 10084 15789
545.23 -0.0020215 0.55121 10066 15901 10126 15817
544.94 -0.0015425 0.55476 10102 15996 10139 15923
544.66 -0.0016638 0.55973 10180 16084 10233 16018
544.37 -0.0017883 0.56289 10187 16176 10257 16119
544.09 -0.0017701 0.56652 10227 16278 10283 16209
543.8 -0.0018323 0.57023 10319 16328 10367 16247
543.52 -0.0015249 0.57549 10339 16485 10387 16425
543.23 -0.0016906 0.57836 10398 16524 10455 16461
542.95 -0.0017236 0.58298 10467 16630 10515 16556
542.66 -0.0020426 0.5845 10451 16690 10520 16615
542.38 -0.0015682 0.5883 10522 16767 10562 16695
542.1 -0.0021421 0.59345 10588 16885 10646 16791
541.81 -0.001303 0.59714 10651 16957 10676 16890
541.53 -0.0018376 0.60149 10667 17084 10723 17009
541.24 -0.001686 0.60362 10710 17110 10767 17047
540.96 -0.0013994 0.60766 10785 17188 10823 17126
540.67 -0.0014236 0.61242 10823 17317 10863 17257
540.39 -0.0019614 0.61476 10846 17385 10897 17298
540.1 -0.0017634 0.61897 10900 17474 10951 17400
539.82 -0.0016744 0.6222 10927 17540 10997 17492
539.53 -0.0021738 0.62657 11027 17621 11089 17528
539.24 -0.0016881 0.62984 11053 17714 11095 17636
538.96 -0.0016973 0.63449 11099 17829 11146 17755
538.67 -0.0019076 0.63666 11120 17881 11178 17804
538.39 -0.0014159 0.64227 11212 17979 11262 17928
538.1 -0.0015094 0.64446 11238 18035 11287 17977
537.82 -0.0015246 0.64766 11279 18109 11328 18049
537.53 -0.0016958 0.65353 11340 18252 11399 18191
537.25 -0.0024013 0.65643 11384 18332 11448 18225
536.96 -0.0022104 0.65883 11423 18361 11497 18278
536.68 -0.0021988 0.66413 11482 18479 11567 18408
536.39 -0.0020226 0.66965 11556 18624 11612 18536
536.11 -0.0022744 0.67183 11581 18682 11640 18580
535.82 -0.0027488 0.67616 11650 18789 11704 18648
535.53 -0.002535 0.67853 11669 18820 11750 18721
535.25 -0.0018548 0.68313 11716 18920 11789 18861
534.96 -0.0020792 0.68954 11821 19064 11881 18976
534.68 -0.0016026 0.69171 11836 19099 11906 19055
534.39 -0.0023721 0.6958 11898 19207 11971 19111
534.11 -0.0021696 0.70035 11939 19325 12008 19239
533.82 -0.001923 0.70577 12043 19418 12098 19337
533.53 -0.0023169 0.70737 12047 19450 12137 19376
533.25 -0.0017711 0.7143 12150 19607 12206 19538
532.96 -0.0022884 0.71969 12154 19773 12251 19707
532.68 -0.0021717 0.72185 12241 19790 12307 19701
532.39 -0.0023964 0.72739 12292 19937 12365 19839
532.1 -0.0016536 0.73159 12356 20005 12419 19951
531.82 -0.0027783 0.73801 12447 20162 12531 20048
531.53 -0.0022128 0.7422 12493 20264 12558 20171
531.25 -0.0026669 0.74681 12574 20358 12644 20238
530.96 -0.0017848 0.75297 12597 20514 12675 20466
530.67 -0.0019104 0.75711 12683 20603 12738 20522
530.39 -0.002497 0.76354 12768 20751 12839 20645
530.1 -0.0021664 0.76738 12825 20814 12901 20736
529.82 -0.0023771 0.7718 12879 20921 12958 20832
529.53 -0.0020134 0.77906 12977 21092 13032 21005
529.24 -0.0020004 0.786 13050 21268 13102 21178
528.96 -0.0027569 0.78971 13097 21346 13184 21236
528.67 -0.0019515 0.79596 13176 21480 13243 21408
528.38 -0.0025265 0.80222 13254 21620 13346 21533
528.1 -0.002063 0.8068 13349 21705 13407 21616
527.81 -0.0021833 0.81307 13391 21860 13479 21793
527.52 -0.0017915 0.81955 13494 21995 13560 21934
527.24 -0.0021755 0.82434 13581 22105 13635 22004
526.95 -0.0030287 0.83196 13647 22300 13740 22178
526.66 -0.0023074 0.83824 13732 22422 13816 22342
526.38 -0.0028768 0.84235 13794 22515 13890 22406
526.09 -0.0019178 0.85065 13922 22684 13982 22607
525.8 -0.0029475 0.85783 13977 22911 14046 22771
525.52 -0.0024193 0.86126 14034 22947 14113 22855
525.23 -0.0028051 0.87019 14164 23132 14259 23028
524.94 -0.0026127 0.87348 14216 23233 14269 23100
524.66 -0.0029099 0.88081 14294 23394 14379 23272
524.37 -0.0030175 0.88738 14340 23563 14447 23456
524.08 -0.0027094 0.89166 14441 23619 14532 23518
523.8 -0.003302 0.89871 14516 23823 14600 23672
523.51 -0.0025969 0.90412 14599 23930 14660 23807
523.22 -0.0025469 0.91094 14685 24071 14760 23965
522.94 -0.0035204 0.91503 14734 24177 14834 24026
522.65 -0.0023584 0.92027 14817 24245 14911 24171
522.36 -0.0030523 0.92864 14914 24453 15024 24347
522.08 -0.003889 0.9332 14946 24624 15046 24447
521.79 -0.0033066 0.93605 15028 24638 15113 24487
521.5 -0.0027474 0.94246 15085 24782 15176 24678
521.21 -0.003257 0.94962 15164 24952 15279 24835
520.93 -0.0028842 0.94921 15160 24941 15262 24838
520.64 -0.0037434 0.95431 15245 25042 15373 24904
520.35 -0.003366 0.96178 15324 25253 15414 25104
520.07 -0.0027731 0.96431 15401 25252 15484 25137
519.78 -0.0031557 0.96744 15434 25327 15533 25202
519.49 -0.002982 0.97413 15496 25516 15576 25384
519.2 -0.0034044 0.97476 15480 25550 15580 25408
518.92 -0.0033825 0.97868 15572 25628 15641 25456
518.63 -0.0032781 0.97853 15588 25584 15676 25438
518.34 -0.0031603 0.97915 15567 25622 15655 25485
518.05 -0.0029025 0.99189 15722 25911 15809 25792
517.77 -0.0041271 0.98808 15694 25841 15788 25641
517.48 -0.0032957 0.99084 15715 25881 15816 25748
517.19 -0.0032324 0.99287 15710 25943 15825 25828
516.9 -0.0044591 0.99331 15775 25923 15904 25735
516.62 -0.0032299 0.99576 15783 25976 15893 25857
516.33 -0.0031445 0.99756 15836 25997 15934 25871
516.04 -0.0031599 0.99698 15805 26005 15906 25881
515.75 -0.0032809 0.99857 15830 26054 15918 25909
515.47 -0.0035644 0.99877 15850 26043 15946 25885
515.18 -0.0034898 0.99977 15817 26072 15950 25957
514.89 -0.0034951 0.99947 15848 26056 15955 25915
514.6 -0.0033396 0.9978 15834 26023 15923 25875
514.31 -0.0035763 0.99933 15834 26071 15938 25921
514.03 -0.0038978 0.99991 15817 26115 15926 25948
513.74 -0.0042917 1 15834 26086 15972 25919
513.45 -0.0031367 0.99793 15859 25992 15951 25862
513.16 -0.0026739 0.99812 15811 25994 15940 25933
512.87 -0.0029581 0.99573 15809 25985 15874 25840
512.59 -0.0042509 0.99497 15806 25957 15921 25770
512.3 -0.0033832 0.99104 15732 25862 15845 25735
512.01 -0.0039424 0.98925 15696 25830 15834 25687
511.72 -0.0041932 0.98628 15696 25742 15825 25573
511.43 -0.0034764 0.98049 15589 25607 15729 25500
511.15 -0.0033829 0.97882 15570 25585 15688 25462
510.86 -0.0038014 0.97398 15542 25460 15656 25304
510.57 -0.0033301 0.97199 15510 25421 15608 25282
510.28 -0.0032918 0.96574 15430 25271 15534 25142
509.99 -0.003245 0.96441 15381 25273 15483 25144
509.71 -0.0032616 0.95627 15294 25051 15416 24942
509.42 -0.0040901 0.9554 15281 25043 15423 24894
509.13 -0.0035964 0.95066 15227 24944 15335 24797
508.84 -0.0034592 0.94844 15230 24873 15324 24720
508.55 -0.0040806 0.94431 15142 24796 15275 24640
508.26 -0.0037666 0.94155 15091 24753 15209 24604
507.97 -0.0031135 0.93853 15075 24642 15190 24535
507.69 -0.0036009 0.93261 14973 24562 15077 24409
507.4 -0.0036259 0.92861 14958 24420 15077 24281
507.11 -0.0034451 0.92754 14917 24428 15025 24290
506.82 -0.0035855 0.92494 14937 24323 15042 24174
506.53 -0.0034828 0.92331 14876 24305 14999 24180
506.24 -0.0038063 0.91983 14835 24226 14965 24086
505.96 -0.00435 0.91631 14785 24172 14913 23991
505.67 -0.0036516 0.91371 14755 24095 14873 23954
505.38 -0.0039463 0.9105 14728 24028 14836 23856
505.09 -0.004266 0.91149 14705 24066 14846 23904
504.8 -0.0036453 0.90903 14695 23981 14821 23848
504.51 -0.0044721 0.90556 14619 23953 14755 23771
504.22 -0.003895 0.90357 14636 23836 14781 23704
503.93 -0.0047035 0.90459 14629 23892 14790 23718
503.65 -0.0032823 0.90334 14634 23862 14724 23719
503.36 -0.0038208 0.90196 14595 23847 14710 23691
503.07 -0.0042326 0.9007 14590 23820 14706 23636
502.78 -0.0042164 0.9008 14598 23821 14709 23632
502.49 -0.0041534 0.90147 14563 23875 14676 23693
502.2 -0.00378 0.89776 14554 23728 14678 23583
501.91 -0.004541 0.89838 14509 23807 14648 23624
501.62 -0.0039111 0.89646 14536 23695 14670 23551
501.33 -0.0044443 0.89679 14500 23743 14653 23580
501.05 -0.0042621 0.89782 14526 23755 14670 23597
500.76 -0.0035774 0.89709 14503 23765 14610 23618
500.47 -0.0037072 0.89401 14467 23680 14590 23540
500.18 -0.0043187 0.89502 14516 23674 14654 23505
499.89 -0.0040282 0.89354 14472 23673 14593 23507
499.6 -0.004209 0.89326 14443 23688 14573 23519
499.31 -0.0036994 0.89139 14463 23592 14585 23451
499.02 -0.0041531 0.89092 14444 23602 14574 23437
498.73 -0.0036256 0.88755 14412 23528 14509 23368
498.44 -0.0036727 0.88639 14391 23478 14521 23346
498.15 -0.003545 0.88353 14349 23421 14471 23291
497.86 -0.0035753 0.88126 14347 23365 14447 23211
497.57 -0.0045069 0.87789 14290 23301 14424 23116
497.29 -0.0038443 0.87361 14253 23161 14389 23024
497 -0.0033854 0.86845 14176 23061 14290 22934
496.71 -0.0039797 0.86524 14144 22984 14274 22830
496.42 -0.004056 0.85796 14052 22810 14192 22661
496.13 -0.0039621 0.85227 13969 22685 14111 22545
495.84 -0.003002 0.84628 13921 22511 14038 22414
495.55 -0.0033031 0.83717 13838 22295 13941 22163
495.26 -0.0036129 0.83117 13732 22190 13843 22045
494.97 -0.0032693 0.82221 13609 21969 13734 21861
494.68 -0.003142 0.81166 13524 21708 13616 21576
494.39 -0.002886 0.8011 13384 21456 13483 21350
494.1 -0.0022578 0.79023 13226 21209 13322 21143
493.81 -0.0026778 0.77994 13091 20965 13214 20898
493.52 -0.0029989 0.76648 12984 20622 13090 20515
493.23 -0.0027667 0.7527 12795 20328 12886 20223
492.94 -0.0020292 0.73862 12629 19982 12705 19915
492.65 -0.0021256 0.72523 12473 19671 12545 19591
492.36 -0.0019593 0.70973 12267 19332 12326 19253
492.07 -0.0018523 0.69493 12063 18980 12148 18933
491.78 -0.0021822 0.67726 11838 18585 11927 18520
491.49 -0.0024112 0.65953 11636 18169 11721 18083
491.2 -0.0018991 0.64284 11403 17800 11479 17741
490.91 -0.0021924 0.62531 11204 17390 11277 17307
490.62 -0.0011894 0.60814 10992 16954 11066 16943
490.33 -0.0013522 0.58953 10751 16553 10811 16517
490.04 -0.0015432 0.57162 10525 16146 10589 16100
489.75 -0.0016944 0.55173 10282 15682 10351 15630
489.46 -0.0011008 0.5339 10061 15263 10115 15239
489.17 -0.0016417 0.51565 9816.1 14841 9907.4 14816
488.88 -0.00068755 0.49579 9574.1 14389 9620.3 14386
488.59 -0.00051874 0.47821 9363.8 13975 9402.8 13978
488.3 -0.0011177 0.45877 9108 13547 9161.6 13521
488.01 -0.000875 0.44123 8878.7 13143 8934 13136
487.72 -0.00013575 0.42388 8666.7 12727 8706.1 12757
487.43 -0.00046599 0.40632 8435.5 12329 8491.6 12352
487.14 -0.00096257 0.38827 8192.3 11951 8246.2 11937
486.85 -0.00083948 0.37164 8015.7 11546 8056.2 11527
486.56 -0.00011395 0.35521 7800.5 11180 7812.2 11184
486.27 -0.00030702 0.3385 7565 10809 7596 10818
485.98 -0.0003116 0.32344 7369.2 10464 7406.2 10479
485.69 -0.00036716 0.30841 7182.4 10119 7219.3 10129
485.4 -5.3808e-05 0.29405 7015.6 9785.9 7030.2 9796.7
485.11 -5.3808e-05 0.27991 6813.1 9473.4 6840.1 9496.7
484.82 2.919e-05 0.26551 6632.4 9149.3 6649.7 9168.6
484.53 -0.00051698 0.25326 6477.4 8878.4 6504.6 8868.9
484.24 0.00023211 0.24041 6318.5 8574.8 6324.8 8597.6
483.95 2.8487e-05 0.22859 6160.8 8322.5 6164.1 8327.8
483.66 -0.00054969 0.21686 5999.7 8058 6032.2 8051.4
483.37 4.7126e-05 0.20573 5853.8 7801.3 5872.3 7823.2
483.08 -3.9037e-05 0.19545 5728.4 7577 5734.2 7580.1
482.79 5.4512e-05 0.18569 5597.5 7336.1 5624.8 7367.2
482.5 -0.0001565 0.17582 5468 7130.5 5487.1 7138.4
482.21 -0.00014173 0.16659 5346.9 6935.2 5354 6932.2
481.92 -2.9894e-05 0.15804 5244.6 6726.7 5254.6 6734.6
481.63 -9.0736e-05 0.14955 5126.1 6536.7 5145 6549.1
481.34 -5.9787e-06 0.14166 5033.2 6357.2 5041 6364.5
481.05 -9.8121e-05 0.13415 4929.6 6195.2 4939.3 6198
480.76 0.00013716 0.12746 4847.4 6036.7 4851.7 6050.8
480.46 0.00014314 0.12019 4747 5872.6 4757.1 5892.8
480.17 -2.3563e-05 0.11389 4667.1 5732.4 4679.3 5743
479.88 0.00015193 0.10761 4578.3 5591.8 4590.5 5614.8
479.59 5.7325e-05 0.10212 4513.2 5471 4519.6 5481.6
479.3 -2.2508e-05 0.096265 4441.9 5338.6 4446.7 5341.8
479.01 6.3304e-05 0.091084 4370 5220.5 4377.6 5232.6
478.72 -0.00011324 0.086293 4306.1 5120 4314.1 5119.9
478.43 4.8885e-05 0.081721 4249 5015 4250.8 5020.3
478.14 0.00017198 0.077448 4191.9 4911.1 4198.4 4929.9
477.85 -5.9787e-06 0.073127 4136.4 4822.1 4140.2 4825.5
477.56 0.00012907 0.069459 4083.6 4737.8 4089.3 4752.7
477.27 0.00015298 0.065696 4036.6 4651.6 4041 4666.8
476.98 0.00014314 0.062414 3994.9 4580.2 3996 4591.5
476.68 3.0245e-05 0.059112 3956 4508.4 3954.5 4509
476.39 -4.2906e-05 0.056155 3909.5 4441.4 3919 4447.8
476.1 6.6821e-06 0.053012 3870.1 4368.5 3878.4 4377.3
475.81 8.0889e-05 0.050295 3835.1 4307.9 3839.8 4318.3
475.52 9.8473e-06 0.047468 3802.2 4247.8 3801.9 4248.2
475.23 3.2707e-05 0.044676 3763.8 4179.6 3770.1 4188.2
474.94 1.4771e-05 0.042077 3733 4125.3 3732.7 4126
474.65 0.00010375 0.039711 3702.7 4064.9 3705.8 4075.4
474.36 0.0002293 0.037519 3671.2 4014.5 3673.8 4033.4
474.07 -5.9787e-06 0.035265 3645.7 3972 3644.6 3970.4
473.78 5.6974e-05 0.033355 3618.5 3923.8 3622.7 3932
473.48 6.7173e-05 0.031537 3594.5 3887.6 3593.9 3891.8
473.19 5.3457e-05 0.029692 3572.8 3843 3573.4 3847.4
472.9 -0.00011571 0.028194 3545.4 3814 3555.2 3815.5
472.61 9.1439e-06 0.026689 3529.9 3776.8 3534.5 3782
472.32 1.7584e-06 0.025324 3512.2 3748.6 3514.4 3750.9
472.03 4.3258e-05 0.023811 3493.5 3715.2 3492.5 3717.3
471.74 2.6728e-05 0.022491 3474.9 3684.5 3476.9 3688.4
471.45 0.00010234 0.021359 3462.3 3656.2 3462.3 3663.5
471.15 2.9894e-05 0.020098 3445.7 3630.7 3445.5 3632.7
470.86 9.7418e-05 0.019076 3431.3 3605.5 3432 3613.1
470.57 2.8135e-06 0.017865 3413.3 3580.8 3417 3584.7
470.28 -6.1546e-05 0.01684 3402.4 3558.8 3404.8 3556.9
469.99 3.6576e-05 0.015989 3389.8 3538 3392 3542.8
469.7 2.4267e-05 0.015171 3379.5 3520.4 3380.9 3523.6
469.41 -1.4419e-05 0.014337 3367.4 3503.3 3369.8 3504.6
469.12 3.7982e-05 0.0136 3359.7 3486.1 3358.9 3488
468.82 2.8135e-05 0.012973 3350.9 3470 3353.1 3474.2
468.53 9.4956e-05 0.012358 3341.9 3455.2 3343.6 3463.7
468.24 1.3364e-05 0.011844 3336 3446.3 3337.1 3448.5
467.95 -9.6011e-05 0.011232 3326.4 3434.1 3331.6 3432.4
467.66 2.9894e-05 0.010754 3322.2 3421 3323.1 3424
467.37 5.3105e-05 0.010245 3315.3 3408.9 3316.4 3413.7
467.08 3.1652e-05 0.0097119 3310.4 3396.9 3310.1 3398.8
466.78 6.6821e-06 0.0092051 3302.3 3388.1 3301.8 3388.1
466.49 3.8334e-05 0.0086572 3295.9 3372.2 3297.1 3376.1
466.2 1.9695e-05 0.0081237 3288.8 3361.6 3289.5 3363.6
465.91 4.9236e-06 0.0076074 3280.7 3350.8 3282.4 3352.9
465.62 2.2508e-05 0.0072051 3277.5 3340.6 3277.6 3342.4
465.33 -3.4817e-05 0.006827 3270.4 3335.4 3271.5 3334
465.03 1.0199e-05 0.0064366 3267.7 3324.5 3266.9 3324.4
464.74 3.8686e-06 0.0061581 3263 3319.4 3262.3 3319
464.45 -5.9787e-06 0.0059203 3258.2 3314.3 3259.3 3315
464.16 3.2004e-05 0.0056826 3255.3 3308.6 3255.2 3310.7
463.87 3.2355e-05 0.0054684 3252.5 3303.4 3252.8 3306
463.58 -2.4618e-06 0.0052915 3251.9 3299.1 3252 3299
463.28 -2.0398e-05 0.0049936 3247.5 3291.9 3249.3 3292.2
462.99 4.2203e-06 0.0047601 3244.8 3286.9 3245.1 3287.5
462.7 -9.8473e-05 0.00449 3238.7 3283.2 3242.8 3280.3
462.41 2.8839e-05 0.0042241 3236.9 3274.2 3237.9 3277.3
462.12 -5.4512e-05 0.0040254 3233.8 3271.8 3236.2 3270.4
461.83 -1.8288e-05 0.0037578 3231 3265.8 3231.4 3264.9
461.53 -5.3808e-05 0.0035914 3227.7 3262.6 3230 3261
461.24 2.5322e-05 0.0033822 3227.1 3256 3226.3 3256.9
460.95 1.3012e-05 0.0032053 3223.9 3252.8 3223.6 3253.5
460.66 4.572e-06 0.0030681 3221.3 3249.5 3222.4 3250.8
460.37 -1.7584e-05 0.002944 3220.8 3247.1 3221.1 3246.2
460.07 1.4068e-05 0.0027857 3218.3 3242.8 3218.7 3244.2
459.78 -2.3563e-05 0.0026904 3215.9 3242.9 3216.5 3241.9
459.49 -2.1101e-06 0.0025635 3215.4 3237.9 3216.3 3238.6
459.2 2.8487e-05 0.0024759 3215 3235.2 3214.7 3237
458.91 2.2156e-05 0.0023619 3213.2 3233.3 3212.9 3234.6
458.62 -2.1101e-05 0.0022526 3211.2 3232.2 3211.6 3231.1
458.32 1.8991e-05 0.0021773 3210.5 3229.2 3210.5 3230.5
458.03 1.864e-05 0.0021256 3209.5 3229.1 3208.7 3229.7
457.74 -3.1652e-05 0.0020613 3207.9 3227.3 3210 3227.3
457.45 -1.0199e-05 0.0019645 3206 3225 3208.2 3226.4
457.16 2.8487e-05 0.0019329 3206.3 3224.2 3206.5 3226.3
456.86 1.4068e-06 0.0018538 3205.9 3222.3 3206.5 3223
456.57 -2.286e-05 0.001814 3204.5 3222.9 3205.3 3222.1
456.28 1.4419e-05 0.0017683 3205.3 3220.2 3205.1 3221.1
455.99 5.2753e-06 0.0017388 3205.1 3220.8 3203.8 3219.9
455.69 -4.572e-06 0.0016818 3202.7 3218.9 3204 3219.9
455.4 1.0551e-06 0.0016839 3203 3219.1 3203.7 3219.8
455.11 4.2554e-05 0.00166 3203.7 3218.3 3202.1 3219.8
454.82 2.8135e-06 0.0016667 3202.3 3218.8 3203.3 3220
454.53 -1.4771e-05 0.0016737 3202.9 3220.5 3202.5 3219.1
454.23 -1.0551e-05 0.0016498 3202.4 3218.7 3203.3 3218.8
453.94 -6.3304e-06 0.0016336 3202.1 3218.7 3202.5 3218.7
453.65 -5.627e-06 0.0016174 3201.9 3218.6 3202.1 3218.3
453.36 -4.572e-06 0.0015502 3200.9 3216.4 3201.9 3217
453.07 5.627e-06 0.0015021 3200.4 3215.8 3200.3 3216.2
452.77 2.9894e-05 0.001494 3199.9 3214.3 3200.8 3217.2
452.48 1.5474e-05 0.0014191 3199.6 3212.4 3200.5 3214.4
452.19 -2.6728e-05 0.0014331 3200.5 3214.3 3200.6 3212.4
451.9 1.0199e-05 0.0014173 3199.6 3212.8 3200.2 3214.1
451.6 -1.3716e-05 0.0014483 3198.3 3214.2 3200.8 3215.7
451.31 2.075e-05 0.0014173 3199.6 3213.1 3199.5 3214.4
451.02 -8.7922e-06 0.0014785 3199.5 3215.5 3200.3 3215.8
450.73 -6.6821e-06 0.0014363 3199.3 3214.2 3200 3214.5
450.43 1.4068e-06 0.0015014 3200 3216.2 3200.1 3216.4
450.14 2.1101e-06 0.0014993 3200.1 3216.6 3199.6 3216.2
449.85 2.075e-05 0.0015798 3200.3 3217.2 3201.2 3219.5
449.56 -2.708e-05 0.0016719 3201.3 3221.2 3202.1 3220.1
449.26 -1.4771e-05 0.001744 3203.3 3222.8 3202.7 3221.2
448.97 -2.1453e-05 0.001871 3203.3 3225.4 3204.8 3225.3
448.68 -1.3716e-05 0.002025 3204.9 3229.1 3206.3 3229.5
448.39 2.497e-05 0.0022508 3208.6 3233.7 3208.4 3235.2
448.09 -1.0199e-05 0.0026102 3211.8 3244.2 3211.9 3243.5
447.8 3.4466e-05 0.0030488 3217 3253.3 3216.8 3255.5
447.51 1.6881e-05 0.003788 3225.3 3271.9 3225.1 3272.9
447.22 -1.3012e-05 0.0048456 3234.5 3298.2 3237.5 3300.2
446.92 7.3855e-06 0.0072687 3253.4 3364 3257 3368.1
446.63 -0.00027678 0.016053 3329.6 3597.7 3345.6 3594.1
446.34 -0.0009777 0.02845 3464.7 3913.8 3495.1 3874.7
446.05 -0.001584 0.039981 3597.6 4195.9 3644.4 4130.1
445.75 -0.0021857 0.048705 3711.3 4420.3 3751.4 4305.1
445.46 -0.0020725 0.05455 3803.8 4535.3 3840.2 4424.4
445.17 -0.0027333 0.054969 3838.2 4533 3880.9 4381.4
444.88 -0.0025012 0.048941 3798.9 4356.5 3834.8 4214.6
444.58 -0.0018376 0.039259 3695.1 4108.8 3714.8 3997.9
444.29 -0.0012534 0.030559 3593.8 3892.5 3601.2 3810.8
444 -0.00093866 0.023919 3496.7 3738.3 3508.2 3683
443.71 -0.00069494 0.018396 3428.1 3608.3 3433.2 3564
443.41 -0.00048955 0.013886 3369.7 3501.8 3372 3469.4
443.12 -0.0003232 0.0099261 3316.7 3408.6 3318.7 3387.5
442.83 -0.00013294 0.0067204 3276.6 3330.8 3275.8 3320.4
442.54 -7.4558e-05 0.0045167 3245.6 3281.5 3244.6 3275.3
442.24 1.1957e-05 0.0033224 3227.6 3255.6 3225 3253.8
441.95 -1.3012e-05 0.0027031 3216.3 3242.1 3217.4 3242.3
441.66 -1.864e-05 0.0023401 3211.4 3234.8 3211.9 3234.1
441.36 3.8334e-05 0.0020961 3208.6 3229 3207.1 3230.2
441.07 1.864e-05 0.0019132 3204.8 3224.7 3205.6 3226.9
440.78 2.4267e-05 0.0018098 3204.2 3223.6 3202.9 3224
440.49 2.8135e-05 0.0016765 3202 3219.8 3201.8 3221.5
440.19 -9.1439e-06 0.0015956 3200.6 3219.3 3200.7 3218.7
439.9 4.3609e-05 0.0015956 3201 3217 3201.1 3220.2
439.61 1.2661e-05 0.0015513 3198.7 3217.5 3200.1 3219.9
439.31 1.9695e-05 0.0014831 3199.2 3216.3 3198.7 3217.1
439.02 1.5474e-05 0.0014198 3197.6 3214.7 3198.2 3216.4
438.73 3.5169e-05 0.0014486 3199 3214.6 3198.6 3216.8
438.44 1.8991e-05 0.0014092 3198.1 3214.8 3197.6 3215.6
438.14 4.9236e-05 0.0014029 3199 3214.2 3196.9 3215.6
437.85 3.5521e-05 0.0014454 3198.9 3215.1 3198 3216.8
437.56 3.4466e-05 0.0013804 3197.8 3212.9 3197.9 3215.4
437.26 1.9343e-05 0.0014124 3197.6 3213.6 3198.9 3216.3
436.97 5.3808e-05 0.0013716 3197.1 3213 3196.8 3216.5
436.68 3.0245e-05 0.0013776 3198 3213.7 3197.2 3215
436.39 4.1499e-05 0.0013522 3197 3212.8 3196.8 3215.5
436.09 4.6071e-05 0.0013266 3197 3212.5 3196 3214.8
435.8 4.2203e-05 0.0013389 3197.7 3212.9 3196.2 3214.3
435.51 4.572e-05 0.0012988 3197.2 3211.7 3195.8 3213.5
435.21 5.0643e-05 0.0012939 3196.7 3211.2 3195.9 3214.1
434.92 3.0597e-05 0.0012548 3195.9 3211.3 3195.2 3212.7
434.63 2.1101e-05 0.0012643 3196.1 3211.6 3195.5 3212.5
434.33 2.8135e-05 0.0012425 3194.9 3211.3 3194.8 3213.2
434.04 4.783e-05 0.0012242 3195.6 3209.6 3195.2 3212.6
433.75 4.5016e-05 0.0011884 3194.8 3208.7 3194.9 3211.9
433.46 5.5919e-05 0.0011753 3195.1 3208.4 3194.3 3211.6
433.16 1.8288e-05 0.0011595 3194.9 3209.6 3194 3209.9
432.87 2.1101e-05 0.0011581 3194.6 3209.1 3194.3 3210.3
432.58 5.838e-05 0.0011096 3194.8 3207 3193.3 3209.7
432.28 2.8839e-05 0.001085 3193.5 3207.1 3193.3 3209
431.99 3.8686e-05 0.0010857 3193.7 3207.1 3193.1 3209.2
431.7 4.1851e-05 0.0010593 3194 3206.3 3192.8 3208.1
431.4 5.1347e-05 0.001061 3193.5 3206.5 3192.4 3209
431.11 2.0398e-05 0.0010273 3192.8 3205.8 3193 3207.4
430.82 1.9343e-05 0.0010269 3192.6 3205.4 3193.4 3207.5
430.52 -2.4618e-06 0.00095308 3191.9 3204.9 3192 3204.9
430.23 1.2661e-05 0.00091404 3191.2 3204 3191.1 3204.7
429.94 3.7982e-05 0.00091334 3191.7 3202.2 3191.8 3205.1
429.65 4.572e-06 0.00091791 3191.8 3204.2 3191.2 3204
429.35 1.1957e-05 0.00088591 3191.3 3203.2 3190.8 3203.6
429.06 2.0046e-05 0.00086516 3191.2 3202.3 3190.7 3203.2
428.77 4.2203e-05 0.00081346 3190.6 3199.9 3190.5 3202.7
428.47 3.2707e-05 0.00083421 3190.9 3201.3 3190.1 3202.9
428.18 4.6423e-05 0.00076633 3190.4 3199.5 3189.1 3201.4
427.89 1.9695e-05 0.0007382 3189.4 3199 3189.5 3200.5
427.59 -6.6821e-06 0.00073855 3189.1 3199.3 3190.2 3199.9
427.3 1.8991e-05 0.00070303 3189.1 3198.9 3188.3 3199.5
427.01 3.13e-05 0.00068368 3188.8 3197.5 3188.7 3199.6
426.71 1.864e-05 0.00065344 3189 3196.7 3188.8 3197.9
426.42 2.9542e-05 0.0006566 3188.5 3197.4 3187.8 3198.8
426.13 2.1101e-05 0.0006355 3188.5 3196.5 3188.4 3197.8
425.83 2.8135e-06 0.00057009 3187.1 3195.7 3187.4 3196.2
425.54 2.3563e-05 0.00059717 3188.1 3195.2 3188.1 3197
425.25 1.7936e-05 0.00053738 3187.3 3194.3 3187.2 3195.4
424.95 2.708e-05 0.0005205 3186.8 3194.6 3185.9 3195.6
424.66 2.8487e-05 0.0005198 3187.3 3193.8 3186.6 3195.2
424.37 2.4267e-05 0.0004987 3187.1 3193.1 3186.7 3194.4
424.07 2.1453e-05 0.0004586 3185.9 3192.5 3186 3194.1
423.78 3.6224e-05 0.00045579 3186.9 3191.7 3186.2 3193.6
423.49 3.5169e-07 0.00040233 3185.5 3191.7 3185.6 3191.8
423.19 3.0949e-05 0.00041675 3186.6 3191 3185.7 3192.2
422.9 1.9695e-05 0.00040057 3185.6 3191.3 3185.2 3192.3
422.61 2.5673e-05 0.0003749 3185.7 3190.4 3185 3191.5
422.31 2.7783e-05 0.00031582 3184.5 3189.3 3183.9 3190.7
422.02 9.1439e-06 0.00034149 3184.5 3190 3184.7 3191
421.73 2.3563e-05 0.00033762 3185 3189.2 3184.9 3190.8
421.43 1.6178e-05 0.00030491 3184.8 3189 3184.2 3189.6
421.14 2.7432e-05 0.00029155 3184.4 3188.1 3184.2 3189.9
420.85 2.0046e-05 0.00028557 3184 3187.9 3184.5 3189.8
420.55 1.3364e-05 0.00025357 3184.2 3188.5 3183 3188.3
420.26 2.1453e-05 0.00024548 3183.8 3187.5 3183.4 3188.7
419.97 2.4618e-06 0.00023352 3183.4 3187.1 3184.1 3187.9
419.67 1.2661e-05 0.00023247 3183.6 3187.3 3183.5 3188.1
419.38 5.9787e-06 0.00018217 3182.6 3187 3182.2 3187
419.09 2.2508e-05 0.00018886 3183.1 3185.5 3183.4 3187.4
418.79 7.3855e-06 0.00020539 3183.1 3186.6 3183.5 3187.5
418.5 1.1606e-05 0.00017866 3183 3185.7 3183.2 3186.7
418.2 9.8473e-06 0.00014032 3182.5 3185.1 3182.5 3185.9
417.91 2.5322e-05 0.00014876 3182.5 3184.8 3182.6 3186.7
417.62 3.4466e-05 0.00015228 3183.3 3185.1 3182 3186.3
417.32 2.8135e-06 0.00010656 3182.2 3184.6 3182 3184.6
417.03 7.0338e-07 0.00011219 3182.1 3184.8 3182.2 3184.9
416.74 -1.7584e-06 0.00013364 3182 3184.6 3183.1 3185.7
416.44 1.0551e-06 9.0736e-05 3181.8 3184.5 3181.6 3184.4
416.15 -4.2203e-06 9.4604e-05 3181.7 3184.3 3182.2 3184.5
415.86 2.4618e-05 8.546e-05 3181.5 3184.1 3181 3185.4
415.56 -5.627e-06 7.7723e-05 3181.6 3183.8 3182.1 3184
415.27 1.4419e-05 6.8228e-05 3181.8 3183.4 3181.5 3184
414.98 2.1101e-05 6.6469e-05 3182.3 3183.1 3181.5 3183.8
414.68 1.0551e-06 4.572e-05 3181.4 3182.8 3181.7 3183.2
414.39 7.0338e-06 5.8732e-05 3181.6 3183.1 3181.8 3183.8
414.1 -1.1254e-05 6.3656e-05 3181.7 3183.8 3181.8 3183.2
413.8 -8.7922e-06 4.0796e-05 3180.8 3182.6 3182.1 3183.3
413.51 4.9236e-06 2.6377e-05 3180.8 3182.5 3181.3 3183.3
413.21 -7.7372e-06 3.6224e-05 3181 3182.9 3181.6 3183
412.92 -1.7584e-06 1.2661e-05 3180.8 3182.3 3181.1 3182.5
412.63 -7.0338e-06 2.919e-05 3180.9 3183 3181.2 3182.9
412.33 1.7233e-05 0 3181.1 3181.9 3180.4 3182.5
412.04 -6.6821e-06 2.8135e-06 3180.8 3182.5 3180.8 3182
