# Supplementary material for: Theoretical and experimental analysis of circularly polarized luminescence spectrophotometers for artifact-free measurements using a single CCD camera
Source: Nat Commun. 2023 Feb 24;14:1065. doi: 10.1038/s41467-023-36782-9 (PMC9958114; doi:10.1038/s41467-023-36782-9)
Supplement: Supplementary file 3 — Source Data [file 41467_2023_36782_MOESM3_ESM.zip › LesDataPubli/Camphorquinone/Artifacts.dat]

# CPL measured without QWP
# 450nm laser excitation
# lambda CPL Fluo Track1(+) Track2(+) Track1(-) Track2(-)
# tint= 0.4, HSS= 2, Gain= 0	# tint= 0.4, HSS= 2, Gain= 0	# tint= 0.4, HSS= 2, Gain= 0
# les lignes 90 110 130 150
# Nacc= 25
# max somme 4 fluo : 102182.0	# max somme 4 fluo : 97174.28	# max somme 4 fluo : 94823.23999999999
736.34 -2.6702e-17 1.5658e-06 4208.2 4206.9 4207 4205.8	736.34 -1.6877e-05 3.5812e-05 4206 4205.9 4206.4 4204.6	736.34 3.2903e-05 3.5013e-05 4207.8 4203.8 4205.5 4204.6
736.12 3.4448e-05 0 4209.2 4205.7 4206.4 4206.4	736.12 -3.2107e-05 0 4205.5 4205.4 4205.8 4202.6	736.12 -1.3921e-05 0 4204.8 4204.2 4205.6 4203.8
735.9 -3.3274e-05 1.9181e-05 4208.1 4206.5 4210 4205	735.9 -9.8792e-06 3.8693e-05 4207.1 4204.4 4207.7 4204	735.9 -9.7023e-06 5.0621e-06 4205.8 4205.6 4204.3 4203.2
735.68 2.0356e-05 1.879e-05 4209.7 4206.7 4207 4206.2	735.68 -9.0559e-06 8.3973e-05 4208.2 4206.9 4207.4 4205.2	735.68 -6.3276e-06 4.3027e-05 4206.5 4205.5 4206 4204.4
735.46 -8.2206e-06 4.1886e-05 4209.8 4207.5 4208.9 4205.8	735.46 1.2761e-05 9.0971e-05 4209.1 4206.5 4207 4205.7	735.46 -1.2655e-06 5.9057e-05 4207 4205.3 4206.7 4205
735.25 -2.3488e-06 2.8185e-05 4209 4207.7 4207.7 4206.2	735.25 9.0559e-06 9.3852e-05 4208.4 4207.6 4206.2 4206.3	735.25 2.7841e-05 5.9479e-05 4206.9 4204 4206.7 4206.4
735.03 -1.8007e-05 7.3594e-05 4210.1 4208.4 4210.1 4206.6	735.03 -1.6877e-05 6.8742e-05 4208.4 4206 4207.8 4203.8	735.03 1.2655e-06 4.8933e-05 4207.4 4205.3 4206.1 4204.2
734.81 -1.8399e-05 9.5907e-05 4210.1 4210.3 4209.4 4207.7	734.81 1.2349e-06 0.00010332 4207.9 4207.6 4207.1 4206.9	734.81 3.6278e-05 7.6353e-05 4208.9 4203.4 4207.7 4205.6
734.59 3.9146e-06 9.4733e-05 4211 4209.1 4209.4 4207.9	734.59 2.7579e-05 0.0001132 4209.3 4207.3 4206.6 4207.3	734.59 1.139e-05 0.00012065 4208.5 4206.7 4207.6 4206.9
734.37 -5.8719e-06 0.00012879 4211 4209.7 4211 4209.1	734.37 -1.7289e-05 0.00014325 4209.6 4208.9 4208.6 4206.3	734.37 -5.9057e-06 0.0001101 4207.2 4206.3 4208.4 4206.9
734.15 -1.9964e-05 0.0001374 4210.9 4210.8 4211 4208.9	734.15 5.3512e-06 0.00014531 4210.1 4207.5 4209 4206.9	734.15 3.6278e-05 0.00011347 4209.8 4205.8 4207.1 4206.5
733.93 -3.9146e-06 0.00014562 4212.6 4210 4211.5 4208.5	733.93 -1.6465e-06 0.00018194 4211 4209.4 4209.3 4207.5	733.93 1.8983e-05 0.00016958 4210.5 4206.1 4210.2 4207.6
733.71 1.605e-05 0.0001421 4212.3 4208.5 4211.8 4209.6	733.71 -1.9347e-05 0.00019141 4211.4 4210 4210 4206.7	733.71 -1.3077e-05 0.00016958 4209 4208 4209.9 4207.6
733.49 1.1352e-05 0.0001789 4212.7 4211.4 4211 4210.8	733.49 7.821e-06 0.00018235 4210.9 4209 4209.2 4208	733.49 -1.6874e-06 0.00015228 4208.9 4208 4208.5 4207.4
733.27 -1.6833e-05 0.00012566 4209.7 4210.4 4210.7 4209.7	733.27 9.0559e-06 0.00022804 4211.5 4209.8 4210.6 4209.7	733.27 -2.8263e-05 0.00015524 4209.2 4208.2 4209.7 4206
733.05 -3.9146e-06 0.00020199 4213.6 4211.9 4212.5 4210.4	733.05 7.4094e-06 0.00020417 4212 4208.4 4210.8 4208	733.05 7.1712e-06 0.00021261 4211.1 4209 4209.9 4208.5
732.83 2.5836e-05 0.00020826 4213.4 4211.1 4212 4212.4	732.83 -7.821e-06 0.00022434 4211.6 4209.3 4211.7 4208.7	732.83 -8.8586e-06 0.00019658 4209.8 4209.1 4209.8 4208.2
732.61 -2.0356e-05 0.00020826 4214 4211.4 4214.1 4209.4	732.61 4.1163e-07 0.00024739 4213.5 4211.4 4210.3 4208.3	732.61 1.2655e-06 0.00023285 4211.2 4209.1 4211.1 4209.1
732.39 8.6121e-06 0.00020982 4214.2 4211 4213.1 4210.8	732.39 -9.0559e-06 0.00024122 4210.6 4210.6 4211.3 4210.4	732.39 1.3499e-05 0.0002569 4212.3 4210.7 4210 4209.7
732.17 -1.1744e-06 0.00026423 4216 4212.4 4215 4211.3	732.17 -2.0993e-05 0.00024904 4212.5 4210.9 4211.9 4208.3	732.17 -2.2357e-05 0.00025648 4211.8 4210.3 4212.1 4208.4
731.95 -3.5231e-06 0.00027441 4215.4 4213.5 4214.6 4212.3	731.95 9.4675e-06 0.00032313 4214.3 4212.2 4212.8 4211.6	731.95 3.0372e-05 0.00022484 4210.6 4208.3 4210.1 4210.7
731.73 -1.9964e-05 0.00030181 4217 4213.5 4216.8 4211.2	731.73 -1.3584e-05 0.00027867 4212.9 4211.8 4212.2 4209.7	731.73 -1.7295e-05 0.00031132 4213.4 4211.7 4213.1 4209.8
731.51 -1.0178e-05 0.00030377 4214.7 4213.6 4216.2 4214.2	731.51 1.9347e-05 0.00031325 4214.5 4210.9 4213.1 4211.4	731.51 1.6874e-06 0.00028137 4212.7 4209.4 4213 4209.9
731.29 1.2527e-05 0.00029829 4216.4 4213.4 4215 4213.4	731.29 -1.1526e-05 0.00032519 4214.5 4212.7 4213.4 4210.4	731.29 1.9405e-05 0.00031174 4214.9 4209.6 4213.4 4210
731.07 -1.2135e-05 0.00035818 4217 4215 4217.7 4214.5	731.07 -3.7047e-06 0.00036512 4215.9 4213.5 4214.1 4211.4	731.07 1.8983e-05 0.00034844 4213.9 4212.3 4212.5 4212.7
730.85 1.2527e-05 0.00031708 4217.6 4213.7 4215.7 4213	730.85 -1.1526e-05 0.00032931 4213.6 4213.3 4213 4211.5	730.85 -1.0968e-05 0.00032946 4213.7 4211.3 4214 4210.6
730.63 1.1352e-05 0.00033861 4217.8 4213.4 4217.2 4214	730.63 3.7047e-05 0.00036718 4215.4 4212.4 4213.4 4213.9	730.63 -2.1092e-05 0.00034548 4214.2 4212.4 4214.2 4210.3
730.41 2.7402e-06 0.00038324 4217.8 4215.2 4218.1 4215.8	730.41 -1.77e-05 0.00038735 4216.3 4213.3 4216.1 4211.4	730.41 2.0248e-05 0.00036489 4214.6 4212.3 4213.2 4212.8
730.18 1.9573e-06 0.00036758 4219.2 4216.2 4216.3 4213.5	730.18 6.9977e-06 0.00038899 4215.8 4213.8 4214.5 4213.2	730.18 1.8983e-05 0.00038387 4214.9 4212.2 4214.3 4213.4
729.96 -3.9929e-05 0.00036014 4216.2 4216.3 4218 4214	729.96 -2.4286e-05 0.0003964 4214.5 4213.9 4216.2 4213.3	729.96 3.3747e-06 0.00040792 4215.4 4212.4 4216 4213.3
729.74 6.2633e-06 0.00039537 4217.6 4216 4217.8 4216.8	729.74 1.6465e-05 0.00039105 4217.6 4214.2 4213.8 4211.9	729.74 1.7295e-05 0.00040328 4216.2 4213.2 4214.3 4213
729.52 -2.3488e-06 0.0004126 4218.9 4216.1 4218.9 4215.9	729.52 -2.0993e-05 0.00043756 4218.2 4215.5 4216.5 4211.8	729.52 2.4467e-05 0.00044504 4217.3 4213.9 4215.2 4214.2
729.3 8.2206e-06 0.00044117 4220.6 4217.4 4218.6 4216.2	729.3 -4.1163e-07 0.00044003 4218.7 4215.6 4215.5 4212.4	729.3 -4.3449e-05 0.00042015 4214.4 4214.5 4216.7 4212.6
729.07 1.9181e-05 0.00046936 4221.4 4218 4218.9 4217.4	729.07 2.4698e-05 0.00045938 4217.3 4214.9 4215.9 4215.9	729.07 -2.9107e-05 0.00046486 4216.7 4215.2 4217.4 4213.2
728.85 -7.0463e-06 0.00046192 4220.5 4217.1 4220.7 4216.6	728.85 1.2349e-05 0.0004882 4218 4215.8 4217 4216	728.85 -6.7494e-06 0.00044673 4217.4 4215.4 4215.3 4212.7
728.63 8.2206e-06 0.00048423 4222.3 4219 4219.2 4216.7	728.63 3.2107e-05 0.00048079 4218.3 4216.2 4215.3 4216.3	728.63 -2.1514e-05 0.00052898 4218.7 4216.9 4218.4 4214.6
728.4 -2.6619e-05 0.00047915 4221.1 4219.7 4220 4215.8	728.4 -1.4819e-05 0.00051536 4218.1 4218.7 4216.8 4216	728.4 -9.2804e-06 0.00044841 4216.6 4214.6 4216.3 4213.4
728.18 2.2313e-05 0.00049676 4222.5 4219.2 4218.9 4217.9	728.18 -1.523e-05 0.00050754 4219.4 4217.3 4217.8 4214.2	728.18 3.3747e-06 0.00048638 4218.7 4215.9 4216.2 4213.7
727.96 3.1708e-05 0.00053199 4222.6 4219.5 4219.9 4220	727.96 2.7991e-05 0.00051619 4220.2 4215.6 4217.8 4216	727.96 -3.5856e-05 0.00046571 4216.2 4216.3 4216.7 4213.4
727.74 2.7402e-06 0.00053043 4222.6 4219.6 4221.2 4218.5	727.74 1.0291e-05 0.00052812 4218.9 4217.4 4217.5 4217	727.74 -1.2233e-05 0.00053573 4218.1 4215.7 4219.4 4215.9
727.51 1.9573e-05 0.00053317 4221.7 4220.6 4219.5 4220.4	727.51 1.9758e-05 0.00058616 4222.3 4217.9 4219.3 4216.9	727.51 -9.7023e-06 0.00053658 4218.6 4216.2 4218.8 4215.6
727.29 2.0356e-05 0.00057153 4222.8 4220.6 4221.4 4221.2	727.29 -1.2761e-05 0.00056435 4220.4 4218.3 4219.4 4216.2	727.29 3.7965e-06 0.00058635 4220.4 4217.6 4219.2 4216.8
727.06 4.4235e-05 0.00057192 4225 4219.8 4221 4220.4	727.06 2.8078e-17 0.00060839 4222 4219.4 4219.8 4217.3	727.06 1.3499e-05 0.00060027 4220.5 4216.6 4220.4 4217.8
726.84 -1.4484e-05 0.00059228 4223.4 4221.4 4223.4 4220	726.84 3.7047e-05 0.00061992 4223 4218.4 4219.6 4218.6	726.84 -3.3747e-05 0.00059268 4218.8 4218.8 4220.1 4216.9
726.62 -3.0534e-05 0.00059502 4222.2 4222.1 4223.7 4220.5	726.62 2.511e-05 0.0005981 4220.9 4218.6 4218.9 4219.1	726.62 1.1811e-05 0.00060365 4221.8 4217.6 4219.7 4216.6
726.39 1.1744e-06 0.00060637 4225.3 4221.6 4223.2 4219.6	726.39 1.523e-05 0.00063926 4223.3 4218.6 4221.5 4218.2	726.39 -1.2233e-05 0.00061673 4220.7 4218.4 4220.6 4217.1
726.17 2.5445e-05 0.00064395 4225.8 4221.5 4223.9 4222.2	726.17 2.0582e-05 0.00063556 4222 4219.8 4219.8 4219.6	726.17 -2.531e-06 0.0006298 4221.3 4218.1 4221 4217.6
725.94 1.7616e-05 0.00064395 4226.1 4223.2 4222.7 4221.6	725.94 3.2931e-06 0.00065943 4223.6 4220.2 4221.4 4218.3	725.94 -1.4764e-05 0.00065722 4221.3 4219.5 4221.5 4218.3
725.72 -2.0356e-05 0.00064982 4225.1 4222.9 4225.2 4220.9	725.72 -2.0582e-06 0.00067713 4222.4 4220.6 4222.2 4220.1	725.72 -4.134e-05 0.00067199 4221 4221.6 4221.4 4218.1
725.49 2.3096e-05 0.00065178 4227.2 4222.1 4223.8 4221.1	725.49 3.4577e-05 0.00070307 4223.2 4221.5 4220.7 4222.4	725.49 2.7419e-05 0.00069603 4223.8 4219.8 4221 4219.7
725.27 -9.0035e-06 0.0006463 4225.1 4222.8 4224.5 4221.3	725.27 1.9758e-05 0.00073435 4226.6 4221.4 4223 4219.8	725.27 8.4368e-07 0.00066271 4222.6 4219 4221.5 4218
725.04 2.8968e-05 0.00070932 4229 4223.8 4224.8 4222.6	725.04 -4.9396e-06 0.00072776 4225.2 4222.1 4223.2 4219.6	725.04 3.206e-05 0.00066439 4223.4 4218.8 4220.4 4218.8
724.82 -1.879e-05 0.00071402 4226.4 4225.6 4225.7 4223	724.82 -9.8792e-06 0.00070965 4222.6 4221.9 4222.8 4221.1	724.82 -2.531e-06 0.00072767 4223.6 4221 4222.8 4220
724.59 -5.4804e-06 0.00073986 4229 4225.4 4226.6 4222.3	724.59 1.77e-05 0.00073641 4225.6 4221.4 4223.2 4220.8	724.59 1.6874e-05 0.00070236 4224.6 4219.6 4222.1 4218.6
724.37 -2.2313e-05 0.00075904 4226.1 4225.8 4228 4225.4	724.37 -2.1816e-05 0.00079404 4226.4 4223.8 4225.6 4220.8	724.37 4.7668e-05 0.00073062 4224.1 4219.3 4222.2 4222
724.14 2.7402e-05 0.00077274 4228.7 4225 4226.9 4226	724.14 3.7458e-05 0.00077099 4226.6 4222 4223.4 4222.4	724.14 2.9107e-05 0.00074243 4224.6 4220 4223 4221.2
723.92 9.7865e-06 0.00077 4229.3 4226.2 4226.4 4224.4	723.92 -2.511e-05 0.00080803 4227.5 4224.4 4225.8 4220.3	723.92 2.067e-05 0.00078293 4224.8 4221.8 4223.6 4222.5
723.69 1.5658e-06 0.00079309 4228.3 4226.7 4227.6 4226.1	723.69 -3.4577e-05 0.00083808 4225.7 4225.6 4226.6 4223.1	723.69 -6.5807e-05 0.00085675 4225.5 4225.3 4227.6 4221.2
723.47 -3.1317e-06 0.0008111 4230.3 4228.4 4227 4224.8	723.47 -3.4165e-05 0.00082944 4226.2 4226.3 4225.4 4222.2	723.47 -2.9529e-06 0.00082427 4225 4223.4 4225 4223.2
723.24 -3.758e-05 0.00081423 4229.4 4226.2 4231.2 4224.1	723.24 2.1405e-05 0.00083644 4228.1 4224 4225.3 4223.3	723.24 -6.7494e-06 0.00082638 4227.2 4223.3 4225.4 4220.8
723.01 2.3096e-05 0.0008616 4231.3 4227.6 4229.1 4227.7	723.01 1.0291e-05 0.00082614 4226.8 4223.3 4226 4223.5	723.01 2.9529e-06 0.00083271 4225.4 4223.5 4225 4223.4
722.79 -1.8007e-05 0.00084555 4230.6 4226.5 4231.5 4225.5	722.79 -4.1163e-06 0.00087925 4228.2 4226.5 4226.1 4224.1	722.79 -1.1811e-05 0.00087869 4227.6 4224.4 4227 4222.7
722.56 2.2313e-05 0.00087334 4230.5 4227.6 4229.7 4229.1	722.56 -3.0049e-05 0.00087719 4227.2 4226 4227.8 4223.7	722.56 -9.7023e-06 0.00085042 4226.7 4223.4 4226.5 4222.3
722.33 3.0925e-05 0.00091249 4233.4 4229.1 4229.8 4228.7	722.33 8.6443e-06 0.00089941 4229.2 4225.3 4227.7 4224.6	722.33 2.9529e-06 0.00087067 4226 4224.3 4226 4224.6
722.11 1.2527e-05 0.00092306 4233.6 4229.2 4231.2 4228	722.11 -1.6877e-05 0.00094305 4230.2 4228.7 4227.6 4224.5	722.11 2.4467e-05 0.00092846 4229.1 4224.4 4227.7 4225.2
721.88 2.8968e-05 0.00097395 4234.4 4230.5 4231.6 4230.6	721.88 -6.0921e-05 0.00093523 4228.2 4228.7 4229.4 4224	721.88 -5.4839e-06 0.00094407 4229.1 4227.6 4226.6 4224.6
721.65 -2.0747e-05 0.00097512 4234.3 4232.8 4231.9 4228.3	721.65 2.4286e-05 0.00098503 4232.3 4228.2 4228.2 4226.4	721.65 1.6874e-05 0.0010036 4229.3 4227.2 4228.7 4228.3
721.43 -2.0747e-05 0.00096651 4233.4 4231.6 4232.6 4228.8	721.43 3.7047e-06 0.00098503 4231.7 4228.1 4229.3 4226	721.43 -4.134e-05 0.00099511 4229.8 4226.8 4231.5 4224.6
721.2 1.7224e-05 0.0010045 4234.7 4232.7 4231.6 4231.3	721.2 -2.2228e-05 0.00099862 4230.2 4228.6 4230.7 4227	721.2 1.0968e-05 0.00095968 4229.7 4225.4 4228.8 4225.5
720.97 3.4057e-05 0.0010237 4236.1 4231.4 4233 4231.8	720.97 8.2326e-07 0.0010562 4233.2 4230 4231 4227.9	720.97 8.0149e-06 0.0010006 4230.4 4227 4229.2 4226.6
720.74 -1.8399e-05 0.0010378 4236 4234.6 4233.2 4230	720.74 -8.6443e-06 0.0010311 4232 4229.8 4230.4 4227.4	720.74 8.4368e-06 0.0010061 4230 4226.7 4229.8 4227.3
720.52 -9.395e-06 0.0010241 4234.6 4233.5 4233.1 4231.1	720.52 2.6756e-05 0.0010575 4234.4 4229.9 4229.9 4228	720.52 8.8586e-06 0.001063 4233.4 4227.4 4231.8 4226.6
720.29 -3.2883e-05 0.001064 4235.4 4234.6 4235.3 4231.1	720.29 -9.8792e-06 0.0011065 4236.2 4231 4232.9 4226.8	720.29 2.8774e-17 0.001071 4231.1 4229 4230.9 4228.9
720.06 -7.8292e-07 0.0010984 4236.3 4232.9 4237.1 4233.6	720.06 2.5933e-05 0.0011505 4234.6 4231.8 4232.5 4232.2	720.06 5.9479e-05 0.0010824 4233.3 4227.8 4229.8 4230
719.83 1.3701e-05 0.0011239 4236.6 4233.7 4236.9 4235.4	719.83 1.6465e-06 0.0011106 4234 4231.1 4232.5 4229.7	719.83 -7.1712e-06 0.0011339 4232.7 4230.6 4232.6 4229.9
719.6 -6.2633e-06 0.0011603 4238.1 4235.3 4238.2 4234.7	719.6 -1.3995e-05 0.0011592 4235.2 4233.8 4232.9 4230.1	719.6 -2.4888e-05 0.0011196 4232.1 4231.7 4231.8 4229
719.38 1.9964e-05 0.0011286 4236.8 4234.6 4235.9 4235.7	719.38 3.8282e-05 0.0011299 4237 4231.3 4231.4 4229.5	719.38 3.3325e-05 0.0011617 4233.7 4229.5 4233.2 4232.2
719.15 -1.9573e-06 0.0011474 4239.3 4234.7 4237.9 4233	719.15 2.3463e-05 0.001204 4236.3 4234 4233 4233	719.15 9.2804e-06 0.0011816 4234.6 4230.9 4233.9 4231
718.92 -4.5801e-05 0.0011474 4238.2 4237.7 4237.1 4231.9	718.92 4.8984e-05 0.0012279 4237.7 4235 4232 4234	718.92 1.6452e-05 0.0011634 4235.5 4230.3 4233.3 4229.6
718.69 -3.758e-05 0.0012292 4239.2 4239.3 4239.3 4235.6	718.69 2.264e-05 0.0012526 4237.8 4234.9 4234.6 4233.9	718.69 2.531e-06 0.0012389 4235.9 4232.6 4235.2 4232.1
718.46 -9.0035e-06 0.0012664 4241.4 4238.5 4240.5 4236.7	718.46 -2.4698e-06 0.0012719 4238.7 4235.2 4236.5 4232.7	718.46 -4.2184e-07 0.0012773 4236.7 4235.2 4234.5 4233
718.23 3.9146e-05 0.0013161 4244.3 4238 4241.1 4238.8	718.23 1.2349e-05 0.0012884 4239.5 4236 4235.7 4233.4	718.23 2.7841e-05 0.0012929 4238.4 4234.7 4234.5 4233.4
718 -4.7758e-05 0.0012746 4240.4 4239.9 4241.5 4236.1	718 1.9758e-05 0.0013246 4241.1 4235.4 4237.7 4233.9	718 4.6402e-06 0.0013204 4238.3 4234.2 4237.3 4233.7
717.77 -5.4804e-06 0.0013357 4243.4 4239.4 4243 4238.4	717.77 -1.1937e-05 0.0013497 4239.8 4237.2 4238.7 4234.9	717.77 5.4839e-06 0.0013313 4239.2 4232.7 4239.3 4233.3
717.54 -1.2918e-05 0.0013533 4242.6 4242.2 4241.5 4239.8	717.54 -2.6756e-05 0.0013851 4240.5 4237.4 4240.9 4235.2	717.54 1.3499e-05 0.001325 4239 4235.8 4235.6 4233.7
717.31 6.6548e-06 0.0013478 4245 4242 4240.4 4238.1	717.31 2.5521e-05 0.0013386 4239.8 4237.6 4236 4236.2	717.31 3.8809e-05 0.0013773 4239.5 4235.4 4237.3 4236.8
717.09 2.0356e-05 0.0013654 4245.4 4240.4 4242.2 4239.2	717.09 1.6054e-05 0.0013868 4241.6 4237.8 4238.5 4236.2	717.09 -5.4839e-06 0.0013997 4240.4 4236.9 4238.9 4234.9
716.86 2.7402e-06 0.0013822 4243.9 4242.1 4242.2 4240.7	716.86 3.7047e-06 0.0014592 4242.7 4239.3 4241.1 4238.1	716.86 -2.1092e-06 0.0014537 4241.7 4238.1 4240.1 4236.3
716.63 -1.7616e-05 0.0014746 4247.5 4244.8 4245.2 4240.8	716.63 1.7289e-05 0.0014769 4243 4238.7 4242 4239.3	716.63 3.6278e-05 0.0014212 4240.7 4235.5 4239.4 4237.6
716.4 -2.3879e-05 0.0014535 4247 4244.7 4244.6 4239.9	716.4 2.0582e-06 0.0014757 4243.5 4241.2 4240.1 4238	716.4 -2.1092e-06 0.0014292 4240 4236.7 4240.4 4236.9
716.16 4.6584e-05 0.0014535 4248.4 4241.7 4244 4242.1	716.16 2.1816e-05 0.0014963 4245.4 4239.7 4241.6 4238.1	716.16 2.1514e-05 0.001452 4241.2 4237.6 4239.4 4237.8
715.93 -1.1744e-05 0.0015149 4248.7 4245.7 4246.1 4242	715.93 -6.2156e-05 0.0014905 4242.9 4242.1 4243 4236.2	715.93 3.7544e-05 0.0014933 4242.3 4238.8 4239.4 4239.4
715.7 -1.2918e-05 0.0015185 4248.5 4245 4247 4242.2	715.7 1.6465e-05 0.0015938 4247 4242.6 4243.7 4241	715.7 -5.4417e-05 0.0015313 4242.4 4240 4244.4 4236.8
715.47 4.306e-06 0.0015513 4249.3 4246.3 4246.6 4244	715.47 3.54e-05 0.0015971 4248.2 4242.1 4243.5 4240.8	715.47 -2.8263e-05 0.0015574 4243.3 4241.3 4243 4238.4
715.24 4.306e-06 0.0015795 4250.4 4246.6 4247.7 4244.3	715.24 -4.2398e-05 0.0015967 4246 4244.6 4244.8 4239.2	715.24 2.1092e-06 0.0015481 4243.5 4240.2 4242.2 4239.2
715.01 -7.4377e-06 0.0015631 4250.4 4245.9 4248.2 4242.9	715.01 -7.821e-06 0.0016642 4248 4244.2 4246.8 4242.2	715.01 -1.0546e-05 0.0016165 4245.4 4241 4245.3 4239.9
714.78 1.6441e-05 0.0016199 4251.5 4247.5 4248.2 4245.9	714.78 -1.6877e-05 0.001665 4247.2 4246.1 4245.3 4242.6	714.78 2.9529e-06 0.0016393 4247.5 4242.2 4244.6 4239.6
714.55 -3.9146e-06 0.0016339 4252.4 4248.6 4248.9 4244.7	714.55 -1.2349e-06 0.0016766 4248.4 4245.1 4246.2 4242.7	714.55 -3.2903e-05 0.0017097 4245.3 4242.9 4248.9 4243.4
714.32 -1.5658e-05 0.0017365 4252.7 4251.6 4251.7 4249	714.32 -1.77e-05 0.0016865 4249.6 4246.3 4246.2 4241.2	714.32 -1.7717e-05 0.001622 4243.9 4242.8 4244.2 4241.3
714.09 -1.4093e-05 0.0017318 4253.2 4251.8 4251.3 4248.4	714.09 -4.1163e-06 0.0017461 4249.6 4246.5 4248.3 4244.8	714.09 1.2655e-05 0.0016751 4246.8 4242 4246 4242.4
713.86 -4.7366e-05 0.0017533 4254.9 4249.8 4256 4246.1	713.86 -1.6054e-05 0.0017597 4250.2 4248.7 4247.3 4244.2	713.86 -4.134e-05 0.001773 4248.5 4246.2 4249 4242.8
713.62 -2.6228e-05 0.001816 4256.9 4252.8 4255.2 4248.4	713.62 1.9758e-05 0.0017848 4251.2 4247.6 4247.9 4246.2	713.62 1.7717e-05 0.0017553 4250.9 4244.7 4246.9 4242.4
713.39 1.9181e-05 0.0017933 4256.3 4249.8 4254.7 4250.1	713.39 1.3584e-05 0.0018462 4253.4 4248.4 4250.4 4246.6	713.39 5.0621e-06 0.0017738 4249.9 4243.8 4249.2 4243.6
713.16 7.0463e-06 0.0018563 4259.1 4252.6 4255.7 4250	713.16 2.4698e-06 0.0018416 4252.8 4249.5 4249.6 4246.5	713.16 -1.2655e-06 0.0018865 4252.6 4248.3 4250.4 4246
712.93 -4.306e-06 0.0018786 4257.9 4253.8 4256.3 4251.7	712.93 3.2519e-05 0.0019038 4256.2 4250 4250.7 4247.6	712.93 1.6874e-06 0.0019046 4251.8 4248.2 4251.2 4247.8
712.7 4.5801e-05 0.0019749 4262.2 4254.8 4257.6 4254.8	712.7 2.8814e-05 0.0019371 4255.9 4251 4251.4 4249.3	712.7 3.3747e-06 0.0019873 4254.6 4249.8 4253.5 4249
712.46 -4.7758e-05 0.0019565 4259.6 4258 4258.2 4251.8	712.46 1.3584e-05 0.0019787 4257.4 4253.3 4251.9 4249.2	712.46 2.3623e-05 0.0019662 4254 4249.4 4251.9 4249.6
712.23 -1.7616e-05 0.0019616 4259.7 4256.2 4258.8 4253.5	712.23 -3.2519e-05 0.0019976 4254.3 4252.7 4255.6 4250.9	712.23 -1.6874e-05 0.0019999 4254.8 4253.1 4251.7 4248.4
712 3.1708e-05 0.0019929 4263.8 4255.7 4258.4 4253.5	712 3.9105e-05 0.0020363 4259.4 4253.5 4253.2 4251.2	712 2.6998e-05 0.0020387 4256.2 4250.2 4254.3 4251
711.76 -2.0747e-05 0.0020242 4260.4 4258.8 4259.5 4255.8	711.76 3.9105e-05 0.0021244 4260.4 4254.5 4256.5 4254.4	711.76 -1.3921e-05 0.0020468 4255.3 4253.3 4253.6 4250.2
711.53 -1.9181e-05 0.0020869 4263.8 4257 4264.4 4255.7	711.53 4.5279e-06 0.0021195 4258.5 4257.6 4254.8 4254.4	711.53 -2.4888e-05 0.0020898 4254.8 4252.2 4257.2 4252.3
711.3 3.5231e-06 0.0020681 4263.8 4257.8 4261.5 4255.9	711.3 -2.3051e-05 0.0021133 4258.1 4255.4 4258.2 4253.2	711.3 -2.4045e-05 0.0020991 4257.6 4254.2 4255.7 4250
711.07 -1.605e-05 0.0021714 4266.5 4262.5 4263.1 4257.4	711.07 1.1526e-05 0.0021619 4261.3 4256.6 4257.6 4254	711.07 -7.5931e-06 0.0021299 4258.6 4252 4258.5 4251.2
710.83 -6.6548e-06 0.0021824 4265.4 4260.5 4265.2 4259.6	710.83 4.5279e-06 0.0022043 4262.9 4256.6 4260 4254.2	710.83 -8.0149e-06 0.0022087 4260 4255.5 4258.8 4253.6
710.6 -1.0178e-05 0.0022587 4267.3 4264.4 4265.3 4261.4	710.6 -4.1986e-05 0.0022327 4260.3 4259.8 4260.4 4255.9	710.6 1.2655e-06 0.0021868 4258.2 4256 4256.8 4254.7
710.37 -9.0035e-06 0.0022889 4269 4264.5 4266.8 4261.3	710.37 4.1163e-06 0.0022442 4263.4 4258 4260.6 4255.6	710.37 -2.995e-05 0.0022231 4260.9 4257.7 4258.3 4252.2
710.13 -4.306e-06 0.0022771 4267.5 4264 4266.4 4262.5	710.13 1.0291e-05 0.0022545 4263.6 4259.5 4259.3 4256.1	710.13 1.2655e-05 0.0022708 4260.7 4256.2 4260 4256.8
709.9 -1.331e-05 0.002319 4268.7 4265.5 4267.5 4262.9	709.9 -1.9347e-05 0.0022833 4265.2 4260.5 4261.1 4254.6	709.9 -1.6874e-06 0.0022741 4260.8 4256.8 4260.3 4256.1
709.66 4.306e-06 0.0022998 4271 4265 4266.1 4260.6	709.66 3.9928e-05 0.0023648 4267.2 4259.1 4263.6 4259.4	709.66 2.4467e-05 0.0023281 4264.5 4257.1 4261.3 4256.2
709.43 -1.6833e-05 0.0023429 4269.7 4266.8 4267.6 4263	709.43 -1.4407e-05 0.002364 4266.5 4260.8 4264.5 4257.4	709.43 -2.531e-05 0.0023889 4264.9 4258.2 4265.4 4256.4
709.2 -1.9573e-06 0.0024141 4271.2 4265.9 4271.4 4265.9	709.2 -2.4286e-05 0.0023969 4266.4 4263 4264.4 4258.6	709.2 1.0968e-05 0.0023906 4266.3 4258.2 4263.8 4256.8
708.96 -3.5623e-05 0.0024439 4270.9 4269.7 4270.8 4266	708.96 1.0291e-05 0.0024249 4268 4263.4 4263.6 4260	708.96 -9.7023e-06 0.0023809 4264.5 4260.2 4262.4 4257.1
708.73 -3.3665e-05 0.002449 4272.2 4268.5 4272.2 4265	708.73 -2.0582e-06 0.0024027 4267.5 4262.6 4264 4258.9	708.73 -5.5261e-05 0.0025057 4265.6 4263.1 4267.5 4259.8
708.49 3.6014e-05 0.0024811 4274 4269.5 4269.2 4268.5	708.49 3.1284e-05 0.0025513 4272.1 4264 4268.1 4263.1	708.49 -1.2655e-05 0.00248 4265.8 4262.9 4264.5 4260.3
708.26 -1.7616e-05 0.0024955 4274.8 4269.6 4272.6 4265.6	708.26 4.9396e-06 0.0025702 4272 4266.3 4268.1 4262.8	708.26 -2.9529e-06 0.0025091 4268 4262.5 4265.8 4260
708.02 2.4662e-05 0.0024901 4275.2 4267.5 4272.3 4267.1	708.02 3.1696e-05 0.0025748 4271.3 4266 4267.3 4265	708.02 8.4368e-07 0.0025171 4267.2 4262.3 4266.2 4261.4
707.79 2.5053e-05 0.0025969 4275.3 4271 4274.2 4272.5	707.79 1.3172e-05 0.0025941 4270.4 4266.8 4268.3 4266	707.79 -6.3276e-06 0.0026205 4269.8 4263.8 4269.9 4263.4
707.55 4.306e-06 0.0026467 4279 4272.9 4275.9 4270.3	707.55 1.3584e-05 0.0026768 4273.8 4268.2 4270.9 4266.7	707.55 -3.4169e-05 0.0025749 4268.3 4266.2 4266.7 4261.3
707.32 1.9573e-06 0.0026232 4277.8 4272 4275.8 4270.2	707.32 -9.0559e-06 0.0026443 4273.7 4267.2 4271.4 4264.1	707.32 7.5931e-06 0.0026091 4271.2 4264.4 4268.2 4262
707.08 -4.8932e-05 0.0027234 4277.5 4277.6 4277.8 4273	707.08 -1.6465e-06 0.0026987 4274.1 4270.4 4270.6 4266.6	707.08 1.5608e-05 0.0026989 4273.8 4264.9 4271.5 4264.1
706.85 -2.5836e-05 0.0027011 4279.6 4277 4276.1 4271	706.85 2.017e-05 0.0027139 4275.9 4268.8 4271.8 4266.6	706.85 -4.1762e-05 0.0027225 4270.7 4268.8 4271.5 4265.6
706.61 -1.4875e-05 0.0027927 4282 4278.2 4279.1 4273.7	706.61 -3.2931e-06 0.0027892 4278.2 4269.6 4275.8 4266.9	706.61 -1.2655e-05 0.0027204 4272.8 4267.6 4271.2 4264.8
706.38 3.0142e-05 0.0028299 4284.9 4276.4 4280.4 4275.1	706.38 -1.1937e-05 0.0027872 4278.7 4272 4273.7 4265.9	706.38 3.5434e-05 0.0027348 4273 4267.3 4269.9 4267.5
706.14 3.0534e-05 0.0028083 4283.6 4278.1 4277.6 4275.2	706.14 -4.1163e-05 0.0027365 4274.3 4268.2 4276.5 4266.4	706.14 -5.4839e-06 0.0028196 4274.7 4267.2 4275.9 4267.9
705.9 7.4377e-06 0.0028753 4285.8 4277.2 4283.2 4275.3	705.9 -1.4819e-05 0.0028246 4277.2 4271.6 4276.1 4269	705.9 1.139e-05 0.0028786 4278.6 4269.2 4276 4267.6
705.67 -2.4662e-05 0.0028753 4283.5 4279.7 4282.3 4276	705.67 -4.8984e-05 0.0029074 4278.7 4275.2 4278.2 4269.9	705.67 2.4888e-05 0.0028719 4277.5 4268.1 4276.1 4269
705.43 3.0925e-05 0.0029583 4287 4280.2 4283.2 4279.6	705.43 -2.0993e-05 0.0029749 4281.1 4277.2 4278.1 4272.2	705.43 -8.4368e-06 0.0029195 4277.2 4273 4275 4270
705.19 -1.1744e-06 0.0029074 4285.2 4278.5 4283.9 4277.1	705.19 1.3995e-05 0.002986 4282.8 4276.5 4277.6 4272.7	705.19 -1.4764e-05 0.0029866 4278.6 4274.4 4277 4271.5
704.96 -2.3488e-06 0.0029907 4286.7 4282.5 4284.2 4279.8	704.96 -1.6877e-05 0.0030004 4284.6 4276.2 4280.2 4270.1	704.96 -8.2258e-05 0.0029883 4278.4 4274.6 4280.2 4268.6
704.72 -6.4591e-05 0.0030412 4286.9 4284.5 4288 4279	704.72 -7.821e-06 0.0030341 4281.1 4278.4 4279.1 4275.6	704.72 -1.0968e-05 0.0030191 4280.2 4272.6 4280.2 4271.6
704.48 4.2669e-05 0.0030921 4291.3 4282.3 4287.3 4282.7	704.48 -1.1114e-05 0.0031041 4285.7 4278.8 4282.3 4274.3	704.48 4.2184e-05 0.0030393 4281.6 4273.7 4277.6 4273.7
704.25 1.3701e-05 0.0031133 4291.8 4285.5 4286.7 4281.8	704.25 -5.31e-05 0.0031395 4285.9 4280.7 4284.2 4273.8	704.25 5.4839e-06 0.0031157 4281.5 4274.6 4282 4275.6
704.01 -9.395e-06 0.0031779 4293 4286 4290.7 4282.7	704.01 -2.0582e-05 0.003172 4285.8 4283.8 4281 4277	704.01 3.9653e-05 0.0031617 4284.2 4275.3 4281.9 4276.7
703.77 1.7616e-05 0.0031047 4292.2 4282.7 4288.8 4281.2	703.77 8.2326e-07 0.003219 4288.6 4281.6 4284.4 4277.6	703.77 -1.1811e-05 0.0031954 4283.8 4279.8 4281.5 4276.4
703.54 -3.0142e-05 0.0032448 4294 4289.6 4291.6 4284.1	703.54 8.6443e-06 0.0031955 4287 4281 4283.6 4278.4	703.54 -5.5683e-05 0.0032494 4283.7 4280 4285.9 4276.9
703.3 4.4626e-05 0.0032922 4295.7 4288 4291.7 4288.6	703.3 -3.7047e-06 0.0032581 4287.5 4282.6 4285.6 4280.3	703.3 -1.9826e-05 0.0032701 4283.9 4281.1 4284.1 4279.4
703.06 5.8719e-06 0.0033247 4295.1 4290.6 4292.8 4288.9	703.06 -2.4698e-06 0.0032955 4291.2 4284.3 4285.6 4278.6	703.06 -3.4591e-05 0.003273 4286.6 4280.4 4285.6 4276.1
702.82 3.0534e-05 0.003354 4299.3 4291.4 4292.2 4287.5	702.82 2.264e-05 0.0033371 4289.8 4284.2 4286.5 4283.2	702.82 2.531e-06 0.003322 4288.2 4280 4286.5 4278.6
702.59 1.6833e-05 0.0033646 4298.6 4289 4295.9 4288	702.59 -3.1284e-05 0.0033803 4291.1 4285.8 4289.6 4281.4	702.59 3.206e-05 0.0034224 4291.5 4282.9 4287 4281.5
702.35 -3.5231e-06 0.0034578 4302.6 4292.7 4298 4287.8	702.35 -1.4407e-05 0.0034449 4291.6 4286.5 4291.3 4284.8	702.35 -3.7965e-06 0.0034641 4290.5 4282.3 4291.3 4282.8
702.11 1.0569e-05 0.0034734 4301.5 4293.1 4297.7 4290.3	702.11 -2.7579e-05 0.0034441 4293.3 4287.8 4290.6 4282.4	702.11 4.4293e-05 0.0034211 4290.6 4283.2 4286 4282.9
701.87 -5.8719e-06 0.0034507 4299.8 4294.6 4295.8 4290	701.87 2.3051e-05 0.0035269 4296.5 4288.7 4291.3 4285.7	701.87 -5.9901e-05 0.0034038 4290.1 4284.2 4289.2 4277.6
701.63 3.6797e-05 0.0035576 4302.9 4294 4299.8 4294.6	701.63 -1.6877e-05 0.0035042 4294.4 4289.9 4290.9 4284.7	701.63 2.2779e-05 0.0035531 4293.5 4286.9 4289.6 4285.2
701.4 -1.0178e-05 0.0035936 4306.3 4297.6 4300.3 4290.6	701.4 -1.8112e-05 0.0036084 4295.8 4290.3 4295.6 4288.4	701.4 8.4368e-07 0.0035717 4293.6 4287.2 4291.2 4285
701.16 -2.427e-05 0.0036092 4304.6 4296.7 4302.8 4292.4	701.16 6.1745e-06 0.0036187 4295.6 4290.7 4294.5 4290.2	701.16 1.2655e-06 0.0036497 4296 4288.6 4293.6 4286.2
700.92 -2.7402e-05 0.003668 4305.6 4299.9 4302.7 4294.2	700.92 -8.2326e-07 0.0037376 4300.6 4293.2 4298.2 4290.7	700.92 -1.3499e-05 0.0036426 4294.9 4288.6 4294 4286.4
700.68 1.5658e-06 0.0037282 4308 4299.8 4304.4 4296.4	700.68 1.0702e-05 0.0037129 4301.6 4292.7 4296.9 4289	700.68 9.6601e-05 0.0037037 4300.4 4287.4 4292.8 4289
700.44 -2.1922e-05 0.0037533 4307.6 4302.4 4304.4 4296.9	700.44 -5.2689e-05 0.0037549 4301.4 4295.5 4299.2 4288.2	700.44 7.5931e-06 0.0037413 4298.3 4289.4 4296.8 4288.6
700.2 4.6975e-05 0.0038175 4309.8 4301.9 4304.6 4301.5	700.2 2.4698e-05 0.0038265 4304.4 4296.4 4298 4292.4	700.2 6.3276e-06 0.0038311 4302.2 4292.7 4297.8 4289
699.96 -1.0178e-05 0.0038386 4310.1 4303.8 4306.7 4299.4	699.96 -3.2931e-06 0.0038068 4302.8 4294.7 4300.1 4291.7	699.96 -1.0124e-05 0.0037632 4298.4 4289 4299.1 4288.7
699.72 -1.7224e-05 0.0039255 4313.2 4305 4310.3 4300.4	699.72 -6.4626e-05 0.0038977 4306.1 4299.6 4302.7 4289.8	699.72 -2.531e-05 0.0038442 4299.3 4291.8 4300.9 4290.9
699.48 -4.3452e-05 0.0039353 4310.4 4306.4 4310.7 4302.3	699.48 2.0582e-06 0.003892 4305.8 4297.2 4301.5 4293.1	699.48 -8.0149e-06 0.0040066 4303.6 4296.4 4303.1 4295.2
699.24 -1.9573e-05 0.0039741 4314.7 4306.2 4311.6 4301.2	699.24 2.9637e-05 0.0039846 4308.8 4299.4 4302.5 4295.9	699.24 3.0372e-05 0.0040214 4306.7 4295.1 4303.3 4294.6
699 -4.7758e-05 0.0040031 4311.4 4307.6 4313.2 4304.5	699 5.6805e-05 0.0039904 4309.6 4297.5 4303.4 4296.8	699 -8.4368e-07 0.003953 4303.9 4292.8 4303.9 4292.7
698.76 2.7402e-06 0.0040739 4318.2 4309.7 4312.1 4304	698.76 -2.0582e-06 0.0040566 4309 4300 4306.9 4297.8	698.76 1.9183e-17 0.003975 4303.4 4296.7 4300.9 4294.3
698.52 -1.5658e-06 0.0040813 4315.7 4308 4314.4 4306.6	698.52 -7.2447e-05 0.0041328 4309.5 4306.1 4308 4297.5	698.52 -2.1092e-05 0.0040669 4305.7 4298 4305 4295.3
698.28 -1.9964e-05 0.004088 4316.5 4309.9 4313.8 4305.2	698.28 2.0582e-05 0.0041385 4312.8 4305.3 4304.5 4299	698.28 3.2481e-05 0.0040783 4308.2 4298.6 4302.4 4295.9
698.04 1.0961e-05 0.0041651 4318.4 4311.6 4314.5 4308.8	698.04 -4.9396e-06 0.0041863 4314.2 4303.6 4309.8 4298.7	698.04 4.0075e-05 0.0041618 4310 4298.8 4305.8 4298.4
697.8 1.0961e-05 0.0042591 4322.6 4314.1 4316.8 4309.4	697.8 3.4165e-05 0.004255 4314.5 4305.4 4309.4 4303.6	697.8 3.5013e-05 0.0042572 4310.6 4299.5 4309.9 4302
697.56 -1.1352e-05 0.004301 4322 4312.8 4321.4 4311	697.56 -9.0559e-06 0.004337 4315.7 4309.1 4311.8 4304.3	697.56 -4.3449e-05 0.0043196 4309.8 4305.2 4310.9 4302.2
697.32 1.6441e-05 0.0042888 4324 4313.6 4318.6 4309.8	697.32 1.8112e-05 0.0043081 4318.3 4307 4311.1 4301.6	697.32 5.0621e-06 0.00425 4310.8 4301.3 4309.2 4300.1
697.08 1.1352e-05 0.0044294 4327.4 4317.4 4322.1 4313.3	697.08 1.1526e-05 0.0044119 4319.3 4310.8 4312.8 4305.4	697.08 4.2184e-07 0.0043491 4314.3 4303.9 4311.4 4301.1
696.84 -1.9573e-06 0.0044387 4327.5 4318.6 4322.2 4313	696.84 4.4868e-05 0.0044707 4322.5 4309.6 4315.2 4306.6	696.84 -3.0794e-05 0.0044183 4314.5 4306.3 4313.8 4302.7
696.6 -5.5979e-05 0.0044552 4326.8 4318.3 4326 4311.8	696.6 -1.8523e-05 0.0044781 4318.6 4311.4 4316.8 4307.8	696.6 2.5732e-05 0.0044884 4315.7 4305.9 4314.9 4307.5
696.36 2.3879e-05 0.0045515 4333 4320.2 4325 4314.6	696.36 -1.77e-05 0.0045366 4321.3 4314.6 4316.4 4308	696.36 -2.4045e-05 0.0045592 4316.9 4307.3 4319.2 4307.3
696.12 4.1495e-05 0.0046129 4334 4320.3 4327.1 4317.6	696.12 3.7438e-17 0.0046127 4323.7 4314.1 4319.8 4310.2	696.12 4.3449e-05 0.0046259 4322 4309.4 4317.1 4308.5
695.88 -4.032e-05 0.0046329 4331.6 4322 4330.6 4316.8	695.88 4.7338e-05 0.0046049 4326.5 4313.4 4317.8 4309.3	695.88 -7.2134e-05 0.0046621 4319 4312.5 4321.1 4307.8
695.64 2.7011e-05 0.0047284 4336.5 4324.2 4329.8 4320.3	695.64 -1.8112e-05 0.0046984 4325.4 4317.4 4321.5 4311.7	695.64 -3.67e-05 0.004728 4321.6 4313.2 4321.8 4310
695.4 6.2633e-06 0.004728 4335.1 4323.2 4331.9 4320.6	695.4 -8.2326e-07 0.0047708 4329.1 4315.3 4326.2 4312.4	695.4 1.2655e-05 0.0047706 4325.9 4311.8 4322.9 4310.1
695.15 1.2527e-05 0.004728 4334.8 4325.7 4329.1 4321.3	695.15 -3.7047e-06 0.0047836 4326.6 4319.1 4323.2 4315.4	695.15 2.0248e-05 0.0047469 4322.1 4310.5 4322.8 4313.1
694.91 9.0035e-06 0.0047973 4335.9 4327 4331.5 4323.5	694.91 -1.6054e-05 0.0048363 4331.5 4320.9 4324.6 4312.4	694.91 -1.6874e-06 0.004822 4325.2 4315.4 4322.4 4312.5
694.67 -3.9146e-06 0.0048831 4340.1 4329 4334.5 4323	694.67 -7.9445e-05 0.0048618 4328 4322.1 4327.7 4314.1	694.67 1.7295e-05 0.0049051 4326.9 4317.3 4323.6 4315.6
694.43 3.9146e-06 0.0049183 4339.6 4328.4 4336.5 4325.8	694.43 1.523e-05 0.0048988 4333.8 4321.8 4325.2 4314.6	694.43 -1.6874e-06 0.0049224 4328.6 4316.8 4325.8 4313.9
694.19 -2.2705e-05 0.0049332 4340 4329.1 4338 4324.7	694.19 -3.54e-05 0.0050071 4332.8 4325.8 4328.9 4318.5	694.19 6.3276e-05 0.0050093 4331.4 4317.7 4326 4318.3
693.94 1.879e-05 0.0050631 4343.3 4332 4339.5 4330.2	693.94 -7.821e-06 0.0050133 4335 4321.8 4331.9 4317.9	693.94 -3.206e-05 0.0050085 4327.5 4318.2 4330 4317.6
693.7 1.9181e-05 0.0050181 4343.2 4332.2 4337.1 4328	693.7 -3.7458e-05 0.0051318 4336.8 4329.1 4331.8 4320.4	693.7 5.273e-05 0.0050806 4334.6 4318.7 4328.8 4318
693.46 2.9751e-05 0.0051171 4347 4333.2 4340.5 4329.8	693.46 4.4868e-05 0.0051326 4339.1 4324.1 4332.8 4322.2	693.46 -5.4839e-06 0.0050848 4331.3 4319.1 4331.4 4318.7
693.22 -2.427e-05 0.005179 4344.5 4335.5 4344.2 4332.7	693.22 -5.4335e-05 0.0052458 4340.7 4331.8 4335.4 4321.2	693.22 -1.7717e-05 0.0051882 4331.4 4323.1 4332.9 4323
692.97 5.911e-05 0.0052616 4350.7 4336.6 4343.1 4335	692.97 1.7289e-05 0.0052565 4343.3 4329.5 4334.8 4322.7	692.97 2.9529e-06 0.005278 4337.5 4322.2 4337.1 4322.1
692.73 -1.5267e-05 0.0052115 4348.6 4338.2 4342.6 4330.7	692.73 -3.2107e-05 0.0053068 4342.2 4330.9 4338.2 4323.8	692.73 4.6402e-05 0.0052886 4340.5 4325.4 4332.3 4321.6
692.49 4.6192e-05 0.0053113 4352.2 4335.8 4347 4335.4	692.49 3.7047e-06 0.0052965 4343.7 4329.3 4337.6 4323.5	692.49 5.0199e-05 0.0053759 4341.8 4327 4334.7 4324.6
692.25 -3.21e-05 0.0054162 4354 4340.4 4351.8 4334.9	692.25 6.5449e-05 0.0053467 4346.4 4327.6 4338.8 4326.3	692.25 -2.4888e-05 0.0053379 4337.6 4327.4 4336 4323.5
692 -1.3701e-05 0.0054652 4354.2 4342.5 4351.3 4338.1	692 1.2349e-06 0.0054562 4346.6 4335.1 4339.7 4328.2	692 -1.9826e-05 0.0054814 4341.4 4331.6 4338.4 4326.8
691.76 -3.0534e-05 0.0055258 4357.1 4341.9 4355.8 4337.5	691.76 -4.9396e-05 0.005543 4346.8 4339.8 4341.6 4329.9	691.76 -0.00010968 0.0055299 4339.3 4333.3 4343.3 4326.8
691.52 1.9573e-05 0.0055344 4358.2 4344 4351.6 4339.4	691.52 -6.5861e-06 0.0055611 4351.4 4338 4342.2 4328.2	691.52 -2.7419e-05 0.005559 4344.3 4331.2 4342.8 4327.1
691.27 -8.9007e-18 0.0056386 4357.8 4346.2 4355.7 4344.1	691.27 -7.5329e-05 0.0056859 4350 4342.6 4347 4332.4	691.27 4.2184e-06 0.0056556 4344.9 4332.9 4344.2 4332.6
691.03 -1.9181e-05 0.0056711 4362.8 4349.7 4354.8 4339.8	691.03 -4.034e-05 0.0056723 4349.5 4340 4347.3 4333.8	691.03 3.8809e-05 0.0056733 4346.5 4332.5 4343.8 4333.5
690.78 2.3879e-05 0.005693 4360.1 4349.8 4353.7 4345.8	690.78 5.4747e-05 0.005741 4354.4 4340.1 4345.9 4336.9	690.78 -2.9529e-06 0.0056737 4345.8 4334.2 4344.2 4332.2
690.54 -3.2883e-05 0.0057779 4361 4352.8 4357.9 4346.4	690.54 3.4989e-05 0.0058291 4355.8 4340.4 4350.9 4338.9	690.54 3.1638e-05 0.005764 4349.6 4334.6 4346.4 4334.4
690.3 2.8576e-05 0.0058261 4365 4348.3 4361.7 4348	690.3 4.2398e-05 0.0058662 4357.8 4344.3 4348.4 4339	690.3 2.7841e-05 0.0059002 4352.8 4340 4347.6 4337.4
690.05 1.7616e-05 0.0059122 4367 4353 4362 4349.8	690.05 1.8523e-05 0.0058966 4358.6 4343.9 4351.4 4338.5	690.05 -2.3201e-05 0.0058779 4351.1 4339 4350 4335.7
689.81 1.0569e-05 0.005956 4369.3 4354.4 4363.2 4349.4	689.81 3.7047e-06 0.0059617 4360.5 4345.3 4353.9 4339	689.81 -3.1638e-05 0.0059243 4352.1 4341.6 4350 4336.5
689.56 1.2918e-05 0.0060101 4371 4355.1 4365.1 4350.6	689.56 -9.0559e-06 0.0059999 4360.4 4347.6 4354.1 4340.4	689.56 -1.6452e-05 0.006061 4354.8 4340.3 4357 4341
689.32 -3.5231e-06 0.0060688 4369.2 4357.2 4366.9 4354.6	689.32 4.0752e-05 0.0060695 4361.6 4343.8 4358.8 4345	689.32 2.9529e-06 0.0061057 4356.9 4343.7 4354.8 4341.9
689.07 -2.1922e-05 0.0061334 4374.8 4360 4368.3 4351.2	689.07 -1.523e-05 0.0061732 4365.9 4351.6 4358.8 4343	689.07 -5.1464e-05 0.0061432 4357 4348.7 4354.2 4341
688.83 2.1922e-05 0.0061608 4373.2 4359.9 4367.6 4356.5	688.83 3.2519e-05 0.0061963 4367.8 4350.4 4358.8 4344.5	688.83 4.2184e-07 0.0061639 4357.3 4346.1 4355.3 4344.1
688.59 5.2455e-05 0.0062735 4379 4359.4 4372.3 4358	688.59 1.8523e-05 0.0062218 4368.9 4351.9 4359.2 4344	688.59 -6.7494e-05 0.006301 4360.7 4347.9 4363.2 4344
688.34 -4.1886e-05 0.0063123 4375.4 4363 4375.5 4358.8	688.34 -9.8792e-05 0.0063103 4366 4354.5 4366.6 4345.5	688.34 -5.0199e-05 0.0063242 4361 4348.8 4362.6 4345.6
688.1 -3.1317e-05 0.0063823 4379.2 4366 4375.5 4359.1	688.1 -1.2349e-05 0.0063836 4373.1 4357.8 4362.6 4346.2	688.1 2.5732e-05 0.0063849 4366.6 4348.6 4362.1 4346.6
687.85 7.6334e-05 0.006472 4383.2 4367.4 4373.2 4365.2	687.85 -2.5521e-05 0.0064354 4372.5 4355.7 4367.9 4348.6	687.85 4.6824e-05 0.0064195 4367.9 4347.7 4363.6 4347.8
687.6 -6.3416e-05 0.0064857 4379.3 4366.8 4381.6 4362.7	687.6 -2.7991e-05 0.0065902 4376.6 4363.2 4368 4352	687.6 -6.3276e-06 0.0065545 4367.4 4355.7 4364.5 4352.2
687.36 6.1459e-05 0.0065103 4382.7 4363.8 4379.5 4366.9	687.36 9.3594e-18 0.0065655 4376 4363 4365.8 4352.7	687.36 8.8586e-06 0.006476 4366.1 4351 4364.8 4350.6
687.11 -5.8719e-06 0.0066795 4388.3 4372.9 4382.5 4366.5	687.11 -2.6756e-05 0.0066557 4378 4360.4 4374 4353.8	687.11 -5.8214e-05 0.0066309 4371.5 4357.6 4368.8 4349.3
686.87 -3.3274e-05 0.0066497 4386.4 4372.6 4382.6 4365.5	686.87 3.1696e-05 0.0066919 4379 4361.6 4371.7 4357.4	686.87 -9.2804e-06 0.0066444 4371 4358.2 4366.4 4352.8
686.62 1.2527e-05 0.0066869 4388.4 4371.8 4383.1 4367.8	686.62 2.0582e-05 0.0067269 4379.3 4362.8 4372.8 4358.3	686.62 -5.0621e-06 0.0067599 4373.9 4357.9 4372 4355.5
686.38 -3.3665e-05 0.0068419 4391.6 4376.9 4388.2 4370	686.38 1.4819e-05 0.0068759 4383.3 4367.7 4375.4 4361.2	686.38 3.7965e-05 0.0068021 4377.5 4356.6 4373.3 4356
686.13 4.5018e-05 0.0068079 4394.5 4374.8 4384.6 4369.4	686.13 3.787e-05 0.0069681 4390.2 4369.6 4376.8 4359.9	686.13 -8.6055e-05 0.0068747 4374.8 4361.4 4377.8 4356.2
685.88 -2.3488e-05 0.0069867 4396 4380 4392 4373.6	685.88 -1.1937e-05 0.0069191 4386 4367.5 4379 4359.3	685.88 9.2804e-06 0.0069245 4380.2 4362.8 4374.2 4357.7
685.64 2.2705e-05 0.0070556 4399.6 4380.4 4392.8 4375.9	685.64 -3.9928e-05 0.0071365 4389.8 4373.7 4384.7 4364.8	685.64 8.6055e-05 0.0070864 4387 4363.2 4377.8 4362.3
685.39 7.8292e-06 0.0071261 4400.2 4381.7 4395.8 4378.1	685.39 -1.2349e-06 0.0071751 4391.5 4371.5 4386.9 4366.8	685.39 -2.531e-05 0.0070974 4382.7 4367.7 4379.2 4361.8
685.15 4.2278e-05 0.007224 4402.6 4382.2 4398.6 4382.5	685.15 3.2931e-06 0.0071698 4390.9 4375.5 4382.4 4367.3	685.15 1.0968e-05 0.0071759 4384.8 4367.2 4381.7 4365.2
684.9 -7.8292e-07 0.0073132 4404.9 4389.3 4398.2 4382.5	684.9 -2.8814e-05 0.0073106 4393.4 4379.3 4387 4370.2	684.9 1.6874e-05 0.0073041 4387.7 4368.9 4385.8 4368.6
684.65 7.516e-05 0.0073422 4408.5 4387.4 4397.7 4384.3	684.65 -1.3172e-05 0.007388 4396.1 4378.3 4391 4371.9	684.65 -3.4169e-05 0.0073391 4388.3 4372.7 4386.1 4367.2
684.41 1.9964e-05 0.0074021 4410.8 4389.6 4401.4 4382.2	684.41 -4.9807e-05 0.0075431 4401.3 4383.9 4394.8 4372.5	684.41 -2.1092e-06 0.0073552 4388.9 4371.8 4386.2 4368.9
684.16 3.4057e-05 0.0074248 4410.3 4390 4401.4 4384.6	684.16 -1.1937e-05 0.0075226 4399.7 4381.9 4393.9 4374.9	684.16 1.4764e-05 0.0074598 4392.2 4373 4389.1 4371.4
683.91 -4.8149e-05 0.0076174 4409.6 4396.5 4409 4390.9	683.91 -1.0291e-05 0.0075555 4401 4382.4 4394.9 4375.3	683.91 7.2978e-05 0.0075197 4396.7 4372 4390.3 4372.5
683.66 3.9146e-06 0.0076256 4413.6 4394.5 4408.8 4390.1	683.66 5.0219e-05 0.007667 4406.6 4384 4395.8 4378.1	683.66 6.4119e-05 0.0077327 4398.7 4379 4393.8 4380.1
683.42 7.8292e-06 0.0077556 4417.1 4401.5 4408.2 4393.4	683.42 2.3051e-05 0.0076959 4405 4383.4 4399.2 4379.8	683.42 5.6104e-05 0.0076639 4398.8 4376.9 4393 4376.4
683.17 -5.911e-05 0.0077677 4415 4402 4411.7 4392.7	683.17 -1.7289e-05 0.0078457 4406.2 4390.4 4401.3 4383.8	683.17 5.9901e-05 0.0078424 4402.4 4382.4 4395.8 4381.4
682.92 1.0961e-05 0.0078902 4422 4400.7 4415.7 4395.5	682.92 3.7047e-06 0.0079383 4409.8 4390.8 4404.4 4385.8	682.92 -4.2184e-07 0.0078546 4401.1 4383.1 4398.5 4380.5
682.67 -1.2527e-05 0.0079818 4421.5 4405 4417.3 4399.5	682.67 5.2277e-05 0.0080075 4415 4394.8 4401.4 4386.3	682.67 -2.2357e-05 0.0079575 4401.3 4385.6 4402 4384.1
682.43 -5.2847e-05 0.0080182 4423.9 4405.8 4420.4 4396.9	682.43 -5.557e-05 0.008084 4412.2 4397 4408.2 4387.6	682.43 -6.3276e-06 0.0080141 4405.2 4386.2 4403.2 4383.6
682.18 4.5018e-05 0.0081239 4427.9 4406.3 4420.3 4403.3	682.18 1.2761e-05 0.0082001 4419.2 4399 4408.6 4389.5	682.18 -2.9107e-05 0.0081744 4407.3 4390.8 4407.4 4388.1
681.93 4.8932e-05 0.0082007 4431.1 4405.8 4424.5 4404.2	681.93 3.1696e-05 0.0083203 4421.5 4401.1 4411.3 4394	681.93 2.9529e-06 0.0082469 4410.3 4390.4 4409.7 4390
681.68 -4.8149e-05 0.0082445 4432.2 4411.4 4426.1 4400.4	681.68 2.9226e-05 0.0082158 4421.2 4396.2 4411.2 4389.1	681.68 3.206e-05 0.0082802 4415.3 4390.2 4410.1 4388
681.44 1.0961e-05 0.0083435 4432.8 4412.1 4427.5 4407.9	681.44 4.0752e-05 0.0083483 4421.5 4402.2 4411.2 4395.8	681.44 -2.067e-05 0.0084275 4415 4394.7 4415 4392.8
681.19 -3.0925e-05 0.0084332 4437.4 4416.3 4430 4405.8	681.19 -7.4917e-05 0.0083932 4422.6 4404.5 4416.7 4391.3	681.19 -5.9479e-05 0.008446 4416.8 4397.2 4415.2 4390
680.94 2.7402e-05 0.0085001 4438.8 4415.5 4431.2 4410.7	680.94 1.77e-05 0.0085945 4427.9 4404.9 4421.6 4400.2	680.94 -9.7023e-06 0.0085701 4418.7 4399.2 4416.8 4396.4
680.69 -1.7224e-05 0.0086105 4439.2 4420.9 4433.8 4413.7	680.69 5.1042e-05 0.0085998 4428.6 4404.3 4420.8 4401.4	680.69 5.8214e-05 0.0086211 4424.2 4396.9 4418.2 4396.5
680.44 1.7224e-05 0.0087585 4444.3 4421.6 4438.9 4417.9	680.44 1.9347e-05 0.0087459 4434 4409.6 4424.1 4401.6	680.44 -6.4119e-05 0.0086987 4420.6 4403 4421.6 4397.9
680.19 -3.2491e-05 0.0087526 4447.8 4424.6 4438.1 4411.5	680.19 -2.3051e-05 0.0087439 4431.7 4411.3 4424.4 4401.7	680.19 -3.5434e-05 0.0087316 4424.1 4400.3 4424.6 4397.4
679.94 4.2278e-05 0.0088266 4450.6 4422.3 4440.3 4416.4	679.94 -4.1163e-07 0.0089106 4440.1 4413.2 4429.4 4402.6	679.94 6.3697e-05 0.0088502 4428.3 4402.6 4423.2 4403.5
679.7 -3.4057e-05 0.0089617 4449.2 4431.2 4442.2 4420.8	679.7 -3.8282e-05 0.0088991 4436.2 4413.2 4430.7 4404	679.7 4.6824e-05 0.0089615 4432.1 4406.2 4425.7 4404.2
679.45 3.758e-05 0.0090458 4454.3 4426.2 4447.8 4423.6	679.45 -1.8112e-05 0.0090888 4442.5 4418.6 4433.6 4407.9	679.45 -3.7965e-06 0.0090197 4431.4 4406.2 4430.8 4405.3
679.2 3.8754e-05 0.0090893 4457.2 4430.4 4445.9 4423	679.2 -6.051e-05 0.0090604 4441.4 4421.8 4431 4405.6	679.2 1.603e-05 0.0091037 4437.5 4412.6 4427.5 4404.1
678.95 -8.6121e-06 0.0092188 4457.6 4433.2 4452.1 4426.8	678.95 -4.1986e-05 0.0092156 4446.2 4421.8 4437.8 4409.2	678.95 7.6353e-05 0.0091556 4435.2 4408.9 4430.8 4411.7
678.7 -3.9146e-07 0.0093163 4460.7 4434.4 4455.4 4429.1	678.7 4.1986e-05 0.0092477 4446.6 4420.6 4436.4 4414.5	678.7 7.0869e-05 0.0093213 4440.2 4415.4 4432.4 4414.3
678.45 2.8185e-05 0.0093872 4460.6 4435.2 4456.8 4434.2	678.45 -1.1526e-05 0.009358 4449.4 4424 4440.9 4414.4	678.45 8.4368e-06 0.0094268 4442.5 4416.4 4439.3 4414
678.2 2.0356e-05 0.0094553 4463.5 4439.7 4456.2 4434.5	678.2 2.511e-05 0.0094548 4452.5 4428.7 4439.2 4417.8	678.2 6.4963e-05 0.0095567 4445.8 4418.3 4440.9 4419.6
677.95 5.911e-05 0.0095762 4471.4 4440.5 4459.6 4434.7	677.95 -3.9517e-05 0.0096322 4456.2 4430.6 4449.1 4419.6	677.95 6.7494e-06 0.0095728 4444.9 4421.6 4441.1 4418.4
677.7 -4.0712e-05 0.0096792 4469.8 4444.4 4466 4436.4	677.7 7.574e-05 0.0096067 4457.6 4428.7 4444.1 4422.6	677.7 7.5931e-06 0.0097061 4449.4 4424.3 4444.7 4420.3
677.45 7.0463e-05 0.0097136 4472.3 4440.8 4465.7 4441.4	677.45 -4.1163e-06 0.0098116 4461.8 4435.7 4450.9 4424.4	677.45 -3.7122e-05 0.0097676 4450.3 4428.7 4445.3 4420.2
677.2 1.9573e-06 0.0099356 4476.5 4452 4469.4 4445	677.2 6.1745e-06 0.0098812 4464.4 4436.4 4453.1 4425.7	677.2 6.0745e-05 0.0098647 4454.7 4425.9 4448.1 4425
676.95 -3.8754e-05 0.010012 4479.7 4452.9 4474.4 4443.6	676.95 6.1745e-06 0.0099076 4463.8 4438.2 4452.6 4427.6	676.95 -2.531e-06 0.010007 4454.4 4429.2 4454.6 4429.1
676.7 -6.2633e-05 0.010013 4480.8 4453.2 4475.4 4441.4	676.7 -4.281e-05 0.0099533 4463 4437.8 4457.6 4428.2	676.7 7.4665e-05 0.010097 4463 4430.3 4454.1 4428.4
676.45 2.6619e-05 0.010089 4481.1 4455.2 4472.7 4449.5	676.45 5.804e-05 0.010147 4471.8 4442.4 4457.6 4433.8	676.45 -3.67e-05 0.010129 4457.8 4435.4 4455.8 4429.9
676.2 -3.1708e-05 0.010261 4485.9 4463.8 4476 4450.6	676.2 5.3512e-05 0.010264 4475.3 4445.6 4460.3 4435.8	676.2 -6.3276e-06 0.010254 4460.2 4436.9 4458.8 4434.8
675.95 8.2206e-06 0.010357 4488.3 4462.6 4480 4455.1	675.95 4.1163e-06 0.010286 4471.7 4448.6 4460.7 4438	675.95 5.273e-05 0.010302 4464 4436.4 4458.7 4436.1
675.7 -9.395e-06 0.010392 4489.4 4464.1 4481.1 4454.8	675.7 2.3463e-05 0.010327 4475.5 4448 4462.3 4437.1	675.7 3.7544e-05 0.010462 4469.2 4444.5 4458.9 4437.8
675.45 -2.9359e-05 0.010518 4492 4468.4 4484.3 4457.7	675.45 4.3633e-05 0.010588 4483 4451.2 4470.8 4443.3	675.45 -8.0571e-05 0.010461 4466.6 4442 4467 4434.7
675.2 0.00013544 0.010627 4500.6 4463.3 4486.6 4463.2	675.2 -9.4264e-05 0.010648 4483.8 4456.8 4474.9 4438.7	675.2 -4.6402e-06 0.0107 4477.3 4446.4 4470.3 4439
674.94 1.1352e-05 0.010693 4498 4468.2 4491.4 4462.7	674.94 -1.2761e-05 0.010818 4486.9 4461.3 4474.6 4447.8	674.94 -3.8387e-05 0.010743 4475.4 4446.9 4473.4 4441.4
674.69 4.9324e-05 0.010896 4506.6 4472.6 4495.4 4466.4	674.69 7.2447e-05 0.01091 4493.7 4460.6 4475.7 4449.6	674.69 1.0968e-05 0.010837 4479 4447.9 4474.6 4444.6
674.44 6.0285e-05 0.010973 4507.9 4475.5 4495.9 4469.6	674.44 2.4286e-05 0.010948 4490.3 4460.6 4479.9 4452.6	674.44 5.8214e-05 0.010983 4482 4451.2 4476 4450.6
674.19 -2.1139e-05 0.011039 4505.8 4479.4 4499.5 4471	674.19 -1.8112e-05 0.011122 4493.2 4463.2 4487.8 4456.1	674.19 -6.6228e-05 0.010942 4478.7 4453.8 4477.4 4446.1
673.94 6.6548e-05 0.011185 4515.1 4477.6 4504.3 4473.6	673.94 5.5982e-05 0.011156 4497 4468.8 4480.2 4457.5	673.94 6.7494e-06 0.011155 4483 4456.7 4481 4455.4
673.69 2.7402e-05 0.011283 4514.4 4486.2 4502.6 4477.3	673.69 2.8814e-05 0.011249 4498.9 4464.7 4490.2 4458.8	673.69 3.1638e-05 0.011258 4491.8 4460.1 4481.3 4452.6
673.44 1.9573e-05 0.011416 4517.2 4486.2 4510 4480.9	673.44 3.9517e-05 0.011468 4503.7 4474.2 4490.8 4465.2	673.44 -2.9107e-05 0.011434 4495.2 4463.7 4489 4454.8
673.18 7.0463e-06 0.011485 4519.8 4489.9 4510.3 4481.1	673.18 7.4094e-06 0.011547 4504 4476.7 4493.7 4467.1	673.18 2.0248e-05 0.011464 4495.4 4462.1 4489.6 4458.3
672.93 7.4377e-05 0.011634 4526 4489.6 4514.9 4486	672.93 6.2568e-05 0.011504 4505.3 4473.6 4492.1 4466.4	672.93 5.0199e-05 0.01149 4493.4 4463.4 4488.2 4463
672.68 -9.7865e-06 0.011724 4528.4 4496.9 4516.4 4484	672.68 3.8693e-05 0.011762 4510 4478.4 4500.9 4473.1	672.68 1.2655e-06 0.011663 4497.4 4468.8 4493.2 4464.8
672.43 7.3594e-05 0.011731 4531.2 4496.2 4513.3 4485.8	672.43 -1.523e-05 0.011773 4511.6 4481.6 4500.9 4469.4	672.43 4.0918e-05 0.011788 4502.4 4466.8 4499.4 4467.6
672.18 2.7402e-05 0.01194 4535.3 4499 4523.4 4490	672.18 -3.1284e-05 0.011946 4517.5 4485.5 4506.2 4471.1	672.18 3.5434e-05 0.011875 4503 4473.6 4497 4470.8
671.92 7.8292e-07 0.012068 4538.7 4502.2 4528.2 4491.7	671.92 -3.8282e-05 0.012066 4520.7 4486 4511.9 4473.4	671.92 -8.7742e-05 0.012025 4509.7 4478 4505.5 4465.5
671.67 1.7224e-05 0.012071 4535.1 4502 4527.7 4496.3	671.67 -4.4868e-05 0.01208 4517.9 4489.2 4509.6 4476.6	671.67 -3.6278e-05 0.012157 4510.7 4478.2 4509.1 4473.2
671.42 9.0035e-06 0.012296 4544.7 4508.1 4533.5 4497.8	671.42 -2.511e-05 0.012234 4522.8 4493.6 4511.7 4480.2	671.42 -2.7419e-05 0.012261 4513.4 4484.5 4507.3 4475.8
671.17 -4.1495e-05 0.012363 4544.6 4512.8 4534.8 4498.8	671.17 1.77e-05 0.012474 4531 4498 4516.9 4485.6	671.17 -8.4368e-07 0.012397 4516.2 4484.3 4512.7 4480.7
670.91 -3.4057e-05 0.012547 4545 4517.9 4538.8 4508.1	670.91 2.1405e-05 0.012496 4529.5 4498.5 4517.4 4488.4	670.91 -0.00011727 0.012422 4513.2 4487.7 4516 4479.4
670.66 -1.331e-05 0.012628 4551.7 4518.1 4541.6 4506.6	670.66 2.511e-05 0.012619 4534.1 4503.4 4518.3 4490	670.66 5.6948e-05 0.012495 4521.9 4484.9 4514 4482.4
670.41 -6.0676e-05 0.012733 4553.9 4522.6 4544.9 4507.4	670.41 -3.0872e-05 0.01288 4537.8 4506.6 4530.4 4496.2	670.41 -2.1092e-06 0.012748 4525.4 4492.6 4521.1 4488.1
670.15 8.1423e-05 0.012866 4560.6 4518.7 4548.4 4514.8	670.15 -3.8693e-05 0.012839 4536.2 4508 4527.4 4495.4	670.15 -2.8685e-05 0.012807 4526.1 4492.6 4525.1 4488.9
669.9 -5.5196e-05 0.013036 4559 4528.5 4554.2 4518	669.9 4.7338e-05 0.013099 4547.6 4512 4531.9 4500.8	669.9 -2.6576e-05 0.012909 4524.9 4498.6 4523.9 4495.1
669.65 3.9929e-05 0.013093 4563.6 4524.4 4556.3 4521.2	669.65 2.7579e-05 0.013007 4547.2 4512.6 4527.8 4495.8	669.65 5.9057e-05 0.013169 4536.5 4500.2 4530.6 4499.8
669.39 3.9537e-05 0.013268 4569.1 4533 4556.7 4524.6	669.39 -1.8935e-05 0.01327 4551.6 4517.6 4537.8 4501.9	669.39 -9.7023e-06 0.013148 4532.6 4501.3 4531.7 4499.5
669.14 -9.395e-06 0.013239 4569 4531.1 4559.6 4520.8	669.14 1.3172e-05 0.013245 4549.4 4512.9 4539.7 4504.5	669.14 3.7122e-05 0.013311 4541.4 4507.6 4531 4500.7
668.89 -2.7794e-05 0.013428 4570 4539 4562.3 4528.5	668.89 -3.4165e-05 0.013541 4559.4 4521.4 4547.8 4506.6	668.89 -1.9183e-17 0.013428 4545.2 4507.7 4538.1 4500.6
668.63 6.2633e-06 0.013598 4580.4 4541.4 4566.9 4528.4	668.63 -9.0559e-05 0.013595 4556.5 4521.9 4552.8 4509.4	668.63 -6.5385e-05 0.01361 4544.5 4514.3 4543.2 4506.9
668.38 -5.8719e-05 0.013819 4580.2 4545.8 4577.1 4536.7	668.38 -4.1575e-05 0.013793 4560 4529.4 4552.5 4517.8	668.38 2.531e-05 0.013756 4552.1 4513.6 4546.5 4510.4
668.12 0.00013623 0.013897 4587.6 4544.2 4572.6 4543.2	668.12 1.8523e-05 0.013867 4567.3 4528.6 4554 4517.1	668.12 2.6576e-05 0.013767 4552.6 4513.6 4547 4510.5
667.87 2.8185e-05 0.014061 4590 4551.2 4579.6 4543.7	667.87 2.5521e-05 0.013942 4567.2 4532.4 4553.4 4521.2	667.87 -5.8635e-05 0.014094 4556.6 4522.3 4557.9 4518.1
667.62 7.1637e-05 0.014182 4597.1 4555 4579.8 4545	667.62 0.00013954 0.014175 4574.8 4531.3 4560.4 4530.4	667.62 3.5856e-05 0.014221 4561.7 4523.2 4558.5 4523.4
667.36 6.6548e-05 0.014251 4596.6 4556.6 4581.9 4548.8	667.36 2.8403e-05 0.014226 4576.3 4539.2 4560.3 4526	667.36 -4.3027e-05 0.014282 4565.6 4530.1 4558.2 4518.7
667.11 4.4626e-05 0.014396 4599.6 4555 4592 4552	667.11 -2.8078e-17 0.014391 4579 4541 4568 4530	667.11 2.995e-05 0.014321 4568.7 4528.9 4557.8 4520.8
666.85 7.0463e-06 0.014559 4602.5 4564.9 4592.4 4555.5	666.85 -2.511e-05 0.014528 4582.8 4544 4572.8 4531.6	666.85 -1.6874e-06 0.014437 4566.6 4532.8 4560.9 4527
666.6 7.79e-05 0.014651 4609 4570.2 4588.2 4557.3	666.6 2.3051e-05 0.014699 4588.7 4548.5 4574.3 4536.3	666.6 3.7965e-06 0.014675 4574.6 4532 4572.8 4530.5
666.34 3.8754e-05 0.01473 4608.9 4567.4 4597 4559.5	666.34 1.7289e-05 0.014809 4591.6 4548.5 4579.9 4538.5	666.34 9.2804e-06 0.014795 4577.5 4538.9 4571.3 4533.6
666.09 6.1459e-05 0.014938 4618.2 4570.7 4603.2 4562	666.09 1.7289e-05 0.014958 4595.3 4552.5 4583.2 4542	666.09 8.0993e-05 0.015006 4586.6 4541.7 4575.1 4537.8
665.83 -4.1495e-05 0.015083 4615.3 4575.7 4610.8 4567	665.83 -7.9857e-05 0.015138 4603.5 4560.4 4588.7 4537.9	665.83 4.4293e-05 0.015215 4588.7 4544.3 4584.2 4543.9
665.58 7.8292e-07 0.015257 4623.2 4581.5 4611.8 4570.2	665.58 -7.821e-06 0.01523 4601.3 4563.5 4586.6 4548	665.58 -5.9057e-06 0.015159 4584.4 4546 4582.1 4543.2
665.32 1.4875e-05 0.015398 4628 4585.3 4614.5 4573.4	665.32 2.0582e-05 0.015375 4607.2 4565.4 4590.4 4550.6	665.32 4.8933e-05 0.015366 4591.2 4546.1 4589.3 4548.8
665.07 -1.7224e-05 0.015517 4633.4 4586.8 4620.7 4572.3	665.07 -1.9347e-05 0.015455 4606.9 4563.9 4597.6 4552.8	665.07 0.00010926 0.015524 4597.3 4552.3 4587.7 4553
664.81 3.3665e-05 0.015654 4634.2 4587.6 4624.3 4581.2	664.81 8.6854e-05 0.015615 4613.4 4570.4 4593.8 4559.2	664.81 6.7494e-05 0.015672 4602 4556.7 4592.3 4553.4
664.56 -1.331e-05 0.015918 4644 4598.8 4629 4582.4	664.56 -1.8523e-05 0.015798 4615 4574.4 4603.8 4561.4	664.56 0.00010715 0.015891 4607.9 4557.4 4600.2 4559.8
664.3 0.00012057 0.015947 4647.4 4593.9 4628.6 4587.4	664.3 -3.6635e-05 0.016001 4622.8 4584.3 4604.6 4562.6	664.3 3.7122e-05 0.015915 4603.3 4564.8 4597.2 4562.2
664.05 1.2918e-05 0.016057 4644 4601.2 4632.4 4590.8	664.05 -2.7991e-05 0.016052 4622.8 4582.1 4608.9 4565.5	664.05 1.0546e-05 0.016004 4611.8 4569.6 4597.9 4556.7
663.79 0.00011 0.016273 4652 4603.8 4635.8 4598.8	663.79 5.3512e-06 0.016345 4632.7 4588.5 4615.1 4571.5	663.79 -5.6526e-05 0.016268 4613 4569.2 4614 4564.8
663.54 -3.9146e-07 0.016494 4659.6 4614 4642.6 4597	663.54 8.2326e-07 0.016429 4632.8 4591 4617 4575.2	663.54 1.2655e-06 0.016483 4620.1 4580.5 4610.1 4570.6
663.28 2.1922e-05 0.016609 4659 4618.7 4642.6 4604.6	663.28 6.051e-05 0.016553 4637.3 4598 4613 4579.6	663.28 5.7792e-05 0.016643 4624.4 4578.8 4616.8 4576.6
663.02 4.1495e-05 0.016718 4664.9 4617.8 4648.1 4605.2	663.02 -1.6465e-06 0.016683 4639.5 4596.2 4624.2 4580.8	663.02 -1.0968e-05 0.016777 4631.1 4582.5 4622.6 4573
662.77 2.2705e-05 0.016845 4670.8 4618.6 4654.7 4604.8	662.77 4.6514e-05 0.016924 4652.2 4601.6 4628.1 4582	662.77 5.0621e-06 0.016927 4629.9 4587.8 4623.7 4582.1
662.51 -4.306e-05 0.017031 4671.4 4631.4 4654.8 4610.4	662.51 5.6805e-05 0.017039 4653.4 4601.4 4633.4 4587	662.51 -4.3871e-05 0.016997 4628 4590 4627.1 4585
662.25 3.0534e-05 0.017225 4680.1 4627.1 4665.2 4615.4	662.25 6.8331e-05 0.017159 4656.4 4604.6 4635.5 4590.4	662.25 -8.5211e-05 0.017203 4636.8 4593.8 4635.1 4583.9
662 1.4484e-05 0.017342 4677.2 4636.2 4662.9 4623.4	662 2.511e-05 0.017389 4656.4 4617.4 4636 4599.5	662 2.7841e-05 0.017325 4641 4596.1 4633.2 4590.9
661.74 6.1068e-05 0.017494 4685.3 4631.6 4672.9 4625.5	661.74 -1.0702e-05 0.017541 4658.1 4616.1 4646.4 4603.4	661.74 -2.7841e-05 0.017524 4646 4599.3 4642 4592.6
661.49 -4.306e-06 0.017726 4688.9 4640.6 4679.1 4630.4	661.49 -6.9977e-05 0.017612 4660.2 4620 4648.8 4601.8	661.49 -5.0199e-05 0.017561 4647.1 4603 4641.2 4592.3
661.23 1.0178e-05 0.017833 4691.2 4645.7 4678.8 4634.3	661.23 -8.2326e-07 0.017771 4668.8 4621.4 4651.8 4604.3	661.23 7.8884e-05 0.017786 4654 4607.8 4640.9 4602.2
660.97 -1.4093e-05 0.018106 4701.7 4647.5 4692.1 4636.4	660.97 -2.9637e-05 0.017964 4674 4626.5 4657.5 4607	660.97 4.9777e-05 0.017993 4657 4607 4652.9 4607.6
660.71 2.4662e-05 0.018292 4705.2 4653.7 4693.4 4644.4	660.71 2.1405e-05 0.018061 4678.7 4628.8 4657.4 4609.6	660.71 -2.1514e-05 0.018214 4664.5 4616.9 4656.8 4607.2
660.46 7.8292e-05 0.018345 4707.3 4656.8 4690.4 4647.8	660.46 -3.6224e-05 0.018258 4678.3 4632.8 4665.8 4616.7	660.46 9.407e-05 0.018391 4671.9 4616 4660.6 4613.7
660.2 1.5658e-06 0.018418 4709.6 4658.2 4696.5 4645.3	660.2 -2.2228e-05 0.018671 4690.6 4644 4673.9 4625.2	660.2 -7.9727e-05 0.018524 4667.4 4625.1 4666.1 4616.3
659.94 -1.8007e-05 0.018762 4718.2 4669.7 4703.6 4653.3	659.94 -3.4577e-05 0.018667 4690 4645.1 4673.3 4625	659.94 -1.8561e-05 0.018719 4673.8 4630 4667.5 4622
659.69 7.6726e-05 0.01886 4724.2 4665.6 4707.9 4657.1	659.69 2.3463e-05 0.018836 4697.5 4646.2 4677.5 4628.6	659.69 -5.0621e-06 0.018797 4676.8 4629.6 4671 4623.4
659.43 -2.427e-05 0.01885 4725.3 4668.6 4709.5 4650.3	659.43 -4.1163e-05 0.018942 4696.8 4650.6 4681.5 4631.2	659.43 4.0918e-05 0.019 4686.4 4631.7 4676.4 4625.6
659.17 4.8541e-05 0.019084 4728.6 4675.4 4711 4662.8	659.17 0.00015724 0.019105 4709.4 4651.8 4678.5 4636.2	659.17 -2.6154e-05 0.019163 4682.8 4637.4 4681.5 4633.7
658.91 6.6548e-06 0.019423 4740.3 4682.8 4723.1 4666.2	658.91 -5.8863e-05 0.019376 4709.1 4658.3 4695.7 4639.2	658.91 3.1638e-05 0.019403 4694.7 4638.4 4689.2 4635.9
658.66 -9.0035e-06 0.01962 4741.2 4688.7 4728 4674.6	658.66 4.3633e-05 0.019579 4713.7 4663.3 4695.6 4649.4	658.66 -6.4119e-05 0.019432 4690 4644.8 4688.7 4637.4
658.4 -3.4057e-05 0.019717 4742.1 4692.1 4730.8 4677.4	658.4 -3.7047e-05 0.019716 4716.5 4667.8 4701.7 4649.4	658.4 1.6874e-06 0.019691 4701.6 4650.4 4692.3 4641.3
658.14 -6.2633e-05 0.019874 4747.3 4696.7 4735.7 4678.7	658.14 -7.0801e-05 0.019896 4724 4672.9 4706.9 4648.9	658.14 -1.8983e-05 0.020013 4708.6 4656.9 4702 4648.5
657.88 -2.3488e-05 0.02007 4753.5 4700 4740.4 4684.6	657.88 8.0268e-05 0.020123 4731.4 4674.2 4709.3 4659.9	657.88 7.2134e-05 0.020026 4713.6 4657.2 4698 4648.4
657.62 -3.6014e-05 0.020227 4755.8 4704.4 4744.8 4689.6	657.62 1.3172e-05 0.020136 4729.3 4676.7 4710.7 4659.4	657.62 3.5013e-05 0.020149 4711.4 4658.3 4704.5 4654.8
657.36 -5.6761e-05 0.020349 4757.2 4711 4745.4 4693.4	657.36 4.7338e-05 0.020353 4738.4 4684 4712.3 4662.5	657.36 -6.4963e-05 0.020385 4712.9 4662.2 4716.6 4659.7
657.11 4.9715e-05 0.02057 4764.8 4710.2 4752 4702.5	657.11 0.00010044 0.020555 4741 4683.3 4720.2 4672.3	657.11 -4.134e-05 0.020645 4721.5 4669.2 4720.7 4664.5
656.85 7.5943e-05 0.020761 4777.7 4713.4 4757.3 4700.8	656.85 0.00012966 0.020772 4748.5 4687.5 4725.2 4676.8	656.85 -2.067e-05 0.020757 4728.7 4674.4 4719.9 4663.6
656.59 -7.4377e-06 0.020916 4777.4 4717.1 4765.8 4704.7	656.59 -6.3803e-05 0.021005 4751.6 4701.9 4731.5 4675.6	656.59 4.2184e-07 0.020958 4730.2 4682.6 4720.2 4672.7
656.33 -9.395e-06 0.021056 4778.6 4726.5 4763.6 4710.5	656.33 -2.4698e-06 0.021129 4753.3 4698.8 4737.7 4682.9	656.33 9.7023e-06 0.021156 4736.8 4682.2 4729.6 4675.9
656.07 0.00014484 0.021294 4789 4727.6 4766.8 4720.2	656.07 8.8912e-05 0.021352 4760.9 4706 4736.8 4690.6	656.07 5.3995e-05 0.0214 4743.4 4689.7 4731.6 4683
655.81 3.3665e-05 0.021457 4793.1 4730.6 4777.8 4718.7	655.81 0.00010167 0.021524 4768.4 4707.6 4743 4692.1	655.81 6.2432e-05 0.021489 4747.3 4686 4739.1 4683.6
655.55 8.3381e-05 0.02174 4801.3 4736.8 4783.5 4727.5	655.55 3.9517e-05 0.021816 4770 4713.4 4754.4 4701.7	655.55 -3.7544e-05 0.02181 4753.8 4696.5 4748.5 4687.7
655.3 -0.00011391 0.021923 4799.2 4745.2 4794.6 4728.9	655.3 8.8501e-05 0.02194 4779.2 4715.2 4756.2 4700.8	655.3 3.2903e-05 0.021937 4759 4696.5 4751.2 4691.8
655.04 6.4199e-05 0.022174 4811.6 4750.2 4793.2 4738.4	655.04 -8.7678e-05 0.022279 4783.1 4728.2 4768.2 4704.8	655.04 -1.6452e-05 0.022092 4760.6 4704.4 4753 4695.3
654.78 -0.00011391 0.022283 4813.8 4757.8 4800.3 4732.7	654.78 -0.00013625 0.022369 4783.6 4732.1 4771.1 4706.3	654.78 -2.6998e-05 0.022297 4766.4 4709.5 4758.1 4698.6
654.52 8.3381e-05 0.02253 4825.7 4757.3 4803.3 4743.4	654.52 -0.00013584 0.022647 4792.8 4739.2 4777.4 4710.6	654.52 -8.4368e-07 0.022586 4769.4 4716.8 4763.3 4710.6
654.26 -4.3452e-05 0.022766 4825.1 4768.1 4811.1 4749.6	654.26 -6.7919e-05 0.022675 4792.1 4736.4 4778.4 4716	654.26 0.00012866 0.022589 4777.7 4711.9 4762.1 4708.6
654 -1.5658e-05 0.022864 4830.7 4770 4812.8 4750.5	654 6.7096e-05 0.02281 4801 4734.8 4779.9 4720.3	654 7.5931e-05 0.022931 4782.8 4718.4 4774.3 4717.2
653.74 -1.5267e-05 0.023067 4838.3 4778.3 4814.8 4753.3	653.74 -6.9154e-05 0.023148 4806.1 4752.1 4785.7 4724.9	653.74 -3.8809e-05 0.023149 4785.8 4728.4 4780.2 4719.1
653.48 1.1744e-06 0.023255 4842.2 4776.5 4825.4 4759.8	653.48 0.00010414 0.02348 4814.8 4755.3 4790.2 4740.8	653.48 3.3747e-05 0.023348 4790.8 4732.6 4781.9 4726.9
653.22 2.6619e-05 0.023513 4847.5 4784.7 4829.1 4769	653.22 3.4989e-05 0.02358 4823.4 4759.5 4794.2 4733.7	653.22 3.5434e-05 0.023389 4789 4735 4781.4 4730.8
652.96 2.6228e-05 0.023709 4854.1 4789 4834.8 4772.4	652.96 8.1503e-05 0.023761 4823 4756.3 4803.9 4745.2	652.96 1.3921e-05 0.023695 4796.5 4740 4791.9 4736.8
652.7 -8.8861e-05 0.023907 4852.2 4795 4844.8 4778.6	652.7 -7.6563e-05 0.023953 4823.5 4773.6 4803.6 4746.3	652.7 -2.1936e-05 0.023979 4802.6 4749.1 4798 4742.4
652.44 5.7153e-05 0.024279 4869.6 4804.9 4846.5 4787.6	652.44 -9.4675e-06 0.024169 4827.3 4771.9 4812.6 4756.2	652.44 9.2804e-06 0.024134 4809.9 4751.7 4801.2 4743.9
652.18 7.0854e-05 0.024544 4876.1 4812.6 4851.6 4795.4	652.18 -2.017e-05 0.024437 4837 4779.7 4818.4 4759.1	652.18 5.3995e-05 0.024316 4814.8 4757.8 4801.7 4749.8
651.92 0.00013153 0.024588 4879.2 4810.6 4852.8 4797.5	651.92 -2.9226e-05 0.024642 4844.1 4785.6 4822.8 4761.5	651.92 5.2308e-05 0.024711 4823.6 4764.6 4813.6 4759.6
651.66 -6.4199e-05 0.024674 4875.5 4822.6 4855.1 4795.6	651.66 4.4045e-05 0.024954 4848.5 4789.3 4830.7 4775.8	651.66 6.3276e-06 0.024812 4825.1 4766 4819.3 4760.8
651.4 3.6797e-05 0.025013 4889.9 4819 4870.9 4803.8	651.4 -0.00014242 0.024955 4852 4791.5 4837.6 4763.3	651.4 2.9107e-05 0.025071 4832.3 4770.1 4826.3 4766.9
651.14 5.911e-05 0.025354 4899.5 4824.2 4882 4812.7	651.14 -9.7145e-05 0.025245 4861.3 4801 4840 4770.3	651.14 -7.4243e-05 0.025401 4845 4781.2 4835.8 4764.9
650.88 2.6619e-05 0.025547 4899 4835.4 4882.3 4821.4	650.88 -2.1816e-05 0.025433 4864.8 4804.4 4842.1 4779.6	650.88 0.00019236 0.025445 4842.8 4781 4825.5 4781.9
650.61 4.1103e-05 0.025758 4907 4838.7 4889 4824.9	650.61 1.1526e-05 0.025755 4874.2 4811.4 4849.1 4787.4	650.61 1.2655e-06 0.025677 4849 4785.6 4841 4777.7
650.35 6.5374e-05 0.026001 4914.2 4842.9 4896 4831.4	650.35 8.4796e-05 0.026045 4888 4810.6 4860.5 4791.3	650.35 -2.1514e-05 0.025853 4855.3 4788.4 4847.6 4778.6
650.09 7.0854e-05 0.026145 4922.3 4847.4 4898.6 4831	650.09 0.0001025 0.026104 4890.8 4818 4855.1 4792.2	650.09 -9.6179e-05 0.026112 4859.6 4793.7 4858.1 4783
649.83 -1.0569e-05 0.026415 4923.4 4856.5 4907.4 4839.4	649.83 -8.5619e-05 0.026423 4890 4824.2 4873.4 4799.4	649.83 5.273e-05 0.026385 4870.1 4797.1 4860.6 4792.6
649.57 1.1352e-05 0.026689 4937.5 4864.4 4912.4 4840.5	649.57 6.6273e-05 0.026626 4898.5 4831.3 4868.9 4808.2	649.57 1.1811e-05 0.026499 4864.4 4805.2 4859.8 4801.8
649.31 8.3381e-05 0.026953 4940 4863.4 4923.2 4855.1	649.31 0.00013872 0.026852 4906 4833 4874.6 4815.2	649.31 1.3921e-05 0.026776 4874.8 4808.3 4869.7 4804.5
649.05 3.21e-05 0.027137 4945.8 4874.1 4924.6 4856.2	649.05 -5.7628e-06 0.026992 4911.3 4834.9 4886.6 4809.6	649.05 -1.3499e-05 0.02707 4883.5 4814.9 4878.4 4808.4
648.79 -0.00012135 0.027233 4943.2 4875.9 4935.5 4855.8	648.79 2.2228e-05 0.027454 4917 4847.4 4895.2 4827.7	648.79 0.00015524 0.027149 4885.9 4818.2 4870.8 4817.8
648.52 -2.0747e-05 0.027597 4956.2 4882.3 4942.6 4866.6	648.52 6.051e-05 0.027649 4927.2 4851 4899.1 4828.9	648.52 -8.4368e-06 0.027592 4898.2 4831.8 4886 4818.7
648.26 9.669e-05 0.027866 4968.7 4884.7 4947.9 4873.8	648.26 -1.1937e-05 0.027946 4937.6 4858 4910.1 4829.4	648.26 6.876e-05 0.027824 4903.3 4835.6 4889.5 4828.3
648 3.7971e-05 0.028117 4972.2 4899.6 4948.8 4880.1	648 6.298e-05 0.028092 4933 4861.9 4909.7 4844.7	648 -1.8561e-05 0.028141 4913.1 4845.4 4898.9 4829.4
647.74 -0.00013818 0.028266 4972.8 4903.9 4961.1 4878.2	647.74 -8.3973e-05 0.028248 4934.8 4874.6 4911.7 4843.4	647.74 -5.0199e-05 0.028285 4912.9 4848.6 4904 4835
647.48 1.331e-05 0.02857 4983.9 4909.7 4963.2 4890.3	647.48 7.4917e-05 0.02864 4940.9 4881.1 4916.5 4864	647.48 3.3747e-06 0.028532 4917.9 4855 4906.8 4844.2
647.22 4.3843e-05 0.028868 4994.4 4920.4 4966.2 4896.6	647.22 0.00011485 0.028795 4951.7 4878.2 4925 4862.6	647.22 -2.9529e-05 0.028817 4930.6 4856.8 4920 4843.4
646.95 5.2064e-05 0.029259 5003.2 4927.8 4978.2 4908.2	646.95 1.77e-05 0.029169 4960.6 4887.7 4938.4 4867.2	646.95 -4.6824e-05 0.029015 4928.7 4863.1 4923.9 4853.9
646.69 4.2278e-05 0.029417 5008.5 4927.2 4987.4 4910.4	646.69 9.591e-05 0.029351 4972.8 4890.6 4940.5 4867.6	646.69 3.0372e-05 0.029416 4946 4867.8 4934.6 4859.3
646.43 -3.9537e-05 0.02972 5017.2 4938.7 4995.6 4913	646.43 8.4796e-05 0.029709 4976.4 4894.6 4954.5 4881	646.43 -2.4888e-05 0.02959 4944.1 4876.7 4936.6 4866.8
646.17 -0.00012409 0.029878 5014.6 4948.2 4998.5 4919.4	646.17 -3.9928e-05 0.029997 4983.4 4911 4958.2 4881.8	646.17 7.4243e-05 0.029889 4957.6 4879.6 4943.2 4872.2
645.9 8.2598e-05 0.030077 5028.5 4945.5 5000.8 4926.2	645.9 -5.8452e-05 0.030175 4985 4912 4966.7 4888	645.9 6.2854e-05 0.030147 4959.8 4886.9 4948.6 4881.6
645.64 -8.4164e-05 0.030444 5029.6 4958.4 5015.1 4935.4	645.64 2.9637e-05 0.030446 5002.9 4919.2 4968.4 4887.5	645.64 -0.00011854 0.030352 4961.2 4897.7 4956.2 4881.4
645.38 9.0035e-06 0.030767 5045.9 4961.7 5023.6 4940.4	645.38 8.2738e-05 0.030837 5007.8 4925 4979 4904.3	645.38 -6.5385e-05 0.030841 4976.9 4902.6 4971.9 4891.4
645.12 -2.9751e-05 0.03104 5044.1 4971 5030.2 4954	645.12 -6.0921e-05 0.030933 5004.9 4932.8 4982.9 4904.8	645.12 7.1712e-06 0.030988 4980.1 4907 4971 4898.6
644.85 6.968e-05 0.031081 5053.5 4970.1 5028.1 4951.9	644.85 -2.7168e-05 0.031151 5016 4933.6 4991 4905.9	644.85 5.737e-05 0.031313 4993.2 4913.6 4977.5 4903.3
644.59 -5.5587e-05 0.031617 5070.6 4989.9 5042.1 4955.8	644.59 9.0559e-05 0.031524 5026.8 4947.2 4989.8 4918.9	644.59 8.8586e-05 0.031429 4998.3 4914.9 4980.2 4905.2
644.33 2.6228e-05 0.031789 5071.5 4987.3 5049.3 4967.8	644.33 -1.2761e-05 0.031759 5023.8 4950.4 5003 4928.4	644.33 -9.9554e-05 0.031863 5003.8 4928.8 4995.8 4911.3
644.06 -0.00012135 0.032144 5076.9 5003.1 5059.2 4973	644.06 3.9517e-05 0.032095 5037 4957.8 5009.4 4934	644.06 5.4417e-05 0.032171 5014.2 4930.4 5001.4 4922.8
643.8 -6.9288e-05 0.032455 5091.4 5009.8 5065.8 4977.1	643.8 0.00011279 0.032306 5047.4 4963 5010.9 4937.4	643.8 0.0001139 0.032269 5017.2 4932.4 5001.3 4927.4
643.54 -3.9146e-05 0.032651 5095.6 5006.8 5077.2 4984.4	643.54 -3.54e-05 0.032435 5043.1 4964.6 5022.8 4940.8	643.54 8.6055e-05 0.032392 5023.2 4934.2 5006.7 4925.8
643.27 1.9964e-05 0.032923 5103.2 5015.7 5079.2 4993.8	643.27 3.4165e-05 0.032923 5060.5 4976.1 5031.6 4950.5	643.27 -1.6452e-05 0.032947 5030.1 4952.8 5019.2 4940.4
643.01 -6.9288e-05 0.033104 5106.8 5028.5 5080.2 4994.8	643.01 7.9033e-05 0.033304 5076.5 4980.3 5043.7 4955.2	643.01 0.00012908 0.033176 5039.9 4952.8 5023.2 4948.3
642.75 7.6726e-05 0.033458 5119 5028.6 5090.8 5008.2	642.75 2.5933e-05 0.033497 5081.4 4993.4 5042.6 4957.2	642.75 -7.1291e-05 0.033412 5040.3 4963.1 5033.6 4949.6
642.48 -0.00014954 0.033918 5127.2 5043.8 5110.6 5012	642.48 6.3391e-05 0.033793 5089 4995.4 5053.2 4965.7	642.48 -7.5087e-05 0.033789 5053.5 4966.7 5048 4954.1
642.22 0.0001237 0.034044 5136.3 5040.5 5106.3 5023.2	642.22 9.5499e-05 0.034101 5094.8 5000.3 5061.7 4976.4	642.22 0.0001371 0.034125 5065.6 4973.6 5047 4968
641.95 3.9929e-05 0.034394 5143.2 5051.8 5117.3 5029.9	641.95 1.5642e-05 0.034441 5092.7 5010 5072.4 4991.2	641.95 -6.7072e-05 0.034188 5060.3 4980.9 5052.4 4966.6
641.69 -2.7011e-05 0.034787 5154.2 5060.2 5132.4 5035.6	641.69 7.9857e-05 0.034525 5100.9 5009.6 5073.7 4990.2	641.69 -0.00011854 0.034649 5070.2 4990.2 5067.3 4976.1
641.43 5.9502e-05 0.035085 5163.3 5071 5132.4 5046.1	641.43 3.6635e-05 0.034936 5114.4 5024.3 5081.1 4994.6	641.43 5.4417e-05 0.035001 5082.6 4996.6 5069.5 4988.6
641.16 -2.8576e-05 0.035285 5164.5 5075.7 5142.4 5050.6	641.16 9.3852e-05 0.035334 5132.3 5030.8 5091.1 4998.7	641.16 1.8561e-05 0.035237 5093 4999.7 5079.3 4987.7
640.9 -6.8114e-05 0.03562 5172.4 5088.3 5148.8 5057.8	640.9 -7.9445e-05 0.035742 5134.1 5045.8 5104.4 5008.4	640.9 -2.995e-05 0.035503 5089.1 5009.7 5084.1 5001.9
640.63 9.7473e-05 0.035881 5182.3 5087.8 5154.2 5069.8	640.63 -0.00016259 0.035975 5134.7 5055.6 5109.9 5015	640.63 0.00011896 0.035931 5103.6 5014.1 5093 5014.8
640.37 -1.0569e-05 0.036451 5196.4 5102 5174.6 5079.2	640.37 9.4264e-05 0.036282 5152.7 5052.2 5115.8 5024.5	640.37 -5.8214e-05 0.036392 5122.5 5030 5107.4 5009.4
640.1 5.2455e-05 0.036528 5203.3 5109.5 5167.9 5079.5	640.1 9.0559e-06 0.036589 5153.4 5062.5 5124.6 5034.6	640.1 -0.00013921 0.036458 5112.5 5031.9 5112.4 5018.6
639.84 4.3452e-05 0.037017 5209.6 5115.6 5187.3 5097.7	639.84 2.3463e-05 0.036976 5170 5076.2 5128.9 5037.4	639.84 2.3201e-05 0.036874 5125 5040.1 5116.2 5033.5
639.57 1.6833e-05 0.0374 5226 5116.6 5207.2 5099.5	639.57 -3.2519e-05 0.037354 5177.4 5080.6 5145.6 5045.7	639.57 4.6824e-05 0.037328 5137.8 5047.7 5129 5043.3
639.31 7.1245e-05 0.037543 5230.3 5125.6 5202.8 5105.3	639.31 3.1696e-05 0.037545 5181 5088.5 5143.9 5054.5	639.31 0.00019405 0.037432 5149 5052.3 5122.4 5044.1
639.05 -4.8932e-05 0.038 5235.2 5143.6 5214.2 5117.6	639.05 -2.9226e-05 0.038006 5193.4 5096.2 5161.6 5061.5	639.05 4.8933e-05 0.037919 5159.5 5062.4 5142.2 5049.8
638.78 -1.6441e-05 0.038193 5244.1 5141.9 5224.1 5120.2	638.78 0.00014613 0.0382 5200.3 5100.1 5158.5 5072.6	638.78 5.4417e-05 0.038192 5159 5071.8 5145.6 5063.6
638.52 0.00018907 0.038583 5263.1 5150.6 5224.8 5131.7	638.52 -2.4698e-06 0.038665 5209.4 5117.8 5170.6 5078.8	638.52 1.6452e-05 0.038564 5173.2 5073.8 5163 5065.2
638.25 -6.6548e-05 0.038844 5265.8 5164.6 5237.2 5129.2	638.25 9.591e-05 0.038876 5218.3 5114.6 5179.3 5084.9	638.25 3.206e-05 0.039021 5186.9 5087.1 5170.6 5073.9
637.98 8.6904e-05 0.039132 5276.9 5165.2 5243.5 5140.7	637.98 -7.1624e-05 0.03915 5219.2 5125.8 5189.6 5089.2	637.98 -6.2854e-05 0.039004 5178.6 5084.7 5176.7 5076.8
637.72 5.3238e-05 0.039836 5294 5178.3 5268 5157.8	637.72 7.4505e-05 0.039573 5234.5 5132.4 5196.4 5101.6	637.72 -0.00010504 0.03959 5190.6 5105.2 5186 5090.6
637.45 9.4733e-05 0.039724 5287.1 5183.6 5255 5161.2	637.45 -1.0291e-05 0.039929 5241.6 5146.3 5204 5107.6	637.45 -0.00015144 0.039783 5198.6 5111 5191.6 5089.6
637.19 -5.089e-05 0.040382 5300.5 5202.5 5277.1 5173.9	637.19 2.0582e-05 0.040364 5253.2 5153 5216.8 5118.7	637.19 1.603e-05 0.040303 5217.4 5114.3 5204.9 5103.3
636.92 0.00011665 0.04061 5314.7 5200.2 5282.5 5179.9	636.92 5.7217e-05 0.040735 5265 5158.2 5227.9 5126.8	636.92 -3.9231e-05 0.040621 5219.2 5120.6 5216.3 5114
636.66 6.4199e-05 0.040976 5322.5 5206.7 5297.4 5188.1	636.66 -1.1114e-05 0.040969 5272.5 5168.6 5232.2 5127.3	636.66 0.00010251 0.040928 5236.3 5128.8 5216 5118.2
636.39 0.00016833 0.041554 5338.2 5227.2 5301 5207.2	636.39 4.6926e-05 0.041499 5284.3 5186.2 5237.5 5144	636.39 -2.4467e-05 0.041367 5244.4 5141.6 5230 5124.9
636.12 8.8078e-05 0.041732 5339.2 5230.3 5311.2 5211.2	636.12 -4.281e-05 0.041571 5283.2 5182.6 5249 5144.2	636.12 -2.4045e-05 0.041411 5240.4 5146.2 5227.5 5131
635.86 4.6975e-05 0.042152 5350.2 5242.7 5322.3 5219.6	635.86 -4.6926e-05 0.042163 5298.6 5202.2 5258.4 5157.4	635.86 2.6998e-05 0.042091 5258.5 5158.5 5245 5147.6
635.59 0.00019299 0.042424 5369.1 5244 5327.4 5222.1	635.59 -6.9977e-05 0.042515 5302.8 5205.6 5273.2 5169.2	635.59 3.67e-05 0.04257 5274.2 5169.3 5256.4 5155.1
635.33 -2.3096e-05 0.042904 5371.1 5265 5342 5233.6	635.33 0.00011073 0.042799 5315.2 5205.6 5278.2 5179.3	635.33 -1.2655e-05 0.042814 5280.4 5179 5260.7 5158.1
635.06 -2.7011e-05 0.043186 5377.1 5272 5349.7 5241.8	635.06 -8.8089e-05 0.043197 5325.8 5223.6 5289.2 5178.4	635.06 -0.00020248 0.042959 5275.8 5185.1 5270.4 5160.5
634.79 -6.6548e-06 0.043389 5382.4 5276.2 5354.8 5247.9	634.79 -5.6394e-05 0.043563 5329.8 5231.6 5297.4 5193.8	634.79 1.139e-05 0.043324 5293.4 5184.2 5278.5 5170.4
634.53 1.9181e-05 0.043819 5394.1 5288.9 5362.7 5259.4	634.53 0.00011114 0.043697 5346.6 5225.8 5301.7 5191.6	634.53 0.00017422 0.043576 5305 5193.4 5273.5 5178.4
634.26 -2.6619e-05 0.044095 5403.9 5297 5371.1 5261.5	634.26 -4.6926e-05 0.043928 5340.5 5241.4 5305 5201.3	634.26 1.6874e-06 0.043973 5309.8 5201.2 5292.7 5184.3
633.99 0.00016676 0.044373 5413.7 5301.8 5370.5 5275.7	633.99 3.0049e-05 0.044253 5354.5 5244.6 5313.8 5206.8	633.99 -4.0075e-05 0.044278 5311.5 5212.7 5297.7 5195
633.73 -6.0285e-05 0.044817 5420.7 5312 5394.6 5279.8	633.73 -0.00012472 0.044719 5360 5262.2 5326.4 5216.4	633.73 8.8586e-06 0.044716 5324.6 5215.8 5313 5205.1
633.46 3.9537e-05 0.045053 5429.7 5322.6 5391 5288	633.46 -3.1284e-05 0.044956 5370.8 5265.3 5330.2 5221.7	633.46 9.871e-05 0.044995 5329.6 5222.6 5315.2 5217.6
633.19 0.00011744 0.045506 5443.1 5324.6 5408.2 5301.7	633.19 4.4045e-05 0.045397 5378.6 5268 5345.3 5239	633.19 -4.2184e-07 0.045251 5333 5230.9 5323.8 5221.6
632.93 6.8114e-05 0.045594 5438.1 5333.6 5406.2 5308.6	632.93 9.7968e-05 0.045442 5387 5274.5 5338.4 5235.3	632.93 -0.00013878 0.045678 5338.4 5247.4 5334 5229.8
632.66 2.6619e-05 0.046274 5460 5347.8 5428.9 5319.4	632.66 8.2326e-06 0.046236 5408 5287.6 5368.2 5248.6	632.66 7.5931e-06 0.046205 5357.8 5257.2 5342.3 5242.4
632.39 5.3238e-05 0.046511 5467.7 5349 5438.4 5325.2	632.39 -0.00010003 0.046507 5408 5303.3 5370.9 5256.4	632.39 -2.531e-06 0.046549 5367.2 5266 5350.3 5248.8
632.13 3.9537e-05 0.04691 5480.7 5366.5 5442 5331.9	632.13 -7.2036e-05 0.046968 5418.1 5312.5 5382.8 5270.2	632.13 5.9057e-05 0.046738 5373.8 5265.7 5356.6 5254.2
631.86 0.00011235 0.047335 5493.3 5372.6 5453.9 5344.6	631.86 7.9857e-05 0.047403 5433.8 5319 5390 5283	631.86 -6.4119e-05 0.047375 5394.4 5280.5 5377.8 5257.9
631.59 9.7082e-05 0.047755 5500.7 5385.2 5463.5 5358	631.59 5.1042e-05 0.047779 5445.5 5328.6 5400.1 5288.2	631.59 0.00016367 0.047751 5393.5 5283.6 5381.8 5287.4
631.32 -0.00012566 0.048169 5507.5 5397.2 5484.1 5361	631.32 -4.6926e-05 0.048205 5450.1 5340 5414.2 5299.5	631.32 -9.0273e-05 0.048003 5403 5297.7 5391.7 5277.8
631.06 3.1708e-05 0.048573 5520.5 5408.2 5485.6 5376.6	631.06 -9.0559e-06 0.048708 5465 5360.5 5416.2 5310.8	631.06 -2.1092e-06 0.048587 5415.2 5312.3 5400.6 5297.4
630.79 5.4804e-05 0.048969 5531.1 5415.4 5497.5 5387.4	630.79 0.00011855 0.048885 5472.1 5356.9 5422.2 5318.6	630.79 -8.8164e-05 0.048849 5426.9 5316.4 5412.9 5294.1
630.52 -2.6228e-05 0.049436 5549 5423.7 5517.2 5389.2	630.52 3.8693e-05 0.049388 5492 5368.7 5438.7 5319.2	630.52 2.8263e-05 0.049622 5442.6 5329.6 5430.9 5320.5
630.25 -0.00016363 0.049848 5550.7 5442.5 5526.5 5401.6	630.25 8.0268e-05 0.049837 5496 5377.6 5449.7 5339.1	630.25 0.0001797 0.049903 5460.9 5338.7 5428 5322.8
629.98 5.1281e-05 0.050336 5570.6 5442 5541 5417.6	629.98 -0.00014119 0.050304 5501.4 5392.1 5468.6 5345.6	629.98 1.2655e-06 0.050346 5466.1 5345.2 5451 5330.2
629.72 5.8327e-05 0.050915 5586.1 5466.8 5545.3 5432	629.72 0.00014489 0.050715 5519 5405.2 5461.5 5361.9	629.72 0.00018392 0.050625 5471.4 5352.4 5448.3 5346.7
629.45 4.0712e-05 0.051183 5594.7 5469 5557.8 5436.2	629.45 -0.0002408 0.051132 5522.4 5409.4 5496.4 5360	629.45 6.0323e-05 0.050941 5477 5358.1 5463.4 5350.3
629.18 -0.00011509 0.051456 5596.8 5484.4 5564.3 5440.1	629.18 -0.00011855 0.051614 5534.6 5427.6 5495.6 5377.2	629.18 0.00011769 0.05155 5491.8 5373.9 5473.8 5367.1
628.91 1.5658e-06 0.052047 5610.4 5496.6 5576.2 5462.6	628.91 0.00010167 0.052033 5554.6 5432.1 5500.8 5388.2	628.91 2.7841e-05 0.052205 5513.5 5389.8 5493.2 5372.1
628.64 0.00011665 0.052594 5637 5506.4 5588.5 5469.9	628.64 0.00012225 0.052367 5563 5436 5512.1 5397	628.64 0.0001662 0.052337 5515.8 5392.4 5490.3 5382.7
628.38 1.9181e-05 0.053136 5642.8 5523.8 5603.8 5486.8	628.38 8.9324e-05 0.053017 5577.6 5455.8 5525.5 5412.4	628.38 -1.8139e-05 0.052993 5525.5 5409.2 5513.4 5395.3
628.11 -8.1032e-05 0.05346 5649 5527.7 5621.6 5492	628.11 0.00016548 0.053417 5591 5462.4 5534.7 5422.1	628.11 -0.00013372 0.053363 5532.1 5419 5526.6 5400.8
627.84 6.0676e-05 0.053913 5671.5 5541 5624.2 5499.9	627.84 0.00013666 0.053956 5604.6 5478.8 5545.9 5433.3	627.84 0.00011179 0.05358 5538 5426.2 5518 5416.8
627.57 -0.00023292 0.054266 5671 5554.1 5644.1 5503.5	627.57 5.5159e-05 0.054195 5609.4 5478.8 5561.5 5436.2	627.57 5.8214e-05 0.054141 5561.5 5429.5 5543.8 5417.3
627.3 -0.0001558 0.0549 5698.2 5560.8 5665.9 5512.6	627.3 -4.3221e-05 0.054892 5622.1 5501.8 5577 5452.6	627.3 5.8214e-05 0.054733 5567.6 5444.6 5556.8 5439.4
627.03 -0.00015697 0.05517 5691.3 5579.7 5660.9 5533.2	627.03 4.034e-05 0.055397 5632.5 5514.1 5585.2 5470.7	627.03 4.598e-05 0.055297 5581.5 5463.8 5565 5451.6
626.76 8.8861e-05 0.055862 5716.6 5582 5681.4 5555.8	626.76 0.00014654 0.055669 5660.9 5516.6 5590.8 5460.8	626.76 -0.00014089 0.055555 5595.9 5475 5574.8 5440.6
626.49 -8.6121e-05 0.056396 5730.8 5610.6 5689 5560	626.49 2.7991e-05 0.056383 5657.9 5541.8 5606.1 5492.6	626.49 -0.00014216 0.056306 5603.5 5493.8 5591.6 5468.5
626.23 -0.00010765 0.05676 5737.7 5614.4 5704.9 5570.6	626.23 -3.5812e-05 0.056795 5677 5546.1 5624.8 5490.5	626.23 2.531e-05 0.056679 5618.5 5492.9 5602.4 5479.2
625.96 0.0001468 0.057231 5763.8 5621.4 5708.9 5581.5	625.96 0.00010867 0.057011 5681.8 5552.6 5621.8 5503.2	625.96 -1.8139e-05 0.057156 5634.1 5503.6 5616.3 5484.1
625.69 -7.8683e-05 0.057702 5769 5635.5 5730.4 5588.9	625.69 2.8403e-05 0.057679 5686.5 5569.6 5641.2 5527	625.69 -2.2779e-05 0.05785 5648.8 5532.9 5620.1 5502
625.42 -5.5979e-05 0.058223 5777.3 5648.5 5742.9 5608.4	625.42 6.3803e-05 0.057988 5709.5 5572.8 5651.3 5520.8	625.42 -0.00025985 0.058292 5654.6 5530.9 5654.3 5506
625.15 -0.00010452 0.058763 5791.8 5661.9 5759.6 5618.9	625.15 6.4215e-05 0.058822 5728 5596.6 5668 5542.9	625.15 -0.00020164 0.058577 5658.5 5540.1 5655.9 5518.4
624.88 1.5658e-06 0.059278 5809 5669.6 5772.7 5633.5	624.88 -1.8935e-05 0.059216 5740.7 5604 5683.8 5545.3	624.88 -4.4293e-05 0.059242 5683.5 5549.5 5670.5 5532.3
624.61 -5.7153e-05 0.059722 5811.4 5690.6 5777.4 5650.8	624.61 0.00013666 0.059789 5756.9 5605.3 5702.8 5564.5	624.61 -0.00019278 0.059577 5684.2 5564 5679 5540.4
624.34 -0.00011861 0.06037 5832.6 5709.7 5794.6 5659.6	624.34 0.00011443 0.060219 5759.9 5620.9 5709.2 5581.2	624.34 0.0001738 0.059978 5703.3 5567 5677.6 5557.8
624.07 -3.2883e-05 0.061017 5858.3 5710 5822.9 5671.3	624.07 4.4868e-05 0.060693 5780.2 5635.5 5720.9 5580.6	624.07 3.9231e-05 0.060813 5719.8 5580.7 5709.8 5574.5
623.8 1.8399e-05 0.06147 5861.4 5728.1 5825.4 5693.9	623.8 -0.00011485 0.061269 5783.7 5656 5736.2 5597.4	623.8 4.1762e-05 0.06125 5732 5601.1 5710.1 5583.1
623.53 3.4448e-05 0.061928 5879.9 5732.6 5843.5 5699.7	623.53 4.1986e-05 0.061864 5808 5661.2 5752.3 5609.5	623.53 0.00019109 0.061775 5752.1 5605 5724 5595
623.26 -2.153e-05 0.062321 5898.6 5742.6 5856.4 5698.2	623.26 0.00019347 0.062402 5821.8 5672.9 5759.4 5629.2	623.26 5.4839e-06 0.062183 5758.8 5626 5731.2 5598.8
622.99 0.00020043 0.062864 5905.8 5758.7 5856.7 5730	622.99 0.0001877 0.062893 5834.6 5685.6 5770.8 5640	622.99 4.8511e-05 0.062767 5772 5628 5754.7 5615.3
622.72 7.1637e-05 0.063306 5917.5 5777.9 5866.6 5734.4	622.72 -4.6926e-05 0.063456 5850 5704.1 5791 5640.6	622.72 7.2134e-05 0.06326 5789.5 5644.8 5760.2 5622.3
622.45 -3.9146e-05 0.063854 5938.2 5782.4 5895.8 5736	622.45 -0.0001132 0.063754 5849.4 5712.5 5800.4 5652.5	622.45 0.00022484 0.063822 5804.1 5651.1 5773.3 5641.6
622.18 0.00012957 0.064308 5949.4 5799.2 5893.6 5756.6	622.18 2.8403e-05 0.064335 5866.1 5727.7 5806.5 5670.8	622.18 3.1638e-05 0.064259 5807 5671.8 5782.5 5650.3
621.91 9.9822e-05 0.064737 5957.2 5806.9 5909.4 5769.3	621.91 0.0001733 0.064506 5865.1 5724.4 5811.1 5687.2	621.91 -3.5434e-05 0.064541 5814.4 5674 5796.8 5653.1
621.64 -5.4413e-05 0.065063 5966.8 5819 5921.8 5768.4	621.64 -4.2398e-05 0.064962 5884.1 5739.6 5828.4 5679.8	621.64 -7.6353e-05 0.065037 5828.3 5689.3 5807 5660.8
621.37 0.00011548 0.065563 5984.5 5833.2 5924.5 5785	621.37 4.6926e-05 0.065523 5901.6 5751.4 5839.6 5694	621.37 5.9479e-05 0.065452 5834.9 5697.1 5812.5 5680.3
621.1 -3.7189e-05 0.065855 5988.6 5832.6 5947.8 5787.9	621.1 8.7678e-05 0.065916 5906.7 5762.2 5845.9 5709.9	621.1 -4.0496e-05 0.065813 5842.8 5708.1 5823.3 5684.7
620.83 9.1993e-05 0.066205 5999.3 5845.2 5946.4 5801.8	620.83 -0.0001877 0.066204 5915 5770.8 5864.7 5702.3	620.83 -1.2655e-06 0.066173 5854 5720.8 5825.8 5692.5
620.55 0.00010804 0.067112 6018.8 5866.9 5970.2 5829.4	620.55 -6.5038e-05 0.067023 5928.7 5785.8 5883.5 5734.3	620.55 -5.737e-05 0.066858 5869.2 5723.8 5857.9 5707.1
620.28 0.00014171 0.067642 6035.2 5879.8 5982.7 5841.8	620.28 0.00021569 0.067504 5948.7 5782.7 5896.4 5751.4	620.28 -2.1092e-05 0.067594 5889.4 5743.9 5871 5723.6
620.01 0.00015423 0.067959 6044.2 5887.8 5990.2 5849.6	620.01 -4.1163e-06 0.06799 5954.6 5824.2 5889.2 5758.3	620.01 -6.7916e-05 0.067854 5892 5754 5875.5 5731.1
619.74 -0.00012253 0.0687 6059.9 5908.6 6021.4 5857.6	619.74 -6.3803e-05 0.0687 5979.6 5837.1 5913.6 5765	619.74 3.3747e-05 0.068614 5916.9 5768.1 5892.6 5747
619.47 0.000119 0.069305 6090 5916.1 6032.5 5870.8	619.47 -0.0001379 0.069475 5992.3 5853.4 5938.6 5786.3	619.47 -5.6526e-05 0.069406 5930.9 5788.4 5914.2 5766.3
619.2 -0.0001421 0.070023 6092.1 5944.9 6053.8 5892	619.2 -3.8693e-05 0.069805 6012.3 5856.8 5946.4 5787.2	619.2 1.2233e-05 0.069768 5943.4 5804.4 5912 5774.2
618.93 0.00019416 0.070381 6106.9 5952.4 6047.4 5912.7	618.93 -0.00015889 0.070546 6021.2 5878.9 5966.2 5808.4	618.93 4.1762e-05 0.070402 5965.4 5816.2 5928.9 5783.6
618.66 -6.5765e-05 0.071079 6123 5968.5 6080.2 5919	618.66 -8.2326e-07 0.070659 6032 5870.8 5972.1 5810.8	618.66 -1.5186e-05 0.071003 5976 5813.5 5962.8 5798.8
618.39 0.0001421 0.071409 6132.9 5978.1 6076.8 5936.6	618.39 1.8523e-05 0.071208 6036.2 5900.2 5968.4 5834.2	618.39 0.00015903 0.071295 5975.4 5828.1 5953.7 5821.5
618.11 -0.0001695 0.07201 6145.6 5995.6 6105.9 5938.6	618.11 -1.9347e-05 0.071917 6057.4 5911.2 5993.6 5845.6	618.11 0.0002666 0.071677 5998.1 5842.9 5952 5822
617.84 0.00018516 0.072046 6154.7 5994.9 6090.4 5949.5	617.84 5.1454e-05 0.072094 6069.2 5911.6 5998.4 5845.8	617.84 1.6452e-05 0.072041 5998.1 5848.7 5975.3 5827.4
617.57 7.8292e-05 0.073043 6179.1 6019.4 6122.3 5970.6	617.57 -5.804e-05 0.072691 6076.2 5929.3 6015.1 5862.6	617.57 0.00016409 0.072727 6013.4 5860.1 5989.4 5851.6
617.3 0.00018986 0.073384 6195.5 6016.4 6137 5977.3	617.3 -0.00015683 0.073333 6094.4 5937.2 6043.2 5870.8	617.3 -5.9901e-05 0.073272 6030.2 5875.3 6010.6 5850.1
617.03 -7.2811e-05 0.074058 6200 6042.7 6158.6 5993.9	617.03 6.7919e-05 0.073943 6115 5959.6 6039.5 5890.7	617.03 -7.5087e-05 0.073768 6035 5895.2 6015 5868
616.76 6.6156e-05 0.074518 6222.9 6044.2 6173.5 6001.6	616.76 -0.00017412 0.074313 6119 5962.4 6066.5 5893	616.76 9.3648e-05 0.074479 6058.9 5893.6 6042.4 5885.9
616.48 7.5551e-05 0.075088 6238 6064.4 6182 6016.1	616.48 0.00010826 0.075082 6143.2 5983.5 6069 5919.8	616.48 -5.5261e-05 0.074744 6069.2 5913.5 6042 5881
616.21 3.3274e-05 0.075885 6244 6095.2 6194 6048.6	616.21 -2.017e-05 0.075329 6144.2 5988.5 6082.2 5924.6	616.21 -4.1762e-05 0.075368 6077.2 5927 6057.4 5903.3
615.94 0.00023996 0.076183 6265.6 6090 6203.8 6052.8	615.94 0.00018606 0.076174 6176.2 6006.8 6095 5943.6	615.94 1.6874e-05 0.07584 6094.6 5927 6077.1 5911
615.67 0.00017733 0.076955 6296.2 6110.5 6226 6058.4	615.67 4.1575e-05 0.076733 6182.4 6012.7 6123.2 5957.5	615.67 -0.00011305 0.076511 6106.2 5945 6097 5925.2
615.39 -9.4341e-05 0.077461 6293 6129.6 6246.6 6073.6	615.39 3.9105e-05 0.077406 6199.4 6040.7 6128 5973.2	615.39 0.00017506 0.07718 6135.3 5964.8 6095.4 5941.4
615.12 -0.00012292 0.078078 6308.8 6147.2 6262 6087.8	615.12 -5.8863e-05 0.077982 6210.9 6047.3 6154.2 5984.9	615.12 4.2184e-05 0.077743 6141.1 5977.5 6115.6 5956
614.85 -0.0001648 0.078554 6323.8 6156.5 6279.2 6095	614.85 -1.2349e-06 0.078425 6228.6 6057.7 6162.5 5991.6	614.85 -0.00021809 0.078452 6157 5995.4 6143.6 5961.4
614.58 0.00018046 0.07916 6355.4 6160.7 6288.3 6112	614.58 6.4215e-05 0.078953 6243.2 6074.2 6168.5 6005.7	614.58 0.00014806 0.078918 6170.4 6008.6 6135.2 5987.4
614.3 6.8114e-05 0.080046 6373 6187.8 6312.2 6133.9	614.3 -1.5642e-05 0.079768 6265.2 6092.4 6193.8 6019.5	614.3 3.5434e-05 0.079698 6189.5 6018 6168.1 6000
614.03 -3.2491e-05 0.080345 6378.5 6194.6 6325.8 6138.6	614.03 1.523e-05 0.080416 6276.2 6110.6 6205.6 6041.4	614.03 6.8338e-05 0.080436 6209 6031 6188.5 6017
613.76 -9.7865e-05 0.080849 6383.8 6216.4 6333.1 6155.7	613.76 7.0389e-05 0.080903 6289.6 6123.2 6213.9 6054.4	613.76 -0.00043745 0.080659 6205.6 6056.1 6198 6007
613.49 0.0001331 0.081942 6427.4 6230.6 6363 6179.8	613.49 2.017e-05 0.081763 6312.3 6137.2 6244.1 6071	613.49 0.00021134 0.081948 6251.6 6069.6 6214.9 6052.9
613.21 8.9644e-05 0.082548 6431.4 6243.3 6383.4 6204.5	613.21 0.00014078 0.082288 6331.7 6141.2 6259.8 6083	613.21 5.9479e-05 0.08221 6254.4 6084.4 6219.7 6055.3
612.94 -2.427e-05 0.083267 6457.2 6270.1 6399.2 6209.6	612.94 8.3973e-05 0.08278 6346.5 6167.3 6260.4 6089.4	612.94 8.2258e-05 0.082864 6267.8 6093.8 6240.2 6074
612.67 -3.6406e-05 0.083843 6475.5 6276.3 6423 6220.1	612.67 4.7749e-05 0.083397 6354.8 6173.1 6286.3 6109.3	612.67 -0.00017169 0.083383 6282.5 6113.4 6257.2 6071.9
612.39 -9.1993e-05 0.084227 6486.8 6299.6 6422.2 6225.6	612.39 0.00017412 0.084219 6380.4 6194.1 6299.1 6129.8	612.39 5.9479e-05 0.084243 6305.2 6124.4 6276 6100.8
612.12 0.00010335 0.084861 6499.2 6296.3 6447.9 6255.6	612.12 0.0002725 0.084642 6399 6205.9 6303.1 6136.5	612.12 0.00011432 0.0847 6316.6 6135 6284.6 6113.8
611.85 0.00013349 0.08568 6524.3 6332.2 6452.4 6273.9	611.85 8.7266e-05 0.08522 6407.6 6218.6 6327.5 6147	611.85 -6.7072e-05 0.085457 6337 6154.4 6309.6 6120.6
611.57 -1.6833e-05 0.08642 6540.2 6349.2 6480.8 6288	611.57 0.00010085 0.086225 6428.6 6240.8 6353.4 6175.5	611.57 -9.0695e-05 0.086234 6345.8 6170.8 6331.2 6147.6
611.3 0.00014367 0.086981 6556.4 6355.9 6494.5 6308.7	611.3 -0.00017741 0.086747 6435.5 6265 6368.1 6180.4	611.3 0.00014005 0.086847 6382.8 6179.4 6340.7 6150.6
611.03 -0.00010765 0.087722 6575.6 6382.6 6518.6 6314.5	611.03 4.7338e-05 0.087587 6468.9 6277.3 6385.7 6198.7	611.03 7.1712e-05 0.087511 6389.3 6192.1 6362.7 6172.3
610.75 -7.3594e-05 0.088355 6584.3 6401.6 6530.2 6339.9	610.75 -0.00019017 0.08796 6474.7 6295.3 6397.4 6199.5	610.75 0.00018898 0.088058 6400.1 6209.5 6365.7 6193
610.48 0.00017185 0.08906 6610.1 6411 6544.2 6362.7	610.48 0.00012637 0.088824 6509.2 6308.2 6411.1 6222.3	610.48 0.0002607 0.088712 6423.8 6222.2 6380.6 6203.8
610.21 4.7758e-05 0.089732 6635.7 6429.6 6566.4 6365.1	610.21 -7.327e-05 0.089468 6516.9 6316.4 6443.8 6236.2	610.21 0.00012149 0.089343 6429.6 6238.1 6401.2 6221.2
609.93 1.0569e-05 0.09072 6659.2 6447 6601.3 6390.2	609.93 4.281e-05 0.090412 6538.8 6335.7 6464.8 6265.8	609.93 4.3027e-05 0.090371 6465.8 6264.3 6427.4 6230
609.66 -5.1673e-05 0.091319 6677.7 6466.2 6615.8 6399.1	609.66 -0.00020293 0.091254 6555.8 6370.4 6483 6277.8	609.66 -5.4839e-05 0.090977 6474.8 6277.7 6447.4 6245.2
609.38 -7.0463e-06 0.092426 6709 6490.2 6646.2 6426.6	609.38 -0.00022681 0.09222 6588 6379.9 6521.5 6291.4	609.38 -3.2481e-05 0.091807 6499.6 6291.4 6472 6260.8
609.11 0.00021922 0.092555 6721.1 6491.3 6640 6432.7	609.11 0.00017782 0.092762 6604.5 6391.4 6516.7 6320.9	609.11 0.00011854 0.092793 6514.7 6320.2 6482.8 6299.6
608.84 5.7544e-05 0.093437 6736.5 6523.4 6661.3 6454.1	608.84 -1.5642e-05 0.093264 6612.2 6406.7 6535.2 6328.2	608.84 -3.9653e-05 0.093429 6529.4 6340.2 6500.5 6307.5
608.56 -4.8149e-05 0.094597 6758.4 6557.3 6692.1 6486.1	608.56 -0.00010497 0.094223 6633.3 6445.3 6547.5 6349.4	608.56 0.00014638 0.094296 6549.2 6352.2 6520.8 6337.6
608.29 -0.00011939 0.095096 6773.4 6571 6707.5 6492.8	608.29 -3.1696e-05 0.095014 6647.2 6456.4 6571.4 6377.4	608.29 -1.603e-05 0.094816 6567.8 6367.8 6537.6 6336
608.01 8.6121e-06 0.095899 6798 6584.6 6728.4 6515.9	608.01 4.1575e-05 0.096341 6693.4 6482.9 6605.7 6399.3	608.01 0.00015861 0.095766 6594.1 6384.6 6557.5 6363
607.74 0.00025875 0.096765 6819.5 6603.5 6741 6551.4	607.74 0.0001593 0.096438 6702.8 6489.9 6597.7 6400.3	607.74 -3.3747e-05 0.09649 6601.8 6409.4 6576.1 6380.5
607.46 -8.5338e-05 0.097692 6854.2 6623.6 6785.8 6546.5	607.46 -1.6877e-05 0.097218 6721.8 6494.3 6639.8 6410.7	607.46 1.3077e-05 0.097134 6637.3 6410 6603.8 6377.8
607.19 -4.1495e-05 0.09793 6854.1 6634.4 6784.8 6560.9	607.19 -4.3633e-05 0.097961 6723.4 6525.8 6645.7 6443.8	607.19 -4.3871e-05 0.097782 6633.5 6433 6614.2 6409.6
606.91 7.1637e-05 0.099248 6895.4 6656.5 6824.4 6592.8	606.91 -6.4626e-05 0.09924 6763 6545.9 6688.8 6465.4	606.91 0.00015271 0.098844 6677.6 6456 6632.3 6425.2
606.64 -7.2028e-05 0.099531 6885.8 6681.9 6820.8 6609.4	606.64 -0.00012966 0.099209 6754 6546.4 6689.8 6469.6	606.64 -2.4467e-05 0.099449 6679 6477 6648.4 6444.1
606.36 2.8968e-05 0.1009 6930.2 6698.5 6869 6640.3	606.36 1.1526e-05 0.10061 6806.3 6585.9 6711.7 6492.4	606.36 -2.8685e-05 0.10044 6709.8 6500 6672.6 6460.2
606.09 -7.9466e-05 0.10146 6951.2 6725.1 6876.5 6642.2	606.09 9.838e-05 0.10114 6813.4 6594.8 6724.3 6515.3	606.09 2.5732e-05 0.10125 6730.2 6515.8 6692.7 6480.7
605.81 -0.00020943 0.10225 6966.9 6755 6893.6 6660.3	605.81 2.511e-05 0.10243 6839.5 6630.7 6754.6 6548.2	605.81 -8.1415e-05 0.10218 6750.7 6541.4 6716 6498.9
605.54 0.00018594 0.1031 6998.7 6756.5 6915.1 6691.9	605.54 3.0049e-05 0.10308 6866.8 6633.4 6783.2 6552.6	605.54 -5.6526e-05 0.1031 6775 6555.4 6744.8 6519.8
605.26 -7.2028e-05 0.10398 7014.2 6776.9 6953.3 6708.6	605.26 0.00014901 0.10413 6898.1 6661.7 6800.3 6578.4	605.26 1.6874e-05 0.10394 6799.8 6569.3 6767.2 6538.3
604.99 8.2989e-05 0.10511 7041.1 6812.2 6967.5 6747	604.99 0.00027332 0.10503 6914.2 6683.6 6816.2 6612.2	604.99 -1.3499e-05 0.1048 6808.7 6592.2 6786.2 6568.5
604.71 0.00014367 0.10588 7074.4 6820.9 6995.1 6756.2	604.71 0.00011649 0.1057 6942.5 6701.6 6838.3 6608.7	604.71 -1.8983e-05 0.10567 6849.2 6608.1 6812 6569.1
604.44 0.00035623 0.10682 7100.8 6840.2 7013.1 6789	604.44 6.9977e-05 0.10676 6955 6734.8 6858.9 6645.5	604.44 3.5856e-05 0.10644 6852.8 6633.7 6820.2 6604.4
604.16 0.00018125 0.10729 7107.3 6861.5 7024.4 6797.2	604.16 -0.00015066 0.10721 6964.3 6743.4 6882.9 6647.3	604.16 -7.5931e-05 0.10698 6868 6645.5 6839.2 6609.6
603.89 0.00019064 0.10864 7141.6 6897.6 7057.3 6832.7	603.89 5.3512e-05 0.10829 6983.4 6771.3 6897.4 6690.5	603.89 0.00010462 0.10832 6899.7 6678.3 6861.6 6650.2
603.61 8.0249e-05 0.10953 7170.6 6911.4 7094.3 6843.3	603.61 0.00011649 0.10957 7037.5 6792.3 6935.4 6701.5	603.61 -4.8511e-05 0.10945 6932.6 6692.4 6908.4 6663.7
603.34 5.5979e-05 0.11059 7180.7 6953.3 7107.9 6886.2	603.34 0.00017741 0.11023 7049.6 6814.8 6942.3 6724.7	603.34 0.00017084 0.11012 6947.6 6713.1 6908.9 6690.6
603.06 -5.8327e-05 0.11119 7217.3 6959 7138.8 6874.6	603.06 -9.1382e-05 0.11101 7069.8 6836.3 6971.7 6729.3	603.06 -3.2903e-05 0.11098 6979 6728.4 6944.1 6690.4
602.79 -6.8114e-05 0.11249 7239.3 6999.7 7165 6918.5	602.79 4.6926e-05 0.11211 7095.8 6859.4 6995.4 6763.5	602.79 7.8884e-05 0.11209 6994.8 6753.2 6966.5 6732.5
602.51 0.00028655 0.1129 7257.3 7001.9 7165.4 6939.3	602.51 -8.2326e-06 0.1127 7108 6885.1 7000.8 6777.1	602.51 -0.00010672 0.11274 7003 6786.6 6972.8 6746.3
602.23 4.3452e-05 0.11422 7281.9 7040.6 7206.5 6969.7	602.23 0.00033342 0.11411 7145.7 6905.4 7032.5 6824.5	602.23 -1.0546e-05 0.11398 7040.7 6815.2 6998.6 6772
601.96 6.3025e-05 0.11497 7308.6 7056.9 7227.7 6982.4	601.96 -9.1794e-05 0.11487 7174.2 6935.3 7060 6812.1	601.96 -0.00014806 0.11478 7055.5 6832.6 7025.5 6788.5
601.68 0.00021569 0.11599 7343.1 7064.5 7264.3 7007.8	601.68 -9.1794e-05 0.11587 7196.5 6952.8 7091.4 6838.8	601.68 -0.00013963 0.11558 7083.3 6856.3 7039.5 6799.2
601.41 -7.2028e-05 0.11701 7370 7104 7291.5 7018.1	601.41 -0.00011896 0.11672 7218.9 6959.6 7127.1 6856.2	601.41 0.00012655 0.11686 7127.7 6857.8 7085.8 6827.8
601.13 0.00017694 0.1176 7379.5 7119.4 7293.6 7051.5	601.13 -4.3221e-05 0.11746 7233.2 6984.2 7134.6 6881.4	601.13 -4.6402e-05 0.11739 7131.2 6885 7092 6841.5
600.85 -1.9964e-05 0.11937 7431.2 7160.9 7352.7 7080.3	600.85 -7.0389e-05 0.11871 7267.6 7027.4 7153.8 6906.7	600.85 -0.00014722 0.11891 7158.4 6928.2 7125.7 6881.6
600.58 -9.3559e-05 0.11999 7433.7 7185.5 7363.6 7105.9	600.58 0.00010167 0.11976 7287.2 7047.2 7176.3 6946.2	600.58 7.5509e-05 0.11997 7177.4 6942.4 7150.9 6923.2
600.3 0.00014093 0.12158 7487.6 7218.8 7399.6 7145.2	600.3 0.00024657 0.12106 7327.4 7061.4 7218.2 6976.1	600.3 0.00023792 0.12097 7210.3 6957.8 7175.4 6945.5
600.02 0.00021256 0.12213 7503.8 7232.3 7410.5 7160.7	600.02 3.3342e-05 0.12188 7346.6 7102.8 7227.2 6986.7	600.02 -5.737e-05 0.12203 7229.5 6999 7198.6 6962.7
599.75 9.4341e-05 0.12293 7524 7263 7426.9 7175.5	599.75 4.5279e-06 0.1227 7363.5 7124.1 7247.2 7008.3	599.75 0.00011221 0.12285 7256.8 7009.1 7219.3 6982.2
599.47 0.00022783 0.12435 7566.7 7275 7480.4 7211.9	599.47 0.00033178 0.12461 7427.8 7149.9 7298.1 7052.4	599.47 0.00017169 0.12425 7303.2 7029.6 7262.1 7004.8
599.19 0.00012253 0.12532 7581 7326.4 7483.8 7241.6	599.19 0.00013378 0.12519 7441.6 7181.8 7304.1 7057.3	599.19 2.8685e-05 0.12507 7309.3 7059.6 7277.8 7030.9
598.92 0.00027246 0.12635 7625.9 7315.3 7540 7257.2	598.92 -2.7168e-05 0.12663 7483 7202.3 7361.2 7077.9	598.92 -1.4342e-05 0.12632 7348.7 7083.9 7315 7048.9
598.64 -8.1815e-05 0.12705 7616.5 7373 7536 7284.2	598.64 2.3875e-05 0.12689 7463.4 7225 7348.8 7112.7	598.64 0.00014849 0.1266 7349.1 7095.4 7309 7069.4
598.36 0.00041221 0.12855 7683.8 7387.3 7573.4 7319	598.36 0.00010579 0.12833 7513.1 7245.7 7394.2 7137.1	598.36 -0.00016494 0.12815 7377.7 7132.2 7360.6 7099.5
598.09 0.00014523 0.13013 7732.2 7427.8 7627.2 7337.7	598.09 6.9977e-05 0.12966 7551.5 7272.7 7433.2 7161.2	598.09 -2.3623e-05 0.12934 7424.5 7158.3 7384.4 7116
597.81 5.4804e-05 0.13097 7734 7458.6 7644 7374.2	597.81 0.00012349 0.13071 7570.3 7304.5 7450.2 7196.4	597.81 0.00011432 0.1304 7448.3 7184.1 7402.3 7149
597.53 0.00017772 0.13204 7764 7473 7677.9 7405	597.53 0.00038982 0.13168 7599.7 7315.2 7473.4 7226.7	597.53 3.7544e-05 0.13161 7475.4 7201.7 7445.7 7175.6
597.26 0.00019103 0.13327 7795.2 7523.9 7689.2 7437.5	597.26 0.00018976 0.13266 7617.8 7356.8 7489.3 7246.8	597.26 0.00013161 0.1327 7506.9 7243 7451.6 7200.2
596.98 0.00028068 0.13389 7816.3 7523.6 7716.7 7452.7	596.98 0.0001202 0.13392 7660.3 7383.7 7527 7262.1	596.98 0.00015017 0.13371 7537.6 7260.3 7481 7217.9
596.7 -0.00014327 0.13492 7834.6 7567.1 7747.1 7465	596.7 0.00024945 0.13503 7683.8 7406.6 7551.6 7298.7	596.7 1.8561e-05 0.13514 7549.2 7298.7 7516.7 7268
596.42 0.00014915 0.1367 7896.2 7602.9 7787.4 7509.4	596.42 -1.6054e-05 0.13633 7719.2 7444.4 7589.8 7313.4	596.42 1.3921e-05 0.13626 7590.1 7332.2 7536.7 7280.1
596.15 0.00017459 0.13763 7910 7627.1 7809.4 7544.2	596.15 0.00020129 0.13719 7747.1 7457.4 7608.2 7338.1	596.15 0.00016072 0.13695 7611.7 7335.4 7559.4 7298.3
595.87 6.7331e-05 0.13894 7957.6 7654.4 7854.5 7558.2	595.87 4.4045e-05 0.13855 7768.2 7493.6 7645.7 7375.4	595.87 0.00013752 0.13847 7656.3 7370.9 7597 7324.6
595.59 9.669e-05 0.14025 7992.1 7685.8 7888.4 7592	595.59 -0.00012308 0.14002 7812.2 7537.6 7681.4 7394.8	595.59 0.00012908 0.13983 7683.6 7404.4 7628.2 7361.2
595.31 -7.0463e-06 0.1415 8015.2 7729.8 7913.8 7627.6	595.31 0.00025603 0.14116 7838.5 7558 7697.9 7442.3	595.31 0.00011094 0.14079 7698.9 7429.6 7649.2 7390.4
595.04 0.00017655 0.14245 8050.5 7740.4 7942.3 7650.3	595.04 0.00013872 0.14218 7868.8 7570 7741 7455.7	595.04 0.00016241 0.14184 7733.8 7446.8 7679.6 7408.1
594.76 0.00020434 0.14377 8078.1 7777.7 7971.2 7691.8	594.76 2.5933e-05 0.14367 7908.3 7620.8 7768.4 7483.3	594.76 -3.1638e-05 0.14348 7771.6 7482.8 7730.7 7438.8
594.48 8.0249e-05 0.14514 8116.9 7809.3 8015.7 7716.3	594.48 -2.0582e-06 0.1447 7931.5 7642 7798.6 7508.9	594.48 3.3747e-06 0.14429 7786.3 7504.2 7746 7464.2
594.2 5.9502e-05 0.1461 8142.9 7832.2 8043.2 7738.5	594.2 0.00025809 0.14601 7975 7668.5 7823.1 7541.7	594.2 9.6601e-05 0.14573 7830.3 7532.7 7781.2 7492.8
593.92 0.00027206 0.14735 8172.9 7859.3 8069.1 7783.4	593.92 -0.00012061 0.14718 7988.1 7702.3 7864.1 7566.6	593.92 -0.00025859 0.14725 7852.6 7579 7823.7 7525.5
593.65 -8.847e-05 0.14912 8220.3 7908.3 8128.7 7807.6	593.65 0.00017577 0.14866 8032.3 7740 7884.2 7609	593.65 3.0794e-05 0.14833 7881.3 7608 7832.2 7561.9
593.37 -0.00034957 0.14994 8228 7935.8 8156.2 7828.3	593.37 0.00028197 0.14987 8054 7758.6 7919.4 7651.3	593.37 0.00017886 0.1495 7917.8 7630.6 7858.3 7588
593.09 5.4021e-05 0.15174 8298.8 7978.2 8185.2 7870.2	593.09 -0.00017412 0.15146 8102 7814.5 7962.6 7658.3	593.09 -0.00028052 0.151 7947.8 7665.6 7915.9 7607
592.81 5.363e-05 0.15311 8314.3 8027.8 8206 7925	592.81 0.0002054 0.15257 8127.5 7824.2 7988.4 7705.1	592.81 -0.00031343 0.15224 7968.6 7695.8 7946.2 7643.6
592.53 0.00016402 0.15416 8355.5 8041.7 8239.8 7942.8	592.53 7.9857e-05 0.15406 8164.6 7863.4 8027.6 7734.1	592.53 -7.0447e-05 0.15356 8007 7716.2 7976.9 7679.5
592.26 0.00050185 0.15565 8394 8063.3 8277.4 7997.9	592.26 0.00028444 0.15548 8215.6 7892.4 8057.7 7762.1	592.26 -0.0001198 0.15546 8072.3 7769.3 8016.2 7701.8
591.98 8.1815e-05 0.15673 8413.8 8123.1 8294 8011.6	591.98 5.31e-05 0.15674 8223.6 7938.1 8084.6 7804.2	591.98 -0.0002299 0.15662 8080.2 7816.3 8029.6 7743.8
591.7 4.5018e-05 0.15803 8447.4 8140.6 8344.6 8042.4	591.7 6.0098e-05 0.15777 8260.6 7949.5 8122.9 7817.6	591.7 0.00012149 0.1574 8105.4 7820.1 8046 7772.3
591.42 3.6014e-05 0.15962 8503.6 8179.6 8387.3 8067	591.42 0.0003433 0.15952 8308.3 7997.2 8146.4 7868.7	591.42 -7.4243e-05 0.15921 8150.1 7855.7 8105.5 7804.1
591.14 9.121e-05 0.16112 8532.1 8220.2 8420.8 8118.2	591.14 5.3924e-05 0.16083 8333.6 8038.6 8182.6 7892.9	591.14 7.9305e-05 0.16076 8188.2 7898.8 8128.7 7846.8
590.86 -4.306e-05 0.1627 8566.2 8262.4 8466.3 8158.1	590.86 9.4675e-06 0.16247 8379.3 8072.2 8231.2 7925	590.86 -8.4368e-06 0.16216 8231.2 7926 8171.6 7865.6
590.58 -0.00018242 0.16389 8593.4 8310.8 8485.4 8184.2	590.58 -0.00031119 0.16352 8378.7 8105.3 8264.4 7960.8	590.58 5.1042e-05 0.16273 8230.6 7949.5 8172.6 7896.4
590.3 -0.00016754 0.16536 8647.4 8330.2 8540.6 8206.3	590.3 -6.5861e-05 0.16503 8445.6 8128 8303.3 7979.3	590.3 0.00030879 0.16472 8302 7973.2 8231 7931.5
590.03 -5.2064e-05 0.16694 8674.4 8384.8 8560.9 8266	590.03 0.00023669 0.16683 8471 8197.6 8306.5 8056.1	590.03 0.00017127 0.16633 8320.7 8037 8249.8 7982.4
589.75 -0.00018007 0.16823 8712.5 8421.6 8596.7 8287.4	589.75 -7.7798e-05 0.16779 8503.2 8210.2 8356 8055.4	589.75 0.00046276 0.16808 8373.9 8053.6 8302.4 8026
589.47 -3.5623e-05 0.1697 8749.6 8453 8632.8 8332.5	589.47 -7.6975e-05 0.16956 8550.1 8256.4 8395.7 8094.5	589.47 0.00045348 0.16939 8396.2 8089.9 8328.8 8065.4
589.19 0.00037071 0.17121 8796.8 8480.9 8661.4 8383.4	589.19 9.3029e-05 0.17081 8577.5 8284.8 8419.8 8136.1	589.19 6.3276e-06 0.17069 8417.6 8137.7 8364 8084.8
588.91 0.00018085 0.17297 8833.2 8526.8 8714.8 8426.9	588.91 4.3633e-05 0.17257 8612 8333.4 8458.7 8184.4	588.91 -0.00014722 0.17231 8449.2 8186.8 8399.1 8122.7
588.63 0.00015228 0.17431 8868 8573.6 8738 8459.2	588.63 -0.00021693 0.17369 8634.5 8368.5 8490.8 8203.7	588.63 -3.7965e-06 0.17389 8487.1 8220.6 8433 8166.1
588.35 -7.5551e-05 0.17591 8885.4 8629.1 8776.2 8512.1	588.35 0.00020993 0.17506 8681.2 8401.3 8504 8244.5	588.35 0.00029276 0.17533 8518.8 8255.3 8452.8 8217.1
588.07 -0.00022939 0.17648 8903.8 8635.5 8806.8 8515.1	588.07 0.00020376 0.17657 8716 8432.3 8546.5 8282.6	588.07 8.0149e-05 0.17598 8532 8267.6 8481.2 8224.4
587.79 3.4057e-05 0.17857 8965.6 8692.7 8842.7 8573.3	587.79 0.00034165 0.17826 8753 8473.4 8581 8334.6	587.79 0.00032735 0.17826 8589 8326.9 8518.2 8287.1
587.51 0.00017107 0.18026 9008.6 8726.3 8888.7 8623.9	587.51 0.00010044 0.17964 8774.6 8517.1 8615.8 8368	587.51 6.7072e-05 0.17952 8612.5 8363 8554.5 8311.4
587.23 0.00033861 0.18151 9046.6 8753.2 8917 8658.1	587.23 0.00020993 0.18131 8811.7 8552.3 8656.6 8417.6	587.23 -7.8884e-05 0.18095 8645.6 8390.3 8602 8339.2
586.95 0.00043648 0.18345 9084.4 8817.4 8946.6 8724.3	586.95 -5.9687e-05 0.18294 8848.2 8612 8689.3 8447.3	586.95 -0.00033747 0.18278 8678 8447.8 8643.2 8381.1
586.67 -0.00016363 0.18477 9114 8857.1 9005.4 8731.8	586.67 -0.0001346 0.18465 8896.8 8634.1 8753.9 8478.2	586.67 4.0918e-05 0.18465 8748.4 8479.9 8682 8417.4
586.39 6.6156e-05 0.18658 9180.8 8897 9046 8768.9	586.39 -0.00024657 0.186 8935.2 8667.2 8791.5 8499.5	586.39 0.00016494 0.18579 8776.4 8502.7 8707.2 8449.1
586.11 0.00013544 0.18805 9221.3 8915 9099.3 8806.9	586.11 -0.00032107 0.18789 8991.6 8725.6 8828.9 8531.6	586.11 0.00012233 0.18782 8817.5 8549.6 8758.8 8502.5
585.83 0.00014915 0.18971 9274.9 8958.8 9140 8839.1	585.83 6.9154e-05 0.1895 9036.4 8752.6 8861.3 8584.2	585.83 0.00015988 0.18935 8870.4 8588.5 8790.5 8523.7
585.56 0.0002842 0.19115 9301.3 9010 9155.2 8893	585.56 0.00012267 0.19086 9065.6 8787.6 8889.7 8623.6	585.56 4.4293e-05 0.19058 8886.4 8604.2 8838.8 8560.7
585.28 0.000449 0.19306 9370.9 9044.1 9210.2 8929.3	585.28 -1.6465e-05 0.19306 9119.9 8835.1 8955.8 8669.3	585.28 4.4293e-05 0.19247 8937.5 8650.5 8881.8 8599
585 -0.00014093 0.19457 9381.9 9111.2 9250.4 8965.3	585 -0.00019923 0.19399 9129.5 8871.6 8973.3 8696	585 1.3921e-05 0.19353 8939.8 8676.3 8907.6 8645.5
584.71 0.00035662 0.1958 9439.2 9129.2 9270.2 8996.6	584.71 3.6224e-05 0.19552 9172.1 8903.4 9004.2 8738.9	584.71 -0.00036995 0.19507 8990.7 8726.2 8949.1 8649.6
584.43 0.00025836 0.19846 9492.7 9193.7 9346.3 9073.7	584.43 -0.00029679 0.19828 9236.3 8959.3 9098.5 8792.7	584.43 -0.00010377 0.19774 9069.8 8778.8 9010.6 8709.7
584.15 0.00014758 0.19929 9530.9 9197.8 9390.2 9072.2	584.15 -0.00021652 0.19904 9271.4 8985.8 9105.1 8798.4	584.15 -0.00028685 0.19893 9096.3 8809.9 9044.5 8730.9
583.87 -0.00032452 0.20159 9559.7 9286 9443.7 9136.8	583.87 0.00024204 0.20112 9323.8 9034.4 9135.2 8869.4	583.87 0.00021387 0.20062 9136.8 8843.8 9066.8 8794.1
583.59 0.00028028 0.2032 9628 9299.3 9481.9 9181.9	583.59 -0.00011526 0.20269 9361.8 9077.2 9186.2 8890.4	583.59 0.0001738 0.20216 9173.9 8882.2 9103.6 8828.4
583.31 3.7189e-05 0.20478 9656.9 9350.7 9523.7 9221.2	583.31 -2.8403e-05 0.20476 9418.5 9128.9 9231 8938.7	583.31 1.2655e-06 0.20388 9203.3 8933.3 9142.3 8872.4
583.03 0.00011665 0.20618 9695.1 9392.9 9549 9258.8	583.03 0.00010826 0.20546 9420.5 9132.1 9255 8977.1	583.03 -7.1291e-05 0.20545 9253 8961.7 9191.5 8893.5
582.75 4.8541e-05 0.20815 9750.7 9430 9616 9300.2	582.75 0.00019017 0.20789 9504.3 9185.3 9315.8 9015.2	582.75 5.273e-05 0.20747 9305.7 9004.8 9238.4 8942.5
582.47 -0.00012135 0.21024 9777.3 9514.6 9646.5 9371.5	582.47 0.00026303 0.20969 9535.6 9241 9344.2 9075.1	582.47 5.9479e-05 0.2094 9340.8 9054.3 9280.1 8999.2
582.19 0.00034879 0.2114 9858.2 9508 9688.8 9374.2	582.19 -0.00027703 0.21149 9584.6 9288.4 9410.3 9087.2	582.19 0.00024973 0.21129 9409.9 9076.8 9338.4 9028.9
581.91 -5.7544e-05 0.21322 9875.3 9580.7 9729.7 9429.2	581.91 -0.00016671 0.2125 9606.4 9320.2 9422.4 9120	581.91 6.2854e-05 0.21221 9407.8 9115.9 9351.6 9065.6
581.63 0.00026306 0.2148 9920.5 9604.5 9770.2 9481.1	581.63 -0.00035688 0.21479 9640.8 9385.8 9477.3 9187.7	581.63 -4.6824e-05 0.21415 9453 9176.1 9388.5 9107.1
581.35 0.00031865 0.21676 9972.1 9648.6 9823.7 9532.7	581.35 6.7096e-05 0.21651 9718.8 9404.7 9521.4 9213.8	581.35 -0.00010799 0.21617 9512 9210.7 9452.7 9141.1
581.07 -9.7865e-05 0.2189 10018 9728.2 9874.6 9574.6	581.07 0.00034124 0.2185 9761.8 9451.4 9557.8 9280.7	581.07 -1.4342e-05 0.21772 9543.5 9249.8 9482.7 9187.6
580.79 0.00011039 0.21985 10068 9728.9 9911.7 9584	580.79 8.4796e-05 0.21953 9782.4 9481 9591.1 9297.9	580.79 -0.00026576 0.2194 9593.6 9287.1 9536.8 9205.1
580.51 -0.0002474 0.22206 10090 9812 9959.6 9656.6	580.51 0.00050548 0.22161 9842.4 9528.1 9624.6 9359.5	580.51 1.5608e-05 0.22117 9606 9347.1 9547.4 9290
580.22 -3.7189e-05 0.22373 10143 9834.9 10012 9699.4	580.22 0.00014736 0.22319 9886.2 9582 9664.6 9374.7	580.22 -4.0918e-05 0.2234 9673.5 9383.1 9620 9325.7
579.94 9.8648e-05 0.2259 10215 9877.4 10073 9745.4	579.94 0.00045732 0.2253 9941 9606.4 9727.6 9437.5	579.94 0.00027757 0.22518 9736.8 9410.4 9661.6 9361.5
579.66 9.7865e-05 0.22809 10275 9949.2 10113 9797.6	579.66 0.00029432 0.22691 9983.2 9672.8 9747.8 9465.9	579.66 -0.00019911 0.22694 9763.8 9470.5 9707.7 9395.5
579.38 0.0001695 0.22832 10304 9941 10129 9784.2	579.38 0.00010744 0.22837 10013 9692.7 9807.6 9497.6	579.38 0.00026491 0.22825 9821.4 9485.3 9733 9422
579.1 -8.2989e-05 0.23151 10368 10032 10214 9870	579.1 0.00029144 0.23116 10098 9744.1 9882.7 9556.7	579.1 0.00051759 0.23071 9883.2 9547.2 9775.7 9488.8
578.82 0.0002153 0.23272 10402 10079 10214 9912.5	578.82 -1.3995e-05 0.2327 10104 9806.7 9910.1 9611.4	578.82 0.00030288 0.23223 9888.3 9585.2 9820.1 9545.8
578.54 1.0178e-05 0.23498 10460 10129 10290 9960	578.54 5.9275e-05 0.2343 10177 9843.8 9946.8 9619.3	578.54 -0.00013836 0.23434 9951.8 9637.9 9888.4 9561.3
578.26 0.00033 0.23682 10503 10173 10323 10027	578.26 0.00015313 0.23606 10199 9894.9 9977 9687.8	578.26 -5.9057e-06 0.23598 9980 9679.3 9918.3 9617.1
577.97 2.2313e-05 0.23837 10531 10217 10375 10062	577.97 -0.00011279 0.23801 10250 9938.7 10041 9718.2	577.97 0.00011305 0.2375 10013 9707.9 9956.1 9661.9
577.69 7.0463e-05 0.24041 10611 10267 10426 10089	577.69 -4.1163e-07 0.24002 10310 9982.5 10089 9761.9	577.69 -0.00022189 0.23968 10065 9760.9 10022 9697.3
577.41 -0.00025132 0.24189 10619 10301 10484 10141	577.41 2.511e-05 0.24154 10344 10021 10123 9802.9	577.41 0.0003303 0.24158 10130 9804.4 10043 9748.4
577.13 -8.5729e-05 0.24437 10686 10368 10535 10209	577.13 -0.00052565 0.2436 10379 10081 10190 9841	577.13 -0.0001333 0.2435 10163 9856.1 10104 9785
576.85 9.7865e-06 0.24606 10760 10391 10594 10226	576.85 0.00027909 0.24559 10449 10101 10228 9907	576.85 0.0004231 0.24558 10252 9881.2 10151 9820.5
576.57 0.00026306 0.24801 10804 10455 10617 10295	576.57 0.00017947 0.24758 10501 10166 10264 9947	576.57 0.00034928 0.24757 10275 9942.4 10188 9888
576.28 0.00029046 0.25006 10869 10496 10679 10336	576.28 -7.0389e-05 0.24944 10539 10209 10324 9986.7	576.28 -4.3871e-05 0.24918 10311 9993.9 10231 9910.1
576 0.00020552 0.2517 10930 10514 10749 10354	576 1.4407e-05 0.25148 10613 10245 10383 10016	576 0.00044968 0.25083 10374 9989.8 10290 9949.3
575.72 0.00034918 0.25405 10960 10592 10784 10452	575.72 0.00011196 0.25329 10644 10297 10413 10078	575.72 -0.00050072 0.25333 10390 10079 10364 10006
575.44 0.00020473 0.25608 11016 10640 10847 10491	575.44 0.00023545 0.25579 10720 10342 10485 10129	575.44 -0.00014891 0.25522 10467 10115 10401 10035
575.16 -9.5516e-05 0.25744 11040 10702 10869 10521	575.16 0.0002334 0.25649 10730 10389 10471 10153	575.16 -9.871e-05 0.25627 10468 10178 10386 10087
574.87 0.0001832 0.26006 11132 10747 10945 10578	574.87 -0.00021199 0.25961 10824 10450 10584 10189	574.87 -9.1961e-05 0.25897 10565 10191 10501 10117
574.59 -0.00013075 0.26104 11130 10779 10979 10613	574.59 -0.00010167 0.26098 10820 10481 10614 10265	574.59 3.8387e-05 0.26094 10601 10257 10522 10182
574.31 0.00028263 0.2639 11232 10850 11033 10679	574.31 0.00020664 0.26324 10917 10535 10655 10293	574.31 0.00035898 0.26277 10663 10300 10551 10221
574.03 -0.00023527 0.2659 11266 10913 11097 10721	574.03 -0.00037047 0.26535 10932 10600 10720 10352	574.03 -0.00036151 0.26505 10684 10361 10631 10274
573.74 -8.5338e-05 0.26777 11326 10942 11157 10764	573.74 0.00018194 0.26687 11010 10609 10758 10375	573.74 -0.00020164 0.26672 10753 10377 10687 10292
573.46 -0.00026737 0.27001 11365 11023 11200 10830	573.46 -0.00015683 0.26902 11045 10684 10804 10428	573.46 -1.1811e-05 0.26906 10807 10450 10717 10358
573.18 0.00022744 0.27166 11425 11050 11232 10880	573.18 0.0002087 0.27102 11072 10723 10845 10516	573.18 -2.4888e-05 0.27094 10852 10488 10768 10402
572.9 0.00027167 0.27381 11489 11105 11284 10928	572.9 -0.00020211 0.2729 11136 10789 10890 10523	572.9 -0.00023159 0.27258 10855 10535 10809 10467
572.61 -0.00017224 0.27609 11545 11156 11373 10966	572.61 0.00030255 0.2757 11212 10823 10968 10609	572.61 8.268e-05 0.27535 10976 10604 10855 10492
572.33 0.0003116 0.27832 11627 11213 11405 11022	572.33 0.00011155 0.27818 11279 10887 11033 10652	572.33 0.00019405 0.27727 11006 10623 10923 10559
572.05 -0.00013466 0.28046 11641 11271 11478 11095	572.05 0.00023134 0.28021 11330 10955 11059 10706	572.05 -9.1961e-05 0.28008 11066 10692 11000 10618
571.77 -0.00017968 0.28243 11690 11349 11503 11144	571.77 9.8792e-05 0.28245 11366 11006 11122 10772	571.77 0.00017084 0.28142 11099 10742 11002 10660
571.48 -8.1423e-05 0.2847 11778 11386 11577 11177	571.48 0.00016836 0.28402 11440 11033 11169 10777	571.48 -0.0001506 0.28331 11146 10786 11063 10688
571.2 9.7865e-06 0.28688 11837 11434 11636 11234	571.2 0.00018894 0.2861 11479 11075 11226 10841	571.2 -3.1216e-05 0.28575 11211 10841 11117 10745
570.92 -0.00019455 0.29009 11907 11542 11703 11317	570.92 0.00032972 0.28922 11558 11164 11281 10920	570.92 0.00013625 0.28892 11292 10902 11199 10822
570.63 0.0001468 0.28991 11903 11514 11704 11330	570.63 -0.00020952 0.28985 11561 11195 11308 10921	570.63 0.00034506 0.29009 11311 10935 11212 10869
570.35 7.0854e-05 0.293 11983 11593 11787 11404	570.35 7.8622e-05 0.29265 11641 11245 11380 10992	570.35 -0.00013499 0.2924 11378 10991 11288 10888
570.07 0.00039342 0.29574 12047 11663 11840 11497	570.07 -0.00041657 0.29537 11677 11327 11454 11064	570.07 -0.00021429 0.29491 11427 11061 11341 10955
569.78 4.5409e-05 0.29788 12130 11715 11916 11505	569.78 6.5449e-05 0.29693 11746 11347 11487 11094	569.78 2.7419e-05 0.29694 11474 11079 11407 11015
569.5 -6.5765e-05 0.30031 12185 11774 11986 11568	569.5 6.5861e-05 0.29913 11815 11406 11534 11132	569.5 -0.00013077 0.29916 11533 11156 11443 11053
569.22 -8.4164e-05 0.30285 12235 11850 12041 11647	569.22 0.00043345 0.30256 11887 11501 11588 11244	569.22 -0.00013752 0.30204 11599 11221 11515 11124
568.93 1.879e-05 0.30512 12305 11912 12090 11699	568.93 -0.0001239 0.3043 11922 11548 11653 11267	568.93 -0.00013668 0.30361 11651 11255 11556 11146
568.65 -0.00028498 0.30667 12338 11956 12140 11730	568.65 -0.00010373 0.30623 11990 11587 11707 11293	568.65 0.00031258 0.30563 11696 11281 11604 11219
568.37 2.3488e-05 0.30926 12420 12019 12194 11795	568.37 -3.2931e-06 0.3088 12040 11645 11769 11373	568.37 0.00049735 0.30798 11774 11333 11654 11261
568.08 -0.00012996 0.31113 12465 12065 12251 11838	568.08 0.00014531 0.31029 12069 11702 11777 11424	568.08 0.0003864 0.31013 11800 11409 11686 11332
567.8 6.8114e-05 0.31622 12605 12182 12384 11968	567.8 0.00015807 0.31557 12220 11817 11918 11530	567.8 -0.00027673 0.31524 11911 11536 11832 11431
567.52 8.5338e-05 0.31732 12641 12215 12407 11989	567.52 0.00014325 0.31671 12248 11827 11963 11556	567.52 -3.1216e-05 0.31639 11944 11549 11862 11465
567.23 3.6406e-05 0.32014 12698 12286 12482 12074	567.23 0.00012061 0.31934 12313 11888 12032 11619	567.23 -0.00013457 0.3185 11998 11613 11903 11505
566.95 -2.9751e-05 0.3219 12731 12340 12521 12128	566.95 -4.7338e-05 0.32147 12352 11959 12072 11674	566.95 0.00031933 0.32114 12054 11672 11948 11597
566.67 0.00041651 0.32491 12847 12389 12604 12188	566.67 0.00015601 0.32462 12445 12005 12169 11745	566.67 -0.00030963 0.32414 12151 11732 12060 11611
566.38 7.5943e-05 0.32795 12906 12477 12688 12267	566.38 0.00026468 0.32721 12512 12084 12211 11809	566.38 7.6353e-05 0.32637 12203 11793 12087 11683
566.1 0.00030769 0.32982 12950 12546 12703 12331	566.1 0.00028032 0.32974 12556 12176 12241 11889	566.1 -0.00017295 0.32892 12238 11886 12126 11758
565.81 0.00018164 0.33234 13039 12577 12807 12364	565.81 1.8935e-05 0.33152 12631 12182 12334 11888	565.81 0.00016789 0.33131 12325 11878 12231 11800
565.53 0.00013427 0.33545 13105 12664 12882 12454	565.53 -0.00026674 0.33503 12694 12303 12398 11981	565.53 3.7544e-05 0.33411 12377 11972 12277 11874
565.25 4.6192e-05 0.3378 13171 12737 12933 12504	565.25 -8.9324e-05 0.33721 12762 12352 12446 12027	565.25 -0.00024931 0.33657 12438 12022 12356 11917
564.96 -5.7936e-05 0.34032 13230 12797 13007 12568	564.96 -0.00027497 0.34009 12810 12404 12543 12111	564.96 -0.00022779 0.33952 12508 12090 12427 11988
564.68 0.00051398 0.34289 13329 12855 13051 12630	564.68 0.00034001 0.34232 12892 12431 12594 12167	564.68 0.0003303 0.34262 12609 12156 12482 12060
564.39 -0.00035036 0.34644 13387 12968 13163 12708	564.39 -0.00017371 0.34509 12961 12521 12664 12207	564.39 -7.2556e-05 0.34493 12653 12227 12540 12106
564.11 0.000211 0.34847 13447 13012 13195 12781	564.11 -0.00026344 0.34792 13008 12612 12715 12293	564.11 0.00019531 0.34716 12705 12270 12589 12173
563.82 0.00015267 0.35131 13512 13089 13266 12859	563.82 -3.4989e-05 0.35075 13108 12676 12777 12342	563.82 -4.0075e-05 0.35029 12783 12342 12677 12232
563.54 8.1815e-05 0.35503 13592 13180 13369 12964	563.54 0.00042851 0.35401 13179 12752 12837 12452	563.54 -0.00026323 0.35359 12856 12434 12752 12305
563.26 0.00025171 0.35716 13674 13204 13445 13001	563.26 -0.00022516 0.35649 13253 12804 12938 12467	563.26 6.0745e-05 0.35595 12910 12461 12821 12378
562.97 -0.00012605 0.36052 13741 13322 13518 13086	562.97 -0.00010785 0.35955 13318 12887 12998 12556	562.97 0.00018772 0.35873 12982 12557 12851 12444
562.69 0.00025053 0.36286 13826 13394 13546 13139	562.69 1.0291e-05 0.36184 13365 12944 13046 12626	562.69 0.00047204 0.36115 13018 12598 12911 12536
562.4 0.00033117 0.36672 13943 13458 13675 13224	562.4 0.00010291 0.36606 13491 13033 13158 12710	562.4 -0.00030583 0.36558 13143 12717 13039 12585
562.12 -4.0712e-05 0.36897 13960 13538 13728 13303	562.12 0.0002194 0.36831 13541 13115 13179 12775	562.12 0.00011854 0.36791 13179 12775 13072 12679
561.83 0.00027206 0.37225 14088 13608 13811 13359	561.83 0.00025892 0.37138 13618 13163 13278 12849	561.83 0.00017548 0.37118 13286 12837 13162 12730
561.55 0.00034331 0.3758 14159 13704 13893 13473	561.55 0.0005133 0.37542 13742 13257 13368 12934	561.55 5.0199e-05 0.37436 13361 12907 13249 12800
561.26 4.9715e-05 0.37737 14202 13761 13931 13495	561.26 -0.00013049 0.37684 13738 13313 13412 12975	561.26 0.00030372 0.37633 13402 12957 13280 12865
560.98 0.00056683 0.38145 14304 13864 14009 13628	560.98 -6.4215e-05 0.38 13806 13401 13475 13064	560.98 0.00024846 0.38033 13511 13053 13376 12942
560.69 -0.00010139 0.38349 14355 13917 14095 13646	560.69 -0.00032889 0.38316 13900 13472 13571 13110	560.69 0.0003535 0.38258 13578 13100 13431 12987
560.41 0.00014093 0.38794 14470 14026 14201 13771	560.41 -2.9226e-05 0.38685 13997 13585 13622 13207	560.41 0.00024888 0.38731 13669 13216 13545 13115
560.12 -0.00033548 0.39005 14531 14088 14271 13794	560.12 -0.00024245 0.38965 14063 13626 13727 13267	560.12 7.804e-05 0.38821 13685 13235 13576 13133
559.84 -0.00037932 0.39353 14588 14199 14341 13912	559.84 -0.00015107 0.39284 14105 13729 13775 13384	559.84 -0.00035687 0.39253 13754 13379 13658 13249
559.55 0.00027559 0.39563 14692 14207 14406 13949	559.55 2.3463e-05 0.39448 14199 13727 13848 13379	559.55 8.3946e-05 0.394 13829 13384 13701 13264
559.27 6.0676e-05 0.40017 14803 14328 14529 14059	559.27 -0.00027867 0.39935 14290 13870 13957 13510	559.27 3.7965e-05 0.39918 13961 13499 13834 13376
558.98 3.758e-05 0.40267 14861 14386 14598 14127	558.98 3.0049e-05 0.40195 14378 13934 14004 13563	558.98 0.00010757 0.40078 14004 13556 13850 13412
558.7 0.00029125 0.40689 14974 14485 14703 14243	558.7 -0.00010044 0.40587 14479 14018 14117 13646	558.7 0.00013878 0.40521 14102 13639 13976 13526
558.41 5.5587e-05 0.40893 15011 14568 14735 14298	558.41 -0.00027415 0.40889 14514 14103 14187 13749	558.41 -0.00052013 0.40759 14125 13730 14028 13584
558.13 -0.00052925 0.41189 15074 14665 14820 14356	558.13 0.00022557 0.41076 14597 14141 14215 13782	558.13 0.00042774 0.41048 14237 13762 14088 13654
557.84 -0.00026502 0.41577 15205 14739 14931 14438	557.84 0.00034495 0.41487 14707 14223 14327 13877	557.84 8.6477e-05 0.41443 14315 13858 14196 13747
557.56 0.00023918 0.41729 15253 14775 14947 14493	557.56 0.00029514 0.41552 14708 14250 14334 13905	557.56 -8.0149e-05 0.4161 14342 13904 14237 13791
557.27 0.00039968 0.42141 15368 14880 15044 14597	557.27 3.6224e-05 0.42021 14818 14380 14445 14010	557.27 -0.00027799 0.41994 14450 13976 14356 13857
556.99 0.00021648 0.42509 15442 14984 15137 14701	556.99 0.0001593 0.42417 14919 14471 14540 14108	556.99 6.0323e-05 0.42354 14539 14079 14408 13954
556.7 0.00032804 0.42822 15548 15041 15234 14761	556.7 0.00022557 0.42752 15031 14538 14632 14162	556.7 0.00034338 0.4277 14653 14163 14508 14051
556.41 0.0007105 0.43218 15651 15136 15322 14880	556.41 -0.00032313 0.43154 15105 14654 14738 14257	556.41 -0.00030794 0.43027 14695 14249 14574 14099
556.13 0.00020826 0.43525 15730 15211 15430 14932	556.13 -0.0002301 0.43401 15171 14711 14798 14315	556.13 0.00036953 0.43374 14817 14317 14640 14174
555.84 0.00016989 0.43842 15796 15306 15498 15026	555.84 -9.9615e-05 0.43749 15270 14787 14884 14392	555.84 9.1961e-05 0.43713 14877 14414 14716 14262
555.56 0.0001511 0.44032 15851 15341 15561 15067	555.56 -4.1163e-06 0.44036 15349 14856 14950 14456	555.56 8.6477e-05 0.4397 14942 14444 14809 14318
555.27 7.7117e-05 0.44407 15966 15426 15672 15140	555.27 -3.7047e-06 0.44372 15415 14922 15047 14554	555.27 -0.0002936 0.4428 15024 14512 14905 14365
554.98 9.395e-05 0.4479 16025 15582 15711 15277	554.98 4.281e-05 0.44781 15517 15057 15109 14652	554.98 7.6774e-05 0.44691 15088 14636 14958 14514
554.7 0.00031356 0.45217 16193 15634 15865 15339	554.7 0.00019182 0.45115 15616 15101 15219 14723	554.7 0.00029022 0.45043 15215 14697 15054 14563
554.41 9.7082e-05 0.45409 16202 15722 15887 15417	554.41 -0.0001416 0.45387 15677 15212 15256 14778	554.41 -0.000483 0.45295 15218 14800 15107 14643
554.13 0.00015502 0.45745 16339 15769 16009 15454	554.13 0.00032478 0.45643 15764 15204 15366 14838	554.13 0.00019236 0.45569 15341 14808 15197 14682
553.84 -0.00019064 0.4619 16426 15898 16124 15577	553.84 0.00060139 0.46076 15883 15330 15438 14943	553.84 0.00011179 0.45992 15439 14913 15297 14781
553.55 8.9253e-05 0.46512 16492 15991 16182 15690	553.55 0.00033383 0.46414 15943 15447 15497 15034	553.55 0.00035687 0.46407 15517 15015 15380 14912
553.27 0.00035858 0.46769 16573 16072 16219 15754	553.27 -0.0001025 0.46689 16005 15528 15571 15085	553.27 9.5757e-05 0.46612 15555 15066 15438 14958
552.98 -0.00010648 0.47137 16673 16140 16362 15818	552.98 -0.00034906 0.47056 16097 15604 15685 15159	552.98 3.8809e-05 0.46997 15692 15143 15547 15001
552.7 0.00041064 0.47451 16761 16199 16437 15917	552.7 -0.00027662 0.47355 16165 15655 15777 15240	552.7 -0.00019362 0.4728 15751 15223 15612 15065
552.41 0.00036484 0.47851 16872 16331 16511 16008	552.41 -2.4698e-06 0.47683 16265 15763 15814 15312	552.41 3.0794e-05 0.47654 15811 15322 15679 15193
552.12 5.4804e-05 0.48103 16935 16372 16615 16058	552.12 0.00039023 0.48024 16363 15797 15927 15399	552.12 0.0001371 0.47951 15903 15380 15757 15247
551.84 4.7366e-05 0.48446 17011 16468 16695 16157	551.84 6.7096e-05 0.48359 16407 15914 15988 15502	551.84 2.1092e-06 0.48278 15965 15462 15836 15334
551.55 1.7224e-05 0.48767 17116 16541 16787 16214	551.55 0.00013255 0.48674 16542 15960 16092 15523	551.55 -8.5211e-05 0.48661 16095 15538 15946 15381
551.26 0.00031082 0.49167 17204 16670 16848 16345	551.26 -0.00016218 0.49057 16590 16083 16170 15648	551.26 -0.00027926 0.49001 16148 15650 16005 15480
550.98 0.00013114 0.49566 17318 16732 16999 16427	550.98 -0.00027785 0.49501 16731 16182 16292 15716	550.98 0.0004598 0.49411 16276 15690 16123 15582
550.69 -3.5231e-05 0.49843 17376 16835 17047 16501	550.69 0.00011526 0.4975 16781 16249 16328 15806	550.69 0.00033452 0.49726 16324 15792 16177 15677
550.4 -0.00038324 0.50079 17384 16942 17077 16596	550.4 0.00038899 0.4992 16809 16323 16322 15874	550.4 -0.00026787 0.49902 16340 15867 16214 15716
550.12 0.0011458 0.50584 17620 16973 17226 16696	550.12 6.5861e-06 0.50424 16959 16396 16513 15951	550.12 7.2978e-05 0.50393 16499 15969 16329 15806
549.83 0.00016363 0.50805 17627 17086 17276 16751	549.83 0.00031078 0.5069 17013 16477 16547 16040	549.83 0.00095124 0.50638 16555 16009 16363 15908
549.54 -7.9466e-05 0.51248 17727 17197 17404 16866	549.54 -0.00051742 0.51134 17103 16621 16658 16126	549.54 9.9975e-05 0.51041 16622 16128 16475 15991
549.26 0.00016285 0.51547 17830 17282 17459 16928	549.26 -0.00020787 0.51462 17194 16663 16761 16209	549.26 4.3449e-05 0.51392 16726 16195 16578 16052
548.97 -0.00052808 0.51898 17920 17370 17586 16982	548.97 -0.00016877 0.51818 17293 16754 16841 16285	548.97 0.0001662 0.51726 16827 16263 16662 16114
548.68 0.00032687 0.52234 18031 17431 17653 17086	548.68 -0.00030008 0.52122 17368 16825 16924 16351	548.68 2.5732e-05 0.52028 16884 16328 16747 16194
548.4 0.00055078 0.52528 18096 17513 17710 17183	548.4 0.00016753 0.52436 17442 16902 16977 16453	548.4 0.00017338 0.52338 16951 16431 16785 16281
548.11 0.0007379 0.52974 18228 17614 17827 17288	548.11 0.0004882 0.52893 17593 16989 17096 16539	548.11 -8.732e-05 0.52821 17067 16547 16909 16382
547.82 0.00085573 0.5322 18316 17662 17899 17332	547.82 0.00036512 0.53194 17669 17066 17172 16604	547.82 0.00019869 0.53104 17164 16575 17002 16432
547.54 0.00036641 0.5349 18343 17762 17962 17418	547.54 -0.00039023 0.53435 17715 17138 17253 16639	547.54 0.00042985 0.53289 17193 16631 17023 16502
547.25 0.00031591 0.5399 18497 17858 18124 17517	547.25 0.00043057 0.53846 17840 17222 17329 16753	547.25 0.0003729 0.53723 17304 16701 17161 16594
546.96 0.0001327 0.54215 18507 17980 18126 17613	546.96 6.5038e-05 0.54113 17874 17318 17381 16831	546.96 8.0993e-05 0.53993 17347 16814 17190 16665
546.67 0.00044822 0.5473 18689 18043 18310 17710	546.67 -0.00017083 0.54651 18052 17427 17545 16903	546.67 -0.00033874 0.54491 17475 16911 17349 16753
546.39 -0.0005864 0.5501 18764 18143 18406 17725	546.39 0.00032025 0.54924 18099 17482 17598 17012	546.39 -0.00022273 0.54789 17557 16979 17418 16818
546.1 -5.1673e-05 0.55274 18805 18223 18434 17846	546.1 0.00024904 0.55156 18132 17572 17625 17088	546.1 8.6899e-05 0.55106 17625 17075 17456 16915
545.81 0.0001695 0.55704 18895 18332 18533 17987	545.81 -0.00010085 0.55593 18228 17682 17743 17188	545.81 0.00013499 0.55554 17698 17173 17569 17056
545.53 -0.00020669 0.5592 18985 18365 18629 17989	545.53 -0.00032107 0.55878 18329 17722 17852 17215	545.53 -0.00038134 0.55768 17784 17228 17640 17048
545.24 0.00025562 0.56409 19110 18531 18690 18137	545.24 -7.821e-06 0.56245 18405 17830 17908 17332	545.24 1.5608e-05 0.56181 17880 17331 17714 17166
544.95 -0.00024075 0.56856 19246 18591 18884 18204	544.95 -2.264e-05 0.56681 18538 17925 18025 17410	544.95 -0.00036109 0.56548 17972 17395 17841 17230
544.66 0.00034683 0.57049 19297 18633 18910 18281	544.66 0.00071089 0.56981 18636 17982 18079 17494	544.66 3.0372e-05 0.56904 18098 17464 17922 17292
544.38 0.00030221 0.57344 19363 18742 18954 18364	544.38 -0.00039764 0.57156 18608 18060 18139 17553	544.38 -0.00019362 0.57164 18121 17556 17965 17381
544.09 0.00051164 0.57772 19483 18843 19061 18474	544.09 0.00088295 0.57691 18784 18158 18240 17699	544.09 1.603e-05 0.57591 18242 17650 18064 17473
543.8 0.00036406 0.5812 19577 18912 19177 18549	543.8 -0.0002902 0.58016 18863 18273 18339 17721	543.8 -0.0010723 0.57951 18323 17749 18187 17511
543.51 -0.00064669 0.58497 19678 19002 19331 18589	543.51 0.0001877 0.5843 19013 18315 18475 17795	543.51 0.00010251 0.58262 18429 17752 18276 17608
543.22 0.00028224 0.58754 19763 19077 19341 18684	543.22 3.7458e-05 0.58695 19055 18388 18538 17874	543.22 0.00049735 0.58558 18513 17834 18315 17684
542.94 0.00044783 0.5913 19864 19156 19445 18783	542.94 0.00016054 0.5902 19129 18468 18610 17964	542.94 0.00036067 0.5887 18584 17894 18409 17754
542.65 0.00012331 0.59521 19933 19298 19520 18897	542.65 0.00017124 0.5941 19203 18591 18676 18081	542.65 -1.5186e-05 0.59419 18691 18085 18496 17889
542.36 8.1815e-05 0.59962 20068 19376 19669 18985	542.36 0.00023957 0.59834 19352 18675 18794 18142	542.36 0.00064035 0.59724 18787 18097 18599 17969
542.07 0.00084829 0.60258 20157 19459 19698 19086	542.07 0.00010949 0.60051 19387 18724 18857 18205	542.07 -0.00038472 0.60068 18844 18242 18665 18027
541.79 -4.6192e-05 0.60524 20216 19513 19826 19118	541.79 -0.00015807 0.60364 19467 18810 18937 18265	541.79 0.00013878 0.60337 18931 18277 18732 18091
541.5 -7.8683e-05 0.60878 20323 19609 19912 19190	541.5 -0.00058328 0.60841 19592 18936 19063 18350	541.5 -0.00046571 0.60648 19010 18342 18843 18131
541.21 7.7117e-05 0.61165 20364 19686 19973 19304	541.21 6.6684e-05 0.61068 19648 18996 19081 18436	541.21 6.0745e-05 0.60959 19080 18405 18903 18234
540.92 -0.00054217 0.6154 20488 19794 20089 19339	540.92 6.4626e-05 0.61398 19737 19066 19172 18507	540.92 6.4963e-05 0.61386 19193 18496 19014 18324
540.63 0.00012957 0.62018 20643 19863 20230 19463	540.63 4.5279e-05 0.6189 19896 19157 19321 18587	540.63 0.00044799 0.61829 19342 18581 19121 18403
540.35 0.00018555 0.62278 20701 19969 20253 19541	540.35 9.6733e-05 0.62098 19919 19234 19343 18667	540.35 -3.3325e-05 0.62122 19364 18680 19184 18496
540.06 3.1317e-05 0.62731 20843 20086 20376 19622	540.06 0.00011855 0.62598 20054 19340 19479 18776	540.06 0.00044377 0.62598 19484 18756 19311 18624
539.77 0.00042786 0.62967 20885 20124 20438 19721	539.77 -0.00013707 0.62838 20104 19423 19525 18831	539.77 3.5856e-05 0.62809 19535 18828 19358 18655
539.48 -3.21e-05 0.63436 20995 20255 20570 19827	539.48 -8.2326e-07 0.63227 20230 19481 19649 18900	539.48 -4.7668e-05 0.63185 19648 18888 19481 18716
539.19 0.000449 0.6376 21097 20320 20647 19916	539.19 1.1114e-05 0.63626 20302 19581 19742 19023	539.19 -0.00030836 0.63523 19713 18988 19553 18799
538.9 0.00017968 0.64059 21147 20407 20726 20004	538.9 0.00020129 0.63974 20407 19655 19828 19095	538.9 0.00053869 0.63836 19790 19040 19609 18910
538.62 -0.00014484 0.64537 21285 20528 20866 20094	538.62 -0.00015477 0.64431 20518 19770 19952 19189	538.62 -0.00028643 0.64304 19897 19165 19745 18986
538.33 6.7722e-05 0.64848 21380 20598 20945 20169	538.33 -0.00015395 0.64675 20560 19832 20009 19266	538.33 0.00053405 0.64658 20024 19230 19809 19066
538.04 2.7011e-05 0.65289 21506 20699 21070 20266	538.04 0.00029102 0.65111 20694 19947 20084 19365	538.04 0.00053025 0.65138 20123 19357 19911 19194
537.75 0.00023644 0.65837 21655 20840 21198 20407	537.75 0.00045568 0.65685 20841 20072 20230 19505	537.75 -0.00053616 0.65553 20192 19481 20034 19271
537.46 -9.7473e-05 0.66018 21708 20860 21288 20430	537.46 0.00012843 0.65907 20933 20090 20336 19505	537.46 0.0002801 0.65766 20314 19474 20103 19290
537.17 -1.4875e-05 0.66395 21784 21008 21329 20551	537.17 -0.00027826 0.66221 20949 20227 20371 19622	537.17 -0.00040201 0.66056 20332 19585 20162 19377
536.88 -0.00014836 0.66818 21929 21064 21496 20616	536.88 0.00045115 0.66664 21122 20261 20517 19700	536.88 0.00039611 0.66533 20516 19629 20305 19456
536.6 7.4377e-06 0.673 22007 21229 21569 20792	536.6 -0.00028361 0.67214 21212 20446 20635 19842	536.6 -0.00028938 0.67028 20570 19814 20388 19605
536.31 0.00064434 0.67532 22114 21264 21619 20836	536.31 0.00016012 0.67513 21310 20490 20714 19910	536.31 0.00042901 0.67326 20659 19860 20449 19691
536.02 0.00038441 0.67985 22237 21342 21786 20931	536.02 -0.00054335 0.6785 21397 20593 20809 19952	536.02 0.00036489 0.67739 20779 19930 20578 19764
535.73 0.00056644 0.68423 22335 21483 21860 21066	535.73 8.9736e-05 0.68255 21482 20677 20891 20095	535.73 -0.00010419 0.68221 20889 20074 20684 19860
535.44 -0.00013818 0.68762 22489 21551 22001 21049	535.44 -0.00047173 0.68604 21611 20743 21023 20109	535.44 0.00094154 0.68491 21012 20064 20773 19915
535.15 0.00014288 0.69289 22599 21696 22111 21222	535.15 -0.00015436 0.69103 21737 20871 21122 20240	535.15 -0.00018392 0.6904 21109 20259 20892 20025
534.86 0.00021295 0.69614 22714 21724 22245 21277	534.86 0.00045074 0.69477 21889 20913 21231 20300	534.86 -9.9975e-05 0.69324 21204 20290 20991 20068
534.57 0.00050068 0.70202 22845 21908 22348 21462	534.57 -0.00031449 0.7001 21976 21106 21335 20435	534.57 0.00031427 0.699 21324 20438 21097 20241
534.29 0.00046584 0.7054 22938 21967 22463 21539	534.29 0.00063474 0.70426 22129 21139 21458 20530	534.29 0.0003708 0.70353 21437 20530 21217 20345
534 0.00064277 0.71186 23143 22119 22632 21674	534 -0.00026921 0.70975 22211 21324 21583 20671	534 2.4467e-05 0.709 21555 20657 21366 20471
533.71 0.00029399 0.71707 23243 22278 22757 21822	533.71 6.9977e-06 0.71495 22362 21437 21709 20785	533.71 0.00019151 0.71346 21683 20750 21476 20562
533.42 -0.00044587 0.72174 23364 22402 22910 21902	533.42 -7.2447e-05 0.7197 22491 21521 21860 20883	533.42 0.00020122 0.71784 21808 20840 21593 20644
533.13 -0.00030338 0.72556 23496 22479 23020 21972	533.13 9.1794e-05 0.72442 22630 21625 21977 20982	533.13 7.804e-05 0.72365 21954 20963 21751 20768
532.84 0.00036836 0.73131 23651 22603 23156 22144	532.84 -9.6322e-05 0.72975 22726 21785 22085 21135	532.84 7.5087e-05 0.72931 22094 21113 21870 20896
532.55 0.00043217 0.73632 23777 22729 23282 22278	532.55 -0.0002478 0.73436 22880 21879 22224 21199	532.55 -0.00041551 0.7328 22193 21202 21970 20940
532.26 -0.00011509 0.7408 23875 22883 23384 22381	532.26 -8.8912e-05 0.73888 23008 22007 22308 21297	532.26 0.00051127 0.73812 22326 21314 22066 21103
531.97 -0.00044078 0.74721 24086 23018 23594 22482	531.97 0.00071747 0.74579 23201 22127 22484 21479	531.97 0.00046613 0.7437 22473 21415 22232 21218
531.68 0.00019416 0.75306 24237 23140 23739 22662	531.68 0.00038364 0.7508 23326 22239 22631 21581	531.68 0.00047794 0.74939 22635 21542 22374 21327
531.39 0.00033235 0.75704 24344 23240 23834 22765	531.39 0.00035606 0.75634 23440 22395 22746 21735	531.39 -0.00048891 0.75464 22754 21717 22494 21410
531.11 0.00025288 0.76437 24558 23444 24009 22921	531.11 0.00016012 0.76239 23648 22536 22909 21812	531.11 0.00092382 0.76163 22925 21780 22696 21638
530.82 0.00092736 0.77003 24682 23561 24147 23120	530.82 0.00036306 0.76848 23752 22703 23028 22014	530.82 -0.00011558 0.76768 23013 21988 22824 21788
530.53 0.000321 0.77487 24850 23672 24314 23169	530.53 -0.00011608 0.77256 23877 22784 23168 22064	530.53 -0.00045221 0.7715 23157 22088 22921 21809
530.24 0.00090388 0.78111 25025 23788 24487 23343	530.24 0.00026427 0.7795 24085 22944 23327 22212	530.24 0.00068169 0.7785 23355 22208 23079 21996
529.95 0.00019847 0.78597 25151 23939 24621 23429	529.95 -8.9736e-05 0.78445 24175 23029 23499 22344	529.95 0.00044166 0.78277 23426 22320 23181 22117
529.66 0.00099704 0.79532 25398 24158 24838 23700	529.66 -0.00067466 0.79239 24377 23262 23680 22500	529.66 0.00011558 0.79056 23624 22503 23383 22272
529.37 3.1708e-05 0.7983 25465 24263 24935 23737	529.37 0.00099985 0.79639 24537 23321 23735 22616	529.37 2.5732e-05 0.79527 23754 22588 23525 22362
529.08 -0.00022822 0.8074 25708 24508 25169 23945	529.08 0.00026797 0.80582 24732 23545 24005 22843	529.08 0.00092551 0.80448 23997 22812 23695 22598
528.79 0.00010374 0.81065 25844 24556 25269 23992	528.79 0.0001202 0.80885 24819 23635 24068 22896	528.79 0.00019784 0.80714 24048 22855 23812 22639
528.5 -0.00022587 0.81821 26012 24771 25458 24193	528.5 -4.1163e-05 0.81665 25029 23808 24282 23058	528.5 0.00043449 0.81587 24284 23062 24008 22828
528.21 0.00072302 0.82424 26226 24919 25569 24336	528.21 7.2447e-05 0.82224 25160 23930 24426 23204	528.21 1.0968e-05 0.82169 24419 23189 24177 22948
527.92 0.00018438 0.83006 26296 25071 25742 24536	527.92 -0.00016177 0.82811 25284 24102 24551 23353	527.92 0.0008074 0.8266 24543 23313 24248 23095
527.63 0.00061576 0.83638 26538 25136 25978 24639	527.63 0.00036759 0.83429 25527 24186 24741 23437	527.63 -3.6278e-05 0.8329 24695 23433 24467 23202
527.34 0.000889 0.8415 26636 25337 26025 24817	527.34 0.00017 0.83997 25601 24384 24829 23628	527.34 0.00015313 0.839 24807 23604 24576 23387
527.05 0.00062203 0.84889 26848 25516 26236 24968	527.05 -3.8282e-05 0.84831 25827 24554 25075 23798	527.05 -0.0002898 0.84594 25011 23784 24746 23492
526.76 0.00025562 0.8536 26953 25639 26373 25086	526.76 -0.00022722 0.85233 25924 24651 25183 23887	526.76 -1.4342e-05 0.85142 25146 23909 24868 23630
526.47 0.00031512 0.86224 27193 25845 26605 25290	526.47 -0.00034618 0.8608 26148 24868 25383 24069	526.47 5.9901e-05 0.85985 25333 24075 25098 23846
526.18 0.00022548 0.8661 27294 25975 26677 25381	526.18 0.00049807 0.86449 26254 24941 25448 24183	526.18 2.9529e-05 0.86362 25460 24163 25190 23896
525.89 0.00083302 0.87362 27492 26123 26883 25598	525.89 0.0003042 0.87299 26483 25164 25647 24357	525.89 -6.5385e-05 0.87081 25627 24355 25343 24066
525.6 0.0002106 0.87799 27652 26211 27049 25630	525.6 0.00074711 0.87642 26559 25212 25744 24470	525.6 0.0006104 0.87481 25761 24384 25472 24154
525.31 -0.00015815 0.88525 27799 26444 27206 25836	525.31 0.0003079 0.88447 26747 25415 25953 24651	525.31 -2.8263e-05 0.88293 25927 24603 25668 24342
525.02 0.00041221 0.89249 28020 26600 27392 26013	525.02 0.00059687 0.88986 26908 25549 26068 24767	525.02 -8.0149e-05 0.88843 26070 24743 25791 24458
524.73 0.0008295 0.89475 28102 26618 27467 26068	524.73 0.00067508 0.89305 27026 25613 26154 24808	524.73 0.00031891 0.89195 26184 24800 25883 24529
524.44 0.00051594 0.9016 28251 26825 27626 26253	524.44 0.00013255 0.89943 27124 25786 26318 24992	524.44 0.00045516 0.8992 26339 24970 26050 24724
524.15 0.00027911 0.904 28328 26867 27718 26287	524.15 0.00025398 0.90277 27252 25808 26453 25033	524.15 9.2804e-06 0.90179 26401 25009 26154 24763
523.86 6.6156e-05 0.91236 28521 27123 27901 26510	523.86 4.7749e-05 0.91094 27434 26060 26607 25238	523.86 0.00019489 0.90958 26569 25219 26306 24974
523.57 2.3879e-05 0.91587 28663 27137 28069 26545	523.57 0.00011114 0.91358 27541 26080 26713 25263	523.57 8.3524e-05 0.91182 26665 25215 26421 24979
523.28 0.00074534 0.92046 28804 27266 28137 26676	523.28 -0.00031078 0.91913 27658 26239 26843 25395	523.28 -0.00047921 0.9179 26800 25396 26555 25105
522.99 0.00010804 0.92585 28864 27454 28257 26858	522.99 0.00022599 0.92386 27748 26395 26892 25560	522.99 0.00041635 0.92229 26874 25554 26563 25282
522.7 0.00060598 0.93029 29056 27517 28396 26919	522.7 0.000184 0.92817 27903 26437 27061 25613	522.7 2.531e-06 0.92641 27025 25595 26737 25307
522.41 0.0005179 0.93424 29114 27629 28490 27057	522.41 0.00011978 0.93324 28016 26594 27154 25743	522.41 -0.0005408 0.93094 27091 25721 26851 25430
522.12 0.00015541 0.93754 29241 27658 28647 27080	522.12 0.00027867 0.93546 28123 26573 27274 25752	522.12 -0.00040623 0.93397 27186 25756 26954 25485
521.83 0.00049598 0.94108 29309 27793 28676 27211	521.83 -0.0003927 0.93864 28178 26693 27341 25818	521.83 -0.0005003 0.93689 27273 25825 27027 25532
521.54 7.242e-05 0.94486 29394 27936 28748 27298	521.54 -6.7096e-05 0.94325 28252 26870 27373 25984	521.54 -0.00020459 0.94253 27360 25999 27106 25726
521.25 0.0011031 0.94943 29553 27986 28879 27425	521.25 0.00033219 0.94747 28393 26939 27490 26067	521.25 0.00027504 0.9457 27505 26059 27174 25755
520.96 0.00033822 0.95271 29587 28134 28938 27519	520.96 0.00045526 0.95068 28439 26993 27586 26183	520.96 0.00013288 0.94929 27569 26139 27271 25854
520.67 0.00073281 0.95593 29728 28172 29044 27563	520.67 0.00047626 0.95366 28544 27042 27681 26225	520.67 -3.0372e-05 0.95219 27632 26217 27338 25920
520.38 -0.00015619 0.95568 29741 28151 29098 27492	520.38 0.0010036 0.95372 28605 27040 27660 26192	520.38 -0.00068338 0.9527 27655 26170 27441 25891
520.08 -0.00026619 0.95825 29726 28313 29073 27632	520.08 0.00095663 0.95677 28591 27166 27684 26352	520.08 0.00073315 0.95552 27709 26287 27390 26038
519.79 -0.00024466 0.96186 29851 28353 29216 27693	519.79 0.00040134 0.96027 28734 27237 27810 26352	519.79 0.00035392 0.95864 27794 26342 27501 26083
519.5 0.00046192 0.96571 29986 28405 29324 27791	519.5 0.00024533 0.96347 28769 27300 27910 26465	519.5 0.00041973 0.96172 27896 26385 27601 26130
519.21 0.00045409 0.965 29899 28439 29255 27841	519.21 -0.00046638 0.96244 28708 27361 27834 26442	519.21 0.00029486 0.96226 27844 26453 27564 26201
518.92 0.00053904 0.9677 29999 28486 29341 27883	518.92 1.6465e-06 0.96533 28800 27382 27930 26513	518.92 -6.4119e-05 0.96362 27898 26496 27603 26195
518.63 0.00058092 0.97026 30106 28523 29432 27909	518.63 0.00013995 0.96829 28925 27433 28016 26538	518.63 -0.00028685 0.96636 27990 26509 27731 26222
518.34 -0.00023292 0.9694 30059 28531 29422 27870	518.34 8.5619e-05 0.96683 28867 27389 27992 26522	518.34 -0.00031385 0.96607 27960 26540 27687 26238
518.05 0.00028772 0.97173 30147 28601 29445 27928	518.05 0.0002939 0.97005 29003 27441 28086 26552	518.05 3.3747e-05 0.96833 28042 26548 27770 26279
517.76 0.00018555 0.97296 30166 28595 29519 27967	517.76 5.9687e-05 0.97098 28981 27515 28069 26608	517.76 0.00013583 0.96955 28079 26584 27787 26304
517.47 0.00013818 0.97409 30153 28677 29497 28035	517.47 -0.00048079 0.97302 28996 27563 28146 26666	517.47 0.00039357 0.97024 28079 26626 27766 26349
517.18 0.00054217 0.97356 30237 28568 29559 27945	517.18 1.6877e-05 0.97203 29068 27466 28172 26571	517.18 1.9405e-05 0.97008 28122 26576 27826 26281
516.89 0.00082206 0.97697 30253 28717 29569 28118	516.89 0.00028073 0.97577 29077 27608 28198 26756	516.89 -0.00044209 0.97405 28149 26727 27884 26420
516.6 0.00028694 0.97561 30264 28659 29586 28010	516.6 0.00055529 0.97331 29090 27483 28190 26637	516.6 0.00044884 0.97182 28158 26595 27868 26348
516.3 0.001428 0.97925 30365 28725 29646 28152	516.3 -0.00069319 0.9773 29133 27641 28287 26727	516.3 0.00013414 0.97626 28221 26723 27966 26480
516.01 -0.00049324 0.97869 30316 28769 29673 28075	516.01 -0.00010497 0.97811 29182 27629 28309 26746	516.01 0.00038767 0.97783 28301 26754 27997 26487
515.72 3.9537e-05 0.98601 30519 28934 29854 28273	515.72 7.327e-05 0.98527 29341 27820 28458 26943	515.72 0.00018856 0.98372 28436 26896 28144 26622
515.43 0.00045996 0.99194 30681 29077 29992 28436	515.43 0.00099203 0.99072 29531 27921 28576 27064	515.43 8.0149e-05 0.99003 28606 27055 28290 26746
515.14 0.00073555 0.99751 30804 29228 30112 28611	515.14 -0.00058328 0.99696 29589 28119 28759 27232	515.14 -1.8139e-05 0.99674 28715 27206 28461 26950
514.85 0.0010616 1 30884 29246 30204 28675	514.85 -0.00022763 1 29705 28184 28824 27281	514.85 -0.00027841 1 28805 27299 28535 27002
514.56 0.00053043 0.9982 30813 29229 30157 28627	514.56 -0.00036594 0.99948 29680 28166 28823 27274	514.56 0.00019911 0.99834 28756 27269 28464 26995
514.27 0.0012444 0.99618 30729 29174 30072 28645	514.27 -9.9615e-05 0.99579 29578 28101 28696 27210	514.27 0.00013161 0.99629 28692 27209 28430 26959
513.98 0.001028 0.99608 30796 29175 30077 28561	513.98 0.0005203 0.99591 29591 28092 28681 27233	513.98 -0.0003341 0.99492 28654 27214 28382 26910
513.68 0.00065804 0.99246 30671 29076 30010 28482	513.68 0.0011398 0.99264 29554 27983 28601 27140	513.68 -6.5807e-05 0.99207 28592 27098 28350 26850
513.39 0.0001648 0.98575 30524 28899 29869 28261	513.39 0.00017 0.98601 29373 27800 28508 26952	513.39 -0.00043365 0.98614 28489 26959 28225 26654
513.1 0.00042826 0.98195 30424 28803 29757 28181	513.1 0.00012431 0.98192 29245 27727 28386 26879	513.1 0.00012149 0.98151 28352 26880 28058 26598
512.81 0.00090662 0.97456 30188 28653 29506 28064	512.81 0.00032313 0.97353 28998 27534 28160 26728	512.81 -0.00039357 0.97369 28154 26710 27882 26400
512.52 0.00054569 0.96991 30061 28554 29386 27935	512.52 -0.00013707 0.97009 28928 27458 28093 26609	512.52 0.00026913 0.969 28062 26606 27732 26301
512.23 0.00034213 0.96442 29888 28453 29217 27816	512.23 -0.00034906 0.96281 28702 27355 27852 26471	512.23 -0.00027588 0.96248 27856 26470 27585 26173
511.94 0.00043295 0.95754 29731 28200 29113 27627	511.94 0.00046556 0.95758 28605 27173 27740 26354	511.94 0.00074075 0.95641 27729 26294 27425 26061
511.64 0.0012057 0.95221 29614 28052 28949 27510	511.64 -0.00059645 0.95118 28428 27030 27624 26168	511.64 8.8586e-06 0.95028 27589 26151 27312 25875
511.35 -0.00015423 0.94299 29292 27904 28696 27292	511.35 0.00077222 0.9421 28201 26815 27331 26020	511.35 -0.00034759 0.94031 27286 25981 27026 25688
511.06 0.00082637 0.94224 29364 27836 28676 27232	511.06 -0.00046144 0.94085 28182 26785 27361 25918	511.06 0.00026955 0.94004 27345 25913 27053 25646
510.77 -3.5231e-06 0.93233 28999 27616 28432 27048	510.77 -9.0559e-05 0.93219 27958 26610 27097 25740	510.77 0.00092382 0.93022 27085 25710 26759 25471
510.48 0.00089527 0.93167 29087 27541 28427 26973	510.48 0.00065614 0.93015 27942 26480 27091 25693	510.48 0.00044377 0.92877 27069 25646 26777 25395
510.19 0.00038206 0.92469 28844 27411 28226 26832	510.19 0.00054294 0.92312 27713 26363 26872 25575	510.19 0.00032946 0.92192 26862 25509 26594 25273
509.9 0.0002521 0.92471 28853 27404 28241 26818	509.9 -0.00043921 0.92347 27741 26333 26967 25516	509.9 -0.00012866 0.92225 26901 25509 26631 25227
509.6 -0.00020708 0.92029 28713 27330 28113 26709	509.6 -2.3875e-05 0.91861 27596 26286 26758 25445	509.6 -0.00050241 0.91743 26720 25426 26504 25162
509.31 0.00040203 0.9161 28631 27206 27992 26608	509.31 -1.1526e-05 0.91527 27540 26166 26714 25339	509.31 0.00032735 0.91331 26679 25281 26414 25047
509.02 0.0011634 0.91402 28584 27126 27926 26588	509.02 -0.00020952 0.91259 27458 26152 26608 25282	509.02 0.00061293 0.91096 26595 25269 26302 25033
508.73 0.00014562 0.91108 28443 27106 27848 26526	508.73 -0.00033054 0.90958 27329 26061 26559 25258	508.73 0.00048174 0.9084 26511 25238 26217 24990
508.44 0.00037423 0.90704 28326 27006 27730 26449	508.44 0.0006228 0.90514 27247 25975 26383 25171	508.44 0.00025648 0.90461 26434 25163 26124 24877
508.15 0.0003163 0.90732 28411 26941 27812 26375	508.15 -0.00044868 0.90621 27300 25949 26513 25118	508.15 0.00056315 0.90461 26512 25064 26207 24813
507.85 0.00037697 0.90439 28284 26960 27640 26356	507.85 0.00051866 0.90258 27171 25882 26356 25118	507.85 0.00020417 0.9012 26304 25073 26053 24842
507.56 2.3488e-05 0.90173 28232 26870 27613 26253	507.56 -0.00016301 0.89881 27110 25784 26304 24963	507.56 0.00039442 0.89789 26260 24961 26000 24738
507.27 0.00069719 0.89934 28143 26815 27512 26255	507.27 0.00012225 0.89737 27041 25790 26214 24976	507.27 0.00067874 0.89516 26171 24900 25918 24711
506.98 0.00032374 0.89792 28160 26730 27543 26146	506.98 0.00024163 0.8974 27082 25738 26262 24941	506.98 -1.2233e-05 0.89585 26244 24907 25976 24638
506.69 -0.00065295 0.89845 28086 26829 27521 26197	506.69 -0.00023504 0.89674 27036 25761 26230 24933	506.69 -0.00016409 0.89538 26202 24910 25959 24651
506.39 0.00020278 0.8958 28072 26693 27478 26120	506.39 -6.0921e-05 0.89369 26975 25673 26161 24854	506.39 8.3102e-05 0.89308 26116 24857 25891 24640
506.1 0.00090975 0.89457 28069 26648 27424 26096	506.1 -0.00029144 0.89216 26934 25608 26163 24809	506.1 0.00035055 0.89105 26113 24795 25844 24559
505.81 -0.00016989 0.89516 28047 26723 27434 26093	505.81 0.00031654 0.89331 26982 25672 26125 24846	505.81 -0.00030794 0.89238 26120 24866 25867 24584
505.52 0.00023566 0.89482 28068 26652 27467 26075	505.52 -0.00023875 0.89329 26970 25627 26197 24831	505.52 0.00045558 0.8922 26157 24806 25882 24575
505.23 0.00041455 0.89536 28061 26703 27435 26119	505.23 -0.00022063 0.89349 26978 25681 26152 24833	505.23 -0.00062769 0.89257 26101 24876 25881 24597
504.93 -0.00034957 0.89558 28079 26687 27501 26073	504.93 0.00021981 0.89287 26971 25638 26143 24831	504.93 0.00061251 0.89312 26146 24813 25911 24636
504.64 0.00017811 0.89695 28084 26719 27512 26165	504.64 -0.0003503 0.89444 26961 25708 26177 24890	504.64 -0.00011811 0.89357 26152 24871 25909 24617
504.35 -0.00046466 0.89577 28072 26718 27486 26084	504.35 0.00065079 0.89431 27018 25649 26181 24875	504.35 -6.7494e-06 0.89354 26154 24864 25910 24620
504.06 0.00033 0.89696 28089 26737 27486 26168	504.06 0.00074217 0.89512 27026 25710 26155 24911	504.06 0.00020417 0.89414 26143 24894 25898 24669
503.77 0.00082519 0.89897 28201 26748 27553 26185	503.77 8.6031e-05 0.89727 27110 25748 26253 24900	503.77 0.00069477 0.89606 26285 24902 25957 24641
503.47 0.0012437 0.89788 28129 26773 27451 26222	503.47 -0.0001733 0.89702 27051 25764 26238 24934	503.47 5.0621e-06 0.89562 26201 24939 25932 24671
503.18 0.00069954 0.90191 28251 26831 27627 26278	503.18 -0.00034948 0.89942 27141 25797 26330 24953	503.18 6.3276e-06 0.89817 26282 24977 26016 24711
502.89 0.00013192 0.90246 28253 26850 27664 26275	502.89 0.00019635 0.90095 27166 25830 26345 25028	502.89 2.7419e-05 0.89953 26296 25019 26037 24762
502.6 -1.1744e-05 0.90442 28322 26902 27720 26299	502.6 0.00055735 0.90241 27231 25826 26403 25051	502.6 0.00093817 0.90129 26398 25049 26047 24787
502.3 0.00023292 0.90668 28345 26993 27732 26404	502.3 0.00018853 0.90504 27271 25923 26451 25121	502.3 0.00062432 0.90363 26465 25052 26170 24816
502.01 0.00077235 0.90731 28391 26995 27734 26418	502.01 0.00071336 0.90536 27264 25946 26418 25169	502.01 -7.1712e-06 0.90475 26428 25143 26163 24877
501.72 -0.0001331 0.91008 28461 27056 27861 26442	501.72 0.00064997 0.90777 27318 25988 26497 25229	501.72 0.00025774 0.90607 26489 25173 26183 24891
501.43 0.00014406 0.91241 28540 27098 27924 26497	501.43 -0.00061786 0.91051 27420 26063 26616 25199	501.43 0.00020712 0.90979 26577 25202 26332 24976
501.14 0.00037502 0.91208 28521 27140 27854 26511	501.14 -0.0002194 0.91102 27398 26114 26571 25265	501.14 -3.206e-05 0.90992 26542 25278 26273 25006
500.84 0.00047875 0.91603 28618 27195 27996 26622	500.84 0.00035812 0.91506 27535 26162 26691 25352	500.84 0.00038851 0.91277 26663 25279 26388 25040
500.55 0.00056253 0.91671 28620 27239 27982 26659	500.55 0.00012472 0.91614 27525 26249 26667 25403	500.55 -0.0010597 0.91451 26639 25393 26425 25078
500.26 5.911e-05 0.91751 28685 27233 28054 26608	500.26 0.00050343 0.91615 27614 26178 26720 25333	500.26 0.00021176 0.91529 26742 25329 26466 25073
499.97 0.0010515 0.92066 28750 27323 28074 26755	499.97 0.00018523 0.91992 27666 26322 26775 25449	499.97 -0.00048933 0.91786 26736 25466 26483 25167
499.67 -1.1352e-05 0.92146 28728 27367 28126 26763	499.67 0.00025068 0.91961 27622 26288 26791 25481	499.67 -0.00012655 0.91766 26738 25464 26459 25173
499.38 0.00012801 0.92286 28801 27396 28162 26770	499.38 -7.8622e-05 0.92155 27689 26339 26850 25492	499.38 0.00014891 0.92075 26814 25514 26542 25257
499.09 0.00076843 0.9237 28830 27421 28147 26816	499.09 4.1575e-05 0.92273 27703 26368 26872 25542	499.09 0.00020754 0.92115 26827 25538 26534 25265
498.8 -0.00015384 0.92297 28776 27403 28174 26786	498.8 0.00049149 0.92213 27724 26342 26847 25514	498.8 0.00077534 0.92144 26853 25512 26547 25279
498.5 0.00074534 0.92351 28774 27439 28119 26861	498.5 0.00021858 0.92148 27647 26381 26790 25545	498.5 0.00043281 0.92018 26789 25516 26499 25268
498.21 0.00024231 0.92561 28829 27496 28196 26888	498.21 9.3852e-05 0.92514 27734 26460 26895 25630	498.21 -9.4492e-05 0.92258 26824 25576 26578 25322
497.92 0.00048815 0.92121 28715 27417 28038 26789	497.92 -0.00067219 0.9201 27628 26356 26792 25454	497.92 3.4591e-05 0.91876 26735 25494 26473 25236
497.63 -0.00018829 0.92256 28801 27390 28168 26738	497.63 -8.6031e-05 0.92117 27690 26290 26881 25472	497.63 0.00072176 0.91996 26850 25455 26536 25210
497.33 0.0010037 0.91917 28675 27309 28015 26752	497.33 9.2617e-05 0.91762 27582 26283 26706 25417	497.33 0.00048385 0.91703 26733 25426 26438 25176
497.04 0.0002932 0.91765 28646 27260 28023 26667	497.04 0.00055941 0.91604 27582 26206 26684 25362	497.04 0.00035561 0.91537 26709 25358 26433 25117
496.75 0.00018947 0.91301 28520 27149 27901 26550	496.75 0.00016712 0.91308 27499 26124 26641 25283	496.75 2.1514e-05 0.91274 26656 25324 26358 25029
496.46 0.0006095 0.91183 28505 27096 27873 26526	496.46 4.1163e-06 0.91044 27389 26064 26581 25256	496.46 0.00080613 0.90934 26554 25220 26264 25007
496.16 0.00039381 0.90505 28275 26978 27655 26398	496.16 0.0005804 0.90419 27240 25939 26375 25130	496.16 0.00031933 0.9034 26389 25128 26098 24867
495.87 0.00037189 0.90214 28199 26869 27617 26325	495.87 0.0003787 0.90074 27158 25856 26300 25035	495.87 -0.00013161 0.90035 26289 25057 26045 24802
495.58 9.7473e-05 0.8956 28037 26713 27454 26139	495.58 0.00084261 0.89462 26984 25688 26148 24934	495.58 -5.8635e-05 0.89404 26146 24889 25910 24648
495.29 3.9146e-06 0.88789 27824 26544 27233 25953	495.29 -0.00042151 0.88764 26784 25556 26002 24733	495.29 0.00036826 0.88686 25987 24731 25708 24487
494.99 -7.6726e-05 0.88106 27664 26364 27068 25760	494.99 -0.00061292 0.88092 26594 25396 25845 24587	494.99 0.00044546 0.87957 25791 24560 25530 24341
494.7 0.00021961 0.87275 27395 26162 26830 25619	494.7 3.6635e-05 0.87258 26404 25220 25584 24403	494.7 0.00017717 0.8716 25582 24399 25326 24159
494.41 -0.00018516 0.86607 27275 25964 26707 25378	494.41 -0.00023298 0.86466 26227 24978 25454 24182	494.41 0.00011896 0.86299 25397 24156 25164 23934
494.11 -0.00038324 0.85399 26866 25726 26338 25159	494.11 0.00024369 0.85331 25897 24754 25103 23984	494.11 -0.00026955 0.85199 25064 23947 24870 23727
493.82 0.00031121 0.84584 26739 25436 26176 24905	493.82 0.00048284 0.84541 25748 24564 24899 23761	493.82 0.00043407 0.84529 24954 23769 24696 23552
493.53 2.3488e-05 0.83347 26335 25196 25799 24663	493.53 -0.00033589 0.8334 25362 24312 24606 23524	493.53 0.00069181 0.83295 24632 23521 24347 23301
493.24 -0.00028224 0.82329 26048 24964 25527 24414	493.24 0.00043921 0.82257 25104 24050 24305 23293	493.24 -0.00054544 0.82285 24317 23319 24129 23079
492.94 -0.00014132 0.80785 25679 24550 25145 24002	492.94 0.00060551 0.80789 24784 23615 24018 22908	492.94 1.9826e-05 0.80832 24025 22957 23775 22709
492.65 -3.7189e-05 0.7953 25325 24239 24809 23719	492.65 0.00078992 0.79489 24418 23322 23671 22652	492.65 -7.34e-05 0.79554 23685 22671 23459 22439
492.36 0.00032843 0.78166 24974 23847 24486 23392	492.36 -0.00011155 0.78228 24114 23027 23397 22299	492.36 0.00037965 0.78166 23377 22315 23135 22109
492.06 -0.0001695 0.76678 24572 23518 24080 23008	492.06 -0.00057505 0.7662 23655 22665 23000 21954	492.06 -8.6899e-05 0.76529 22975 21912 22785 21713
491.77 0.0004858 0.75162 24152 23139 23651 22688	491.77 -0.00016342 0.75201 23272 22342 22613 21667	491.77 0.0006201 0.75121 22612 21632 22364 21442
491.48 -0.00012292 0.73556 23729 22741 23260 22259	491.48 -0.00011608 0.7362 22914 21946 22239 21260	491.48 -0.00041973 0.73589 22208 21263 22056 21071
491.19 0.00016011 0.71803 23294 22279 22811 21813	491.19 3.4577e-05 0.71745 22462 21502 21765 20808	491.19 0.00017506 0.71746 21766 20842 21575 20668
490.89 8.4555e-05 0.70269 22873 21927 22384 21447	490.89 -0.00039311 0.70293 22019 21163 21419 20525	490.89 -0.00046613 0.70209 21398 20521 21198 20276
490.6 0.00040085 0.68352 22345 21441 21874 21011	490.6 0.00057052 0.68454 21600 20712 20929 20098	490.6 0.00025142 0.68402 20950 20103 20725 19902
490.31 0.00044783 0.66658 21916 21004 21443 20577	490.31 0.0004388 0.66661 21140 20268 20509 19680	490.31 0.00043955 0.66754 20568 19684 20353 19511
490.01 0.00033196 0.64722 21356 20551 20913 20142	490.01 1.4407e-05 0.64726 20592 19820 20037 19267	490.01 0.00015439 0.64843 20040 19268 19877 19119
489.72 0.00067644 0.62836 20851 20067 20416 19701	489.72 9.591e-05 0.62985 20164 19432 19576 18853	489.72 -0.00057159 0.62958 19555 18866 19420 18677
489.43 0.00051868 0.611 20400 19609 19995 19257	489.43 0.00011155 0.61141 19715 18976 19135 18407	489.43 -0.00028558 0.61147 19132 18431 18982 18254
489.13 2.153e-05 0.59082 19857 19138 19460 18744	489.13 -8.3561e-05 0.59139 19182 18532 18616 17958	489.13 0.00043955 0.59153 18629 17962 18472 17846
488.84 -5.4021e-05 0.57379 19386 18698 19034 18340	488.84 -0.00035236 0.57392 18732 18080 18232 17546	488.84 -0.00027841 0.57364 18202 17560 18060 17392
488.55 0.00013192 0.55335 18839 18203 18475 17853	488.55 0.00038364 0.55376 18244 17606 17690 17090	488.55 0.00063697 0.55362 17721 17076 17551 16966
488.25 0.00017028 0.53365 18332 17696 17974 17355	488.25 0.00039599 0.53348 17735 17095 17216 16615	488.25 -0.00031511 0.53427 17257 16633 17122 16468
487.96 -1.5658e-06 0.51421 17800 17199 17486 16885	487.96 0.00028279 0.51557 17288 16663 16784 16185	487.96 -8.4789e-05 0.51547 16786 16212 16640 16058
487.67 0.00013858 0.49569 17303 16763 16969 16443	487.67 -0.00041245 0.49648 16747 16241 16311 15765	487.67 -3.0372e-05 0.49648 16277 15757 16192 15669
487.38 0.00046349 0.47669 16815 16261 16484 15977	487.38 0.00020252 0.47749 16296 15770 15829 15323	487.38 -4.6402e-05 0.4777 15837 15334 15726 15219
487.08 -0.00020356 0.4577 16276 15807 16001 15511	487.08 -4.1163e-06 0.4587 15804 15324 15373 14892	487.08 0.00034928 0.4594 15408 14903 15270 14799
486.79 0.00047366 0.4399 15848 15344 15521 15065	486.79 4.5691e-05 0.44007 15347 14863 14926 14447	486.79 -0.00014638 0.44084 14943 14478 14839 14360
486.5 0.0005042 0.42126 15345 14882 15028 14617	486.5 1.7289e-05 0.4218 14873 14427 14476 14031	486.5 0.0001101 0.42254 14491 14044 14393 13957
486.2 2.3488e-06 0.40369 14869 14419 14619 14169	486.2 -0.00040011 0.40441 14412 14020 14059 13628	486.2 -7.9727e-05 0.40532 14075 13648 13982 13547
485.91 0.00011822 0.38704 14414 14017 14165 13781	485.91 -0.00018812 0.38723 13969 13608 13625 13245	485.91 0.0001873 0.38776 13635 13252 13532 13167
485.62 4.0712e-05 0.36895 13945 13563 13699 13321	485.62 -0.00020829 0.37025 13543 13188 13222 12846	485.62 -0.00019236 0.37041 13218 12861 13119 12744
485.32 -4.1495e-05 0.35343 13502 13179 13294 12967	485.32 -0.00013213 0.35422 13137 12828 12799 12477	485.32 0.00014089 0.35456 12823 12475 12737 12403
485.03 -0.0001879 0.337 13093 12760 12881 12529	485.03 -0.00031284 0.33792 12713 12423 12420 12100	485.03 -9.3648e-05 0.33853 12431 12106 12358 12024
484.74 0.000229 0.32161 12673 12369 12465 12184	484.74 0.00012719 0.32261 12346 12047 12031 11745	484.74 0.00019531 0.32253 12034 11743 11948 11676
484.44 1.8399e-05 0.30682 12284 11997 12092 11806	484.44 -0.00020499 0.30773 11954 11677 11694 11398	484.44 -0.00020333 0.30765 11663 11399 11606 11322
484.15 -7.8292e-07 0.29323 11925 11657 11738 11470	484.15 0.00024574 0.29362 11609 11325 11339 11079	484.15 0.00019362 0.29375 11329 11069 11259 11016
483.86 -2.8185e-05 0.27831 11536 11272 11362 11096	483.86 0.00013502 0.27918 11250 10989 10979 10731	483.86 -5.8635e-05 0.27941 11009 10729 10930 10645
483.56 0.00017616 0.26541 11207 10949 11016 10776	483.56 0.0001486 0.26562 10910 10660 10648 10413	483.56 0.00020839 0.26618 10677 10419 10600 10363
483.27 6.185e-05 0.25227 10828 10628 10671 10478	483.27 -0.00022969 0.25331 10583 10380 10349 10123	483.27 0.00018645 0.25344 10353 10135 10281 10081
482.98 9.9039e-05 0.24031 10535 10303 10383 10162	482.98 0.00014448 0.24068 10277 10058 10038 9833.2	482.98 -2.7841e-05 0.24095 10060 9828.4 10006 9771.5
482.68 -0.00017263 0.22817 10217 10018 10062 9845.8	482.68 -0.00018359 0.22913 9971 9781.4 9770.2 9562.8	482.68 8.8586e-06 0.229 9761.7 9561.2 9704.9 9505.2
482.39 -0.00011157 0.21742 9924.2 9718.1 9809.5 9592	482.39 -0.00021281 0.21773 9688.8 9502.2 9496.9 9289.6	482.39 0.00026491 0.21788 9513.4 9294.7 9431.7 9238.2
482.1 -0.00021961 0.206 9613.6 9445.8 9503.9 9313.8	482.1 0.00026221 0.20616 9401.4 9217.9 9195.8 9037.8	482.1 -0.00036658 0.2069 9223.9 9053.7 9182.3 8977.3
481.8 -1.2918e-05 0.19608 9369.4 9184.8 9247.6 9061.6	481.8 2.4286e-05 0.1964 9151.8 8976 8975.2 8801.8	481.8 -9.7023e-05 0.19709 8981.4 8825.3 8932.8 8767.6
481.51 5.911e-05 0.18589 9092.4 8936.6 8971.3 8821.5	481.51 3.1284e-05 0.18633 8878.2 8740.4 8721 8586.1	481.51 -0.00022189 0.1865 8716 8586.2 8675.6 8524.7
481.22 0.0001789 0.17648 8863.3 8679 8742.2 8576.2	481.22 0.00021611 0.17708 8677.2 8496.6 8506.3 8346.7	481.22 0.00015397 0.17752 8505.6 8349.6 8469 8327.6
480.92 8.0249e-05 0.16778 8611.8 8471.3 8510.6 8378.4	480.92 -0.00032766 0.16813 8428.9 8303 8291.6 8134	480.92 -1.9826e-05 0.16863 8295.6 8145.5 8259.4 8107.4
480.63 -4.4626e-05 0.15906 8390.4 8262.1 8280.7 8147.9	480.63 -0.00014448 0.15936 8215 8091.9 8067.5 7930.4	480.63 -7.5509e-05 0.15951 8069.1 7939.4 8035.8 7898.9
480.34 0.00013075 0.15071 8171.8 8039.1 8067.8 7948.4	480.34 -0.00010908 0.15147 8013.8 7894.6 7879.6 7749.9	480.34 -0.00021134 0.15202 7879.3 7769.6 7856.8 7727.2
480.04 2.6619e-05 0.14345 7970.2 7868.3 7873.2 7774	480.04 0.00021528 0.14401 7826.7 7717.8 7678.4 7590.4	480.04 0.00010082 0.14428 7693 7585.2 7659.7 7561.4
479.75 -3.9537e-05 0.13632 7787.6 7676.8 7703.8 7589	479.75 0.00010332 0.13664 7658.6 7529.7 7514 7395.2	479.75 7.0025e-05 0.13717 7542.9 7408.4 7500.7 7372.8
479.45 0.00014014 0.13033 7639.1 7518.7 7546.8 7440.7	479.45 4.6103e-05 0.13051 7494.6 7373.9 7374.9 7258.7	479.45 0.00015903 0.13073 7384.4 7251.9 7348 7230.5
479.16 9.0427e-05 0.12393 7467.5 7350.4 7390.6 7282.7	479.16 5.7217e-05 0.12457 7350.3 7226.2 7233.2 7114.7	479.16 -0.00019953 0.12466 7226 7125.9 7203.3 7084.3
478.87 -0.00029399 0.11914 7338.8 7256.7 7259.3 7147.2	478.87 -0.00014037 0.11972 7223.4 7107.6 7125.7 6996.3	478.87 0.00011811 0.12008 7119.4 7017.8 7079 6988.7
478.57 -0.00016206 0.1145 7208.2 7119.9 7152.1 7047.2	478.57 -7.4917e-05 0.11494 7094.9 7001.2 6996.7 6895.7	478.57 -0.00010166 0.11515 7006.8 6903.8 6969.8 6857.2
478.28 -0.00011117 0.11007 7090 7001.6 7041.7 6942	478.28 -0.00012143 0.11078 6988.2 6896.3 6901.6 6798	478.28 0.00020712 0.11132 6921.2 6813.8 6863.5 6775.8
477.99 -0.00021687 0.1057 6971.7 6905.2 6920.1 6831.4	477.99 -2.7579e-05 0.10643 6883.3 6794.3 6787.8 6696.1	477.99 0.00016536 0.10709 6805.6 6707.1 6771.5 6688.7
477.69 -0.0001926 0.10082 6849.3 6771.6 6803 6705.6	477.69 0.00019635 0.10166 6752 6675.2 6664.4 6606.6	477.69 -0.00010715 0.10225 6673 6612 6650 6578.8
477.4 2.8968e-05 0.095919 6716.6 6651.3 6661.7 6599.3	477.4 0.00015765 0.09682 6632.4 6557.4 6548.9 6489.2	477.4 0.00012739 0.097202 6553.7 6481.9 6529.7 6470
477.11 -7.0463e-05 0.090725 6584.7 6521.4 6531.3 6460.8	477.11 -1.8935e-05 0.091497 6497 6420.8 6435.5 6357.4	477.11 3.206e-05 0.091822 6421.2 6359.7 6401.4 6342.9
476.81 -0.0002247 0.085426 6440.3 6391.5 6398.3 6326.6	476.81 -1.1937e-05 0.086141 6366.7 6302.4 6293.2 6227.8	476.81 -0.00015397 0.086609 6288.7 6244.9 6277.9 6219.5
476.52 -0.00016676 0.080701 6317.4 6269.2 6276.2 6211	476.52 4.1575e-05 0.081102 6241.6 6182.8 6165.4 6110.7	476.52 0.00019658 0.081568 6180.7 6116.4 6150.8 6105.1
476.23 -5.363e-05 0.075695 6185.1 6133.4 6150.5 6093.4	476.23 1.4819e-05 0.076456 6118.5 6073.4 6050.4 6006.7	476.23 0.00010841 0.076925 6061.4 6011.2 6040 6000
475.93 -4.306e-06 0.071363 6075.7 6027.8 6032.2 5983.9	475.93 -0.00016259 0.071823 6002.4 5964.1 5943.2 5889.1	475.93 -2.995e-05 0.072052 5943.8 5899 5927.7 5880.1
475.64 6.7722e-05 0.067057 5964.4 5918.1 5918.3 5878.9	475.64 -0.00019841 0.067626 5897.2 5858.7 5846.4 5788.6	475.64 -1.1811e-05 0.068213 5852.4 5810 5833.9 5790.3
475.34 2.3879e-05 0.063388 5860.6 5827.2 5824 5793.1	475.34 0.00017289 0.063919 5807.9 5765.4 5741.6 5715.8	475.34 6.2854e-05 0.063868 5747.3 5709 5725.3 5692.9
475.05 2.153e-05 0.059698 5764.6 5731.3 5731.5 5700.4	475.05 6.5038e-05 0.060314 5717 5675.4 5661.6 5626.3	475.05 -5.4417e-05 0.060518 5657.9 5633.2 5647.8 5618
474.76 8.6904e-05 0.056565 5686.7 5647.7 5651.7 5621.5	474.76 -8.2738e-05 0.057137 5633.5 5602 5587.9 5548.4	474.76 -6.9603e-05 0.05722 5578.2 5554.7 5570.7 5540.6
474.46 -8.1423e-05 0.053661 5605.4 5576.8 5582.8 5545.9	474.46 3.2931e-06 0.054362 5573.5 5532.1 5518.8 5477.6	474.46 2.531e-06 0.054455 5521.3 5482.2 5508.7 5469.8
474.17 7.7509e-05 0.050861 5537.5 5503.5 5504.9 5478.9	474.17 9.344e-05 0.051422 5494.4 5464.7 5439 5418.3	474.17 -9.5757e-05 0.051457 5441.8 5415.6 5437.8 5402.5
473.88 1.6441e-05 0.048067 5462 5430.8 5438 5408.4	473.88 -4.1163e-05 0.048603 5418 5390.4 5382.8 5351.2	473.88 -4.134e-05 0.048708 5380.3 5358.8 5361.6 5336.3
473.58 8.1423e-05 0.045404 5391.8 5360.6 5368.8 5345.9	473.58 -8.6443e-05 0.045876 5353.1 5329.2 5313.6 5281.4	473.58 -5.9057e-06 0.045973 5318.5 5295.2 5293.9 5270
473.29 8.9644e-05 0.042579 5321.5 5295.3 5289.3 5272.3	473.29 -0.00021076 0.042736 5269.1 5252.7 5243.6 5206.8	473.29 4.3027e-05 0.043076 5243.9 5218.3 5231.1 5209.6
472.99 1.331e-05 0.039945 5251.5 5231 5223 5203.8	472.99 -4.7338e-05 0.040418 5216.9 5188.2 5187.6 5154.3	472.99 -3.2481e-05 0.040501 5184.3 5162.1 5168.9 5143.6
472.7 -8.5338e-05 0.037593 5189.2 5168.6 5170.2 5141	472.7 -5.31e-05 0.03793 5156.5 5137 5118.2 5093.6	472.7 -5.1042e-05 0.038069 5124.1 5101.3 5115.2 5087.6
472.41 -6.6548e-05 0.035165 5123.3 5108.9 5104.9 5083.8	472.41 8.2326e-07 0.035693 5100.4 5075.8 5068.1 5043.6	472.41 -4.7668e-05 0.035811 5066.9 5047.8 5061.5 5037.9
472.11 4.306e-06 0.03327 5080.1 5058 5055.4 5033.8	472.11 9.1382e-05 0.033623 5044.9 5024 5014.9 5002.9	472.11 -1.5608e-05 0.033674 5014.1 4998 5008.5 4990.9
471.82 2.3488e-05 0.031262 5025.3 5000.9 5008.9 4986.9	471.82 -0.00013049 0.031736 5001.1 4981.3 4976.8 4944.3	471.82 8.943e-05 0.031844 4974.2 4948.1 4966.6 4949
471.53 -0.00012762 0.02971 4981.8 4962.8 4975.5 4943.5	471.53 4.6514e-05 0.030035 4958.9 4936.4 4930.3 4912.4	471.53 2.3623e-05 0.030305 4938.1 4914.4 4930.5 4909
471.23 3.7971e-05 0.028392 4951.2 4925.3 4937.2 4915.2	471.23 2.1816e-05 0.028592 4924.1 4897.5 4900.4 4875.9	471.23 -8.9851e-05 0.028651 4896.4 4880.3 4891.5 4866.9
470.94 5.7544e-05 0.026991 4916.2 4887.4 4902.4 4879.6	470.94 8.9736e-05 0.027256 4892.6 4872 4857.7 4845.7	470.94 -0.00016114 0.027551 4868.6 4853.6 4869.5 4839.2
470.64 -5.1281e-05 0.026015 4887.9 4872.1 4873.5 4852.5	470.64 8.9736e-05 0.026286 4864.5 4838.5 4844 4826.8	470.64 9.7023e-06 0.026344 4844.5 4816.2 4841.6 4814.2
470.35 5.9893e-05 0.025105 4865.8 4839.1 4854.3 4833.8	470.35 1.7289e-05 0.025472 4846.6 4820.9 4825.6 4801.5	470.35 9.7023e-06 0.025623 4831.9 4804.7 4818.8 4792.6
470.06 -9.0818e-05 0.02434 4845 4824.1 4838 4807.8	470.06 5.7217e-05 0.024695 4827.6 4799.9 4806.9 4784.8	470.06 -3.5856e-05 0.024789 4806.6 4786.1 4800 4776.1
469.76 -5.6761e-05 0.023708 4830.3 4809.5 4818.5 4791.9	469.76 -1.6877e-05 0.024201 4817.6 4794.4 4792 4767.2	469.76 -5.3152e-05 0.024186 4792.2 4769.8 4788.6 4761.2
469.47 3.3274e-05 0.023111 4815.8 4790 4802.9 4780.6	469.47 -2.4698e-05 0.023728 4800.7 4783.6 4780.2 4760.7	469.47 5.9901e-05 0.023755 4781.2 4755.6 4777 4757
469.18 6.4591e-05 0.02245 4796.2 4775.5 4782 4767.9	469.18 6.5449e-05 0.022878 4780.2 4754.8 4763.4 4744.3	469.18 6.665e-05 0.023284 4773.6 4745.6 4764.4 4742.7
468.88 -5.5196e-05 0.021582 4767.8 4751.5 4767.8 4745.9	468.88 5.7628e-05 0.022013 4764.1 4735.3 4741.2 4718	468.88 3.7965e-06 0.022206 4741.3 4722.7 4739.2 4720.9
468.59 -0.00014014 0.020493 4741.6 4725.8 4742.2 4712	468.59 -2.9226e-05 0.020823 4727 4711.6 4711.3 4693	468.59 2.995e-05 0.021148 4714.9 4699.7 4710.7 4698.4
468.29 -3.6014e-05 0.019165 4709.6 4691.9 4702.9 4681.5	468.29 2.6344e-05 0.019641 4697.7 4679.1 4683.6 4667.6	468.29 -4.8933e-05 0.019812 4682.2 4667.9 4682.9 4664
468 7.5551e-05 0.017946 4678.1 4660 4666.8 4656.5	468 -1.9347e-05 0.018372 4664.5 4651.7 4651.6 4636.9	468 3.9231e-05 0.018549 4655.3 4638.5 4648.2 4635.2
467.71 1.9181e-05 0.016687 4647.4 4627.1 4638.4 4620	467.71 4.281e-05 0.017072 4631.4 4614.5 4622.6 4609.9	467.71 4.6402e-05 0.017295 4627.5 4606.9 4620.1 4603.8
467.41 5.2064e-05 0.015606 4618.1 4599.4 4609.2 4595.7	467.41 -3.4165e-05 0.015975 4605.3 4596.5 4591.1 4579	467.41 8.8586e-06 0.016185 4593.2 4584.8 4591.3 4583.8
467.12 0.00010765 0.014659 4594 4579.7 4577.6 4574.3	467.12 5.4335e-05 0.015015 4582.4 4566.8 4569.8 4559.5	467.12 1.9405e-05 0.015095 4569.1 4555.3 4568.6 4556.7
466.82 -1.2135e-05 0.013838 4567.6 4558 4563.4 4552.6	466.82 -3.0049e-05 0.014067 4556 4543.8 4550.8 4535.8	466.82 -2.3201e-05 0.014214 4549.6 4535.8 4548.4 4532.4
466.53 1.3701e-05 0.013206 4551.9 4542.3 4545.6 4537.4	466.53 5.8452e-05 0.013497 4545.2 4529.2 4533.4 4523.2	466.53 -2.6998e-05 0.013603 4534 4524.4 4531 4518.8
466.24 -8.6121e-06 0.012807 4545 4530.3 4538.3 4522.7	466.24 1.0291e-05 0.013114 4532.9 4521.5 4524.9 4514.5	466.24 -8.4368e-06 0.013265 4523.8 4511.8 4526.6 4513.9
465.94 2.1139e-05 0.012578 4539 4523.8 4531.6 4518.5	465.94 -1.9347e-05 0.012826 4526.6 4513.7 4520.1 4505.4	465.94 3.4591e-05 0.013003 4519.8 4506.9 4517.1 4507.5
465.65 -5.7936e-05 0.01234 4529.6 4523 4524.2 4511.8	465.65 1.1114e-05 0.012602 4525.2 4508.7 4512.8 4497.4	465.65 -6.7494e-05 0.012849 4515.3 4508.9 4512.6 4499.8
465.36 4.6975e-05 0.011936 4523.2 4509.5 4511.8 4502.9	465.36 7.2447e-05 0.012291 4514.8 4500.6 4502.8 4495.6	465.36 1.1811e-05 0.012413 4505.4 4490.6 4506.5 4492.9
465.06 1.5658e-05 0.011362 4507.5 4492.4 4501.2 4487.7	465.06 -4.1575e-05 0.01169 4498.4 4489.5 4490.2 4477.2	465.06 6.7916e-05 0.011768 4492.5 4477.2 4486.6 4477.8
464.77 3.8363e-05 0.010525 4486.1 4470.7 4478.9 4467.4	464.77 -3.9105e-05 0.010933 4478.6 4473.1 4469.7 4460.4	464.77 -4.8511e-05 0.011109 4474.5 4463.8 4474.4 4459
464.47 6.8114e-05 0.0099 4471.2 4454.6 4461.6 4452	464.47 -3.0461e-05 0.010071 4457 4448.8 4451.7 4440.5	464.47 6.5807e-05 0.010276 4455.3 4441 4452.2 4444.2
464.18 -4.3843e-05 0.0091147 4448.8 4435.7 4446 4428.4	464.18 -3.8282e-05 0.0095075 4444.3 4435.3 4438.2 4425.5	464.18 5.1886e-05 0.0095968 4440.2 4425.6 4436.2 4426.4
463.89 1.9573e-06 0.0085475 4434.7 4423.6 4426.8 4415.9	463.89 -1.9347e-05 0.008769 4423.3 4417.5 4419.2 4411.5	463.89 4.2184e-06 0.008902 4419.8 4410.4 4420.7 4411.6
463.59 -5.7936e-05 0.0078636 4415.4 4403.7 4414.9 4397.2	463.59 5.6805e-05 0.0080499 4408.5 4395.4 4402.6 4395.1	463.59 -2.4467e-05 0.0082659 4407.7 4394.9 4407.3 4392.2
463.3 2.0356e-05 0.0074205 4404.2 4391.4 4400.5 4389.8	463.3 -0.00010167 0.0075818 4394.1 4389.4 4393.6 4379	463.3 -2.3623e-05 0.0077724 4395.3 4384.4 4394.4 4381.3
463 -1.331e-05 0.0069468 4391.6 4377.6 4391.8 4376.5	463 2.5521e-05 0.0071459 4386.2 4372.1 4383.6 4371.9	463 -5.4839e-06 0.007086 4378 4368.2 4377.2 4366.9
462.71 2.0356e-05 0.0064638 4379.5 4369.1 4373.9 4365.6	462.71 -1.9758e-05 0.0066388 4371.8 4364.8 4368.4 4359.5	462.71 -1.8561e-05 0.006727 4369.2 4359.7 4369.3 4358
462.42 -4.8541e-05 0.0061036 4367.8 4361.7 4366.5 4355.4	462.42 -7.7387e-05 0.0063202 4362.7 4358.8 4361.8 4350.3	462.42 8.8586e-06 0.0063191 4360.2 4349.1 4359.3 4349
462.12 -3.3274e-05 0.0057094 4357.7 4350.3 4357 4346.1	462.12 4.1986e-05 0.0058361 4354 4342.6 4348.7 4341.4	462.12 3.1216e-05 0.00595 4350.6 4341.3 4348.5 4342.2
