# Supplementary material for: Theoretical and experimental analysis of circularly polarized luminescence spectrophotometers for artifact-free measurements using a single CCD camera
Source: Nat Commun. 2023 Feb 24;14:1065. doi: 10.1038/s41467-023-36782-9 (PMC9958114; doi:10.1038/s41467-023-36782-9)
Supplement: Supplementary file 3 — Source Data [file 41467_2023_36782_MOESM3_ESM.zip › LesDataPubli/Camphorquinone/CPLCQ1Sbis.dat]

# correction de CPL_1S-p-camphorquinone_led450nm_250mA_therm_22D_tint_400ms_25x_0.cpl avec With_QWP_lampe_blanche_Thorlabs_tint_500micros_25x_1.cpl
# lambda CPL Fluo Track1 Track2 Track3 Track4
7.363400000000000318e+02 -1.177384550122997328e-04 0.000000000000000000e+00 2.028389795290276379e+04 2.029498126017277900e+04 2.029642690894712723e+04 2.029498126017277900e+04
7.361200000000000045e+02 6.258656438757087168e-05 9.720899568996582891e-05 1.515401336007578539e+04 1.515113565150000068e+04 1.514681908863632634e+04 1.515077593792802691e+04
7.358999999999999773e+02 -5.609733849099594937e-05 1.513570238378110326e-04 1.204748957521205739e+04 1.204977692846347236e+04 1.204234303039636870e+04 1.203834016220638841e+04
7.356799999999999500e+02 4.314073501925914488e-05 1.462572672213742118e-04 1.197895821179784434e+04 1.197441049958076474e+04 1.196986278736368877e+04 1.196986278736368877e+04
7.354600000000000364e+02 -5.233364981682228786e-06 1.894444195557092232e-04 1.191346840805748798e+04 1.191205474922937174e+04 1.191092382216688020e+04 1.190866196804189713e+04
7.352500000000000000e+02 3.018636228635650191e-05 2.112961009181636143e-04 1.184792226175940959e+04 1.184679758358182517e+04 1.184370471859346981e+04 1.184595407494863866e+04
7.350299999999999727e+02 2.497764376719103599e-05 2.039853090133317748e-04 1.184558697218326597e+04 1.184952285013770961e+04 1.183799635041397778e+04 1.184474356976445415e+04
7.348099999999999454e+02 4.922241107232905983e-05 3.676050402171640325e-04 1.192552167563054718e+04 1.192354134987903126e+04 1.192042940941236338e+04 1.192382425355781925e+04
7.345900000000000318e+02 2.424491978843660477e-05 3.742210089491143383e-04 1.200172506862522459e+04 1.200200982057237707e+04 1.199944705304799572e+04 1.200229457251953136e+04
7.343700000000000045e+02 -8.454869054085128414e-06 3.339694688323074359e-04 1.203009529633764032e+04 1.203523416660519069e+04 1.202838233958178898e+04 1.203237923867877362e+04
7.341499999999999773e+02 4.016541940159253554e-05 4.122187814749352758e-04 1.203849017423718215e+04 1.203335064520306878e+04 1.203477829215698875e+04 1.203392170398463895e+04
7.339299999999999500e+02 4.118838321034184904e-05 4.340799685151702737e-04 1.202813767505723081e+04 1.202870826982359904e+04 1.202071994309443471e+04 1.202585529599175425e+04
7.337100000000000364e+02 -5.665436915023840944e-05 3.588298988550118140e-04 1.194021296798171170e+04 1.194928220166259052e+04 1.194304710350698588e+04 1.194588123903226187e+04
7.334900000000000091e+02 5.198756315053531428e-05 5.136124080679844474e-04 1.184282867534020625e+04 1.184816505405365751e+04 1.183159419383820023e+04 1.184254781330265541e+04
7.332699999999999818e+02 -9.594430569596188612e-05 5.870137257986932262e-04 1.174919230899777176e+04 1.175560197273370613e+04 1.175253648138173594e+04 1.174863494693377834e+04
7.330499999999999545e+02 1.124994545640769157e-05 5.941991279104555639e-04 1.165191669088310300e+04 1.165246922866244859e+04 1.164694385086897273e+04 1.164860146420701494e+04
7.328300000000000409e+02 3.041953164158709864e-05 6.225787450146539606e-04 1.155482047390593834e+04 1.155098584899163507e+04 1.154989024187326504e+04 1.154906853653448525e+04
7.326100000000000136e+02 1.378736558389452712e-04 5.545285179830440310e-04 1.146899162499689191e+04 1.145974857684931521e+04 1.145920486813475327e+04 1.146464195528038545e+04
7.323899999999999864e+02 1.698489718917493144e-05 6.564229727410304501e-04 1.138282020324220866e+04 1.138740830888179335e+04 1.137796220903558969e+04 1.138443953464441438e+04
7.321699999999999591e+02 1.394978476804045986e-05 7.971190227208177362e-04 1.135992178083137333e+04 1.136126758367236835e+04 1.135050116094441546e+04 1.135319276662640368e+04
7.319500000000000455e+02 1.595591868507586356e-05 7.220045796920587268e-04 1.136641341524017662e+04 1.136183387720019346e+04 1.136452772310606633e+04 1.136156449260960835e+04
7.317300000000000182e+02 -3.280499179191013407e-05 7.326609291574035735e-04 1.132599323686641947e+04 1.133028989590923629e+04 1.132814156638782697e+04 1.132894718995835501e+04
7.315099999999999909e+02 -6.957346285783150936e-06 8.160175420206355586e-04 1.133236877360148355e+04 1.133129481901717554e+04 1.132592504609564276e+04 1.132404562557310783e+04
7.312899999999999636e+02 6.371877700654257832e-05 8.104430298476927776e-04 1.134980629939685787e+04 1.134765472833467356e+04 1.134388947897585240e+04 1.134873051386576481e+04
7.310700000000000500e+02 -4.075294071612962633e-05 9.154509907210697968e-04 1.133123997958955442e+04 1.133634148093101248e+04 1.132909197902472988e+04 1.132989747923653886e+04
7.308500000000000227e+02 -2.872230653957174847e-05 7.913081062103698247e-04 1.128747052171266478e+04 1.129094844631227534e+04 1.128559779308210273e+04 1.128586532574361081e+04
7.306299999999999955e+02 -1.089887946877938594e-05 1.021530740121565908e-03 1.129954798293087333e+04 1.129981563056891537e+04 1.129794209710261021e+04 1.129687150655043661e+04
7.304099999999999682e+02 -2.673920088630071001e-05 9.695475013219448596e-04 1.129043174929401175e+04 1.129524711682996349e+04 1.128989670845668297e+04 1.129176935138733097e+04
7.301799999999999500e+02 -2.083039960612585397e-05 1.048459874180728522e-03 1.130800777177416057e+04 1.131283086404210917e+04 1.131229496490122619e+04 1.131497446060564107e+04
7.299600000000000364e+02 5.571233806575978485e-05 1.156008843874739870e-03 1.135020306886963772e+04 1.135074054740965767e+04 1.134240963003935030e+04 1.134912811178959964e+04
7.297400000000000091e+02 3.977988820955482858e-05 1.173490583912738814e-03 1.134726146658290054e+04 1.134511236403241128e+04 1.134135143456905644e+04 1.134350053711954570e+04
7.295199999999999818e+02 -5.739377833638698424e-05 1.215183812198850598e-03 1.128923403884603249e+04 1.129244173918619526e+04 1.128950134720771166e+04 1.128682826359090723e+04
7.292999999999999545e+02 4.903816817645055608e-05 1.204362574447024508e-03 1.119055766490152018e+04 1.119426665655181932e+04 1.118102025780075201e+04 1.119002780895147771e+04
7.290700000000000500e+02 -1.160884590641418980e-05 1.215057288487121851e-03 1.104098641573057830e+04 1.103889581475245177e+04 1.103680521377432524e+04 1.103340798718487167e+04
7.288500000000000227e+02 -6.298598106066438218e-05 1.297872632292476885e-03 1.088752885080055421e+04 1.089629373172415217e+04 1.088907559449295513e+04 1.089113791941615455e+04
7.286299999999999955e+02 1.230400643202917933e-05 1.274886817107813083e-03 1.080272589657203025e+04 1.080604957623159135e+04 1.079505586658842731e+04 1.079965788457858980e+04
7.283999999999999773e+02 -4.438581578673758335e-05 1.336293926398579275e-03 1.077820976486960717e+04 1.078356698155747108e+04 1.077667913153021618e+04 1.077718934264334712e+04
7.281799999999999500e+02 -2.556360429305069379e-05 1.343501014000673434e-03 1.080939022572329122e+04 1.080759991407318739e+04 1.080708839645887019e+04 1.080248473793002813e+04
7.279600000000000364e+02 1.517987059935304576e-05 1.360475816323642026e-03 1.083049976412114665e+04 1.083460028461868569e+04 1.082281128818826437e+04 1.082870578640347594e+04
7.277400000000000091e+02 -4.090967860461040893e-05 1.363347550331306130e-03 1.085733309668533548e+04 1.086530017820777903e+04 1.085604808353655426e+04 1.085938911772338361e+04
7.275099999999999909e+02 3.903397732417881761e-05 1.394735599039524394e-03 1.086871754957468147e+04 1.087180364608206037e+04 1.086125948301517928e+04 1.086871754957468147e+04
7.272899999999999636e+02 4.553386583926606726e-05 1.477973575409707559e-03 1.083136609428835800e+04 1.083495365758257503e+04 1.082495973126296667e+04 1.083341613045648228e+04
7.270599999999999454e+02 2.446862395778894703e-05 1.515173461307198904e-03 1.074611120332152313e+04 1.075017871483658382e+04 1.074128103339738664e+04 1.074789073960936184e+04
7.268400000000000318e+02 1.870080290461772769e-05 1.567131223714987110e-03 1.068227608041941676e+04 1.068025540963904859e+04 1.067671923577340385e+04 1.067671923577340385e+04
7.266200000000000045e+02 -1.956559004824973139e-05 1.614626786667626955e-03 1.064278500605012050e+04 1.064479844469671116e+04 1.064051988757270556e+04 1.064051988757270556e+04
7.263899999999999864e+02 -4.474383290170242316e-05 1.590295889980875054e-03 1.064394066494997787e+04 1.065426480895903842e+04 1.064192619782625843e+04 1.064746598241648462e+04
7.261699999999999591e+02 1.400403725443340973e-05 1.627251525878480433e-03 1.066172052384208109e+04 1.066701658143978602e+04 1.066045955774738832e+04 1.066726877465872531e+04
7.259400000000000546e+02 -3.089552241486556629e-05 1.723634285869284771e-03 1.069608246536914339e+04 1.069962320958826785e+04 1.069608246536914339e+04 1.069608246536914339e+04
7.257200000000000273e+02 2.717877266485543009e-05 1.753430822546461765e-03 1.070822377934723954e+04 1.071100848966126250e+04 1.070366698065156925e+04 1.070948955676270452e+04
7.254900000000000091e+02 2.605050382199413384e-05 1.782668775292061726e-03 1.063383325333885114e+04 1.063659789918585557e+04 1.062604197867911171e+04 1.063157127037312057e+04
7.252699999999999818e+02 1.933212597196748382e-05 1.818149892189938922e-03 1.052175948031793450e+04 1.052200815700910971e+04 1.051952139009735583e+04 1.052151080362675930e+04
7.250399999999999636e+02 -8.665580976781469495e-05 1.794249345957393740e-03 1.042590031533148067e+04 1.042885717872210262e+04 1.042540750476637731e+04 1.041924737270258265e+04
7.248200000000000500e+02 -1.450808837315947864e-05 1.813492676085127001e-03 1.036393502127473585e+04 1.037030348200817207e+04 1.035805644213617961e+04 1.036295525808497769e+04
7.245900000000000318e+02 1.269559057988319603e-05 1.835418826825608533e-03 1.036454228540023360e+04 1.036478724633912316e+04 1.036503220727801454e+04 1.036650197291135737e+04
7.243700000000000045e+02 -7.013250610635741035e-05 1.924516667302362052e-03 1.041075903660553377e+04 1.042060046879025322e+04 1.040879075016859133e+04 1.041125110821477028e+04
7.241399999999999864e+02 -2.280065944576009881e-05 1.981840177848553930e-03 1.043038767942197956e+04 1.043309770291144923e+04 1.042472126667127122e+04 1.042496763244304202e+04
7.239199999999999591e+02 -7.294883229504164458e-06 2.038946342469043389e-03 1.042516775020444948e+04 1.042984790490174964e+04 1.042689201772450724e+04 1.043058687669606115e+04
7.236900000000000546e+02 -1.276728706536142612e-05 2.009923305734151368e-03 1.042775505965518096e+04 1.043268194605237295e+04 1.042430623917714911e+04 1.042775505965518096e+04
7.234700000000000273e+02 1.329715175677446959e-04 2.143934457409335352e-03 1.042062906693937657e+04 1.041743074372967203e+04 1.041201819675940533e+04 1.042308931556222524e+04
7.232400000000000091e+02 -1.634306548771245394e-05 2.177276779834934600e-03 1.038775779033354775e+04 1.039241784742552045e+04 1.038309773324157322e+04 1.038604092719440087e+04
7.230099999999999909e+02 4.343047961093504883e-05 2.158887614989403545e-03 1.035228748900418759e+04 1.035155423761788188e+04 1.034813239781511948e+04 1.035204307187541963e+04
7.227899999999999636e+02 3.433855607643078792e-05 2.210366044049713163e-03 1.034379736392036830e+04 1.034160039936013527e+04 1.033525361285279723e+04 1.033696236306631363e+04
7.225599999999999454e+02 -5.581926714738648306e-05 2.297583489549948933e-03 1.030292538093360417e+04 1.030778938120786188e+04 1.030219578089246716e+04 1.030122298083761416e+04
7.223300000000000409e+02 -3.933616265368857716e-05 2.299431516911622665e-03 1.022986563020379617e+04 1.023783526040745346e+04 1.022865811047596981e+04 1.023228066965945072e+04
7.221100000000000136e+02 2.757375185542272674e-05 2.324186642320404117e-03 1.018229745668442229e+04 1.018421964224422845e+04 1.017629062681002688e+04 1.018109609070954320e+04
7.218799999999999955e+02 1.064881238680244539e-05 2.321437744327763467e-03 1.015859737811300511e+04 1.016147394540115783e+04 1.015260452959601935e+04 1.015667966658756995e+04
7.216499999999999773e+02 -2.123392416550792965e-05 2.406460419405480854e-03 1.012725730577890863e+04 1.013466621162870251e+04 1.012534533007573737e+04 1.013060326325946153e+04
7.214299999999999500e+02 2.112588286197166878e-05 2.443674427351629624e-03 1.007929505702133065e+04 1.008405067525107006e+04 1.007335053423415593e+04 1.008024618066727999e+04
7.212000000000000455e+02 -5.165447008504876503e-05 2.517094112518538426e-03 1.002746155000220824e+04 1.003171859162819237e+04 1.002580603381432593e+04 1.002438701993900031e+04
7.209700000000000273e+02 1.657567558985987972e-05 2.527262639695992963e-03 9.992868119267921429e+03 9.996403081930680855e+03 9.987447843185022066e+03 9.992632455090402800e+03
7.207400000000000091e+02 -2.965634222533715839e-05 2.512083266914632348e-03 9.988487902605413183e+03 9.993906952984238160e+03 9.987074237289198209e+03 9.989430346149558318e+03
7.205199999999999818e+02 -3.311081842101424081e-05 2.633189206482450685e-03 9.983852094588328328e+03 9.987618164786210400e+03 9.980556783165180605e+03 9.980792162552548689e+03
7.202899999999999636e+02 4.441009394566940990e-05 2.827379921752893720e-03 9.981450881835464315e+03 9.986155340939878442e+03 9.975099862044506153e+03 9.984744003208556023e+03
7.200599999999999454e+02 5.935297621968936555e-05 2.779142457003450344e-03 1.000698771189789113e+04 1.000651615128755657e+04 9.998263840606710801e+03 1.000439412854105467e+04
7.198300000000000409e+02 2.717764839014417182e-05 2.715159801263532062e-03 1.004620967548192857e+04 1.005118292936997932e+04 1.003957867029785666e+04 1.004763060516422775e+04
7.196000000000000227e+02 -5.714563502548588604e-05 2.942541841766146277e-03 1.007779019479456292e+04 1.008871488605535887e+04 1.007541526191178127e+04 1.008016512767734457e+04
7.193799999999999955e+02 1.108548419361605390e-04 2.973621006571564550e-03 1.009277200176427687e+04 1.008659280210228462e+04 1.008445384837313213e+04 1.009039538650966460e+04
7.191499999999999773e+02 4.131383294988020773e-05 3.033416954622217363e-03 1.008139206594093775e+04 1.008590360583430993e+04 1.007426858189877203e+04 1.008329166168551637e+04
7.189199999999999591e+02 2.275438555997403962e-05 2.989630751079809957e-03 1.003651620325337899e+04 1.003817106765774224e+04 1.003297006524403332e+04 1.003698902165462641e+04
7.186900000000000546e+02 5.465818315412087508e-05 3.060080170840220187e-03 9.954576492030202644e+03 9.955279581599976154e+03 9.945670690813083638e+03 9.952232860130961853e+03
7.184600000000000364e+02 -3.782260232366417574e-05 3.080981628379028930e-03 9.858305249563105463e+03 9.864342747478229285e+03 9.861556209978942206e+03 9.863646113103406606e+03
7.182300000000000182e+02 5.120936274154223145e-05 3.204072369633120202e-03 9.798969546073056335e+03 9.800122338895114808e+03 9.788363852110103835e+03 9.795050050478050252e+03
7.180000000000000000e+02 8.928273383810057329e-05 3.243992925123474584e-03 9.765054961819321761e+03 9.763676787383948977e+03 9.752192000422526689e+03 9.760690742773978855e+03
7.177699999999999818e+02 7.219585632512864068e-05 3.243834668291707690e-03 9.753530326006542964e+03 9.754906971077256458e+03 9.740452197834762046e+03 9.749629831639520489e+03
7.175399999999999636e+02 8.495060084521789060e-06 3.295997946837743789e-03 9.753519510857386194e+03 9.752601597344375477e+03 9.752372118966124617e+03 9.752142640587871938e+03
7.173099999999999454e+02 6.795549594031677870e-06 3.343506774763990372e-03 9.750804810021343656e+03 9.758606555292222765e+03 9.747592326674512151e+03 9.756082461233996582e+03
7.170900000000000318e+02 5.783579511296378238e-05 3.305230796866074142e-03 9.765893247017194881e+03 9.771407325922018572e+03 9.754405582632147343e+03 9.766123000304894958e+03
7.168600000000000136e+02 1.616085247046800634e-05 3.484867627098332029e-03 9.769439350998482041e+03 9.777481176471444996e+03 9.761397525525517267e+03 9.771047716093074996e+03
7.166299999999999955e+02 1.696548197264449113e-05 3.389750868761040939e-03 9.741666915678912119e+03 9.746478973290211798e+03 9.734792547662766083e+03 9.741666915678912119e+03
7.163999999999999773e+02 -8.848970710365939739e-05 3.491552965908989708e-03 9.681507007968415564e+03 9.683100596725105788e+03 9.684011218871788515e+03 9.676043275088335577e+03
7.161599999999999682e+02 1.004813413229554771e-05 3.495121189749247469e-03 9.619273805103950508e+03 9.625607185463321002e+03 9.613166616900272857e+03 9.620630958038102108e+03
7.159299999999999500e+02 -2.825238669320973364e-05 3.662687265113183984e-03 9.550864433008400738e+03 9.558271509840655199e+03 9.545477468039487576e+03 9.549742148639877996e+03
7.157000000000000455e+02 3.646335801868482752e-05 3.611636511023098503e-03 9.526186602216941537e+03 9.529096865320103461e+03 9.518799011262763088e+03 9.525515003039288786e+03
7.154700000000000273e+02 3.317690722145520713e-06 3.757271299998675169e-03 9.539705109281070690e+03 9.539929156466521817e+03 9.532759646532118495e+03 9.533207740903018930e+03
7.152400000000000091e+02 -1.661213570704351482e-06 3.736036517166611490e-03 9.552011687515281665e+03 9.552460433718773857e+03 9.546851106175132372e+03 9.547075479276878468e+03
7.150099999999999909e+02 3.985264156567085956e-05 3.872450387038511421e-03 9.551266777622035079e+03 9.551715341317973071e+03 9.544762604030924194e+03 9.549696804686249379e+03
7.147799999999999727e+02 3.559109391224176479e-05 3.808412505385186993e-03 9.523826141424413436e+03 9.517789205027689604e+03 9.517342024553858209e+03 9.515106122184701235e+03
7.145499999999999545e+02 4.437973141602958611e-05 3.916916465097598776e-03 9.457611597413007985e+03 9.463383848622697769e+03 9.444069008036431114e+03 9.454503462146254606e+03
7.143200000000000500e+02 -5.711557073760737346e-06 3.964785576460006650e-03 9.386720221520028645e+03 9.394655082580324233e+03 9.383414029411573210e+03 9.390908064857407226e+03
7.140900000000000318e+02 -5.359640516727793571e-05 4.039088971248264680e-03 9.344108668237784514e+03 9.350470129171158987e+03 9.345644193290667317e+03 9.346302275456189818e+03
7.138600000000000136e+02 1.458416238660620262e-05 4.085202613470672282e-03 9.323410711418360734e+03 9.334573065197466349e+03 9.319033317779496429e+03 9.331727759332205096e+03
7.136200000000000045e+02 5.181225768284777482e-05 4.020414254775762052e-03 9.318420985421846126e+03 9.319733131066355782e+03 9.313391093784561235e+03 9.320170512947857787e+03
7.133899999999999864e+02 5.659475457484377481e-06 4.201854217054834702e-03 9.311827870385672213e+03 9.316632735127874184e+03 9.304402170329542059e+03 9.309862243900224712e+03
7.131599999999999682e+02 2.175749932529521093e-05 4.273265860161580901e-03 9.281635322267311494e+03 9.286641950293584159e+03 9.276628694241044286e+03 9.284029796540746247e+03
7.129299999999999500e+02 6.421053732841900633e-05 4.314887399536945951e-03 9.245103196636118810e+03 9.247054555190754400e+03 9.243585473315844865e+03 9.252258178003121429e+03
7.127000000000000455e+02 3.518099241346829683e-05 4.407343751208377819e-03 9.218595016004584977e+03 9.217515049390713102e+03 9.210171276416391265e+03 9.212979189612453411e+03
7.124600000000000364e+02 -1.274047969581758327e-05 4.495766847128755163e-03 9.182755967215620331e+03 9.186412636102333636e+03 9.173291647744126749e+03 9.175442629442193720e+03
7.122300000000000182e+02 6.958582151578792427e-05 4.496153596358840911e-03 9.118333636817247680e+03 9.116838407819455824e+03 9.112566324968624031e+03 9.118760845102329768e+03
7.120000000000000000e+02 3.931868222844747359e-06 4.374548578134236469e-03 9.064113935008548651e+03 9.065388446588074657e+03 9.061140074656314027e+03 9.062839423429019007e+03
7.117599999999999909e+02 3.919705319629792983e-06 4.575742439036227342e-03 9.040098330361743137e+03 9.046451175288208105e+03 9.035439577415667372e+03 9.042427706834780111e+03
7.115299999999999727e+02 -5.149479845440810559e-05 4.558089494427553130e-03 8.994360163878036474e+03 9.005319642941716666e+03 8.994360163878036474e+03 8.999839903409874751e+03
7.112999999999999545e+02 -4.814841130392615991e-05 4.584923655710222527e-03 8.958809921337882770e+03 8.962376159540071967e+03 8.956082798006795201e+03 8.954404568264588306e+03
7.110700000000000500e+02 -1.858512203289021768e-05 4.747002389442155773e-03 8.935903056986295269e+03 8.940923462280728927e+03 8.934647955662685490e+03 8.937367341863839101e+03
7.108300000000000409e+02 -3.940964133777875015e-05 4.717467660136651433e-03 8.915596402644099726e+03 8.923319690406269729e+03 8.914135240094499750e+03 8.917475040207871643e+03
7.106000000000000227e+02 -2.239057580852398378e-05 4.803045462651893936e-03 8.911807888170998922e+03 8.919524461428407449e+03 8.906176875253428079e+03 8.911599332137013334e+03
7.103700000000000045e+02 -1.234967288876940112e-05 4.970643778903994538e-03 8.914632777299464578e+03 8.921721782688840904e+03 8.907960772227108464e+03 8.913590276506909504e+03
7.101299999999999955e+02 9.255960144530353323e-05 4.999797844093157619e-03 8.909666428207516219e+03 8.911333305301728615e+03 8.902373840920332441e+03 8.914041980579824667e+03
7.098999999999999773e+02 4.482053529769897007e-05 4.968856605147075473e-03 8.924653465523375417e+03 8.928619699842485716e+03 8.918808488632053923e+03 8.927575953969035254e+03
7.096599999999999682e+02 8.495563084860166138e-06 5.070299591153374849e-03 8.924712007174386599e+03 8.925129264269489795e+03 8.919496293485588467e+03 8.920956693318452380e+03
7.094299999999999500e+02 -2.696892014416909706e-05 5.189388878864119141e-03 8.906175226123727043e+03 8.912419477141131210e+03 8.899514691705162477e+03 8.902844958914445670e+03
7.092000000000000455e+02 1.448145487302835148e-04 5.211750678268020111e-03 8.906606620856162408e+03 8.905358147822682440e+03 8.893289575165696078e+03 8.907647015050730261e+03
7.089600000000000364e+02 4.932503247930360217e-05 5.294758678092390501e-03 8.912732738641681863e+03 8.913565509745501913e+03 8.904196834827518614e+03 8.910650810882130827e+03
7.087300000000000182e+02 5.932863443943776514e-05 5.421894148911958304e-03 8.908557134807278999e+03 8.915425561176343763e+03 8.903978183894570975e+03 8.917298768367905723e+03
7.084900000000000091e+02 1.221734158528096231e-04 5.402530866151764900e-03 8.892132407635685013e+03 8.890264312592064016e+03 8.876772515054801261e+03 8.887981085316527242e+03
7.082599999999999909e+02 9.029837881455117423e-05 5.440889198951082140e-03 8.852064821499267055e+03 8.854752088684646878e+03 8.844209732803543375e+03 8.856612504428368993e+03
7.080199999999999818e+02 6.074048410727777326e-06 5.507766200293221122e-03 8.784860426415401889e+03 8.791423639285343597e+03 8.779732916360761010e+03 8.787116530839444749e+03
7.077899999999999636e+02 9.048558594361020269e-06 5.558926965731864761e-03 8.728152888557047845e+03 8.731819323842790254e+03 8.723467999025266181e+03 8.727949197707839630e+03
7.075499999999999545e+02 2.922492496491513678e-05 5.607533742835174931e-03 8.672739906295346373e+03 8.679824981960457080e+03 8.670715598962458898e+03 8.681039566360190292e+03
7.073200000000000500e+02 5.460447825506855121e-05 5.679682057695832620e-03 8.662277911466802834e+03 8.662075852266627408e+03 8.659853201064712266e+03 8.665308799469416044e+03
7.070800000000000409e+02 5.521892573178308560e-05 5.708549232401610371e-03 8.643453075048766550e+03 8.646879817172735784e+03 8.635591725470247184e+03 8.645065659577692713e+03
7.068500000000000227e+02 1.790219173551293316e-05 5.748101474900135961e-03 8.647641567577702517e+03 8.647440070698434283e+03 8.632529301632544957e+03 8.634342773545964519e+03
7.066100000000000136e+02 7.383069120800188942e-05 5.875794074773638825e-03 8.644772357002309946e+03 8.642153461573501772e+03 8.638124391683026261e+03 8.643563636035169111e+03
7.063799999999999955e+02 8.063181218663497080e-05 5.969791332224259721e-03 8.658325106417078132e+03 8.654089924565902038e+03 8.649653067388475392e+03 8.654089924565902038e+03
7.061399999999999864e+02 -5.160522382658350659e-05 5.987038338789397660e-03 8.665992525613564794e+03 8.675690097330576464e+03 8.666194558357670758e+03 8.670437245983863249e+03
7.058999999999999773e+02 5.258368888220154165e-05 6.051801619009363614e-03 8.712337816804078102e+03 8.714367056524766667e+03 8.700365302452017204e+03 8.708279337362700971e+03
7.056699999999999591e+02 -1.052738935691973138e-05 6.140486238055134320e-03 8.721602964054689437e+03 8.724040470996689692e+03 8.715915447856688843e+03 8.717337326906190356e+03
7.054299999999999500e+02 1.076450728394632786e-04 6.140427800089299885e-03 8.730441009670959829e+03 8.730441009670959829e+03 8.721697147850123656e+03 8.733287848403326279e+03
7.051900000000000546e+02 -4.589540636999872038e-05 6.379465550207642430e-03 8.727484458154658569e+03 8.737239924923589570e+03 8.727077980372620004e+03 8.731955713757084595e+03
7.049600000000000364e+02 1.034125709959264090e-04 6.408680627099467772e-03 8.698348227880354898e+03 8.701587082235628259e+03 8.688024379622920605e+03 8.702396795824444780e+03
7.047200000000000273e+02 1.564855519290915653e-05 6.453871579560758673e-03 8.649178280536667444e+03 8.657431313247103390e+03 8.643944650037366955e+03 8.653606737112999326e+03
7.044800000000000182e+02 -4.985716036961064453e-05 6.531302079302459679e-03 8.643944725291283248e+03 8.647562952468048024e+03 8.637713334042411589e+03 8.636105233074958960e+03
7.042500000000000000e+02 5.207286414003959190e-06 6.507048252686380152e-03 8.639356983400539320e+03 8.644581752696418334e+03 8.631318876791496223e+03 8.637146504083053514e+03
7.040099999999999909e+02 2.680464196555164001e-05 6.756169642566557491e-03 8.656248074686061955e+03 8.659265029960943139e+03 8.643979123234883446e+03 8.649811903432984764e+03
7.037699999999999818e+02 -3.805018224649811521e-05 6.770634918279153439e-03 8.668911753977065018e+03 8.673144030604058571e+03 8.668710216994828443e+03 8.668911753977065018e+03
7.035399999999999636e+02 -4.843731436858369973e-05 6.820920788234935070e-03 8.659211681817789213e+03 8.667666370553059096e+03 8.657601264915832871e+03 8.660822098719743735e+03
7.032999999999999545e+02 -2.452123745680997725e-05 6.895092556003787516e-03 8.638637648913509111e+03 8.642852989340759450e+03 8.637031804941221708e+03 8.638637648913509111e+03
7.030599999999999454e+02 -2.144004403411471789e-05 6.926276520447101522e-03 8.595189039011713248e+03 8.603376835261700762e+03 8.591394694408059877e+03 8.597186062487318850e+03
7.028200000000000500e+02 7.784701610540837712e-05 6.922512181401937331e-03 8.541944374236923977e+03 8.544721790713670998e+03 8.533612124806681095e+03 8.544920177604866694e+03
7.025900000000000318e+02 6.510495538739714339e-05 6.938508205656587595e-03 8.507295169023649578e+03 8.512828112086286637e+03 8.501367015742251169e+03 8.514013742742567047e+03
7.023500000000000227e+02 1.608203715650204663e-05 7.036705803786133875e-03 8.505261467115935375e+03 8.512765180334508841e+03 8.497757753897361908e+03 8.506841196214583761e+03
7.021100000000000136e+02 -1.389571804694668492e-05 7.260204482871413997e-03 8.514130245552980341e+03 8.524008343573159436e+03 8.508203386740871792e+03 8.516500989077821941e+03
7.018700000000000045e+02 -1.390826425392462807e-05 7.382437694154089618e-03 8.525376834675078499e+03 8.532297746425638252e+03 8.521422027960474225e+03 8.526958757360922391e+03
7.016299999999999955e+02 6.439897807873439352e-05 7.274117310873282928e-03 8.522481330172811795e+03 8.528411800573285291e+03 8.510225024678500631e+03 8.523272059559541958e+03
7.013999999999999773e+02 -2.188834188692389000e-05 7.443337007414501695e-03 8.498731125949323541e+03 8.507008726879008464e+03 8.495380668430165315e+03 8.501293240522798442e+03
7.011599999999999682e+02 -5.237906202794900817e-05 7.404285657271188897e-03 8.470575109374629392e+03 8.483152058312083682e+03 8.470575109374629392e+03 8.477649643151948112e+03
7.009199999999999591e+02 -7.787378687814452982e-05 7.410874773366457266e-03 8.403263518380705136e+03 8.411833705776312854e+03 8.397420208792789708e+03 8.397614985779053313e+03
7.006799999999999500e+02 -2.289063571211197924e-05 7.605542216723075108e-03 8.344280190109906471e+03 8.350077244570175026e+03 8.336937254460233817e+03 8.340029016839043834e+03
7.004400000000000546e+02 1.905734128821481280e-04 7.580215922786112670e-03 8.297860408304557495e+03 8.293250272423281785e+03 8.284222089655786476e+03 8.300165476245194441e+03
7.002000000000000455e+02 1.559369146115043700e-05 7.667795019089553542e-03 8.268053150406400164e+03 8.276286356035307108e+03 8.263266402947732786e+03 8.273031367763414892e+03
6.999600000000000364e+02 2.198152279014114558e-05 7.794859445318874126e-03 8.276782688086346752e+03 8.283103620920735921e+03 8.268929407898163845e+03 8.277740405182466930e+03
6.997200000000000273e+02 8.333437964443393057e-05 7.874167637025438968e-03 8.317468363615704220e+03 8.314197481518467612e+03 8.311503813908979282e+03 8.317275958786456613e+03
6.994800000000000182e+02 5.217287887429438722e-05 7.996791059251582429e-03 8.342177679685688418e+03 8.352796049794058490e+03 8.336385841444758626e+03 8.352602988519360224e+03
6.992400000000000091e+02 2.649945874796300245e-05 8.065145191109977796e-03 8.367150412001927180e+03 8.369472040862083304e+03 8.359218180063060572e+03 8.364441844998411398e+03
6.990000000000000000e+02 -9.250530231419449385e-05 8.136902374641510199e-03 8.375357043574133058e+03 8.389497734745604248e+03 8.369739508725193446e+03 8.373807378788216738e+03
6.987599999999999909e+02 1.444669603078287492e-04 8.304739596347416111e-03 8.365981424156803769e+03 8.361538010782622223e+03 8.350332881404248837e+03 8.361731202668455808e+03
6.985199999999999818e+02 -8.371009202584840452e-05 8.388983525078384448e-03 8.364244672614151568e+03 8.371975564009224399e+03 8.363664855759519924e+03 8.362311949765382451e+03
6.982799999999999727e+02 7.156328570057247224e-05 8.432980934428464803e-03 8.371313444386911215e+03 8.373439909560756860e+03 8.359714543438656619e+03 8.369573609244673207e+03
6.980399999999999636e+02 1.233027561394965492e-04 8.465211782616968023e-03 8.340066502897603641e+03 8.335830816507101190e+03 8.330247411719621596e+03 8.339296378099328649e+03
6.977999999999999545e+02 2.759093717629626221e-05 8.634852971527448920e-03 8.281867857136514431e+03 8.285498997999224230e+03 8.275561138796016166e+03 8.282058969813499061e+03
6.975599999999999454e+02 3.517208153202815987e-05 8.692881609547403396e-03 8.236461621217140419e+03 8.241782087359206344e+03 8.229621021891623968e+03 8.238741820992312569e+03
6.973200000000000500e+02 2.303635509958974168e-05 8.642970393578067526e-03 8.175115146344257482e+03 8.181338130285698753e+03 8.166629259151382939e+03 8.175492296886162876e+03
6.970800000000000409e+02 2.012377897314975478e-05 8.604902396799420788e-03 8.128799578321399167e+03 8.133110745575334477e+03 8.117553055050265357e+03 8.124113526958426519e+03
6.968400000000000318e+02 -3.606115520841914128e-05 8.954219001595983135e-03 8.132024662844025443e+03 8.142889842075653178e+03 8.120222830230361069e+03 8.127154065257433103e+03
6.966000000000000227e+02 7.974633883166779306e-05 8.911426705907478374e-03 8.133294855144657959e+03 8.132358249643017189e+03 8.121493625823990442e+03 8.129173790937440572e+03
6.963600000000000136e+02 7.193878158653991542e-05 8.943952517977454136e-03 8.113573439092820990e+03 8.116189394786877529e+03 8.100306806644394783e+03 8.110770629420618206e+03
6.961200000000000045e+02 -1.309388180064807947e-05 9.003905356718393954e-03 8.082404064162549730e+03 8.093946100554157965e+03 8.072165160911928979e+03 8.082404064162549730e+03
6.958799999999999955e+02 -2.061410475299063468e-06 9.052869900212607429e-03 8.058915902803415520e+03 8.067825294376832062e+03 8.054089982367814628e+03 8.062813761616784177e+03
6.956399999999999864e+02 -5.408062624377109117e-05 9.216359484914712907e-03 8.035073656755335833e+03 8.039141954848558271e+03 8.036368115239542931e+03 8.034518888833532401e+03
6.953999999999999773e+02 3.412599853002495301e-06 9.087545075869583877e-03 8.008086829552479685e+03 8.014355246354321025e+03 8.004030795151286839e+03 8.010667942353237777e+03
6.951499999999999773e+02 2.799136481933619221e-05 9.446578469764512626e-03 8.020084815280620205e+03 8.023404386810123469e+03 8.017871767594284393e+03 8.024142069372234801e+03
6.949099999999999682e+02 4.796902101172065080e-06 9.461631621005155146e-03 8.056973991873304840e+03 8.057344223193583275e+03 8.044386126983879876e+03 8.045311705284572781e+03
6.946699999999999591e+02 3.437264832995899425e-06 9.531306973699650228e-03 8.078965090454868914e+03 8.083050440337413420e+03 8.071537181577513365e+03 8.075993926903925967e+03
6.944299999999999500e+02 1.169427862582990918e-05 9.781250509374013469e-03 8.090836058145330753e+03 8.099383828262568386e+03 8.078757687327493841e+03 8.088420383981763734e+03
6.941900000000000546e+02 4.756069849370518935e-05 9.747308481568229405e-03 8.108016348543211279e+03 8.112485114012611120e+03 8.093679059328885160e+03 8.103175185951360618e+03
6.939400000000000546e+02 7.359013042825651143e-05 9.951295521657922347e-03 8.089154957955790451e+03 8.096958001323592725e+03 8.084138715790774768e+03 8.099930589273232727e+03
6.937000000000000455e+02 -2.262094564084231421e-05 9.944623974261589464e-03 8.065841111851748792e+03 8.071766703375216821e+03 8.062507966619797116e+03 8.066026286586855349e+03
6.934600000000000364e+02 1.019330374555086260e-04 1.011051399087788474e-02 8.066457123829205557e+03 8.057401994411849955e+03 8.047607670756340667e+03 8.049455656351719881e+03
6.932200000000000273e+02 1.504355594483633801e-05 1.030617131138900598e-02 8.056897217674803869e+03 8.061884521651996693e+03 8.051171053849137024e+03 8.057820792485395032e+03
6.929700000000000273e+02 9.896909420384682481e-05 1.021016343702527140e-02 8.043935396112801754e+03 8.042091640864769943e+03 8.032688489099807157e+03 8.041722889815164308e+03
6.927300000000000182e+02 4.029427947988272222e-05 1.036128072958735283e-02 8.048893480831114175e+03 8.052214285879591444e+03 8.043543294919677464e+03 8.051291840032792607e+03
6.924900000000000091e+02 -2.937918940322193837e-05 1.046119145228432967e-02 8.054637547091398119e+03 8.062758443772775536e+03 8.048546874580364602e+03 8.053530152089390867e+03
6.922500000000000000e+02 1.007914355708091210e-04 1.063214614035800330e-02 8.042821004088858899e+03 8.037669948755607038e+03 8.025344209208178654e+03 8.031231129589041302e+03
6.920000000000000000e+02 -3.595460460220208597e-05 1.058095267648596557e-02 8.003472993866329489e+03 8.008970639829969514e+03 7.998708367364510195e+03 8.000357661153600930e+03
6.917599999999999909e+02 2.028536040903092565e-06 1.068004316438732511e-02 7.979346792985098546e+03 7.989027362962394363e+03 7.971310093381302977e+03 7.981173315622324481e+03
6.915199999999999818e+02 -9.495286659796856445e-05 1.069336237183820225e-02 7.946483651549056049e+03 7.960672826395582888e+03 7.943391139082506015e+03 7.947211301541185094e+03
6.912699999999999818e+02 8.507288719432156321e-05 1.081243933407558672e-02 7.914308221419239999e+03 7.918470122992111101e+03 7.901279659973733033e+03 7.914670125903837288e+03
6.910299999999999727e+02 5.350927595660856935e-06 1.099094802107208890e-02 7.911025286119025623e+03 7.916626459695439735e+03 7.894402448408379314e+03 7.900545671040576053e+03
6.907799999999999727e+02 7.625653299805669743e-05 1.096759107005129338e-02 7.911511399428733057e+03 7.910427234701971429e+03 7.896513787375185530e+03 7.903741552220269114e+03
6.905399999999999636e+02 5.615853737431297581e-05 1.111142967099299113e-02 7.908897694987420437e+03 7.910703668018495591e+03 7.896797675679216809e+03 7.904743957015947672e+03
6.902999999999999545e+02 -1.032833755163844878e-04 1.121519218943772649e-02 7.883412334421559535e+03 7.894212269121773716e+03 7.877112372513101036e+03 7.876752374689760472e+03
6.900499999999999545e+02 2.192738154943669397e-05 1.127960589854782106e-02 7.862517141535490737e+03 7.872568986384609161e+03 7.853362782833612982e+03 7.865748091665564971e+03
6.898099999999999454e+02 1.341703689550755279e-04 1.140579362376883954e-02 7.830904673034330699e+03 7.831975907799569541e+03 7.813943455918025393e+03 7.829654899141548412e+03
6.895599999999999454e+02 8.342937415646166279e-05 1.134319357096861929e-02 7.777561174393588772e+03 7.784836888734879722e+03 7.769220721368205886e+03 7.785546714524275558e+03
6.893200000000000500e+02 -2.354175891445018393e-05 1.130912393983653577e-02 7.740499241181754769e+03 7.750214831639433214e+03 7.739616005685602431e+03 7.746858536754054512e+03
6.890700000000000500e+02 -1.176519316077504551e-05 1.156655819505376416e-02 7.747116791957960231e+03 7.756827834726555920e+03 7.739524522157057618e+03 7.747823049613858529e+03
6.888300000000000409e+02 -1.372247848703506706e-05 1.167399169976928233e-02 7.748240200519735481e+03 7.756183492671993918e+03 7.742062084401311949e+03 7.748416718123119608e+03
6.885900000000000318e+02 5.036689128842023025e-05 1.182442506585189290e-02 7.763622064306642642e+03 7.768216132622722398e+03 7.749486469487930663e+03 7.759558080796262402e+03
6.883400000000000318e+02 -2.947240629951773043e-05 1.194394077731581079e-02 7.774211837563524568e+03 7.778811648859445086e+03 7.768373615534086639e+03 7.769788942086677707e+03
6.881000000000000227e+02 5.436454184087022334e-05 1.204332249392213103e-02 7.775513102059764606e+03 7.784182836324564960e+03 7.765250967623877841e+03 7.779759502515993518e+03
6.878500000000000227e+02 -3.731285742153801017e-05 1.198269499224255581e-02 7.769017538577661981e+03 7.775206581797195213e+03 7.767249240514937810e+03 7.769371198190206087e+03
6.876000000000000227e+02 9.152524820942961495e-05 1.236112696792644045e-02 7.775416584816749491e+03 7.775593182436155985e+03 7.760758982406071482e+03 7.770825046712199764e+03
6.873600000000000136e+02 -1.174991943072334783e-05 1.230096691730693179e-02 7.756279918356953203e+03 7.764391337359462341e+03 7.752047873659990728e+03 7.758924946292554523e+03
6.871100000000000136e+02 2.021850592121886763e-05 1.240030777935751879e-02 7.755477785396083164e+03 7.759529943257603918e+03 7.747725831226220180e+03 7.753892158406793897e+03
6.868700000000000045e+02 1.045985157487808176e-04 1.258495589729211397e-02 7.735597351008810620e+03 7.737176832295598615e+03 7.718047558933378241e+03 7.730858907148443905e+03
6.866200000000000045e+02 -9.166553733763068671e-05 1.253362786858588582e-02 7.683813489918309642e+03 7.696368740718831759e+03 7.672304510017834218e+03 7.674920187267942310e+03
6.863799999999999955e+02 1.736005376837355935e-05 1.261813576789197824e-02 7.655118155125106568e+03 7.661544459645574534e+03 7.647302379356970050e+03 7.655639206842982276e+03
6.861299999999999955e+02 5.836359474263340055e-05 1.272280280204614311e-02 7.641304794501874312e+03 7.647368634606342312e+03 7.628657356569697185e+03 7.640958289353047803e+03
6.858799999999999955e+02 8.066474935110499686e-05 1.286409408548000975e-02 7.637072283882487682e+03 7.636380535753242839e+03 7.619432706586772838e+03 7.627560747105387236e+03
6.856399999999999864e+02 8.404977454621267064e-05 1.307516041146680914e-02 7.654517564354020578e+03 7.660583637370037650e+03 7.638399141768603840e+03 7.653477666122702431e+03
6.853899999999999864e+02 7.910654524193818542e-05 1.321326350621700174e-02 7.674380747391787736e+03 7.683067283303627846e+03 7.658571252032241318e+03 7.675770593137683136e+03
6.851499999999999773e+02 -4.633640005075332556e-05 1.340389980158037710e-02 7.681126659572614699e+03 7.696946470500125542e+03 7.671391391309532992e+03 7.682169724029374265e+03
6.848999999999999773e+02 -3.993714023090452579e-05 1.350766930544130065e-02 7.695103213539218814e+03 7.700671305589537951e+03 7.686229066834025616e+03 7.687447086970032615e+03
6.846499999999999773e+02 2.449053615890399809e-05 1.376271681166929724e-02 7.701800942614595442e+03 7.710331804004986225e+03 7.695011073344691795e+03 7.706153422915815099e+03
6.844099999999999682e+02 2.314169234497326377e-05 1.381156349836293665e-02 7.689529242233444165e+03 7.692828500540298592e+03 7.676853144528161465e+03 7.682757080445690008e+03
6.841599999999999682e+02 1.586241192771906409e-04 1.387104490432277022e-02 7.683911452852352340e+03 7.684258411128054831e+03 7.667430934756468559e+03 7.684952327679459813e+03
6.839099999999999682e+02 -3.715595352831281231e-05 1.408866678124228583e-02 7.666887267096877622e+03 7.679346997216754971e+03 7.658580780350294845e+03 7.667060318904099404e+03
6.836599999999999682e+02 1.158263200244362032e-04 1.402895264652187848e-02 7.624853093942588202e+03 7.622446313266755169e+03 7.608177542117178746e+03 7.618320403536757112e+03
6.834199999999999591e+02 -3.355103015336692948e-05 1.417573775037542574e-02 7.581643592658901071e+03 7.592245854990749649e+03 7.577881499573404653e+03 7.584721668819758634e+03
6.831699999999999591e+02 1.390508974586290782e-04 1.431724669984872807e-02 7.580341525709356574e+03 7.581365942330696271e+03 7.564292331975027992e+03 7.580341525709356574e+03
6.829199999999999591e+02 5.154392733138467975e-05 1.426236566124320683e-02 7.540056783098789310e+03 7.538358801568568197e+03 7.530208490223507397e+03 7.534113847743015867e+03
6.826699999999999591e+02 2.684814204855706448e-05 1.434515221366897304e-02 7.489919863992170576e+03 7.499196455352081102e+03 7.479799946144994465e+03 7.491943847561605253e+03
6.824299999999999500e+02 1.046447638997504722e-04 1.433010027380715590e-02 7.478183507140000074e+03 7.475827855778738012e+03 7.464049598972424974e+03 7.473135682794437344e+03
6.821799999999999500e+02 1.138208835033816517e-04 1.465684344719315503e-02 7.473585563506418112e+03 7.477281864985603534e+03 7.458968371293274686e+03 7.474929673135213307e+03
6.819299999999999500e+02 1.921713939175173527e-04 1.464210048166068347e-02 7.455432903446938326e+03 7.448734702195020873e+03 7.435338299691185966e+03 7.449571977351511123e+03
6.816799999999999500e+02 1.053693247508987362e-05 1.488477959048455958e-02 7.452686799154663277e+03 7.457040004060711908e+03 7.447998732332765030e+03 7.453356522986363416e+03
6.814400000000000546e+02 1.286964230602560193e-04 1.498659182015130327e-02 7.485318512065262439e+03 7.481623717197292535e+03 7.465836866397781705e+03 7.476081524895336770e+03
6.811900000000000546e+02 1.310439103565803605e-04 1.520048963506286967e-02 7.479451557440873330e+03 7.481129241608797201e+03 7.463010252595212478e+03 7.478780483773703963e+03
6.809400000000000546e+02 1.296403536172246292e-05 1.517962802722084940e-02 7.437560806956801571e+03 7.438394614222155724e+03 7.426054266694918624e+03 7.428388927037908616e+03
6.806900000000000546e+02 1.149997591259067898e-04 1.530716465619500442e-02 7.408552072542202040e+03 7.417024305107165674e+03 7.394930051555399587e+03 7.415861449657072626e+03
6.804400000000000546e+02 -4.223672389365345559e-05 1.530628580800973311e-02 7.378156912401899717e+03 7.381794730691295626e+03 7.374023027982131680e+03 7.373196251098178436e+03
6.801900000000000546e+02 1.505926459197770128e-04 1.547940287269705326e-02 7.357772517105809129e+03 7.358595994723839794e+03 7.340644182650768016e+03 7.357772517105809129e+03
6.799400000000000546e+02 1.092448467705495759e-05 1.570470498093723064e-02 7.330261343995621246e+03 7.333704243689742725e+03 7.322227911376001430e+03 7.326818444301498857e+03
6.797000000000000455e+02 2.542968071189166633e-05 1.563087957264455014e-02 7.309152311125074448e+03 7.319129224705119668e+03 7.299011841584700960e+03 7.311769206490332181e+03
6.794500000000000455e+02 5.560176189317722205e-05 1.574229577213400941e-02 7.301465731723700628e+03 7.305220621980155556e+03 7.292160134131619998e+03 7.301955500018021667e+03
6.792000000000000455e+02 -8.178827836733451031e-05 1.589172957191455765e-02 7.318492917217929062e+03 7.337476910115741703e+03 7.308837265657834905e+03 7.318983882551493480e+03
6.789500000000000455e+02 -7.998291346932842518e-05 1.609364576086110693e-02 7.326870266300109506e+03 7.338327963921828086e+03 7.321141417489249761e+03 7.323924001197381585e+03
6.787000000000000455e+02 3.452553953694350946e-05 1.634256866731175969e-02 7.333629721744681774e+03 7.341810741491836779e+03 7.319721988174517719e+03 7.331666277005362645e+03
6.784500000000000455e+02 5.823200890614967654e-05 1.657264162521238787e-02 7.354949495642508737e+03 7.352819336050579295e+03 7.340038378499000828e+03 7.344134839252711572e+03
6.782000000000000455e+02 9.359958422429774682e-05 1.664824473389077061e-02 7.371034983511106475e+03 7.370870799637990785e+03 7.351497102610387628e+03 7.361348134997305351e+03
6.779500000000000455e+02 -1.937004060604303283e-05 1.669656294346660505e-02 7.337428939008687848e+03 7.349365567104594447e+03 7.325492310912780340e+03 7.335303238114895976e+03
6.777000000000000455e+02 3.980918168547773622e-05 1.695633584908798341e-02 7.322816934769005456e+03 7.327541963496050812e+03 7.308804780612942523e+03 7.317928974016889697e+03
6.774500000000000455e+02 5.971317531319331325e-05 1.701994131686041661e-02 7.322843600851756491e+03 7.330012636060850127e+03 7.308831395670347774e+03 7.322517735614979756e+03
6.772000000000000455e+02 9.328648647631177676e-05 1.715996627322186746e-02 7.316762502381337072e+03 7.314161275850104175e+03 7.300504836561136472e+03 7.307983362838429457e+03
6.769500000000000455e+02 2.708360781152444367e-05 1.720546380151048715e-02 7.313338218342129949e+03 7.318378087734994551e+03 7.302283020964235220e+03 7.310249266133600941e+03
6.767000000000000455e+02 -3.868003232987077072e-05 1.758658231712679001e-02 7.349728581065854996e+03 7.361973230841054828e+03 7.340585909233705024e+03 7.348749009083838246e+03
6.764500000000000455e+02 6.851345482339562013e-05 1.780314720621319416e-02 7.384293421704950561e+03 7.388387981779977054e+03 7.363820621329820824e+03 7.375285389539893004e+03
6.762000000000000455e+02 5.885502672613807183e-05 1.796677164420968503e-02 7.385683851773186689e+03 7.398468089943670748e+03 7.373227414581435369e+03 7.392239871347794178e+03
6.759500000000000455e+02 7.274803745461788694e-05 1.818741876890318451e-02 7.397461557976721451e+03 7.396642747479291756e+03 7.374371101949212061e+03 7.381576634326590465e+03
6.757000000000000455e+02 2.169740502455125709e-05 1.818238308052738672e-02 7.348007660936984394e+03 7.352729089208252844e+03 7.340355690980100917e+03 7.347519237322715526e+03
6.754500000000000455e+02 -4.425085749974631079e-05 1.848927921961364754e-02 7.306705984106100004e+03 7.314944261584697415e+03 7.291198638264033434e+03 7.294590870166985951e+03
6.752000000000000455e+02 1.035144761355729704e-04 1.822547737030619924e-02 7.259175013615213174e+03 7.267692342780420404e+03 7.246318667705465487e+03 7.265924595217830756e+03
6.749400000000000546e+02 1.126560332451766245e-05 1.850905823733594788e-02 7.245216765021560605e+03 7.251303163541972026e+03 7.237849019444219266e+03 7.245056596639443342e+03
6.746900000000000546e+02 1.138489991412339528e-04 1.864940693897304200e-02 7.253935343513459884e+03 7.254736228463170846e+03 7.237116759569526039e+03 7.250251272744788366e+03
6.744400000000000546e+02 1.114906764572345520e-04 1.883756055607536603e-02 7.259645647756333346e+03 7.263490374802391671e+03 7.240422012526049912e+03 7.256281511591035269e+03
6.741900000000000546e+02 -9.251442531887858864e-05 1.902993694134993627e-02 7.256655304059848277e+03 7.274116901219601459e+03 7.251368765470198014e+03 7.258737879867891934e+03
6.739400000000000546e+02 9.690780503898470605e-05 1.917054139312820288e-02 7.240111711153281249e+03 7.246815813888595585e+03 7.227341991657442122e+03 7.244581112976824443e+03
6.736900000000000546e+02 -7.082288535335230611e-06 1.918880418055845735e-02 7.235977528605904809e+03 7.242195236839885183e+03 7.222426113224154506e+03 7.227846679376855718e+03
6.734400000000000546e+02 1.132297448226393113e-04 1.951973301225149587e-02 7.239808915977976540e+03 7.245066005583821607e+03 7.220532920756540989e+03 7.237897247030395192e+03
6.731799999999999500e+02 1.704634386545205549e-05 1.970904120732641304e-02 7.226754294300021684e+03 7.231517616915181861e+03 7.205001787690792298e+03 7.211511661931509479e+03
6.729299999999999500e+02 7.248532926612132098e-05 1.950301284780987451e-02 7.184422949960761798e+03 7.192634079975222448e+03 7.156315620295874396e+03 7.172422067631932805e+03
6.726799999999999500e+02 1.429827033893519932e-04 1.977861447151294666e-02 7.178536664756433311e+03 7.180270801207785553e+03 7.158199973645121645e+03 7.175383689390338077e+03
6.724299999999999500e+02 4.711617073345303818e-05 1.995830056213968029e-02 7.157773766396716383e+03 7.166101509506411276e+03 7.143318061376115111e+03 7.156673875797323490e+03
6.721799999999999500e+02 5.218072137708426277e-06 2.001119779797117318e-02 7.140412607085418131e+03 7.141665558344584497e+03 7.129919140289893221e+03 7.131798567178645499e+03
6.719199999999999591e+02 4.293357273306926033e-05 2.032738695874674803e-02 7.151259364230186293e+03 7.156274602338745353e+03 7.139504899913255031e+03 7.149065197557692954e+03
6.716699999999999591e+02 3.257120777205438692e-05 2.060701177648282048e-02 7.176632234874828100e+03 7.184487911825301126e+03 7.159506859122793685e+03 7.170819033931477861e+03
6.714199999999999591e+02 1.555010601206991371e-04 2.063138618065298024e-02 7.167145756155274285e+03 7.163854264019792026e+03 7.143321622603202741e+03 7.156644328865874741e+03
6.711699999999999591e+02 1.511050038876916933e-04 2.099862230594117668e-02 7.158329784669243963e+03 7.156453092424727402e+03 7.141439554468591268e+03 7.155983919363598034e+03
6.709099999999999682e+02 1.166731035202013214e-04 2.102733944211280029e-02 7.142617587894055760e+03 7.149794686761290905e+03 7.120618219627099279e+03 7.140433253456202692e+03
6.706599999999999682e+02 1.378571648931185465e-05 2.103250422220721144e-02 7.103726361498270307e+03 7.111174242004844018e+03 7.092709704915632756e+03 7.101554063017187218e+03
6.704099999999999682e+02 7.998162953660275422e-06 2.116557101693145732e-02 7.069902584233786911e+03 7.080396633297959852e+03 7.060334480675276609e+03 7.071445826743223734e+03
6.701499999999999773e+02 1.066110717328344073e-04 2.148977111143170540e-02 7.072959135980535393e+03 7.078657298020974849e+03 7.047240404608820427e+03 7.064488895109610894e+03
6.698999999999999773e+02 -7.686227976661898014e-05 2.162712858328389928e-02 7.059345768544524617e+03 7.074110413289193275e+03 7.051655849406675770e+03 7.058269179865225851e+03
6.696499999999999773e+02 -1.531067313980013684e-05 2.174546941457927360e-02 7.036181967380136484e+03 7.050427731366864464e+03 7.026378430873141951e+03 7.039092392280652348e+03
6.693899999999999864e+02 1.528471551170365949e-05 2.184623077078982553e-02 7.032969336269039559e+03 7.039697840776351768e+03 7.019053565583459203e+03 7.027464196217601057e+03
6.691399999999999864e+02 1.283341840819824265e-04 2.193997149187328424e-02 7.061808484733065598e+03 7.054905746026959605e+03 7.042787604742908115e+03 7.049690343449014108e+03
6.688899999999999864e+02 5.866180488784983083e-05 2.255087165082881456e-02 7.083724480084335482e+03 7.098032237374055512e+03 7.074493668929677369e+03 7.095262994027657442e+03
6.686299999999999955e+02 5.241883926719047878e-05 2.246631618953489479e-02 7.096351582865556338e+03 7.104816660555660746e+03 7.068801602746856588e+03 7.082961369064847531e+03
6.683799999999999955e+02 8.042905431191448853e-05 2.282035929956613418e-02 7.112216908778352263e+03 7.123157121541818015e+03 7.083094370577015980e+03 7.102509396044572895e+03
6.681200000000000045e+02 2.369660308627853575e-04 2.291766768573367738e-02 7.118852582444921609e+03 7.121628985852804362e+03 7.094636174942834259e+03 7.123017187556744830e+03
6.678700000000000045e+02 5.806017436316395896e-05 2.320561841866711911e-02 7.108527333112905580e+03 7.116830430082213752e+03 7.083771803259966873e+03 7.098379103483750441e+03
6.676200000000000045e+02 1.660545375789070413e-04 2.323875615790365126e-02 7.080931668825266570e+03 7.078482261061588360e+03 7.061489494701065269e+03 7.076951381209289138e+03
6.673600000000000136e+02 -3.167502903956609834e-05 2.354503871013041705e-02 7.072679051862017332e+03 7.081540909390814704e+03 7.060608590745208858e+03 7.066109054038944123e+03
6.671100000000000136e+02 1.378290897093322864e-04 2.351854661053658785e-02 7.067313338179540551e+03 7.067160749153325014e+03 7.047476764771575290e+03 7.062125311288225930e+03
6.668500000000000227e+02 1.051244065798168434e-04 2.384911457163527149e-02 7.038715756191446417e+03 7.045701170201602508e+03 7.026870923739439604e+03 7.045093742896372532e+03
6.666000000000000227e+02 -7.500894056079169712e-05 2.372324453610976866e-02 7.009463469411080041e+03 7.020350547023419495e+03 7.000693323556695759e+03 7.003415092959780850e+03
6.663400000000000318e+02 3.848234932799016108e-05 2.425881019767833421e-02 7.007364177831415873e+03 7.017910176551062250e+03 6.979341952662070071e+03 6.994106350869574271e+03
6.660900000000000318e+02 1.611129850403344955e-04 2.426299126427093611e-02 6.979361688017768756e+03 6.982062911686478401e+03 6.959102510502450968e+03 6.979211620036173372e+03
6.658300000000000409e+02 3.601223331375857196e-05 2.431147527008121687e-02 6.965677678035704048e+03 6.971963580284801537e+03 6.944724670538712417e+03 6.954752181269415814e+03
6.655800000000000409e+02 2.492735819845046932e-04 2.453083080049204764e-02 6.970203491207274965e+03 6.971699821010891355e+03 6.942521389840366282e+03 6.970951656109083160e+03
6.653200000000000500e+02 1.384449130185051072e-05 2.491015139802207554e-02 6.977146116713593983e+03 6.981185115559057522e+03 6.962934824479555573e+03 6.968320156273506655e+03
6.650700000000000500e+02 1.745072360361724746e-04 2.525280641228885847e-02 7.009564141229292545e+03 7.019622627821191600e+03 6.979388681453594472e+03 7.008213001239335426e+03
6.648099999999999454e+02 8.365430296677611304e-06 2.550500367785336897e-02 7.028865662124067057e+03 7.043779987960496328e+03 7.021785123595661389e+03 7.037603347967631635e+03
6.645599999999999454e+02 1.160077148199915311e-04 2.583054896868512695e-02 7.050255873657563825e+03 7.051611807986627355e+03 7.026602352583875472e+03 7.040312355244420360e+03
6.642999999999999545e+02 7.792690844014136154e-05 2.599568410329758730e-02 7.036832760913454877e+03 7.049162254212490552e+03 7.014729888779816974e+03 7.035479523844048344e+03
6.640499999999999545e+02 1.195870671315418267e-04 2.621747100021702345e-02 7.041109095146828622e+03 7.049523206992849737e+03 7.014965247625264965e+03 7.036451283232067908e+03
6.637899999999999636e+02 1.986623157413133875e-04 2.642734947950920593e-02 7.035251237219543327e+03 7.027156643504888962e+03 7.014714953165699626e+03 7.028205942690123265e+03
6.635399999999999636e+02 -2.485123264356895638e-05 2.653841339390669921e-02 7.004559870212979149e+03 7.011571143003949146e+03 6.987404628277626216e+03 6.991879908782500934e+03
6.632799999999999727e+02 9.800582743522646349e-05 2.663948728552434364e-02 6.986414138032131632e+03 7.001436125725938837e+03 6.959196081121567659e+03 6.984778079966468795e+03
6.630199999999999818e+02 1.095929610731834832e-04 2.690880002024953477e-02 7.003607294080648899e+03 7.000631973423832278e+03 6.976680642136457209e+03 6.985457838074067695e+03
6.627699999999999818e+02 6.105065844093600423e-05 2.703754793770298676e-02 6.990419993784622420e+03 7.005723144886850605e+03 6.965013791469273201e+03 6.986854211003521414e+03
6.625099999999999909e+02 -3.185642828666543835e-05 2.714866213913670265e-02 6.984645419510326974e+03 7.001114440700861451e+03 6.963280202830712369e+03 6.976336724134920587e+03
6.622500000000000000e+02 -1.308360964473726093e-04 2.757765812911898082e-02 6.994873773701040591e+03 7.018930532178868816e+03 6.984924373589840798e+03 6.994873773701040591e+03
6.620000000000000000e+02 6.381511081739384714e-05 2.796499360443662277e-02 7.022604622017520342e+03 7.031075259893239490e+03 6.992437262565396850e+03 7.007743853814504291e+03
6.617400000000000091e+02 3.696416164049257661e-05 2.819070602715629398e-02 7.041417204330095046e+03 7.054829995313622021e+03 7.018019335614386364e+03 7.035306932882042929e+03
6.614900000000000091e+02 -2.046803729653228157e-05 2.859577730206919535e-02 7.068249719836292570e+03 7.084538075427457443e+03 7.047179461686250761e+03 7.061226300452945907e+03
6.612300000000000182e+02 1.321456109133729113e-04 2.879763465822079635e-02 7.069542250285591763e+03 7.082835074747920771e+03 7.045196965034359891e+03 7.072678759428387821e+03
6.609700000000000273e+02 1.648508341167799550e-04 2.901755941757467802e-02 7.062865622146690839e+03 7.070163201757968636e+03 7.031888141347802957e+03 7.056908414300750337e+03
6.607100000000000364e+02 1.487837774148615864e-04 2.903597282922807526e-02 7.039198990671427055e+03 7.045724594944008459e+03 7.005829423368452808e+03 7.028520729134475914e+03
6.604600000000000364e+02 3.883089175940369908e-05 2.923249335121445858e-02 7.014202857072624283e+03 7.029862857553893264e+03 6.990121912936333501e+03 7.009918517318314116e+03
6.602000000000000455e+02 1.483038161185842993e-04 2.956797207846438916e-02 7.007498916946950885e+03 7.015010581086436105e+03 6.979366998306917594e+03 7.002933003450400975e+03
6.599400000000000546e+02 1.785685748572141465e-04 2.969573928114699682e-02 7.001264680161865726e+03 7.010382825147162293e+03 6.970674774404740674e+03 6.999205744197442982e+03
6.596900000000000546e+02 -9.026949189769046655e-05 2.987095810941117757e-02 6.998191862751207736e+03 7.019491537823077124e+03 6.971016415245719145e+03 6.982621065802116391e+03
6.594299999999999500e+02 9.509916461055335660e-05 3.007960271108373745e-02 7.002524465017947477e+03 7.013974413831888342e+03 6.969348972300632340e+03 6.991074516204007523e+03
6.591699999999999591e+02 9.537714094344756487e-05 3.035924925601127602e-02 6.992771964465029669e+03 7.001555198735538397e+03 6.962469806231777511e+03 6.981646534389054068e+03
6.589099999999999682e+02 1.883259933025319523e-04 3.056361786042948933e-02 6.980160093868689728e+03 6.969810910026213605e+03 6.947800673966861723e+03 6.957712568351205846e+03
6.586599999999999682e+02 6.826692459108280021e-05 3.066450235067185240e-02 6.947067837689143744e+03 6.960862362375733028e+03 6.921656871161217168e+03 6.942856877521658134e+03
6.583999999999999773e+02 7.517398172533745055e-05 3.076176132963429760e-02 6.938947096606822925e+03 6.949535594235375356e+03 6.924587353247554347e+03 6.943298533988419877e+03
6.581399999999999864e+02 -1.192730822104587856e-04 3.108853040203250762e-02 6.952649911020818763e+03 6.977322196013795292e+03 6.932041296497272015e+03 6.943796914640985051e+03
6.578799999999999955e+02 5.377268273648281706e-07 3.159775162934468085e-02 6.972625723862471204e+03 6.986134623331643525e+03 6.954904371870653449e+03 6.968413271339826679e+03
6.576200000000000045e+02 -1.561453685363650367e-05 3.174975219028361439e-02 6.978546081512544333e+03 7.000071337234770908e+03 6.965456398978757534e+03 6.985236363696480112e+03
6.573600000000000136e+02 -1.618877562565090618e-06 3.229592227281842531e-02 7.010325825359526789e+03 7.030587303947365399e+03 6.991084709002729142e+03 7.011200421557562549e+03
6.571100000000000136e+02 4.162810898961519316e-05 3.248905597937095519e-02 7.031433754190466061e+03 7.048666228706427319e+03 7.003978625300630483e+03 7.025592237405394371e+03
6.568500000000000227e+02 3.295948407081276553e-05 3.287045172078532917e-02 7.040123612415435673e+03 7.048734938073826925e+03 7.017938502244664960e+03 7.030198694707459254e+03
6.565900000000000318e+02 1.184770017112622736e-05 3.291351101050205702e-02 7.018688025298089997e+03 7.035853966952186056e+03 6.993811957307832927e+03 7.012287165698257922e+03
6.563300000000000409e+02 9.558293613123080884e-05 3.320322651597828328e-02 7.005895300431276155e+03 7.024897583845837289e+03 6.980800681876167801e+03 7.009956857191640665e+03
6.560700000000000500e+02 1.816884829180321885e-05 3.308990849617041152e-02 6.971341043147122036e+03 6.995446848062758363e+03 6.948534353466459834e+03 6.974661004303166919e+03
6.558099999999999454e+02 2.708994986207626966e-05 3.345063565331483912e-02 6.940651772925600199e+03 6.965905116017366709e+03 6.924581463685385643e+03 6.952561019951831440e+03
6.555499999999999545e+02 8.940232562047533511e-05 3.368056348180977627e-02 6.936461247431144329e+03 6.948750816184318865e+03 6.901593168643069475e+03 6.923600070828984826e+03
6.552999999999999545e+02 9.123456852360032276e-05 3.378825939201399869e-02 6.919626964534513718e+03 6.933160502953610376e+03 6.885579431038048824e+03 6.908942592098384921e+03
6.550399999999999636e+02 1.145352946850007261e-04 3.393112717564616965e-02 6.899196730226332875e+03 6.914240646407605709e+03 6.865986575637487476e+03 6.893235933248847687e+03
6.547799999999999727e+02 2.523747268929270142e-04 3.434591505275907952e-02 6.911650253132144826e+03 6.925143189737934335e+03 6.878983143454968740e+03 6.919746015095618532e+03
6.545199999999999818e+02 4.260672008728932822e-05 3.466396129025246797e-02 6.924551112965910761e+03 6.942312201510269006e+03 6.895280839044809909e+03 6.917446677548167827e+03
6.542599999999999909e+02 1.987163443901127135e-04 3.478281585897970846e-02 6.928160921472192967e+03 6.935545506556367400e+03 6.893510176077217693e+03 6.922338460155823668e+03
6.540000000000000000e+02 1.939098594344387122e-04 3.539351775460365668e-02 6.943704812763959126e+03 6.954351400946669855e+03 6.903105823160554792e+03 6.934761678690481858e+03
6.537400000000000091e+02 6.688132799818529231e-05 3.557169367836438001e-02 6.959988455164876541e+03 6.967243629640368454e+03 6.932248082170351154e+03 6.946758431121334070e+03
6.534800000000000182e+02 1.619938801101103660e-04 3.594496725825111622e-02 6.960536900854698615e+03 6.975028547733519190e+03 6.924023633718847123e+03 6.956132576803292977e+03
6.532200000000000273e+02 -4.249561111992417517e-05 3.617214627576017388e-02 6.948867138141939904e+03 6.967715655046328720e+03 6.924633330693440257e+03 6.938805147914784357e+03
6.529600000000000364e+02 -9.043829689330187143e-05 3.607053725693065011e-02 6.920662764309820886e+03 6.948623326408525827e+03 6.898492015574988727e+03 6.916708745427175018e+03
6.527000000000000455e+02 -1.045041460829528642e-04 3.670165059089846443e-02 6.935231521164544574e+03 6.956121623031528543e+03 6.920269691449003403e+03 6.929867846360861222e+03
6.524400000000000546e+02 1.107439150050738049e-04 3.710889867360801786e-02 6.954990485302274465e+03 6.967549204527885195e+03 6.915903235577621672e+03 6.940315128004931466e+03
6.521799999999999500e+02 -8.873679761829042828e-06 3.753614620940538826e-02 6.951117297739629976e+03 6.980022710657733114e+03 6.923903908992343531e+03 6.951822307810803977e+03
6.519199999999999591e+02 1.293874817490764894e-04 3.758292914268653723e-02 6.950453056323815872e+03 6.964264610139331126e+03 6.929031054487508300e+03 6.956795096341144017e+03
6.516599999999999682e+02 9.890799811799169314e-05 3.811363429750413284e-02 6.987146206700194853e+03 7.003968737323698406e+03 6.956045729917244898e+03 6.983470695807663105e+03
6.513999999999999773e+02 5.916665822606971461e-05 3.848689847460276536e-02 6.994570542297345128e+03 7.018473691179076013e+03 6.969960199661715706e+03 7.000228092328524326e+03
6.511399999999999864e+02 1.158761283749745502e-04 3.858542678059396352e-02 6.986153351329641737e+03 7.001945092173851663e+03 6.951608918232932410e+03 6.979949453140843616e+03
6.508799999999999955e+02 -1.665550524244511262e-05 3.909249263556845849e-02 6.969554236603108620e+03 7.001892293379762123e+03 6.952822807227362318e+03 6.983192460548045347e+03
6.506100000000000136e+02 1.694103957788491936e-04 3.922774361654095265e-02 6.979826225157575209e+03 6.987968256111479604e+03 6.945292783525492268e+03 6.971824574047701390e+03
6.503500000000000227e+02 1.209799546751517388e-04 3.924568780752021868e-02 6.943586016206862041e+03 6.965233223104003628e+03 6.910905716762144948e+03 6.945680907196908265e+03
6.500900000000000318e+02 6.165154016663462189e-06 3.946153778668907985e-02 6.919994362804708544e+03 6.937481011750065591e+03 6.882661755135653038e+03 6.900981101649836091e+03
6.498300000000000409e+02 -4.296818303172546304e-05 3.965326564385854985e-02 6.891684231757484667e+03 6.916003759071556487e+03 6.866397450516148638e+03 6.886018887326365075e+03
6.495700000000000500e+02 1.377514408794834231e-04 3.978104831305315225e-02 6.882472793021172038e+03 6.896254552353600047e+03 6.852842010456452044e+03 6.881508069867903032e+03
6.493099999999999454e+02 6.922739611447454753e-05 4.008495315475235632e-02 6.876813519399954203e+03 6.901839114467753461e+03 6.840925166033495771e+03 6.873375937659871852e+03
6.490499999999999545e+02 1.394162608383555345e-04 4.034041052297049346e-02 6.888205161839050561e+03 6.893290838316444024e+03 6.854942088662592141e+03 6.875284794572162355e+03
6.487899999999999636e+02 1.504226678155867020e-04 4.086659238246000136e-02 6.911922274811620809e+03 6.922941241412891031e+03 6.877488004182651821e+03 6.904622209438279242e+03
6.485199999999999818e+02 2.115731988154077967e-04 4.141042179868058976e-02 6.943151529701771324e+03 6.954885655957355993e+03 6.897733558665448072e+03 6.932245694711286887e+03
6.482599999999999909e+02 1.373163295806325180e-04 4.189483000953690695e-02 6.958342475468162775e+03 6.977858055868390693e+03 6.935228277405482913e+03 6.969553553570422082e+03
6.480000000000000000e+02 2.490892056214089783e-04 4.226250904115118334e-02 6.980340436782044890e+03 6.991970414700003857e+03 6.938666349242696015e+03 6.977156038066413203e+03
6.477400000000000091e+02 1.069880961413333109e-04 4.237209825465600849e-02 6.967570376468090217e+03 6.990110197679202429e+03 6.939637591899718245e+03 6.973793026495697632e+03
6.474800000000000182e+02 1.380055852738090629e-04 4.298315066390817618e-02 6.976771074001093439e+03 6.998172212264899827e+03 6.945290689974331144e+03 6.981603589092920629e+03
6.472200000000000273e+02 2.806913402177397632e-05 4.333821355741409448e-02 6.982888097858244691e+03 6.999844551297064754e+03 6.950767336466007691e+03 6.970756651495510596e+03
6.469500000000000455e+02 -2.746022930897276494e-05 4.334842401570507958e-02 6.956133525501564691e+03 6.984156971119526133e+03 6.928796929040906434e+03 6.953935608198195041e+03
6.466900000000000546e+02 2.707753192599387528e-04 4.366905597369881431e-02 6.966107131394127464e+03 6.974615605264745682e+03 6.928093465875398579e+03 6.965969897944601144e+03
6.464299999999999500e+02 3.129942317954666968e-04 4.430751129501514507e-02 6.998961804676598149e+03 7.008860159615444900e+03 6.946720486943792821e+03 6.990300744105106787e+03
6.461699999999999591e+02 1.369512262366913923e-04 4.473218369543009720e-02 7.006886881566955708e+03 7.023802759924386919e+03 6.968516718463515645e+03 7.000148035717247694e+03
6.458999999999999773e+02 6.551133570013761343e-05 4.506433625273836840e-02 6.992997274945483696e+03 7.018924701282674505e+03 6.965972391408832664e+03 6.998896107392568410e+03
6.456399999999999864e+02 3.115987940488808543e-04 4.535935282661403278e-02 7.001582405302481675e+03 7.024201763427455262e+03 6.955246992901021258e+03 7.011589757685045697e+03
6.453799999999999955e+02 8.798267777436371813e-05 4.572714316505624432e-02 7.022760497084301278e+03 7.052572094100427421e+03 6.983607017132248075e+03 7.022897877715712639e+03
6.451200000000000045e+02 9.815174774568304213e-05 4.632902068631873649e-02 7.036312746212072852e+03 7.067359949020483327e+03 7.000457348278468089e+03 7.042219957365885421e+03
6.448500000000000227e+02 1.909099143351035996e-04 4.645671174972550860e-02 7.030982131364379711e+03 7.058550845195371039e+03 6.992715110673602794e+03 7.040857491542645221e+03
6.445900000000000318e+02 9.548994425123885144e-05 4.707540644950865966e-02 7.057606403234703066e+03 7.081205849195984229e+03 7.012740014692035402e+03 7.046767122822253441e+03
6.443300000000000409e+02 2.004206084925635014e-04 4.722623884858279109e-02 7.042475638496473039e+03 7.072902620022389783e+03 7.011089247643160888e+03 7.063171468273109895e+03
6.440599999999999454e+02 9.334321134474395565e-05 4.740556667564486959e-02 7.026535116384003231e+03 7.047933793731049263e+03 6.987554086312313302e+03 7.019038764447140238e+03
6.437999999999999545e+02 -7.628049898698075783e-05 4.779308307924446525e-02 7.002422105730515796e+03 7.030890542680285762e+03 6.972733592911470623e+03 6.992932626747258837e+03
6.435399999999999636e+02 -1.301944367328011353e-04 4.803464563967274614e-02 6.997088647599312026e+03 7.027253176837145475e+03 6.967329919203243662e+03 6.983561952873826158e+03
6.432699999999999818e+02 1.133296325821560215e-04 4.859616041601241831e-02 7.017217834231892994e+03 7.042413334823887453e+03 6.985655728651597201e+03 7.023178060178385749e+03
6.430099999999999909e+02 1.100493656845419360e-04 4.917281270873460203e-02 7.056722819810289366e+03 7.073554921331015066e+03 7.009620084103094086e+03 7.038397547993369699e+03
6.427500000000000000e+02 2.890961407320299503e-04 4.953912502392900791e-02 7.074685546644810529e+03 7.095773551639616926e+03 7.023666179721891240e+03 7.075910011450960155e+03
6.424800000000000182e+02 -1.563746702459424911e-05 5.036256371810765575e-02 7.101993563278601869e+03 7.128837245779865952e+03 7.069290599825285426e+03 7.094362871806160911e+03
6.422200000000000273e+02 -3.122905088283694060e-05 5.073904393830046267e-02 7.100282290301336616e+03 7.133073337978069503e+03 7.069260054325009150e+03 7.098785603477917903e+03
6.419500000000000455e+02 -6.833361848545781961e-05 5.090750066607210161e-02 7.092873783047421057e+03 7.131691990823293054e+03 7.053784119273114811e+03 7.085137287092089537e+03
6.416900000000000546e+02 4.297970092839996674e-05 5.095570523437392696e-02 7.069591088128511728e+03 7.099696859290193061e+03 7.021259850120070951e+03 7.055955738857973301e+03
6.414299999999999500e+02 4.126106009842529722e-05 5.135945142629610993e-02 7.048193713226422915e+03 7.074379701377151832e+03 7.008176151847360416e+03 7.038793614915904982e+03
6.411599999999999682e+02 8.327859674191323276e-05 5.137022135982147880e-02 7.032858212442155491e+03 7.058434190024006057e+03 6.990276218352997603e+03 7.024823873934767107e+03
6.408999999999999773e+02 8.808653210382501461e-05 5.188755795079928040e-02 7.031255373170528401e+03 7.068952890476017274e+03 6.988210690289793092e+03 7.035533105630725913e+03
6.406299999999999955e+02 6.482127027993875139e-05 5.226202385143469131e-02 7.045796059379588769e+03 7.074266892598739105e+03 7.003290308376349458e+03 7.038845433429373770e+03
6.403700000000000045e+02 2.133041074452081019e-04 5.286104052329795161e-02 7.084140560496526632e+03 7.101560797943365287e+03 7.028797806146187213e+03 7.069266357753456759e+03
6.401000000000000227e+02 2.765509296360571805e-04 5.343184846604829424e-02 7.114841338943677329e+03 7.128949023737820426e+03 7.058813676475506327e+03 7.102883396594355872e+03
6.398400000000000318e+02 1.716368650819245193e-04 5.375410744814422548e-02 7.119193990432221653e+03 7.142039486097683039e+03 7.071084064266132373e+03 7.112474727001203973e+03
6.395700000000000500e+02 -1.790587686395746358e-05 5.438135860048610992e-02 7.138569397905936967e+03 7.152005187553987525e+03 7.102964555338601713e+03 7.114384976539445233e+03
6.393099999999999454e+02 9.909514281211038024e-07 5.446632461163213035e-02 7.112316369827295603e+03 7.146446494110889944e+03 7.068683348194151222e+03 7.102947316102387049e+03
6.390499999999999545e+02 -2.368822448785234982e-05 5.507522191832091296e-02 7.104600977157495436e+03 7.139662055666726701e+03 7.065007287738327250e+03 7.097535436621415101e+03
6.387799999999999727e+02 2.462064453196146328e-04 5.515119953226241267e-02 7.097202454611460780e+03 7.111273670012269577e+03 7.035342205773945352e+03 7.075962884195146216e+03
6.385199999999999818e+02 3.295282375723380974e-04 5.560590018551579694e-02 7.099715063766662752e+03 7.114175038764804412e+03 7.045059011480107984e+03 7.095204612849810474e+03
6.382500000000000000e+02 1.957460341637486860e-04 5.652488051921816109e-02 7.140062016387290896e+03 7.177754149250012233e+03 7.082924472224368401e+03 7.141793457119500999e+03
6.379800000000000182e+02 1.042539402837570445e-04 5.720152501268692402e-02 7.167508446009522231e+03 7.200609172152616338e+03 7.125331714311060750e+03 7.169643976728430061e+03
6.377200000000000273e+02 2.915111423543098124e-04 5.762839974335063481e-02 7.185902072674483861e+03 7.209432599666943133e+03 7.148467143368298821e+03 7.203549967918828770e+03
6.374500000000000455e+02 1.356201044911772998e-04 5.812903667266807600e-02 7.230030427040043833e+03 7.263311434277141416e+03 7.172325454814428667e+03 7.220234001522671861e+03
6.371900000000000546e+02 1.118912451340464063e-04 5.910181192798321520e-02 7.251108292228106620e+03 7.293020659992291257e+03 7.207986913855339481e+03 7.261989387705346417e+03
6.369199999999999591e+02 1.882130398448638537e-04 5.937095156389265993e-02 7.264916017675412149e+03 7.291611951338368272e+03 7.204280027646988856e+03 7.251366825213307493e+03
6.366599999999999682e+02 3.816217089760417852e-05 5.975147691040070402e-02 7.266677116225783720e+03 7.281403791541471037e+03 7.220355028414624030e+03 7.239231948592004301e+03
6.363899999999999864e+02 3.408983717516799101e-04 6.046331676602393485e-02 7.280547345031558507e+03 7.302096929959126101e+03 7.219110950734954713e+03 7.277468832899049630e+03
6.361200000000000045e+02 5.488165277167987517e-05 6.047252664922610210e-02 7.262125784611107520e+03 7.297118831814095756e+03 7.215913592503343352e+03 7.256783334656452098e+03
6.358600000000000136e+02 2.226550129717001997e-04 6.087406191374700182e-02 7.270294287361152783e+03 7.294965572339449864e+03 7.213617011059659490e+03 7.262292789530353730e+03
6.355900000000000318e+02 1.835123373177793003e-04 6.147283509163573717e-02 7.281592575497854341e+03 7.305446114369311545e+03 7.229354657969302025e+03 7.273063935901356672e+03
6.353300000000000409e+02 1.842722770946890725e-04 6.200838654795571420e-02 7.286774016886989557e+03 7.321778429220614271e+03 7.227945308706525793e+03 7.282914214766550685e+03
6.350599999999999454e+02 2.731944644368052987e-04 6.219675006568677750e-02 7.289928216075076307e+03 7.309474398432815178e+03 7.234746816901867533e+03 7.283944690863523647e+03
6.347899999999999636e+02 1.593074554057167700e-04 6.251055609873229502e-02 7.307598322399226163e+03 7.335710619037685319e+03 7.254038401789459385e+03 7.299337837131053675e+03
6.345299999999999727e+02 2.075679457418236134e-04 6.314882280344571996e-02 7.336034336544218604e+03 7.356994053216115390e+03 7.287306332816558097e+03 7.330694281341186979e+03
6.342599999999999909e+02 8.193719102766612301e-05 6.349558962976777077e-02 7.328373190884895848e+03 7.362773690925802839e+03 7.293039343943654785e+03 7.336373307173478679e+03
6.339900000000000091e+02 4.783298480442559471e-05 6.369916548351756136e-02 7.336193726138113561e+03 7.367497163797307621e+03 7.290370821649761638e+03 7.326736091781506730e+03
6.337300000000000182e+02 7.180418193680425094e-05 6.423423987278872871e-02 7.331205912926785459e+03 7.364419066945807572e+03 7.291217275487882944e+03 7.332135881239318223e+03
6.334600000000000364e+02 1.433699633437311369e-04 6.463982676639007385e-02 7.346351192944136528e+03 7.382160526989287064e+03 7.272477863080622228e+03 7.323804575212005147e+03
6.331900000000000546e+02 2.493035148702887459e-04 6.509120431588878708e-02 7.359928662173539124e+03 7.368545448553721144e+03 7.299611157512271348e+03 7.335138830587479788e+03
6.329299999999999500e+02 -2.653558476821636219e-05 6.563143482291912412e-02 7.369034103241595403e+03 7.405937017526558520e+03 7.321378900981516381e+03 7.355361440754720206e+03
6.326599999999999682e+02 9.566079765567003302e-05 6.654177712361492025e-02 7.423545365228012997e+03 7.440328662364644515e+03 7.367867442981093518e+03 7.395173601020850583e+03
6.323899999999999864e+02 9.340502278553759416e-05 6.731633749160945146e-02 7.445194402605045070e+03 7.477902047150190810e+03 7.397668192572098633e+03 7.440388381365758505e+03
6.321299999999999955e+02 1.986507383998779754e-04 6.769357791749712472e-02 7.451766153100589690e+03 7.474402137769789988e+03 7.386521256112896481e+03 7.430594849792339119e+03
6.318600000000000136e+02 3.223905013554944276e-04 6.823409320383259924e-02 7.457208198625442492e+03 7.480608366985127759e+03 7.386209960534120910e+03 7.444577425931293874e+03
6.315900000000000318e+02 1.267682621894897677e-04 6.835284597508449467e-02 7.448625894744973266e+03 7.470526200748874544e+03 7.394339681680758986e+03 7.429778358668889268e+03
6.313200000000000500e+02 1.318162858855899812e-04 6.903937705635444788e-02 7.451688572763280717e+03 7.479354095051758122e+03 7.391989287824988423e+03 7.433950869477846027e+03
6.310599999999999454e+02 2.440447903107287894e-04 6.958044205530111714e-02 7.454641599985819084e+03 7.479345966243658040e+03 7.393078847706925444e+03 7.444337104969180473e+03
6.307899999999999636e+02 1.375109475679158995e-04 7.004306908227703188e-02 7.471754236241691615e+03 7.500969694242566220e+03 7.409621814248881492e+03 7.453775492856537312e+03
6.305199999999999818e+02 1.108386612117629122e-04 7.033908256400334125e-02 7.469702452303924474e+03 7.479067279152943229e+03 7.423933509816471997e+03 7.445169243938892578e+03
6.302500000000000000e+02 2.072051747245234703e-04 7.084986702777895662e-02 7.476006955594974897e+03 7.503400762461244085e+03 7.405283521521963848e+03 7.455066497461625659e+03
6.299800000000000182e+02 2.635296697360588517e-04 7.189910369915086807e-02 7.520758775011477155e+03 7.530664415882626599e+03 7.463173982747194714e+03 7.501607869327254775e+03
6.297200000000000273e+02 1.178050493414556187e-04 7.272816960109450279e-02 7.557099905642259728e+03 7.597276086843958183e+03 7.492924091445487647e+03 7.545961954418026835e+03
6.294500000000000455e+02 1.630921042943593796e-04 7.354936361603396644e-02 7.593271121011589457e+03 7.609991711036886045e+03 7.531298775441641737e+03 7.565668877160306693e+03
6.291799999999999500e+02 4.670626773166204550e-04 7.392265483050466934e-02 7.602855856541219509e+03 7.610675134096886723e+03 7.519891996374315568e+03 7.578072722593597973e+03
6.289099999999999682e+02 3.663625371553057091e-04 7.460266324527271842e-02 7.612889780500551751e+03 7.625078459276195645e+03 7.543864762651525780e+03 7.595666647448011645e+03
6.286399999999999864e+02 7.587595138568346506e-05 7.486700487283444450e-02 7.612322923352456201e+03 7.629381127829196885e+03 7.548453832172105649e+03 7.573578319385907889e+03
6.283799999999999955e+02 2.620090774507482395e-04 7.535512342216223181e-02 7.596536640651605012e+03 7.617756753066500096e+03 7.539861806251574308e+03 7.589419335866484289e+03
6.281100000000000136e+02 2.585048385749658725e-04 7.617196856541540162e-02 7.627473807310575467e+03 7.633666328927814902e+03 7.564494544905461225e+03 7.598619291689821694e+03
6.278400000000000318e+02 1.015376095615189503e-04 7.710133108379807476e-02 7.654353356633674593e+03 7.678485022282709906e+03 7.587628641778961537e+03 7.622705270536577700e+03
6.275700000000000500e+02 2.925509820639185586e-04 7.718598937430863616e-02 7.649712276038117125e+03 7.662752007353378758e+03 7.584908762834998925e+03 7.629428249547709129e+03
6.272999999999999545e+02 2.157561375108113576e-04 7.789378056924357863e-02 7.648533416449148717e+03 7.663366076629669806e+03 7.588415200850226029e+03 7.626612582377052604e+03
6.270299999999999727e+02 2.714138747632932871e-05 7.816290169851013159e-02 7.636665532267086746e+03 7.678298647975315362e+03 7.569633597541890595e+03 7.614277913442851059e+03
6.267599999999999909e+02 1.602161778607533323e-04 7.867539910556813065e-02 7.642663664169670483e+03 7.658567955218500174e+03 7.562751119801368986e+03 7.595993695354251031e+03
6.264900000000000091e+02 2.020463203066554902e-04 7.940986970220674512e-02 7.627937326781817319e+03 7.661594386827756352e+03 7.562442507232966818e+03 7.617801223756400759e+03
6.262300000000000182e+02 5.037099035821935222e-04 7.936081779547352055e-02 7.633521817414166435e+03 7.630155724553464097e+03 7.534092612913401354e+03 7.585101866264054479e+03
6.259600000000000364e+02 9.623210487844763815e-05 7.993260458569584337e-02 7.618849180718942080e+03 7.648724484754693549e+03 7.557029287519423633e+03 7.597251017195261738e+03
6.256900000000000546e+02 2.687710604769607929e-04 8.090438581335326895e-02 7.661424682317065162e+03 7.673460366361920933e+03 7.582610364216878224e+03 7.623764638692837252e+03
6.254199999999999591e+02 2.698089713741855852e-04 8.153535038806919433e-02 7.679537542833524640e+03 7.711569658156487094e+03 7.601337682348720591e+03 7.662419165413965857e+03
6.251499999999999773e+02 4.312481789436171551e-04 8.262494848091268829e-02 7.729116461377591804e+03 7.735350248220118374e+03 7.643142151174412902e+03 7.696129339335889199e+03
6.248799999999999955e+02 9.151582067189753880e-05 8.362971129558426087e-02 7.759640174634078903e+03 7.790867138011659335e+03 7.680792092105685697e+03 7.721777481538761094e+03
6.246100000000000136e+02 -6.841756423264878169e-05 8.418821170743344406e-02 7.765843219261998456e+03 7.809054038455103182e+03 7.704801429498245852e+03 7.740593523709401779e+03
6.243400000000000318e+02 1.817110415844891435e-04 8.456517357981503669e-02 7.776188517231744299e+03 7.800601920946375685e+03 7.695286652794427027e+03 7.739308694599003502e+03
6.240700000000000500e+02 3.742228961555735457e-05 8.519969937062306375e-02 7.779559406937009044e+03 7.811182051668423810e+03 7.705168431216386125e+03 7.740808707040726404e+03
6.237999999999999545e+02 2.197297016839738608e-04 8.607624332732445593e-02 7.796484136424575809e+03 7.832511772560314057e+03 7.720800181376836917e+03 7.780543851371712663e+03
6.235299999999999727e+02 1.528325330828749786e-04 8.681672035155396649e-02 7.831823443955515359e+03 7.867266258712247691e+03 7.749123542856474160e+03 7.801184234129183096e+03
6.232599999999999909e+02 2.219008423368248027e-04 8.760831451406644876e-02 7.861967908060537411e+03 7.883942150621724068e+03 7.788243674142231612e+03 7.834272560927205632e+03
6.229900000000000091e+02 3.789298985516142081e-04 8.836488437441207544e-02 7.898963489964467044e+03 7.911074869338732242e+03 7.810667627429500499e+03 7.863801420813373625e+03
6.227200000000000273e+02 1.578333332922569031e-04 8.947539719549398030e-02 7.929348476526485683e+03 7.953991599196652714e+03 7.853072144452160501e+03 7.894795950031278153e+03
6.224500000000000455e+02 1.792432303794815420e-04 9.022718428029034843e-02 7.951618099119463295e+03 7.973935408275493501e+03 7.882969534113196460e+03 7.924602409088479362e+03
6.221799999999999500e+02 1.014977753350111673e-04 9.085970132639692443e-02 7.974116447596014950e+03 8.011326205726293665e+03 7.888077041954424203e+03 7.936253886691521984e+03
6.219099999999999682e+02 4.062759044609017315e-04 9.120442114244471654e-02 7.990001222280432557e+03 8.027935480400031338e+03 7.894511538048339389e+03 7.976266404685405178e+03
6.216399999999999864e+02 1.510473289516880925e-04 9.193249747505155556e-02 8.027431485484224140e+03 8.056557262455712589e+03 7.951861901990631850e+03 7.997256130964213298e+03
6.213700000000000045e+02 3.732517116536442255e-04 9.283046157725433067e-02 8.066705857183414992e+03 8.079702909504370837e+03 7.972313123660511337e+03 8.025745449868886681e+03
6.211000000000000227e+02 2.274032035642599219e-04 9.347354538889007802e-02 8.085447237840352500e+03 8.104085768810698937e+03 7.988448122438339851e+03 8.031763018355341956e+03
6.208300000000000409e+02 2.849521424501196714e-04 9.352614468261083447e-02 8.067338530109166641e+03 8.085535042168966356e+03 7.977403251079796064e+03 8.026363650434940610e+03
6.205499999999999545e+02 4.362929517506292793e-04 9.411335456753135154e-02 8.073795020729306998e+03 8.075752778978756396e+03 7.977734349289656166e+03 8.026808822742521443e+03
6.202799999999999727e+02 3.238802027004149611e-04 9.459926602249006666e-02 8.077801654760320162e+03 8.077931847389134418e+03 7.980547761036314114e+03 8.015699770816075215e+03
6.200099999999999909e+02 3.782853827759598145e-04 9.504657206213713849e-02 8.052749761235068036e+03 8.090534152800869379e+03 7.959781979925401174e+03 8.038337158266670485e+03
6.197400000000000091e+02 4.693417967316836027e-05 9.569894630401286351e-02 8.045397336460946462e+03 8.092876164267812783e+03 7.970621416917709212e+03 8.023275048845213860e+03
6.194700000000000273e+02 5.190889406636618872e-04 9.654650336079002859e-02 8.108337052045751079e+03 8.096036979870991672e+03 7.996600606921352664e+03 8.040362968974709474e+03
6.192000000000000455e+02 3.289392768193272697e-04 9.754746507721313853e-02 8.111731552768532310e+03 8.124406941699127856e+03 8.021322401110498504e+03 8.069437142765416866e+03
6.189299999999999500e+02 3.705754775761345042e-04 9.823673038359327647e-02 8.115590042379264560e+03 8.140002299354478055e+03 8.025949268089324505e+03 8.090402793119123089e+03
6.186599999999999682e+02 1.407172752581913771e-04 9.887444269244252681e-02 8.134425585648315973e+03 8.154723832814373054e+03 8.068488604408259562e+03 8.103913570799976696e+03
6.183899999999999864e+02 3.804150306989890280e-04 9.997004428969512302e-02 8.193215160311867294e+03 8.211250457991583971e+03 8.097070156134388526e+03 8.156236312551299307e+03
6.181100000000000136e+02 -2.980723545878992124e-05 1.005150056657120039e-01 8.203093533262745041e+03 8.244910934002245995e+03 8.124913175358460649e+03 8.163483883493962821e+03
6.178400000000000318e+02 1.978341628241948316e-04 1.016099617678411782e-01 8.261902915255248445e+03 8.285364602768988334e+03 8.171314732910528619e+03 8.216152624603453660e+03
6.175700000000000500e+02 1.117938697686074023e-04 1.029564097078479318e-01 8.312964650052867000e+03 8.333358788654617456e+03 8.233479802169111281e+03 8.265901253279591401e+03
6.172999999999999545e+02 3.253600332289744378e-04 1.032933420603688035e-01 8.339010217743059911e+03 8.339010217743059911e+03 8.239088577116403030e+03 8.274401198803834632e+03
6.170299999999999727e+02 3.089049510949038791e-04 1.040085507704672091e-01 8.350295409307749651e+03 8.376977012332290542e+03 8.241083945947497341e+03 8.301117552752713891e+03
6.167599999999999909e+02 5.233954520420559808e-04 1.048399621176449720e-01 8.373961020651877334e+03 8.381808421102305147e+03 8.269459804653673928e+03 8.333808488347185630e+03
6.164800000000000182e+02 7.640615904694152399e-04 1.056031646017448894e-01 8.388317047884545900e+03 8.381141413113044109e+03 8.271028035892195476e+03 8.346437434036330160e+03
6.162100000000000364e+02 2.476346000710488346e-04 1.061445155164229825e-01 8.367620546119611390e+03 8.393468584626896700e+03 8.267345743468233195e+03 8.319951047967984778e+03
6.159400000000000546e+02 3.580470351974959146e-04 1.064909284954733554e-01 8.375708463044014934e+03 8.378686469701355236e+03 8.260213596159350345e+03 8.301905689362110934e+03
6.156699999999999591e+02 2.768902678198064933e-04 1.067377098733628543e-01 8.351199275057066188e+03 8.360484403501492125e+03 8.252544785335045162e+03 8.291619700872002795e+03
6.153899999999999864e+02 6.329849078039177139e-04 1.072112406556830488e-01 8.353982502166172708e+03 8.342548897523667620e+03 8.235278561832754349e+03 8.292318117577384328e+03
6.151200000000000045e+02 2.899944817116729533e-04 1.082901189656298446e-01 8.374550587132816872e+03 8.387007174116268288e+03 8.263468651661823969e+03 8.307387752160180753e+03
6.148500000000000227e+02 3.912781031014236151e-04 1.090139627309950343e-01 8.404957110525027019e+03 8.396856380819015612e+03 8.301190620481367660e+03 8.335265118451094168e+03
6.145800000000000409e+02 3.413850115402699724e-04 1.099461688302088014e-01 8.432232968211526895e+03 8.432232968211526895e+03 8.336795597974094562e+03 8.373759869577526842e+03
6.142999999999999545e+02 4.882730563806835476e-04 1.109668081798919348e-01 8.478636936364584471e+03 8.476572029428471069e+03 8.361582524423663926e+03 8.412301801041945509e+03
6.140299999999999727e+02 2.679521169002207982e-04 1.119507763449309468e-01 8.513621141071827878e+03 8.503299410836842071e+03 8.396985589416492076e+03 8.415693725467403056e+03
6.137599999999999909e+02 2.810782215529191125e-04 1.122796877886270001e-01 8.467163447959199402e+03 8.494657158267418708e+03 8.376716849562062635e+03 8.434659201660228064e+03
6.134900000000000091e+02 7.364465838343372964e-04 1.131192508021408999e-01 8.502870247822380406e+03 8.483655590297697927e+03 8.376565899026802072e+03 8.436899923654304075e+03
6.132100000000000364e+02 3.271775308746436173e-04 1.134837904784348345e-01 8.481674591434810281e+03 8.507639031922515642e+03 8.378072636779430468e+03 8.439338484038598835e+03
6.129400000000000546e+02 6.426771742523066213e-04 1.141503216803003568e-01 8.504054080068806797e+03 8.516819288312804929e+03 8.366700439363392434e+03 8.448908380454737198e+03
6.126699999999999591e+02 4.618044920860075878e-04 1.151558385582567429e-01 8.530340841661629383e+03 8.521029495736403987e+03 8.418222032507203039e+03 8.458783785989691751e+03
6.123899999999999864e+02 2.387578884787239469e-04 1.158279113688637646e-01 8.529106804101160378e+03 8.556893062743249175e+03 8.422932705711891685e+03 8.476593324465651676e+03
6.121200000000000045e+02 4.535291935094903199e-04 1.167889887981236746e-01 8.558243101491423658e+03 8.569322804915922461e+03 8.441715186164796251e+03 8.501825761065525512e+03
6.118500000000000227e+02 2.523189258226026291e-04 1.177929979485291268e-01 8.577951666566945278e+03 8.602285377666223212e+03 8.478068789593999099e+03 8.529666449254769759e+03
6.115700000000000500e+02 2.878148472303600929e-04 1.185042863849448125e-01 8.603397703605967763e+03 8.611414121385494582e+03 8.492185812505858848e+03 8.531377188316881075e+03
6.112999999999999545e+02 6.373091005246705847e-04 1.190703142891331862e-01 8.628427481138609437e+03 8.611758985886603114e+03 8.503222906115894148e+03 8.555391479042025821e+03
6.110299999999999727e+02 2.605892954137983852e-04 1.205992211689441707e-01 8.675513063661135675e+03 8.683419369663413818e+03 8.558193684272491737e+03 8.594282145540955753e+03
6.107500000000000000e+02 5.307907525018198134e-04 1.218077557853941562e-01 8.724597439280545586e+03 8.726258756189783526e+03 8.588880627156568153e+03 8.647921274238751721e+03
6.104800000000000182e+02 7.516540195210970159e-05 1.226194681522523311e-01 8.729964675926134078e+03 8.745544320911110844e+03 8.630357109628741455e+03 8.654109683130427584e+03
6.102100000000000364e+02 3.813830240243058778e-04 1.233522336944652409e-01 8.758758908475219869e+03 8.757097220198142168e+03 8.652027392216783483e+03 8.691652266516322925e+03
6.099299999999999500e+02 3.240355823099638354e-04 1.247655020211390631e-01 8.805678114114161872e+03 8.793683885038699373e+03 8.676038361553844879e+03 8.699006034251538949e+03
6.096599999999999682e+02 4.588992403271481817e-04 1.251679909246314892e-01 8.791846110824360949e+03 8.790318864829429003e+03 8.666230127741215256e+03 8.714211106081991602e+03
6.093799999999999955e+02 4.265143743642181356e-04 1.264528231786408718e-01 8.818009389218765136e+03 8.817628300606931589e+03 8.689836586105382594e+03 8.735567219525421024e+03
6.091100000000000136e+02 4.479410095925434880e-04 1.268278327986680498e-01 8.826274502921147359e+03 8.811941811199560107e+03 8.698421819245395454e+03 8.732541235821563532e+03
6.088400000000000318e+02 6.441162265047667900e-04 1.274540506739751944e-01 8.831938058716663363e+03 8.817005991620229906e+03 8.691475393656981396e+03 8.746141944382912698e+03
6.085599999999999454e+02 4.938296778082436594e-04 1.287623417881272325e-01 8.873757371990517640e+03 8.868436614065387403e+03 8.731363755137057524e+03 8.779377261175724925e+03
6.082899999999999636e+02 5.358126523760484584e-04 1.298209399942347186e-01 8.899850819870542182e+03 8.884755361731677112e+03 8.783526995388703654e+03 8.826403170606654385e+03
6.080099999999999909e+02 4.601195427100464893e-04 1.309686009746048874e-01 8.926820856019865460e+03 8.920485913532944323e+03 8.801262295929092943e+03 8.844593302539631622e+03
6.077400000000000091e+02 2.795983316273699761e-04 1.315428854775914647e-01 8.928061488229090173e+03 8.962404572973238828e+03 8.802348056250504669e+03 8.866852226489518216e+03
6.074600000000000364e+02 5.777932619867903914e-04 1.332998750794818499e-01 9.014274198256463933e+03 8.964866337316530917e+03 8.875678813978805920e+03 8.888600869916941519e+03
6.071900000000000546e+02 4.172773345173119318e-04 1.336188214640992300e-01 8.979609872677297972e+03 8.995550008545957098e+03 8.855884056172952114e+03 8.916861401321310041e+03
6.069099999999999682e+02 6.237042203277999401e-04 1.348092950645837229e-01 9.016963719090612358e+03 8.988967775681503554e+03 8.881776100466446223e+03 8.921121750663032799e+03
6.066399999999999864e+02 5.532999020088885233e-04 1.347425350852724246e-01 8.993906954412655978e+03 8.989377793569454298e+03 8.856522408835515307e+03 8.911753009117901456e+03
6.063600000000000136e+02 3.801089550166072864e-04 1.357951842059132441e-01 9.000651885182507613e+03 8.972137147662753705e+03 8.877088022596908559e+03 8.889719551059606601e+03
6.060900000000000318e+02 6.657834378027700350e-04 1.364588774936794646e-01 9.011331620834669593e+03 8.995595012227491679e+03 8.859460858403484963e+03 8.915538138281446663e+03
6.058099999999999454e+02 4.269909117285265818e-04 1.374381283494968131e-01 9.023632368118025624e+03 9.018893982274003065e+03 8.885221623726860344e+03 8.926620152679894090e+03
6.055399999999999636e+02 5.556542621372403436e-04 1.382559459536917557e-01 9.049967434279844383e+03 9.018301960634904390e+03 8.920562860880445442e+03 8.948986986829446323e+03
6.052599999999999909e+02 4.705803300283578974e-04 1.397817756225935570e-01 9.100550317669281867e+03 9.075451035107069401e+03 8.968310814020607722e+03 8.994034456845563909e+03
6.049900000000000091e+02 4.406942636466237308e-04 1.419159456600418423e-01 9.169520098389102714e+03 9.160757536691826317e+03 9.025688907100940924e+03 9.064494537474596655e+03
6.047100000000000364e+02 2.501175686902503315e-04 1.426133090510992019e-01 9.173646774002889288e+03 9.164137551781548609e+03 9.065416810562635874e+03 9.083058920210120050e+03
6.044400000000000546e+02 4.714406503420239935e-04 1.435935491253715612e-01 9.204663313865496093e+03 9.214180284070020207e+03 9.065039343101747363e+03 9.125522193217344466e+03
6.041599999999999682e+02 5.295824052337798132e-04 1.448848069574675268e-01 9.254163162703540365e+03 9.236249858713466892e+03 9.113111552264226702e+03 9.152320392466273915e+03
6.038899999999999864e+02 3.617960305068417936e-04 1.462600997704747718e-01 9.275027665030645949e+03 9.285914582108016475e+03 9.135750208627037864e+03 9.185804999787364068e+03
6.036100000000000136e+02 4.743405252234092679e-04 1.477217964797573335e-01 9.335882265738231581e+03 9.321728829243224027e+03 9.182699497301107840e+03 9.219773985819007066e+03
6.033400000000000318e+02 5.481987146466743696e-04 1.488493224921411950e-01 9.369939983604444933e+03 9.354629624154109479e+03 9.226750474318943816e+03 9.270548141926865355e+03
6.030599999999999454e+02 4.707418758022852926e-04 1.505956415053909536e-01 9.443012095263286028e+03 9.410309458671452376e+03 9.293586201912909019e+03 9.311698431409924524e+03
6.027899999999999636e+02 6.427847640858035030e-04 1.524553607126585275e-01 9.496359868376557642e+03 9.475064756416528326e+03 9.339355670138709684e+03 9.387490183563153550e+03
6.025099999999999909e+02 3.083109662430404477e-04 1.533668187990796516e-01 9.519998582752810762e+03 9.528326877997782503e+03 9.368575032844224552e+03 9.410216509069085077e+03
6.022300000000000182e+02 3.753954933689800490e-04 1.549989993620063677e-01 9.570611173886438337e+03 9.562160581521515269e+03 9.414086022768975454e+03 9.446248725053384987e+03
6.019600000000000364e+02 4.414731444562898185e-04 1.551081145615877399e-01 9.547760583785398921e+03 9.538220104094009002e+03 9.390342668877474352e+03 9.428504587643032210e+03
6.016799999999999500e+02 5.591588591231008145e-04 1.557151253254204781e-01 9.544635628011583321e+03 9.513178026935742309e+03 9.382853679621535775e+03 9.411814645691360056e+03
6.014099999999999682e+02 7.092010910810365000e-04 1.567357813979030068e-01 9.570455361316478957e+03 9.499749361924843470e+03 9.413732028157906825e+03 9.419582700642777127e+03
6.011299999999999955e+02 7.445735078109001564e-05 1.570692409217071261e-01 9.529314242718983223e+03 9.536763578309295553e+03 9.401682292938321552e+03 9.417201742084804209e+03
6.008500000000000227e+02 6.061129405942735976e-04 1.589302181077341114e-01 9.585180312567908913e+03 9.562729388133740940e+03 9.437946902052119185e+03 9.480988177072322287e+03
6.005800000000000409e+02 3.793467903769049527e-04 1.599365171541323183e-01 9.631795885300713053e+03 9.604627023016540988e+03 9.463820362320031563e+03 9.477714940291845778e+03
6.002999999999999545e+02 6.245324608747935321e-04 1.616346475429738250e-01 9.669795890460394730e+03 9.641636976421827057e+03 9.504935992851329502e+03 9.544259234041754098e+03
6.000199999999999818e+02 3.949523189111890783e-04 1.617594302872151502e-01 9.645554303401162542e+03 9.636046306353746331e+03 9.481448743972377997e+03 9.514664993397767830e+03
5.997500000000000000e+02 3.308913434022597399e-04 1.626016510014006433e-01 9.648124767717697978e+03 9.642338232094871273e+03 9.493488837031121875e+03 9.523406457378923733e+03
5.994700000000000273e+02 5.189199472190468608e-04 1.642128445929864622e-01 9.665256531155981065e+03 9.647351321812757305e+03 9.525203455334329192e+03 9.563344004003798545e+03
5.991900000000000546e+02 5.100622850773883820e-04 1.651332020569553916e-01 9.689525575890496839e+03 9.701314664458554034e+03 9.535039394446568622e+03 9.601967032671482229e+03
5.989199999999999591e+02 3.084560139224716037e-04 1.667326488369120507e-01 9.766137576386847286e+03 9.727605117613909897e+03 9.598631824077740021e+03 9.593355086092911733e+03
5.986399999999999864e+02 5.760790063017892345e-04 1.675803671829437791e-01 9.759554365550215152e+03 9.758080483692845519e+03 9.608972769122268801e+03 9.669770395738771185e+03
5.983600000000000136e+02 4.116216678487319728e-04 1.691725492391257524e-01 9.831027327597244948e+03 9.807805879557303342e+03 9.657419358917684804e+03 9.678674970086520261e+03
5.980900000000000318e+02 4.087917068537611615e-04 1.713846505926739650e-01 9.909276615563618179e+03 9.869591689998507718e+03 9.747455785541913428e+03 9.752015854628587476e+03
5.978099999999999454e+02 3.759960499075414475e-04 1.722581687012972596e-01 9.916170995007640158e+03 9.912846973741961847e+03 9.742336994002613210e+03 9.779639899317431627e+03
5.975299999999999727e+02 5.670338624249022077e-04 1.739690228915452552e-01 9.970004757289407280e+03 9.934297335222347101e+03 9.804149938239996118e+03 9.829760778894991745e+03
5.972599999999999909e+02 6.996245736340941457e-04 1.752911482146598809e-01 9.995217573451744101e+03 9.977353350447016055e+03 9.831359527960108608e+03 9.889141049265053880e+03
5.969800000000000182e+02 4.084002168646014785e-04 1.767856627480509923e-01 1.004372309516772475e+04 1.001113077526496090e+04 9.876333859742584536e+03 9.887894909066584660e+03
5.967000000000000455e+02 2.761294934577658718e-04 1.778602771709182351e-01 1.006912323591419772e+04 1.004147465061403454e+04 9.902371545903877632e+03 9.904583432727891704e+03
5.964199999999999591e+02 4.586814015092500639e-04 1.800676363582742745e-01 1.013536547770164907e+04 1.009996409926545493e+04 9.956145999368409321e+03 9.970404887905209762e+03
5.961499999999999773e+02 4.318247672542152712e-04 1.807452557758353895e-01 1.014506423051676575e+04 1.013103675474683951e+04 9.974027464550117656e+03 1.000675824134661161e+04
5.958700000000000045e+02 9.158107190241982290e-04 1.826747485721582076e-01 1.022926898570316916e+04 1.015849821328099461e+04 1.002704919598206834e+04 1.005523442534672540e+04
5.955900000000000318e+02 6.875402955475443849e-04 1.844944511520835162e-01 1.025451913718355172e+04 1.023519583576201876e+04 1.006116304461522304e+04 1.011617906840773867e+04
5.953099999999999454e+02 4.697158740110419237e-04 1.856505422935642857e-01 1.026397535135210273e+04 1.025317672109112573e+04 1.008641151058352261e+04 1.012641552723214591e+04
5.950399999999999636e+02 4.975516015600880320e-04 1.861947354375599606e-01 1.029120372917098030e+04 1.023820108605451060e+04 1.010367474705912718e+04 1.010453160272151581e+04
5.947599999999999909e+02 7.205003338034906028e-04 1.880585358376071770e-01 1.034297527091797565e+04 1.028412303466701815e+04 1.012050893388634358e+04 1.013943444554380949e+04
5.944800000000000182e+02 6.082344012288046610e-04 1.890143443585993455e-01 1.033516676035653290e+04 1.029845191933179194e+04 1.015354417468929387e+04 1.018257451410420435e+04
5.942000000000000455e+02 6.301262349930070996e-04 1.904315396606123534e-01 1.038582256704548308e+04 1.033107563318223947e+04 1.019256223258391947e+04 1.020585269091597729e+04
5.939199999999999591e+02 6.026928058308819985e-04 1.917122039600243910e-01 1.040888650070302720e+04 1.035336010016582441e+04 1.022745155157927366e+04 1.023707125693550006e+04
5.936499999999999773e+02 1.010949057850002702e-03 1.931176434785504825e-01 1.044975762220853903e+04 1.038051370399580992e+04 1.022987781174355950e+04 1.026984491541371244e+04
5.933700000000000045e+02 6.945243755482985882e-04 1.944439665581553511e-01 1.049963374697532890e+04 1.043142272569023226e+04 1.027676244213472273e+04 1.028357138543590918e+04
5.930900000000000318e+02 8.247042445743285599e-04 1.966961432178574443e-01 1.056646236490393312e+04 1.048235847766545157e+04 1.033578436204463287e+04 1.034076739582610026e+04
5.928099999999999454e+02 4.957707681172907792e-04 1.979923361727393416e-01 1.056254842772749726e+04 1.054164572589732779e+04 1.036372970566844924e+04 1.039642055911214266e+04
5.925299999999999727e+02 4.732625431592882813e-04 1.998688153841405024e-01 1.063082729631620532e+04 1.058207880475909769e+04 1.045460149933726098e+04 1.045716079514400917e+04
5.922599999999999909e+02 6.893548271154658399e-04 2.022284725809469497e-01 1.070482877140933670e+04 1.064324439062577585e+04 1.051605130318566989e+04 1.052885597641789536e+04
5.919800000000000182e+02 9.227097509144822516e-04 2.031661180500387576e-01 1.070319029225248960e+04 1.064139302077676984e+04 1.051051392716021655e+04 1.054839359061880896e+04
5.917000000000000455e+02 5.361983211963073899e-04 2.032282633257803950e-01 1.069758728644176517e+04 1.064361895929481580e+04 1.049804968225944140e+04 1.050204285444744346e+04
5.914199999999999591e+02 9.470043657169563813e-04 2.048920647019523145e-01 1.075031739479483804e+04 1.066838470225501078e+04 1.051272465309981817e+04 1.053311732620619478e+04
5.911399999999999864e+02 9.206772527522510486e-04 2.062992781432741451e-01 1.077175998416922812e+04 1.069741464533715043e+04 1.054703703940127889e+04 1.057209997372392354e+04
5.908600000000000136e+02 9.252007013146369436e-04 2.086154177128733966e-01 1.082903449212532905e+04 1.074817673722390828e+04 1.062176871205015414e+04 1.064092874637105706e+04
5.905800000000000409e+02 7.961024342460999367e-04 2.094701187507038709e-01 1.086229059674603923e+04 1.078702246663778715e+04 1.066221993308750643e+04 1.067297252310297154e+04
5.902999999999999545e+02 7.653922292561470995e-04 2.126775881995930650e-01 1.098852373952484777e+04 1.089332208548710332e+04 1.075657568929293302e+04 1.074410015447628211e+04
5.900299999999999727e+02 7.556437698402273346e-04 2.148880195747726318e-01 1.103053763264488043e+04 1.097367480715523197e+04 1.082799419227896942e+04 1.085278055210779348e+04
5.897500000000000000e+02 5.522393650518399354e-04 2.162493467209614106e-01 1.108168660582079610e+04 1.100594592757995815e+04 1.087012249977306783e+04 1.085397905393006840e+04
5.894700000000000273e+02 4.779573219308049219e-04 2.179827741318444145e-01 1.113231827200486987e+04 1.107736667473348461e+04 1.091299818024031447e+04 1.090959409899341517e+04
5.891900000000000546e+02 7.605179430743209436e-04 2.199183227543483055e-01 1.118664735677748649e+04 1.110179688456338226e+04 1.097634461045886201e+04 1.097367024027446496e+04
5.889099999999999682e+02 9.816200477172458416e-04 2.208535936037256953e-01 1.121504907465593533e+04 1.112698420457502834e+04 1.096820057518673093e+04 1.098615319332994477e+04
5.886299999999999955e+02 7.671472586956541240e-04 2.221816405400129368e-01 1.123695200089305581e+04 1.114101927686592171e+04 1.100988299332820498e+04 1.099681775474695678e+04
5.883500000000000227e+02 7.515477336462692568e-04 2.242021307791051410e-01 1.127091450786287533e+04 1.121337708708375430e+04 1.106063037634170905e+04 1.108437213312635686e+04
5.880700000000000500e+02 7.132539387157260918e-04 2.248338584522329708e-01 1.130277264638290035e+04 1.121097163580393135e+04 1.108421609023507699e+04 1.106946019657152829e+04
5.877899999999999636e+02 8.686245873735534652e-04 2.264435895955709266e-01 1.133074044615835737e+04 1.124332212749127211e+04 1.109911204593839466e+04 1.110550262647543605e+04
5.875099999999999909e+02 6.995364195403344990e-04 2.289110552457906400e-01 1.141835038168833671e+04 1.131280514495570060e+04 1.119903874430803444e+04 1.116917657538138883e+04
5.872300000000000182e+02 8.264821868860990637e-04 2.309270648815657800e-01 1.148917568827694595e+04 1.137809132668832171e+04 1.125561990949519168e+04 1.123393604829086871e+04
5.869500000000000455e+02 8.797458809304064490e-04 2.323170900258289262e-01 1.150107929950012294e+04 1.142182400226316531e+04 1.125715179169308794e+04 1.127297868794010174e+04
5.866699999999999591e+02 7.232689694120028210e-04 2.335961826306228173e-01 1.153592960967749241e+04 1.143209032357858814e+04 1.130630126968642071e+04 1.128073340830086090e+04
5.863899999999999864e+02 9.802569852286099460e-04 2.362497685314511875e-01 1.163910075674600739e+04 1.151323146505183468e+04 1.138071201865720286e+04 1.136088246645946674e+04
5.861100000000000136e+02 6.636403873341642631e-04 2.383502276991792679e-01 1.166287921417801954e+04 1.156937295858957805e+04 1.145953637375865219e+04 1.143776260143534091e+04
5.858300000000000409e+02 1.224005907633759398e-03 2.399897805268680906e-01 1.175287450273126888e+04 1.159547640971999317e+04 1.148570876881812183e+04 1.146056375856747400e+04
5.855599999999999454e+02 4.085727397000012335e-04 2.422319231609023626e-01 1.178472344398756468e+04 1.167641130808178605e+04 1.158080618253366811e+04 1.151666603501404461e+04
5.852799999999999727e+02 1.082358778615729461e-03 2.452919167799125777e-01 1.192874916945140649e+04 1.177430341252434664e+04 1.164559861508512768e+04 1.160807995243539153e+04
5.850000000000000000e+02 9.619767209276309811e-04 2.478384185936968742e-01 1.199070734536931377e+04 1.184813735615328551e+04 1.172610814117213158e+04 1.168757899660138719e+04
5.847100000000000364e+02 7.862854213176840397e-04 2.490055896797660206e-01 1.199859266270686567e+04 1.190772003801059873e+04 1.174835840701714915e+04 1.174239755211739430e+04
5.844299999999999500e+02 6.711734392380667687e-04 2.520986397702991710e-01 1.208362515123809499e+04 1.198726237222631062e+04 1.183074880429796394e+04 1.180681000547662734e+04
5.841499999999999773e+02 7.245789326615972858e-04 2.534060465362428793e-01 1.213067837960787620e+04 1.199671282131835324e+04 1.187488182446809878e+04 1.181918418746185671e+04
5.838700000000000045e+02 8.457318548267316006e-04 2.549586530818868102e-01 1.214411505614530688e+04 1.202044740381987322e+04 1.189956287869941480e+04 1.186749641307687125e+04
5.835900000000000318e+02 1.094343285258051997e-03 2.560065065984430399e-01 1.219291366568150625e+04 1.202868307654288219e+04 1.191372166414584353e+04 1.186771294762980506e+04
5.833099999999999454e+02 8.185243905328355067e-04 2.578561263805795867e-01 1.221335067163208259e+04 1.206771004570644254e+04 1.195625283941954513e+04 1.189932059473952359e+04
5.830299999999999727e+02 5.968797771066663722e-04 2.592873013463625753e-01 1.223646290011487690e+04 1.212809036901761829e+04 1.198949394313656740e+04 1.194482037753980876e+04
5.827500000000000000e+02 1.040094753100519317e-03 2.619368658057057431e-01 1.232254785574088237e+04 1.216131151039674842e+04 1.206745751833076065e+04 1.201944759162008086e+04
5.824700000000000273e+02 1.269709673967196013e-03 2.635684132491677989e-01 1.234256351315012216e+04 1.223440083387227241e+04 1.205893693193265062e+04 1.208778031307341007e+04
5.821900000000000546e+02 9.102215100531156405e-04 2.651632746353911885e-01 1.240556606408414882e+04 1.224356650724033352e+04 1.213916679282987570e+04 1.207676696352707222e+04
5.819099999999999682e+02 8.464198769035142676e-04 2.665216610112987050e-01 1.242673272194221317e+04 1.228772587567940718e+04 1.215950404335078383e+04 1.211037231320617138e+04
5.816299999999999955e+02 8.296610981717672485e-04 2.687361524703941740e-01 1.245502743249625200e+04 1.234972986173444224e+04 1.220135601202462021e+04 1.218580068907117129e+04
5.813500000000000227e+02 9.953353568228702659e-04 2.701602367146221928e-01 1.252780344637851522e+04 1.235349111404541145e+04 1.224484438635833976e+04 1.217798486162783411e+04
5.810700000000000500e+02 8.407808360536620212e-04 2.734669599335265433e-01 1.259514784631518887e+04 1.247674317090115437e+04 1.232604631128329129e+04 1.229734214754655477e+04
5.807899999999999636e+02 4.797526504423594348e-04 2.757456822635991345e-01 1.268135223244359622e+04 1.253269580619827502e+04 1.243558959227996093e+04 1.233968222050878649e+04
5.805099999999999909e+02 6.254420065750759122e-04 2.783008740574359208e-01 1.272050862709817011e+04 1.263291338799071127e+04 1.247452199672790994e+04 1.245412310542891282e+04
5.802200000000000273e+02 9.860304183051135738e-04 2.808827291781564317e-01 1.282457725871548246e+04 1.267813412640892238e+04 1.255329735788529797e+04 1.251368569094991653e+04
5.799400000000000546e+02 9.882694784363787923e-04 2.834815718594727585e-01 1.291024380437127002e+04 1.275384349735717296e+04 1.264075404459313540e+04 1.259022471463473448e+04
5.796599999999999682e+02 1.002938737461481948e-03 2.846213153497224591e-01 1.293220817215598072e+04 1.276550345770455897e+04 1.265756515338349345e+04 1.259999805774559354e+04
5.793799999999999955e+02 1.283778386604837946e-03 2.853757018571174697e-01 1.294174804703564587e+04 1.277086439322898877e+04 1.264180540993444993e+04 1.261073565469687674e+04
5.791000000000000227e+02 8.480409772924377230e-04 2.876850276355195635e-01 1.298999938541312076e+04 1.282211763350264846e+04 1.270305256122571882e+04 1.262685091496848327e+04
5.788200000000000500e+02 9.147654245665418635e-04 2.889478061419397115e-01 1.299057559708420013e+04 1.287993144189335544e+04 1.270147312706941193e+04 1.268957590608115061e+04
5.785399999999999636e+02 1.325756795507423372e-03 2.913241801854666857e-01 1.309591928716226721e+04 1.287602955507613297e+04 1.280233677999861720e+04 1.272507822548186778e+04
5.782599999999999909e+02 1.425364534960413135e-03 2.934273447782854705e-01 1.313298605623438925e+04 1.297136393120969660e+04 1.281330700011937188e+04 1.280498821427251278e+04
5.779700000000000273e+02 1.198386760505843482e-03 2.952696770090326162e-01 1.318759635706727568e+04 1.301190419207979176e+04 1.287419952222473694e+04 1.282671515330920010e+04
5.776900000000000546e+02 1.147357933609079259e-03 2.982065816093118493e-01 1.326260491276419998e+04 1.308790931041865042e+04 1.296906876460535022e+04 1.291915573536376542e+04
5.774099999999999682e+02 1.699409844107143590e-03 3.000468513567633444e-01 1.333026588905582503e+04 1.314487572424413702e+04 1.298325352928010034e+04 1.298087673229533539e+04
5.771299999999999955e+02 1.100667827682820770e-03 3.030700303160109854e-01 1.340275543324250611e+04 1.324332629626474409e+04 1.309103577736061197e+04 1.305058360827670185e+04
5.768500000000000227e+02 7.372605783847557782e-04 3.058774895709283070e-01 1.348384636843706721e+04 1.332433057313640893e+04 1.318743268910972256e+04 1.310767479145939433e+04
5.765700000000000500e+02 1.066231341030835682e-03 3.077043467404425026e-01 1.352360782524453862e+04 1.337120231356719160e+04 1.322355947412976275e+04 1.318664876427040508e+04
5.762799999999999727e+02 6.958840064778104963e-04 3.100013292295539791e-01 1.358639732611721411e+04 1.342836069463447893e+04 1.329052423409314724e+04 1.320734705962854969e+04
5.760000000000000000e+02 1.402125756602596489e-03 3.110992429634006351e-01 1.361621743699641047e+04 1.341843468393227158e+04 1.328697429117706633e+04 1.324078550453334537e+04
5.757200000000000273e+02 1.113730509080210554e-03 3.126756353498033048e-01 1.361688158480047059e+04 1.346923149821996594e+04 1.331095060540566556e+04 1.328378298947485200e+04
5.754400000000000546e+02 1.000849173242140304e-03 3.147674303354970893e-01 1.368887113728770055e+04 1.349558875532341335e+04 1.338244784880773477e+04 1.329641361781143678e+04
5.751599999999999682e+02 6.599905163837504855e-04 3.156230629763174256e-01 1.367272090518979894e+04 1.354789889020830560e+04 1.338657232367562028e+04 1.333240427943836949e+04
5.748700000000000045e+02 1.222756996437264921e-03 3.186108321837398116e-01 1.381086089001435903e+04 1.357442591523428200e+04 1.348032244268499744e+04 1.337563232947391953e+04
5.745900000000000318e+02 1.087620508363403102e-03 3.204125309324696302e-01 1.382360957815996335e+04 1.365646443509978599e+04 1.350932962606793990e+04 1.345989233023324050e+04
5.743099999999999454e+02 1.131270705382982251e-03 3.230838827751102427e-01 1.392117499636637331e+04 1.371501390434944005e+04 1.360074175620290953e+04 1.351592119263022869e+04
5.740299999999999727e+02 1.184166908480450541e-03 3.262594578157924641e-01 1.401154049243259215e+04 1.382157350133518958e+04 1.367880327821229730e+04 1.361744747984543574e+04
5.737400000000000091e+02 1.259872547906911670e-03 3.289706596673083738e-01 1.409941778430432350e+04 1.388790288459007024e+04 1.376973813614635219e+04 1.369411269714237278e+04
5.734600000000000364e+02 1.310813031414443178e-03 3.328715928300685079e-01 1.419751101216384995e+04 1.401970132260681748e+04 1.387745357096119187e+04 1.384070623511940357e+04
5.731799999999999500e+02 1.452407674249479776e-03 3.356008485663701801e-01 1.429153965365890690e+04 1.410764552728358649e+04 1.393680195181231829e+04 1.390951443628565721e+04
5.728999999999999773e+02 1.321496016930074225e-03 3.380411241727976357e-01 1.437599813086813447e+04 1.415541277759792501e+04 1.402495907405102662e+04 1.394668685192288831e+04
5.726100000000000136e+02 1.805361533789952679e-03 3.395266939030400222e-01 1.441734972160025245e+04 1.417256696303961689e+04 1.403184644000234402e+04 1.398218037304801328e+04
5.723300000000000409e+02 1.297922648279684890e-03 3.413554271969408416e-01 1.444654603878743364e+04 1.419746765880833846e+04 1.411719595341223248e+04 1.400741259162049937e+04
5.720499999999999545e+02 8.898494711404957144e-04 3.432069485283070209e-01 1.446142369378210060e+04 1.427642870315847176e+04 1.414210113034895767e+04 1.405372772718480519e+04
5.717699999999999818e+02 1.088933883530029782e-03 3.459426393401952571e-01 1.452045301145056692e+04 1.436383795585711050e+04 1.418484932089315771e+04 1.414716750300601052e+04
5.714800000000000182e+02 1.352889493212670055e-03 3.477060133408210740e-01 1.458668555171113985e+04 1.439607144673596849e+04 1.422546005648041319e+04 1.418192473620830606e+04
5.712000000000000455e+02 1.161084453581599741e-03 3.517461556430979686e-01 1.471105814486397321e+04 1.452225816867256981e+04 1.435587818965389488e+04 1.429333819754049182e+04
5.709199999999999591e+02 1.192420059916233675e-03 3.554454008748420546e-01 1.481219448127042961e+04 1.463730778137190282e+04 1.445414941323493440e+04 1.440806440447788918e+04
5.706299999999999955e+02 1.312931901420586215e-03 3.570639702691293937e-01 1.486592626277136515e+04 1.467652124588623883e+04 1.451315941882281732e+04 1.446580816460153619e+04
5.703500000000000227e+02 1.122110955113933854e-03 3.600855001091267660e-01 1.496896960252641475e+04 1.476200352206168100e+04 1.459288266773907162e+04 1.450654824560235465e+04
5.700700000000000500e+02 1.344331860007542652e-03 3.635825410014250081e-01 1.502703908173238233e+04 1.485461313816644906e+04 1.466211020117160660e+04 1.463494721006190412e+04
5.697799999999999727e+02 1.336717935709430148e-03 3.644245814862577260e-01 1.504484631005003575e+04 1.481644814241957101e+04 1.471519947017101367e+04 1.463043313991640753e+04
5.695000000000000000e+02 1.396294190114019977e-03 3.668989548802004674e-01 1.512309205320900764e+04 1.489035676434414017e+04 1.475635765863406596e+04 1.467525293675691501e+04
5.692200000000000273e+02 7.660068557828372381e-04 3.698741633920439864e-01 1.516794099051193734e+04 1.498709065662073044e+04 1.484616831852368523e+04 1.474634832903827737e+04
5.689299999999999500e+02 1.056298526432398544e-03 3.720114133443578885e-01 1.524594555462440439e+04 1.505321179443336041e+04 1.488515735719360964e+04 1.480759377077526369e+04
5.686499999999999773e+02 1.541662093634883985e-03 3.737680114468082126e-01 1.531421229150938598e+04 1.510939500183047312e+04 1.491517170989357510e+04 1.487632705150619586e+04
5.683700000000000045e+02 1.502000014106815839e-03 3.770098760277813543e-01 1.539834951487899707e+04 1.517039989214824345e+04 1.501295015273627905e+04 1.494715026163874245e+04
5.680800000000000409e+02 1.399397767482317423e-03 3.779767164993442230e-01 1.539302421723208317e+04 1.519867967661293733e+04 1.500667663648317830e+04 1.496335887742951309e+04
5.677999999999999545e+02 1.524050629617227162e-03 3.828325586460419871e-01 1.552049110259307236e+04 1.530350287761695108e+04 1.512267935680351729e+04 1.507018220559961628e+04
5.675199999999999818e+02 1.387047890710439843e-03 3.831338132666477492e-01 1.551018347963808083e+04 1.529691700005480743e+04 1.514308544101113694e+04 1.508015434867508884e+04
5.672300000000000182e+02 1.118847286566300924e-03 3.853687155532064534e-01 1.555941161200368697e+04 1.535358083058928969e+04 1.520007990885651816e+04 1.511518924759521178e+04
5.669500000000000455e+02 1.499565431297399934e-03 3.883585551408492709e-01 1.563755965219468453e+04 1.546747221203820482e+04 1.524379557840776761e+04 1.523680568360681536e+04
5.666699999999999591e+02 1.550661804130705219e-03 3.923564797900051526e-01 1.580031723307025095e+04 1.554740959571860549e+04 1.538191243210600987e+04 1.529683290433333605e+04
5.663799999999999955e+02 1.616543060574753563e-03 3.941440668295831395e-01 1.583469494726670018e+04 1.555385975655665789e+04 1.542620739714300180e+04 1.532060408162806743e+04
5.661000000000000227e+02 1.429749745736581552e-03 3.950378104324122064e-01 1.578511170125362514e+04 1.560493482078274246e+04 1.538779858021526707e+04 1.536123404014584230e+04
5.658099999999999454e+02 1.674509446825452313e-03 3.964422131656215043e-01 1.584340896047353817e+04 1.559006181907913742e+04 1.543690195632706673e+04 1.536435254765503487e+04
5.655299999999999727e+02 1.665781592408759493e-03 3.990490696175135188e-01 1.588834088036855428e+04 1.565325536030536023e+04 1.547321425469598762e+04 1.541816984024216617e+04
5.652500000000000000e+02 1.697685219967193975e-03 4.005250751192658276e-01 1.589648625141184129e+04 1.566072842795677752e+04 1.552453822897059945e+04 1.547303773355565863e+04
5.649600000000000364e+02 1.410654837512802934e-03 4.053596625700515710e-01 1.607375690198968005e+04 1.582025656121042266e+04 1.566425635150011112e+04 1.556331503933461499e+04
5.646799999999999500e+02 1.447041718908207092e-03 4.084204937215175635e-01 1.614648296425540320e+04 1.590884898106301989e+04 1.574583436457355856e+04 1.566547504658579601e+04
5.643899999999999864e+02 1.515151127395978270e-03 4.121679883186238347e-01 1.626724898418387966e+04 1.600756131939433544e+04 1.585588533818982432e+04 1.576051331970516912e+04
5.641100000000000136e+02 1.530093685839349887e-03 4.162776915839846437e-01 1.637632473702861535e+04 1.615502305139309283e+04 1.596023146351599280e+04 1.590375342916109366e+04
5.638200000000000500e+02 1.192928768449238704e-03 4.202614618929911283e-01 1.647262363479025225e+04 1.629597041995021027e+04 1.606966956956688591e+04 1.602117653019902900e+04
5.635399999999999636e+02 8.092329579287272333e-04 4.235752160651299891e-01 1.655241366954043042e+04 1.635400157454001419e+04 1.620173182721411467e+04 1.609099019279527784e+04
5.632599999999999909e+02 2.109255331568824898e-03 4.269407008137750537e-01 1.672077656148453389e+04 1.641609095876283754e+04 1.625566937248134127e+04 1.617949797180091628e+04
5.629700000000000273e+02 1.466395881554607853e-03 4.290258669088585775e-01 1.672393701114968644e+04 1.645219030675480099e+04 1.634510368171783375e+04 1.623225971124877105e+04
5.626900000000000546e+02 2.124064230579208665e-03 4.316242107467007649e-01 1.678794279203793849e+04 1.654747400692821611e+04 1.634727511406175108e+04 1.633576943056367782e+04
5.623999999999999773e+02 1.800814934209304724e-03 4.354324106451111787e-01 1.689513130965981691e+04 1.661716395790662864e+04 1.648392340913237058e+04 1.640122237885869617e+04
5.621200000000000045e+02 1.230657906930768351e-03 4.379924130577040331e-01 1.694424042539786387e+04 1.673395994270101073e+04 1.654091556514324111e+04 1.646277855517938224e+04
5.618300000000000409e+02 1.215171901155509288e-03 4.416247072912176663e-01 1.704090965519033125e+04 1.682368891432360397e+04 1.664899286875882899e+04 1.656394347815492438e+04
5.615499999999999545e+02 1.757496757832188597e-03 4.464294973333001737e-01 1.719055112965394437e+04 1.695921069198251644e+04 1.675894583549083109e+04 1.671751172725117431e+04
5.612599999999999909e+02 1.945190299449783833e-03 4.480802796141672983e-01 1.723279720552449362e+04 1.696416256785260703e+04 1.680688502357461766e+04 1.674833644869741329e+04
5.609800000000000182e+02 1.391216541447399093e-03 4.512313837207925227e-01 1.727130182025892282e+04 1.708105390372521288e+04 1.687476098218263724e+04 1.683464846966047116e+04
5.606900000000000546e+02 2.135881419848390059e-03 4.544489479942342980e-01 1.742655650859302114e+04 1.712759954469511285e+04 1.695578519762734868e+04 1.688820488778069557e+04
5.604099999999999682e+02 1.688303773800553520e-03 4.586415460383518328e-01 1.750935321055141685e+04 1.727233803172692569e+04 1.705822287018016141e+04 1.700326282871361036e+04
5.601200000000000045e+02 1.970985461950101620e-03 4.616915721688266139e-01 1.762464067963634807e+04 1.734852169089602830e+04 1.713770885301960152e+04 1.707469414604566919e+04
5.598400000000000318e+02 1.342698150979344720e-03 4.656023511429312478e-01 1.765785546164218249e+04 1.747569760668849995e+04 1.725573340448028102e+04 1.721792705722574101e+04
5.595499999999999545e+02 1.477817970860109947e-03 4.683523242431687494e-01 1.778360009488805736e+04 1.752435390889536575e+04 1.736031760536901857e+04 1.726166640184967400e+04
5.592699999999999818e+02 1.675212470506106006e-03 4.735732077082431268e-01 1.792757157134580848e+04 1.766151920746477481e+04 1.749179614774756192e+04 1.740578784045843349e+04
5.589800000000000182e+02 2.125371828536663787e-03 4.754187528479800751e-01 1.796540715442311921e+04 1.769615519770823084e+04 1.752429224661362241e+04 1.748419089135821196e+04
5.587000000000000455e+02 2.200718823505848527e-03 4.797910004410049223e-01 1.807333188613192760e+04 1.781953470233021289e+04 1.761146674083511607e+04 1.759546151302779981e+04
5.584099999999999682e+02 1.742893340112836031e-03 4.826227609081804593e-01 1.814351509725176584e+04 1.791713561591987309e+04 1.769189946530177258e+04 1.765416955174645773e+04
5.581299999999999955e+02 1.989559805220761281e-03 4.865807299305065503e-01 1.826878451268618664e+04 1.798755040817299596e+04 1.782063911037248181e+04 1.775547511054625647e+04
5.578400000000000318e+02 2.138445217774264870e-03 4.903217126996866071e-01 1.838078039405480013e+04 1.811343189752267426e+04 1.788378639409123571e+04 1.784722591593299512e+04
5.575599999999999454e+02 1.455909676169407597e-03 4.916335984686576177e-01 1.834932675244335769e+04 1.816889399000335106e+04 1.793136225210764314e+04 1.790852266192536626e+04
5.572699999999999818e+02 1.655867234918927729e-03 4.960867753360297394e-01 1.849439803875538200e+04 1.825813906603121723e+04 1.806639265338551922e+04 1.800818392097521428e+04
5.569900000000000091e+02 1.881185431382719321e-03 4.999106749485405232e-01 1.863265031362873196e+04 1.835300075917889990e+04 1.816694819846329847e+04 1.809161403277477075e+04
5.567000000000000455e+02 1.870367470951533580e-03 5.028420645628438601e-01 1.870025788914458099e+04 1.841210603787753644e+04 1.824582077983410636e+04 1.816040027056522013e+04
5.564099999999999682e+02 2.008942438554054723e-03 5.074563776942696558e-01 1.883803417980971426e+04 1.853287260097817489e+04 1.836435053505628093e+04 1.827667351427259200e+04
5.561299999999999955e+02 1.888350970772499941e-03 5.103251130831416571e-01 1.889831494421256866e+04 1.862954295874588570e+04 1.843138056268146465e+04 1.836760415935038691e+04
5.558400000000000318e+02 2.415578794596677341e-03 5.146882274751453101e-01 1.902440695541600144e+04 1.875997328375723373e+04 1.851491621734932414e+04 1.851263661673157549e+04
5.555599999999999454e+02 2.272127186636222623e-03 5.176254868728318304e-01 1.911032849502785757e+04 1.881425619085033395e+04 1.861839297424058532e+04 1.856828843045669419e+04
5.552699999999999818e+02 2.245362386986428892e-03 5.208844878793027489e-01 1.922418782110068787e+04 1.890681809316654108e+04 1.869410074863720365e+04 1.861902403880331985e+04
5.549800000000000182e+02 2.024987712258203600e-03 5.240991217415668091e-01 1.924611655052618880e+04 1.899659414843321065e+04 1.876068205918166859e+04 1.873119304802522311e+04
5.547000000000000455e+02 1.682818256781080544e-03 5.266019615562417266e-01 1.932288087102600184e+04 1.901967037430869095e+04 1.886919650840047325e+04 1.874813858620363317e+04
5.544099999999999682e+02 1.872988817906063100e-03 5.284971944231443564e-01 1.933735621862746120e+04 1.911040254585249204e+04 1.885070431332392400e+04 1.882586361282119105e+04
5.541299999999999955e+02 2.477028269491606590e-03 5.306807176287779981e-01 1.943001434351507487e+04 1.911568209245159596e+04 1.891063381398008278e+04 1.886331498048665526e+04
5.538400000000000318e+02 2.407288408058077828e-03 5.353387388813177772e-01 1.957753562050603796e+04 1.923486111402089955e+04 1.904999723552233991e+04 1.896771026521505701e+04
5.535499999999999545e+02 1.544758246433491260e-03 5.401515584849793106e-01 1.964854794187902371e+04 1.940236233056057972e+04 1.920812414181391432e+04 1.912794442436616373e+04
5.532699999999999818e+02 1.887978798742800642e-03 5.444569732112732874e-01 1.978372798035436062e+04 1.953483336402920395e+04 1.930630285267611180e+04 1.926104928607153852e+04
5.529800000000000182e+02 2.194760511816191018e-03 5.482096389943187376e-01 1.990694024213645025e+04 1.959942730790990026e+04 1.942192903337471944e+04 1.935070361110901285e+04
5.527000000000000455e+02 2.613299283548905626e-03 5.527049335634699467e-01 2.007192196436450104e+04 1.970753346165686162e+04 1.954344547130715000e+04 1.946083565547591570e+04
5.524099999999999682e+02 1.977107768220985606e-03 5.562934288581964370e-01 2.011831571701754729e+04 1.986156316359297125e+04 1.961159702127212586e+04 1.956861641761514693e+04
5.521200000000000045e+02 2.002747552987614067e-03 5.584905910194767342e-01 2.019685539734803024e+04 1.985809566240425193e+04 1.971694577284434490e+04 1.959386306914810484e+04
5.518400000000000318e+02 2.707860909311351778e-03 5.624131709745853192e-01 2.029569129317914121e+04 1.998522152037921478e+04 1.976168328396326979e+04 1.974474856908327274e+04
5.515499999999999545e+02 2.555617247606255856e-03 5.669399394955187965e-01 2.045398441358493801e+04 2.009325790828122263e+04 1.992250649041018551e+04 1.983769618352059479e+04
5.512599999999999909e+02 2.422841711974507792e-03 5.713082908014897043e-01 2.055312966413303366e+04 2.027171927777159726e+04 1.998126759385637706e+04 1.996205483655459102e+04
5.509800000000000182e+02 2.636210409469080980e-03 5.742608227101861917e-01 2.065889452435944986e+04 2.027168136469522506e+04 2.011927968377781872e+04 2.001542076048595845e+04
5.506900000000000546e+02 3.019760803454077814e-03 5.776482529003819089e-01 2.073181068559911728e+04 2.039004035710420067e+04 2.015429778728427482e+04 2.013963437385050202e+04
5.503999999999999773e+02 2.534465414608417545e-03 5.792452015654028230e-01 2.071727409700144199e+04 2.047046546798314739e+04 2.017857763731767409e+04 2.020562515830598204e+04
5.501200000000000045e+02 2.603422856114402228e-03 5.844735500663559291e-01 2.091085978419186722e+04 2.054297625541203524e+04 2.036859721271822855e+04 2.028197020441227505e+04
5.498300000000000409e+02 2.041407116624217519e-03 5.855854700024119008e-01 2.090517764021123003e+04 2.058151936903711612e+04 2.040957591247586970e+04 2.030730888929238426e+04
5.495399999999999636e+02 2.184365013384448242e-03 5.902175147692891866e-01 2.104431421899135239e+04 2.072772330889503064e+04 2.049757743453422881e+04 2.041674571280751115e+04
5.492599999999999909e+02 2.734872307708260085e-03 5.949132182006537928e-01 2.117070021187322345e+04 2.084210591740307063e+04 2.062941988433848746e+04 2.059678551947672531e+04
5.489700000000000273e+02 2.436320185031499302e-03 5.988462419355951027e-01 2.131105405573620010e+04 2.095568238916033806e+04 2.073751117613591487e+04 2.064641907172880747e+04
5.486799999999999500e+02 1.851826439442067797e-03 6.000213704836270256e-01 2.128804234368912148e+04 2.099760813767271247e+04 2.076436367878695091e+04 2.067353290393239877e+04
5.483999999999999773e+02 2.153722189317525907e-03 6.031093943613163866e-01 2.137038820135913556e+04 2.106695242631102155e+04 2.083069800367208154e+04 2.076015758364244539e+04
5.481100000000000136e+02 2.597926776716829710e-03 6.083739821217614141e-01 2.153031816204072675e+04 2.116974384216882027e+04 2.098833688620842076e+04 2.090995116449713896e+04
5.478200000000000500e+02 2.628949463525617411e-03 6.090245080010104894e-01 2.155700584018542213e+04 2.117054345569297584e+04 2.099853418629460793e+04 2.089577540197869530e+04
5.475399999999999636e+02 2.572402851109399213e-03 6.141486146875732022e-01 2.167721325726448777e+04 2.132424786388603752e+04 2.112430860624444540e+04 2.104947100701547242e+04
5.472500000000000000e+02 2.774331641164495300e-03 6.185343845032091892e-01 2.179999610097841287e+04 2.138991929067297315e+04 2.128712074422038495e+04 2.117761794473827831e+04
5.469600000000000364e+02 2.422382629978856675e-03 6.217113240219511727e-01 2.188420281783299288e+04 2.155092949200949442e+04 2.132613775210841050e+04 2.125456227273691911e+04
5.466699999999999591e+02 3.203769578130539510e-03 6.280561849480705838e-01 2.211465439957995113e+04 2.168915725163866591e+04 2.149992299373846254e+04 2.142154194017033296e+04
5.463899999999999864e+02 2.846063003836117426e-03 6.320173169333671570e-01 2.219810262636571497e+04 2.181454525263676624e+04 2.162276656577229369e+04 2.154650369614197552e+04
5.461000000000000227e+02 2.082185969967917036e-03 6.345432349886630519e-01 2.221035693160184383e+04 2.190018456608363340e+04 2.170086802795279800e+04 2.161464682887372692e+04
5.458099999999999454e+02 2.806778447474602735e-03 6.385496440077861324e-01 2.232855260170808833e+04 2.198194011765553296e+04 2.178179936073486533e+04 2.173819327403148054e+04
5.455299999999999727e+02 2.307800879548350427e-03 6.380829488356100088e-01 2.231085734760932610e+04 2.196235458536749866e+04 2.176416451610537479e+04 2.166395605411890574e+04
5.452400000000000091e+02 2.676971168524577317e-03 6.415157103478740241e-01 2.241489944121603912e+04 2.204283565602094313e+04 2.182515057572769365e+04 2.174185271337058657e+04
5.449500000000000455e+02 2.353018759746895727e-03 6.459171394660284671e-01 2.254425797039622557e+04 2.211679974244239202e+04 2.200355106906241781e+04 2.183034721565774817e+04
5.446599999999999682e+02 2.560030772615380559e-03 6.511827840047400562e-01 2.270079461195247131e+04 2.228451134718805770e+04 2.213202255768879331e+04 2.199289045048143817e+04
5.443799999999999955e+02 2.989231485055933533e-03 6.555287131721256877e-01 2.283280923210206674e+04 2.244408961893385276e+04 2.221733651125238976e+04 2.215254990905768864e+04
5.440900000000000318e+02 2.537829928534742711e-03 6.626661665866052653e-01 2.299016180020841057e+04 2.264308134057732968e+04 2.245050766620137438e+04 2.237773273111744129e+04
5.437999999999999545e+02 2.383235683169902201e-03 6.661782031233384194e-01 2.312077620426554495e+04 2.274932216604554924e+04 2.253562421032260318e+04 2.242150278894176154e+04
5.435099999999999909e+02 2.850137023190435232e-03 6.669886473568330532e-01 2.317490655952016459e+04 2.267924024119917522e+04 2.258233469132518439e+04 2.239520673294782318e+04
5.432200000000000273e+02 2.598649650514781983e-03 6.657523508927847278e-01 2.306759892677429525e+04 2.264887282255220998e+04 2.250818971346172111e+04 2.236972208640415192e+04
5.429400000000000546e+02 3.145693766248944256e-03 6.666487097889228775e-01 2.308975641860258111e+04 2.264171163028576848e+04 2.249935257192895006e+04 2.239120382992144368e+04
5.426499999999999773e+02 2.570610555571677721e-03 6.729129975077441372e-01 2.321342578671478623e+04 2.285527578886261472e+04 2.267067378379683578e+04 2.259108489538524373e+04
5.423600000000000136e+02 2.393175091152246765e-03 6.783136267013113452e-01 2.341785178050865579e+04 2.301359923132753102e+04 2.283085492827305279e+04 2.268576702706010110e+04
5.420700000000000500e+02 2.842436736628420422e-03 6.829569708709479769e-01 2.354515235996447154e+04 2.312690223322901511e+04 2.296159913274205610e+04 2.285065745456289005e+04
5.417899999999999636e+02 1.833931259099846629e-03 6.881468894831956895e-01 2.367493137429660055e+04 2.327562198442709268e+04 2.317217971908485197e+04 2.296974431809251109e+04
5.415000000000000000e+02 2.391641943479732180e-03 6.930582993466226638e-01 2.386853091159842734e+04 2.340635097839978334e+04 2.328718651369555300e+04 2.308449555503976444e+04
5.412100000000000364e+02 2.592447078308306348e-03 6.953541867768862073e-01 2.389995440895864522e+04 2.346462230876294052e+04 2.331580980512461247e+04 2.316033405505471819e+04
5.409199999999999591e+02 2.862576526155775122e-03 6.954800009084106671e-01 2.392375103718054743e+04 2.338729446253388960e+04 2.334858110147691332e+04 2.312072531925586009e+04
5.406299999999999955e+02 2.776017080892733899e-03 6.994093738138910110e-01 2.405932947284090551e+04 2.350999445484655371e+04 2.341733553614871198e+04 2.316693583919145021e+04
5.403500000000000227e+02 3.220731262788255247e-03 7.006010296347077171e-01 2.401173133123277876e+04 2.355348377486096069e+04 2.340036740386172460e+04 2.329021174127234553e+04
5.400599999999999454e+02 2.851246924834918272e-03 7.056604742361765048e-01 2.414127719748347226e+04 2.368619720832099483e+04 2.356388757442987117e+04 2.341733639147924259e+04
5.397699999999999818e+02 2.898878614794279853e-03 7.090646500663844165e-01 2.427463318667930434e+04 2.377155484585642989e+04 2.367115982608695049e+04 2.348140220630288240e+04
5.394800000000000182e+02 2.944236594602843773e-03 7.156788604569466195e-01 2.447511933017622505e+04 2.392958357467800670e+04 2.387657605187656009e+04 2.365018975657871488e+04
5.391900000000000546e+02 2.947143926599337348e-03 7.179831063510322409e-01 2.452093444392166930e+04 2.399820348253561679e+04 2.392100692705666370e+04 2.371588465106973308e+04
5.388999999999999773e+02 2.938469511434740455e-03 7.202651258438866888e-01 2.456062145017088551e+04 2.409175186747884800e+04 2.393216010811184242e+04 2.378137341133059817e+04
5.386200000000000045e+02 2.784774501451332557e-03 7.229117692300899289e-01 2.465563282309316128e+04 2.414797160710826574e+04 2.401281504960579332e+04 2.380623429504917294e+04
5.383300000000000409e+02 3.061775533805296060e-03 7.248643493797481963e-01 2.469910593619141218e+04 2.414677186399542916e+04 2.409735827900771619e+04 2.387554618639620821e+04
5.380399999999999636e+02 3.809856657323488528e-03 7.312348014307176181e-01 2.489043322708786945e+04 2.430010716742237128e+04 2.425833362874958038e+04 2.408024643756557634e+04
5.377500000000000000e+02 3.414171846650720585e-03 7.403224948028903629e-01 2.516623856173424065e+04 2.455226626509868947e+04 2.455999613214265992e+04 2.431484892017666789e+04
5.374600000000000364e+02 3.221392039741253696e-03 7.440399982008983892e-01 2.529791251216749515e+04 2.466797890804642157e+04 2.466355832135083620e+04 2.438174591950719696e+04
5.371699999999999591e+02 3.476374459153214972e-03 7.458576152645285395e-01 2.529467644324907087e+04 2.472896315364335896e+04 2.468476680289291471e+04 2.449472249466599533e+04
5.368799999999999955e+02 3.080426825765561222e-03 7.503088524783907420e-01 2.546227062949094761e+04 2.480528663016106657e+04 2.486380789396692126e+04 2.453918050606274483e+04
5.366000000000000227e+02 3.493519845177044288e-03 7.531895540582160820e-01 2.551895479316787532e+04 2.489010582962780973e+04 2.487251564882948514e+04 2.462075618615347776e+04
5.363099999999999454e+02 2.551515428170842391e-03 7.513487427979100852e-01 2.544522580132004805e+04 2.481696211033073996e+04 2.483990739295817548e+04 2.448698709349809360e+04
5.360199999999999818e+02 3.134289989103214435e-03 7.542720629605716987e-01 2.552863757616075600e+04 2.487836541634402965e+04 2.489254920506486451e+04 2.458050585320650134e+04
5.357300000000000182e+02 3.050673967248363708e-03 7.605616426183640089e-01 2.565225347325889015e+04 2.504530624439247185e+04 2.507368866876392349e+04 2.479641421528897990e+04
5.354400000000000546e+02 3.467662878459039713e-03 7.646020554320714924e-01 2.583819363923021956e+04 2.510547362717963551e+04 2.519815398584674767e+04 2.484051683710777070e+04
5.351499999999999773e+02 3.718896793955279306e-03 7.697893701199929328e-01 2.595652872066521013e+04 2.528854185816795871e+04 2.529290778537382357e+04 2.502658622581609598e+04
5.348600000000000136e+02 3.762393150623058891e-03 7.741752902980704176e-01 2.612994552007965467e+04 2.534554461350648126e+04 2.547773473843037209e+04 2.509973652997031604e+04
5.345700000000000500e+02 3.574527091069539583e-03 7.804837505622177485e-01 2.625645873715851849e+04 2.556932278768180913e+04 2.560428041945168661e+04 2.530386327142927985e+04
5.342899999999999636e+02 3.376327194727780489e-03 7.812009573251675887e-01 2.629443683849944500e+04 2.554646457614802421e+04 2.564662971171764730e+04 2.526230044154290226e+04
5.340000000000000000e+02 2.810429495680123388e-03 7.856341502901117435e-01 2.636087929546834130e+04 2.567220295323466053e+04 2.576996457910379468e+04 2.538434927706443341e+04
5.337100000000000364e+02 3.941157369382730820e-03 7.903370712814269394e-01 2.650122259534538171e+04 2.578814141235230636e+04 2.583915330824374178e+04 2.555153304417499749e+04
5.334199999999999591e+02 3.338579176920735813e-03 7.960008162426763789e-01 2.669148243637143241e+04 2.589580727162864787e+04 2.607165908157180093e+04 2.563528607171286785e+04
5.331299999999999955e+02 3.750441294110927644e-03 8.007267621245430789e-01 2.687293300250110406e+04 2.601846254583396512e+04 2.618349368867183875e+04 2.573400097067921160e+04
5.328400000000000318e+02 3.399205040694615841e-03 8.075341707453317364e-01 2.701025815166050234e+04 2.626955079446319360e+04 2.633589903057043921e+04 2.596173848596563039e+04
5.325499999999999545e+02 2.839730889684186944e-03 8.142131157105853001e-01 2.721708456898555596e+04 2.641937061885552976e+04 2.659482409695789829e+04 2.610333640364008170e+04
5.322599999999999909e+02 3.495240738111596735e-03 8.198241047225029998e-01 2.737464968331304408e+04 2.654719338297824288e+04 2.672574974252417451e+04 2.627609256878960514e+04
5.319700000000000273e+02 3.854241001036840756e-03 8.245710803110908316e-01 2.754958071310077867e+04 2.665891764206621883e+04 2.685164058041966200e+04 2.637691063057728024e+04
5.316799999999999500e+02 4.157696700443483384e-03 8.297367919618884313e-01 2.768105834252795466e+04 2.677544078966163215e+04 2.697198368782566467e+04 2.651700316666140861e+04
5.313899999999999864e+02 3.978578901342550052e-03 8.324279657822725165e-01 2.771656329512928642e+04 2.686236352012608404e+04 2.701393255498090002e+04 2.658953925738741964e+04
5.311100000000000136e+02 3.714084892650662030e-03 8.381813950544028113e-01 2.790945225434097301e+04 2.698241839588702715e+04 2.721066127118899021e+04 2.668494545414276217e+04
5.308200000000000500e+02 3.738596365472010141e-03 8.449340335617067099e-01 2.804975371871389507e+04 2.718939821864145779e+04 2.737120919224166937e+04 2.691559955006494420e+04
5.305299999999999727e+02 4.180478425584530783e-03 8.492603335536453857e-01 2.819915252171788234e+04 2.724260786929471942e+04 2.751606074733207424e+04 2.701130780644889091e+04
5.302400000000000091e+02 4.481155404925422740e-03 8.555217575406138808e-01 2.840586938118955004e+04 2.741835530505777206e+04 2.764931488133340099e+04 2.714638421523787110e+04
5.299500000000000455e+02 4.242478355651413749e-03 8.595817609869417231e-01 2.851756421882205905e+04 2.749522830597062421e+04 2.779718406082125875e+04 2.723425226070686040e+04
5.296599999999999682e+02 3.788179491986678419e-03 8.663817450127261344e-01 2.861993452552756935e+04 2.773067535015569956e+04 2.793845624706462331e+04 2.745937594072021602e+04
5.293700000000000045e+02 4.314095130733873809e-03 8.700292729477916431e-01 2.877749398596949686e+04 2.776698327758815867e+04 2.806830702449633100e+04 2.752269581134474720e+04
5.290800000000000409e+02 4.601759672752663878e-03 8.802790712154260344e-01 2.904771321043579155e+04 2.801978990973670807e+04 2.835453770713714039e+04 2.782389248489143574e+04
5.287899999999999636e+02 4.239675530549113364e-03 8.852802367277423645e-01 2.928065353820957898e+04 2.818144244347646963e+04 2.850289966254464161e+04 2.786106393990852666e+04
5.285000000000000000e+02 4.527194033151589990e-03 8.929300648099243176e-01 2.945161694815430383e+04 2.836141539811827533e+04 2.871834587592433309e+04 2.811663226077091895e+04
5.282100000000000364e+02 4.570738637046184438e-03 8.971282762708929770e-01 2.951149174329750895e+04 2.849548534242985625e+04 2.878039719029221305e+04 2.825787961270313826e+04
5.279199999999999591e+02 4.047722663683571767e-03 8.998665911159932085e-01 2.958907341353694210e+04 2.855822965792101968e+04 2.886469672040142905e+04 2.827105073224007356e+04
5.276299999999999955e+02 3.634570652249633372e-03 9.028679120407724357e-01 2.971061366658334737e+04 2.856740510019293288e+04 2.900398054711513760e+04 2.825465056242225910e+04
5.273400000000000318e+02 4.198356820645539680e-03 9.051956504907038292e-01 2.968620984178680374e+04 2.864496125034259967e+04 2.898177329471791745e+04 2.839314909098313365e+04
5.270499999999999545e+02 4.833384653708276343e-03 9.115306466922162842e-01 2.990262454839987186e+04 2.878082549967258092e+04 2.913496622015926550e+04 2.853483553813691469e+04
5.267599999999999909e+02 4.475984639863614910e-03 9.166875124181986800e-01 3.006453169164841165e+04 2.892897982218377365e+04 2.929299317847010025e+04 2.864031616938528532e+04
5.264700000000000273e+02 4.043753828681580578e-03 9.235851879186591784e-01 3.024888625682272686e+04 2.910573816269985400e+04 2.950446143115087398e+04 2.879821223756475956e+04
5.261799999999999500e+02 4.988247320375872006e-03 9.280487251785141112e-01 3.038048398815986366e+04 2.924185194589005187e+04 2.955778523136156582e+04 2.895666384591744645e+04
5.258899999999999864e+02 5.104532370862250798e-03 9.387609133086864954e-01 3.070426540272208513e+04 2.948450255143668255e+04 2.989852127380509410e+04 2.922972179920996859e+04
5.256000000000000227e+02 5.076644838871017737e-03 9.438167478589480908e-01 3.086781180973435039e+04 2.956575370337008644e+04 3.010252051456514891e+04 2.934892116973881275e+04
5.253099999999999454e+02 4.636905004211412662e-03 9.523835025751183903e-01 3.104929663893378165e+04 2.989443438350053839e+04 3.027335692998370359e+04 2.961982197621779414e+04
5.250199999999999818e+02 4.191257743077677830e-03 9.596570993452564480e-01 3.125374784304757122e+04 3.012379891185515589e+04 3.047450947634789554e+04 2.979654011763244489e+04
5.247300000000000182e+02 5.105969271065071563e-03 9.639142925589688771e-01 3.143973555467206097e+04 3.015500022994272513e+04 3.063304128100480375e+04 2.989997386564844419e+04
5.244400000000000546e+02 5.291786922950556839e-03 9.700668018794253999e-01 3.155868818822276808e+04 3.034702382440804286e+04 3.075091194567961793e+04 3.011151122598846996e+04
5.241499999999999773e+02 5.595873722397019280e-03 9.722625512191995778e-01 3.164205258898714601e+04 3.037215168712954255e+04 3.082599211010885119e+04 3.016014641911807848e+04
5.238600000000000136e+02 3.975818815908292204e-03 9.812167470956737469e-01 3.184702229662194804e+04 3.067227593874709055e+04 3.109403437729509096e+04 3.034956683046415128e+04
5.235700000000000500e+02 4.578537723913348248e-03 9.847067975288635866e-01 3.199298376522619219e+04 3.073060744124533812e+04 3.119401140827628478e+04 3.042593264912844097e+04
5.232799999999999727e+02 4.580883598215135417e-03 9.893251144180053025e-01 3.213159898650367177e+04 3.083078060578347868e+04 3.134428958162879644e+04 3.053780349300866146e+04
5.229900000000000091e+02 5.160890880384237309e-03 9.943677340936903919e-01 3.221986761326856868e+04 3.100285733297642219e+04 3.141634243696359408e+04 3.075668450044797646e+04
5.227000000000000455e+02 5.228275885767432601e-03 9.965041730977212131e-01 3.233204516035249253e+04 3.102404570149071151e+04 3.148663087596622063e+04 3.074436776841701430e+04
5.224099999999999682e+02 5.206509242280389985e-03 9.994144161281411920e-01 3.235965823704425929e+04 3.111395504834960593e+04 3.152742248970357468e+04 3.084467112500624717e+04
5.221200000000000045e+02 4.940816027349574646e-03 1.000504396720937050e+00 3.245225256840369912e+04 3.104772762928652446e+04 3.165314455858194560e+04 3.078206390681597986e+04
5.218300000000000409e+02 4.627714398179512585e-03 1.004543856926412460e+00 3.254806381092324227e+04 3.116837913849951292e+04 3.177086615201379027e+04 3.089201866305623480e+04
5.215399999999999636e+02 5.147280677529864415e-03 1.010963546457887663e+00 3.268013729713252906e+04 3.139180612205089346e+04 3.187850901041506586e+04 3.114686414555388910e+04
5.212500000000000000e+02 5.350870812025627053e-03 1.015920124845200778e+00 3.284651976499798911e+04 3.149494657881824969e+04 3.204385729150868428e+04 3.127092305777824731e+04
5.209600000000000364e+02 5.227745290390588967e-03 1.019483650546656905e+00 3.292869604535021062e+04 3.165145919851711005e+04 3.209456050062143549e+04 3.138262315671280521e+04
5.206699999999999591e+02 4.908182218250648973e-03 1.024611752074360282e+00 3.303919591228829086e+04 3.176089052436636121e+04 3.228731412421773712e+04 3.153862278220689041e+04
5.203799999999999955e+02 5.951943453918156872e-03 1.022011133656922643e+00 3.309936287458363950e+04 3.160540862142082915e+04 3.222399905437105554e+04 3.137410036347374626e+04
5.200800000000000409e+02 6.124135958414306420e-03 1.020569463050005066e+00 3.294691017641351937e+04 3.161748458281594139e+04 3.209658545306232554e+04 3.142922861172574994e+04
5.197899999999999636e+02 5.294008708759438513e-03 1.023834527856552601e+00 3.301965949191707477e+04 3.170402995732377894e+04 3.222394138786185067e+04 3.148000308075046269e+04
5.195000000000000000e+02 5.798601275310948967e-03 1.027918489844381167e+00 3.319721952735613741e+04 3.178418961719488652e+04 3.233798742790879623e+04 3.155273595203010336e+04
5.192100000000000364e+02 5.868276203725475253e-03 1.025484563385411052e+00 3.307545088345188560e+04 3.176728683983488372e+04 3.220404483504249583e+04 3.152991836417857121e+04
5.189199999999999591e+02 5.169557583551199521e-03 1.029528745725206695e+00 3.318655311655013065e+04 3.185904874831236521e+04 3.237758864075846213e+04 3.160875556193818193e+04
5.186299999999999955e+02 6.541545563148173231e-03 1.033124360129137775e+00 3.336748608815147600e+04 3.189254571954121639e+04 3.247406342759543986e+04 3.170646005296386284e+04
5.183400000000000318e+02 5.917590065973705148e-03 1.030922214592548514e+00 3.326155288881019806e+04 3.192733001837358097e+04 3.234777396329343537e+04 3.165266814480784888e+04
5.180499999999999545e+02 5.181548218661679271e-03 1.032279198976626899e+00 3.330392374710973672e+04 3.191859024861599028e+04 3.245774136646085390e+04 3.163266079081568387e+04
5.177599999999999909e+02 5.641800424842975670e-03 1.032866924395673180e+00 3.330720501872440946e+04 3.190974413229140919e+04 3.246303746968004270e+04 3.167578009248136004e+04
5.174700000000000273e+02 5.613507993558336517e-03 1.032532957067601842e+00 3.328373383943342924e+04 3.189450156031271399e+04 3.244346389922339949e+04 3.166103481847713556e+04
5.171799999999999500e+02 5.517226610869807937e-03 1.026523712120723353e+00 3.315434698448490235e+04 3.167508525269186430e+04 3.232239340057576919e+04 3.143903284868233459e+04
5.168899999999999864e+02 6.151227790455171367e-03 1.030758471970434353e+00 3.322966130818662350e+04 3.187197819957643151e+04 3.231999264113482059e+04 3.162751130289468711e+04
5.166000000000000227e+02 5.860234030166507936e-03 1.027755742987548571e+00 3.316736221676562855e+04 3.166884627788419675e+04 3.235893852367236104e+04 3.149396705930054668e+04
5.162999999999999545e+02 5.471104324246600127e-03 1.029775608708503931e+00 3.319688563282878022e+04 3.177417689628943481e+04 3.236897577291756534e+04 3.153688455007750963e+04
5.160099999999999909e+02 5.399516991595312843e-03 1.027809393217329337e+00 3.313040837791389640e+04 3.171080234355946959e+04 3.232293562989625934e+04 3.148725878848084903e+04
5.157200000000000273e+02 5.678890189429912534e-03 1.034188677215120089e+00 3.333025409236351697e+04 3.185808080032150610e+04 3.250796851334502207e+04 3.164911369002455467e+04
5.154299999999999500e+02 5.517094031840678696e-03 1.037404702844136217e+00 3.341579490812840959e+04 3.191220404915499239e+04 3.261812014591296975e+04 3.171096061241305506e+04
5.151399999999999864e+02 5.242770079955895966e-03 1.042481792734394563e+00 3.350990834388526855e+04 3.207949286535401916e+04 3.274618541880512566e+04 3.188125877277857217e+04
5.148500000000000227e+02 5.369757266851755279e-03 1.043177710898835375e+00 3.358406322467710561e+04 3.207041236616289825e+04 3.278394592041770375e+04 3.185030186916324237e+04
5.145599999999999454e+02 5.234931144606762288e-03 1.041308090415181464e+00 3.348955672336897987e+04 3.204970582143717547e+04 3.270086849416320911e+04 3.182570586201942206e+04
5.142699999999999818e+02 5.561784507275390269e-03 1.037610631272336104e+00 3.333656587025039335e+04 3.198549138623425097e+04 3.253924456458293207e+04 3.178876328339985048e+04
5.139800000000000182e+02 5.008878307449530706e-03 1.036369548125094964e+00 3.331027958670296357e+04 3.194547111909138766e+04 3.254198923651429504e+04 3.171852356307359514e+04
5.136799999999999500e+02 5.557464171100961331e-03 1.032323300844270264e+00 3.322437746205452277e+04 3.177283203793070788e+04 3.245597340157637154e+04 3.160542601122302221e+04
5.133899999999999864e+02 5.432148878789862419e-03 1.023367112707173288e+00 3.301448731044875603e+04 3.151887675323675285e+04 3.221738189203181173e+04 3.130818352414998299e+04
5.131000000000000227e+02 5.721085086337365962e-03 1.017981247888346319e+00 3.281777592644641845e+04 3.141745960793751146e+04 3.200101111594677786e+04 3.121845092314571957e+04
5.128099999999999454e+02 5.547137632572736975e-03 1.011586861067749199e+00 3.262150209001151234e+04 3.124391712996495335e+04 3.183890115334096845e+04 3.106044644679847988e+04
5.125199999999999818e+02 5.555010299478311056e-03 1.005908669501289987e+00 3.245150548627323224e+04 3.112217918082181131e+04 3.164293551387637854e+04 3.091304840691122808e+04
5.122300000000000182e+02 5.256927404414237989e-03 9.962981349925855712e-01 3.215065860199442250e+04 3.090248089428753156e+04 3.134921889737731908e+04 3.066877073526370441e+04
5.119399999999999977e+02 5.148167538441549528e-03 9.927344601108675226e-01 3.206439256385949921e+04 3.078094743073106656e+04 3.129122037478938728e+04 3.056462482361506409e+04
5.116399999999999864e+02 6.142487802257101323e-03 9.861250741720269941e-01 3.189312996095520793e+04 3.056149253260619662e+04 3.109083908797474578e+04 3.042295261381833188e+04
5.113500000000000227e+02 5.835384921930242101e-03 9.745965620380895311e-01 3.155391390637467703e+04 3.024883948781773870e+04 3.077912269029858362e+04 3.010440437430155725e+04
5.110600000000000023e+02 5.514702500538408263e-03 9.743267645484546824e-01 3.159211079275027441e+04 3.022159423379183863e+04 3.081854869579483420e+04 3.004292101246568200e+04
5.107699999999999818e+02 5.501006489263723410e-03 9.682715107111001807e-01 3.142205369513975529e+04 3.015552773857996726e+04 3.057356408371898215e+04 2.990201559858229666e+04
5.104800000000000182e+02 5.257500995603070493e-03 9.660500393682958098e-01 3.136860474837949005e+04 3.001405841155063172e+04 3.060240716395950221e+04 2.981552948279403427e+04
5.101899999999999977e+02 5.900901249353545687e-03 9.590529159188108110e-01 3.114982354022999425e+04 2.984329368066203460e+04 3.036362980050580518e+04 2.969433065629323755e+04
5.098999999999999773e+02 5.496830608839746272e-03 9.591073780562567874e-01 3.118827118730042275e+04 2.985232579751294543e+04 3.038318558446954921e+04 2.964122366000973125e+04
5.096000000000000227e+02 5.605486656864263305e-03 9.521894627179482429e-01 3.095818404285495126e+04 2.966159265408487408e+04 3.017362237449089298e+04 2.948196932474889400e+04
5.093100000000000023e+02 5.668696176272945871e-03 9.449679576450206175e-01 3.077298091297362043e+04 2.941748354308211128e+04 2.999796988827483074e+04 2.925383579683097196e+04
5.090199999999999818e+02 5.756251534381849957e-03 9.431768969141858250e-01 3.073226762677485749e+04 2.941134637501096586e+04 2.990450403642554375e+04 2.920543503412805148e+04
5.087300000000000182e+02 6.077674755221797349e-03 9.401547893769134356e-01 3.058086813253771106e+04 2.933119888812877252e+04 2.980265565414137018e+04 2.920973186107749279e+04
5.084399999999999977e+02 5.172027473305857229e-03 9.372435762279559546e-01 3.051493113278545934e+04 2.931782199436240990e+04 2.972958625835447674e+04 2.909181604495323336e+04
5.081499999999999773e+02 5.494226110983532751e-03 9.407993760175371589e-01 3.070939302822316677e+04 2.929294440680608386e+04 2.995871667549846825e+04 2.913556122664862778e+04
5.078500000000000227e+02 6.229215238336601075e-03 9.389247675605451038e-01 3.060160063225860358e+04 2.933323185287566957e+04 2.979162841909582858e+04 2.919633514079181987e+04
5.075600000000000023e+02 5.741790239295016182e-03 9.354126129561446401e-01 3.051827795478106782e+04 2.920089751026749218e+04 2.974773467591463850e+04 2.905072442500454417e+04
5.072699999999999818e+02 6.047838921443928796e-03 9.327568378475192823e-01 3.042084402802596378e+04 2.918811206118649352e+04 2.959591759849526716e+04 2.901733055444550700e+04
5.069800000000000182e+02 5.704438405304611097e-03 9.277380495995409815e-01 3.029500227755257947e+04 2.897325598978296330e+04 2.952484277914079939e+04 2.881757448474925695e+04
5.066899999999999977e+02 6.016370316630405973e-03 9.233330282130083333e-01 3.013422499764493841e+04 2.884953594802478256e+04 2.935786614751477100e+04 2.872425052512018010e+04
5.063899999999999864e+02 5.309663213994346605e-03 9.193109861404610283e-01 3.002620544758566029e+04 2.875807010193837050e+04 2.925630274380141054e+04 2.856123745330112069e+04
5.061000000000000227e+02 5.568646863831679811e-03 9.196412105585318741e-01 3.004941187338585951e+04 2.877685415006750554e+04 2.925752970657516562e+04 2.858581642889138675e+04
5.058100000000000023e+02 5.909767852750122050e-03 9.192048669858097210e-01 3.001317743349404918e+04 2.873868460073968527e+04 2.924663464277946696e+04 2.860938822640228682e+04
5.055199999999999818e+02 5.285514207501470704e-03 9.198826625383546007e-01 3.006541791869108783e+04 2.873576104821192712e+04 2.931088634068594911e+04 2.855327922635742289e+04
5.052300000000000182e+02 6.435302018223824742e-03 9.176764856216171884e-01 3.000456748618479105e+04 2.868398540233556923e+04 2.917574599213201873e+04 2.855080024259902711e+04
5.049300000000000068e+02 5.771407267724010595e-03 9.165054024174424940e-01 2.997677009613208065e+04 2.862143740561547020e+04 2.918973678414279857e+04 2.845892013729560495e+04
5.046399999999999864e+02 6.271210680830560484e-03 9.124102095712950389e-01 2.981245063882200702e+04 2.847700268094927378e+04 2.905210031524660371e+04 2.839251931166311988e+04
5.043500000000000227e+02 5.826737233325807695e-03 9.115622513468168986e-01 2.979624298790694593e+04 2.848943482928513549e+04 2.900910717874485636e+04 2.833282124451644995e+04
5.040600000000000023e+02 5.065082579188919312e-03 9.114728272195424807e-01 2.974004636907215536e+04 2.853697993306434364e+04 2.899766386840799532e+04 2.834172316576637240e+04
5.037699999999999818e+02 5.696790628112572558e-03 9.137206157585235911e-01 2.988916894932437208e+04 2.850682283726965034e+04 2.911058283032884356e+04 2.834419388291027281e+04
5.034700000000000273e+02 6.069033000117145596e-03 9.121266710690488777e-01 2.982481712730090294e+04 2.847242031322210096e+04 2.902881179529055589e+04 2.833332244270498632e+04
5.031800000000000068e+02 6.475002446032431143e-03 9.149497518457447853e-01 2.987462496867323352e+04 2.855916630378265836e+04 2.907722338416427374e+04 2.846164967688729303e+04
5.028899999999999864e+02 5.579174552626363186e-03 9.164487496650612908e-01 2.989014084675734193e+04 2.862193877370528935e+04 2.914730774146803742e+04 2.848170489062741763e+04
5.026000000000000227e+02 5.922827866309827993e-03 9.206763969764011346e-01 3.008273519658404621e+04 2.874054638880762286e+04 2.925035426803126757e+04 2.854822365592684946e+04
5.023000000000000114e+02 5.740537888095790034e-03 9.243628057610921989e-01 3.016422334693895391e+04 2.885623977410703083e+04 2.936637377287143318e+04 2.867871314253702076e+04
5.020099999999999909e+02 6.368661597044901652e-03 9.253476385239963742e-01 3.020498657106804239e+04 2.885427817723277622e+04 2.939987445734475114e+04 2.873678085099143209e+04
5.017200000000000273e+02 6.353017684921627960e-03 9.287682182661753938e-01 3.029294793368990941e+04 2.894970925087153591e+04 2.950112254107648914e+04 2.884331410767800116e+04
5.014300000000000068e+02 6.235246816810878327e-03 9.314129587317420134e-01 3.044389785111750825e+04 2.897410773162434270e+04 2.963019092563208687e+04 2.883388402245263933e+04
5.011399999999999864e+02 6.371254576071240863e-03 9.309349323470920146e-01 3.036821598867193461e+04 2.901915342203509863e+04 2.953936012386703078e+04 2.887811506279579407e+04
5.008399999999999750e+02 6.204920787594825349e-03 9.302445090421740392e-01 3.038800086538722462e+04 2.893567059427370259e+04 2.955853403220045584e+04 2.877588373192974905e+04
5.005500000000000114e+02 6.584873627697408575e-03 9.294696493448805219e-01 3.030466273231578452e+04 2.893715314274568300e+04 2.947968666490796750e+04 2.882336334034460378e+04
5.002599999999999909e+02 6.765682825425719388e-03 9.277689259417624124e-01 3.030260434597182029e+04 2.882984263488348006e+04 2.946537022803722357e+04 2.872341456904433653e+04
4.999700000000000273e+02 6.826863844783208519e-03 9.309249219307086376e-01 3.033249514264906975e+04 2.897332529648031414e+04 2.948820842985371200e+04 2.886690260159014360e+04
4.996700000000000159e+02 6.016152668904250871e-03 9.321917225376433747e-01 3.034705456374178902e+04 2.899074462051187584e+04 2.959129472252542109e+04 2.888524257556355224e+04
4.993799999999999955e+02 6.166664881780773919e-03 9.366549058570503572e-01 3.050787453553746673e+04 2.914607022166992465e+04 2.969018172870438138e+04 2.899453262438369347e+04
4.990899999999999750e+02 7.431412581550299323e-03 9.390025718208155903e-01 3.060371260277055990e+04 2.917120273447056752e+04 2.974522626176800259e+04 2.911512583571149298e+04
4.988000000000000114e+02 6.245674762778297660e-03 9.386638785714775945e-01 3.057632532780866313e+04 2.919563691248528630e+04 2.977977431896825146e+04 2.907513304191712086e+04
4.985000000000000000e+02 6.635498867194665126e-03 9.371270282599163393e-01 3.050624534974132985e+04 2.920967121921787111e+04 2.965989892910830167e+04 2.908001380616552706e+04
4.982099999999999795e+02 6.339930621839593404e-03 9.396190766247343173e-01 3.058199460533179445e+04 2.928163210859617175e+04 2.973584035902580581e+04 2.912138335507380907e+04
4.979200000000000159e+02 6.764360869245439160e-03 9.356051620866672192e-01 3.047659991176555195e+04 2.913341095563820272e+04 2.965127924518692089e+04 2.903943880053271278e+04
4.976299999999999955e+02 6.039502905357509860e-03 9.365164532274460329e-01 3.054706774960566690e+04 2.911205978224707360e+04 2.976619446822250029e+04 2.898429910139249478e+04
4.973299999999999841e+02 6.420062712362305246e-03 9.340419530622190436e-01 3.043320286544742339e+04 2.910953128249738802e+04 2.961446855043353935e+04 2.898483017584108893e+04
4.970400000000000205e+02 6.114066743142309440e-03 9.305889585450631829e-01 3.034653618658767300e+04 2.895878712471448671e+04 2.959339107716165017e+04 2.886579363087762613e+04
4.967500000000000000e+02 6.522126938625576187e-03 9.248011187516199660e-01 3.019488098752421138e+04 2.880541454029778106e+04 2.939813113782976143e+04 2.871257941056385607e+04
4.964599999999999795e+02 5.969960102370994344e-03 9.189380239676444573e-01 3.000792427412628967e+04 2.866870244189910227e+04 2.921984764544286372e+04 2.852532333913218099e+04
4.961600000000000250e+02 5.637118451148692179e-03 9.097013419149199143e-01 2.970204865485096161e+04 2.842861086235854600e+04 2.896030919165418527e+04 2.829670097150275978e+04
4.958700000000000045e+02 6.731933866000817772e-03 9.068962729584443272e-01 2.965350808931625579e+04 2.835566608657062534e+04 2.882345745738042751e+04 2.825317817235850089e+04
4.955799999999999841e+02 6.193294767230334182e-03 8.996465551277771366e-01 2.944607734712058300e+04 2.811794988356256363e+04 2.869627887838920287e+04 2.803881012637575986e+04
4.952900000000000205e+02 6.271059283488297775e-03 8.927165208769243243e-01 2.923067579453060534e+04 2.797103937454040715e+04 2.847590977835905869e+04 2.789383585202487666e+04
4.949900000000000091e+02 6.237678513928778846e-03 8.876970521463098951e-01 2.913842736874619004e+04 2.782066533697190607e+04 2.837872839215915883e+04 2.773512282486291224e+04
4.946999999999999886e+02 6.367244427019906616e-03 8.774814472929992615e-01 2.884051304572977824e+04 2.756602500940889149e+04 2.807745026459121436e+04 2.749063562916289084e+04
4.944100000000000250e+02 6.419852615464235329e-03 8.688982331179728735e-01 2.862395517303124507e+04 2.730468187368743747e+04 2.786455865967439240e+04 2.723953257495440994e+04
4.941100000000000136e+02 6.103273142982215682e-03 8.565372831320118285e-01 2.820439653718983027e+04 2.699602901271431620e+04 2.751578979133972825e+04 2.696754897004990926e+04
4.938199999999999932e+02 5.722399196248153554e-03 8.462457043278713842e-01 2.794180691400085925e+04 2.669992626364569514e+04 2.726247890493495288e+04 2.664001542278637135e+04
4.935299999999999727e+02 6.065618361559771757e-03 8.308288015049974939e-01 2.747082980684039649e+04 2.632144388761734081e+04 2.676600813302608367e+04 2.627283549631980350e+04
4.932400000000000091e+02 5.081439269849463182e-03 8.171263621074323913e-01 2.703533220842398441e+04 2.595125414719909895e+04 2.642162693726501675e+04 2.588665359234025891e+04
4.929399999999999977e+02 5.471235256679652867e-03 8.005424323330775360e-01 2.661216087535890620e+04 2.549815406521868135e+04 2.594678124215297794e+04 2.542455904518226816e+04
4.926499999999999773e+02 5.653028404102485027e-03 7.875874491173522340e-01 2.622131371041738748e+04 2.515729255712340091e+04 2.558088391672859143e+04 2.512804458229351803e+04
4.923600000000000136e+02 5.370825338323253172e-03 7.761294856673016662e-01 2.594408280843626926e+04 2.484151992498332766e+04 2.531144819336611181e+04 2.478896880679858441e+04
4.920600000000000023e+02 5.000949321905775666e-03 7.614623781664182633e-01 2.548236365773292709e+04 2.447040304022318014e+04 2.493029305058296450e+04 2.445824735712996699e+04
4.917699999999999818e+02 5.443815122322941125e-03 7.482348416429530635e-01 2.512991447088608038e+04 2.414582299437741676e+04 2.454637262427866881e+04 2.415090611150814220e+04
4.914800000000000182e+02 5.275513395006805814e-03 7.334829425210830367e-01 2.471811022052502085e+04 2.373884221863177299e+04 2.418516832147177774e+04 2.377654556521871564e+04
4.911899999999999977e+02 4.696253026749703206e-03 7.159929719921883651e-01 2.424820013116768314e+04 2.333338538025679009e+04 2.368421734716130231e+04 2.327729305996682524e+04
4.908899999999999864e+02 4.230752976120511627e-03 7.004791555941641823e-01 2.377281214848367017e+04 2.291628121407832441e+04 2.328846429867112238e+04 2.288874986261529557e+04
4.906000000000000227e+02 5.026921802113237976e-03 6.807653068875576530e-01 2.324736004639305611e+04 2.238298676979633819e+04 2.270916536473849555e+04 2.238808331034231014e+04
4.903100000000000023e+02 4.101844052524785192e-03 6.629968882492032201e-01 2.275200207879713707e+04 2.192930893077360088e+04 2.225349284783863550e+04 2.187425883164934930e+04
4.900099999999999909e+02 4.073525163270142781e-03 6.436465125462100811e-01 2.217293231763746007e+04 2.143451357945247582e+04 2.169728879938588943e+04 2.139886577829871749e+04
4.897200000000000273e+02 4.039471864583572477e-03 6.242005457262782553e-01 2.164344666414427047e+04 2.090920090849339613e+04 2.117295909256215964e+04 2.087559465338039081e+04
4.894300000000000068e+02 4.284004335692721994e-03 6.056966316508710646e-01 2.117243259660722833e+04 2.037770221040156684e+04 2.069661324999435237e+04 2.036445670396480637e+04
4.891299999999999955e+02 3.510167678495451464e-03 5.855777464351646922e-01 2.053808516376906846e+04 1.988647032613213742e+04 2.013591663116502605e+04 1.986305291790455885e+04
4.888399999999999750e+02 3.232586330815109214e-03 5.655069922663884530e-01 1.997616613472176687e+04 1.932784005913155124e+04 1.960830713885396472e+04 1.930954872784530380e+04
4.885500000000000114e+02 3.916905044270381671e-03 5.441831014213464046e-01 1.937402619343599872e+04 1.875419532087398329e+04 1.897838946626875622e+04 1.878260000897829741e+04
4.882500000000000000e+02 2.482377854267006113e-03 5.235129734433209281e-01 1.877833683998016204e+04 1.821328550495487434e+04 1.846543206843389999e+04 1.816771684890444885e+04
4.879599999999999795e+02 3.208190273443165333e-03 5.046248579140768520e-01 1.825832201855626408e+04 1.769551707310325583e+04 1.790467438676353049e+04 1.768844412046740399e+04
4.876700000000000159e+02 2.975120745854544727e-03 4.844013635290532749e-01 1.765985623990442036e+04 1.716703243678934450e+04 1.734780182358770253e+04 1.717713128521383260e+04
4.873799999999999955e+02 2.821680788484426643e-03 4.655616692512100085e-01 1.715620717888264699e+04 1.665910152917650703e+04 1.685006284583191518e+04 1.665809115183970425e+04
4.870799999999999841e+02 3.518583949588981706e-03 4.488012467390654070e-01 1.670572858455766618e+04 1.620035370952315498e+04 1.638569158954583327e+04 1.626010745226270592e+04
4.867900000000000205e+02 2.548260724621611521e-03 4.310793342631539793e-01 1.622931100166399483e+04 1.574299007768545016e+04 1.595924551987215091e+04 1.574908178028225848e+04
4.865000000000000000e+02 2.558161019384598295e-03 4.147085339334697363e-01 1.577507143852426998e+04 1.535916002353765361e+04 1.549270020825149368e+04 1.535406306992262034e+04
4.861999999999999886e+02 2.324300665909883722e-03 3.982632799775704391e-01 1.531349638800508183e+04 1.492018777497092742e+04 1.507444647774536315e+04 1.493244674472783663e+04
4.859100000000000250e+02 2.364731030401545555e-03 3.812876625687505183e-01 1.484702516337938323e+04 1.448452796303202740e+04 1.461150438349268370e+04 1.450500803084826293e+04
4.856200000000000045e+02 1.934019372255724222e-03 3.640230133936718793e-01 1.436647473157257627e+04 1.401749568302817897e+04 1.416384173564357116e+04 1.402363607684421004e+04
4.853199999999999932e+02 1.963220005170244337e-03 3.489759061431998433e-01 1.394161818816946652e+04 1.363628988508469411e+04 1.374079823043585748e+04 1.364756039291668094e+04
4.850299999999999727e+02 1.754646452107863413e-03 3.324905980647850368e-01 1.348073285640696122e+04 1.319595749667435121e+04 1.330044342002948179e+04 1.320415247105514572e+04
4.847400000000000091e+02 1.706485781479382281e-03 3.166512151826853527e-01 1.305989238390026912e+04 1.275693563267499485e+04 1.287873243468785950e+04 1.276000614028876589e+04
4.844399999999999977e+02 1.735673055488434671e-03 3.019878741514838150e-01 1.265275163961472572e+04 1.238056143046490615e+04 1.245935333311353679e+04 1.237442180168709092e+04
4.841499999999999773e+02 1.027776051454107244e-03 2.884119768293627040e-01 1.227086805655416720e+04 1.203337398888748066e+04 1.211424481365329302e+04 1.198833201053690209e+04
4.838600000000000136e+02 1.003204464105840509e-03 2.743610348635027729e-01 1.186180021343940643e+04 1.164492210690649154e+04 1.173903902106228452e+04 1.163059996779582798e+04
4.835600000000000023e+02 1.323997302871770350e-03 2.606517529743082040e-01 1.147362168869818743e+04 1.127747394012459154e+04 1.133672690583953226e+04 1.128360355726751732e+04
4.832699999999999818e+02 1.291206918458006518e-03 2.475179567462885699e-01 1.112823886812909222e+04 1.094218894400641329e+04 1.096978975692571112e+04 1.092378840206021414e+04
4.829800000000000182e+02 1.256587607851923508e-03 2.353929771338034438e-01 1.080068427864915793e+04 1.059932771549084646e+04 1.065861035845116021e+04 1.059319502828805525e+04
4.826800000000000068e+02 8.950178919658899421e-04 2.241739678651589740e-01 1.048430236747733579e+04 1.030320336103218142e+04 1.037687075348444705e+04 1.029297177874714544e+04
4.823899999999999864e+02 1.149382120765887966e-03 2.127568790854482972e-01 1.017170962680102821e+04 9.994480405759361020e+03 1.005072741763063459e+04 9.997752959177327284e+03
4.821000000000000227e+02 9.734472601137158371e-04 2.019082789979077253e-01 9.858025207909597157e+03 9.705016350515914382e+03 9.764951638238306259e+03 9.717187509626777683e+03
4.818000000000000114e+02 9.486646576606879485e-04 1.919519703454648230e-01 9.587679311517815222e+03 9.441140941955698509e+03 9.490430191173381900e+03 9.446356194466283341e+03
4.815099999999999909e+02 8.699786136425743466e-04 1.818524861257170000e-01 9.306881085892091505e+03 9.181863890539785643e+03 9.204966005134732768e+03 9.173992816098145340e+03
4.812200000000000273e+02 1.051893263707453586e-03 1.730346007598112523e-01 9.085927519946819302e+03 8.946718386155896951e+03 8.959503942161676605e+03 8.933932830150117297e+03
4.809200000000000159e+02 7.778581866123622599e-04 1.644537798269491424e-01 8.847326635771112706e+03 8.716869527739025216e+03 8.750251801850847187e+03 8.703864776781350884e+03
4.806299999999999955e+02 7.415868249369131837e-04 1.556090411138556784e-01 8.613522979079882134e+03 8.479288918853917494e+03 8.518022105697744337e+03 8.463918606614302917e+03
4.803399999999999750e+02 8.232741642040802702e-04 1.480349459749594754e-01 8.396155512407407514e+03 8.276462019638885977e+03 8.300114027191944842e+03 8.269397134265891509e+03
4.800400000000000205e+02 8.407349619659504640e-04 1.397816459507971454e-01 8.150998056822160834e+03 8.049561778268253875e+03 8.069092352062402824e+03 8.058457903504332535e+03
4.797500000000000000e+02 6.139216404309650070e-04 1.329371166439071994e-01 7.977760652495113391e+03 7.866826356572455552e+03 7.893511933748321098e+03 7.848933728197833261e+03
4.794499999999999886e+02 5.543810011696796453e-04 1.270313776028545172e-01 7.808949060784792891e+03 7.699673658308369340e+03 7.742811375656405289e+03 7.693438111487917922e+03
4.791600000000000250e+02 5.230784272015426501e-04 1.206883845716772985e-01 7.620831440557894894e+03 7.546091344724366536e+03 7.557133657104696795e+03 7.538934290403783052e+03
4.788700000000000045e+02 5.217131866904016740e-04 1.155987639998747318e-01 7.471834468993053633e+03 7.396459533959958208e+03 7.434607228352555467e+03 7.415584517475817847e+03
4.785699999999999932e+02 5.106200104351830320e-04 1.112075209368749706e-01 7.377899628981985188e+03 7.299197660607934267e+03 7.312109702294301314e+03 7.288540102390614265e+03
4.782799999999999727e+02 3.711397319105680533e-04 1.071818872983267834e-01 7.264458925333124171e+03 7.194577771431581823e+03 7.218281951389374626e+03 7.188523457070068616e+03
4.779900000000000091e+02 3.831089016906560657e-04 1.024850962767331619e-01 7.138053434287247910e+03 7.062489143346788296e+03 7.100681964311260344e+03 7.066493229415645146e+03
4.776899999999999977e+02 2.967404958351278202e-04 9.769384371910155851e-02 6.998937428053761323e+03 6.944027298947579766e+03 6.962193827642521683e+03 6.939408689957339448e+03
4.773999999999999773e+02 4.252199611736507713e-04 9.274967205883524746e-02 6.876137705440779428e+03 6.808944177374582068e+03 6.832266701642206499e+03 6.810999025327676463e+03
4.771100000000000136e+02 3.755613181797028046e-04 8.756251922836406909e-02 6.717593163809798170e+03 6.667689458919753633e+03 6.690895708518828542e+03 6.681551599166988126e+03
4.768100000000000023e+02 2.633785042696302147e-04 8.237511025290307487e-02 6.575492298413484605e+03 6.536945602058581244e+03 6.533459996537127154e+03 6.523413251210583439e+03
4.765199999999999818e+02 2.538119696398494782e-04 7.778845970917182273e-02 6.443273981760064999e+03 6.409454249069622165e+03 6.410889025608003976e+03 6.404432531185283551e+03
4.762300000000000182e+02 1.670680164812322389e-04 7.305349640732791694e-02 6.303862590634575099e+03 6.277254514502801612e+03 6.279710644607272116e+03 6.271114189241622626e+03
4.759300000000000068e+02 2.292414536069007486e-04 6.863732927367573178e-02 6.181648252260913978e+03 6.157185731650096386e+03 6.159130450861835016e+03 6.159437511790004464e+03
4.756399999999999864e+02 1.444832148103025943e-04 6.466197534062045893e-02 6.082349968907335096e+03 6.056534760362103043e+03 6.056944525577107015e+03 6.046700395202014988e+03
4.753399999999999750e+02 2.730441511792346685e-04 6.094987959353982687e-02 5.972776781910886712e+03 5.953825341988864238e+03 5.952083858320354011e+03 5.962635200547209934e+03
4.750500000000000114e+02 1.382758130028032494e-04 5.759547832749237900e-02 5.881429488526575369e+03 5.858506322368621113e+03 5.864646456160930938e+03 5.856664282230928620e+03
4.747599999999999909e+02 1.657971105503892894e-04 5.450321814139817700e-02 5.798706392680077442e+03 5.782345508451594469e+03 5.765575602117398375e+03 5.767007179487391113e+03
4.744599999999999795e+02 1.955348467289031941e-04 5.154712959866246391e-02 5.704527255632957349e+03 5.674854414374035514e+03 5.687498511680242700e+03 5.679035123967216350e+03
4.741700000000000159e+02 2.683911506731731424e-04 4.869781772320366797e-02 5.614301569717212260e+03 5.594880198329231462e+03 5.585525401639732991e+03 5.595185246047367400e+03
4.738799999999999955e+02 1.155415942581124693e-04 4.584352934343216557e-02 5.523223698068398335e+03 5.511227298488584893e+03 5.521698732020116950e+03 5.522207054036211048e+03
4.735799999999999841e+02 2.295076211738417984e-04 4.336976351682936964e-02 5.468684590578301140e+03 5.449546230507029577e+03 5.455043419038140200e+03 5.460744207144475695e+03
4.732900000000000205e+02 8.189880812966128737e-05 4.089129232774715156e-02 5.408979317481425824e+03 5.394094556754777841e+03 5.397153069232856069e+03 5.391137994692636312e+03
4.729900000000000091e+02 -5.629671126020036547e-05 3.823163050627904208e-02 5.341242209576073037e+03 5.337670018466540569e+03 5.326851382534812728e+03 5.317155435237510574e+03
4.726999999999999886e+02 2.197270070496447683e-04 3.611600139544706572e-02 5.289561822992283851e+03 5.263147668977032481e+03 5.265595312592346090e+03 5.262943698675756423e+03
4.724100000000000250e+02 7.953184363020350458e-05 3.377990582864717761e-02 5.205563315317058368e+03 5.198741354590873016e+03 5.197519510878720212e+03 5.199352276446948053e+03
4.721100000000000136e+02 1.349180776782502641e-04 3.184160290968317264e-02 5.155452569065078933e+03 5.144661566096774550e+03 5.142320122056481523e+03 5.146086792903908645e+03
4.718199999999999932e+02 6.344776926267476399e-05 3.014258732047511713e-02 5.121362903566813657e+03 5.107284256541071954e+03 5.110038774437412940e+03 5.102897431743195739e+03
4.715299999999999727e+02 1.143147726025368010e-04 2.858176063111548398e-02 5.086598383415383068e+03 5.073305967996483560e+03 5.076373448477767852e+03 5.075453204333382928e+03
4.712300000000000182e+02 6.636228008015034204e-05 2.726032658515931476e-02 5.061680886639400342e+03 5.050208030117764793e+03 5.046417890016866295e+03 5.042115568821252964e+03
4.709399999999999977e+02 1.963358555559847646e-04 2.588653460128145442e-02 5.018300731090042973e+03 4.999293564518756284e+03 4.995206001815253330e+03 4.997454161302180182e+03
4.706399999999999864e+02 1.055479795592855609e-05 2.481319457714530746e-02 4.968748783999787520e+03 4.952659463430210053e+03 4.963759058000361620e+03 4.948891711144929104e+03
4.703500000000000227e+02 4.617805791074186626e-05 2.376444922524737630e-02 4.919919452329731939e+03 4.906025672003444924e+03 4.916674189771767487e+03 4.907851132192299701e+03
4.700600000000000023e+02 8.542632691349778297e-05 2.292535579969715021e-02 4.893461778992351356e+03 4.873118321680360168e+03 4.885061246868494891e+03 4.873928011523624264e+03
4.697599999999999909e+02 1.117654254840629111e-04 2.243615947035947425e-02 4.882240409266203642e+03 4.866841257096535628e+03 4.871805457467020460e+03 4.868563530694459587e+03
4.694700000000000273e+02 5.197456763999630769e-05 2.175187441066282409e-02 4.879928232495052725e+03 4.863853414174731370e+03 4.877283009227151524e+03 4.866803855512006521e+03
4.691800000000000068e+02 6.418326382310639224e-05 2.088686767033541905e-02 4.867721225768746081e+03 4.855686800060252608e+03 4.858848386475195184e+03 4.853749053547867334e+03
4.688799999999999955e+02 -3.392491026161577863e-06 2.015720273550878142e-02 4.838400699046123918e+03 4.830763852182296432e+03 4.834429538676933589e+03 4.826283568688852029e+03
4.685899999999999750e+02 1.031293774128289433e-04 1.898066812580317259e-02 4.787107662343633820e+03 4.774039204891517329e+03 4.778091439760390131e+03 4.776166628197675891e+03
4.682900000000000205e+02 4.141191167889901375e-05 1.771427250687517690e-02 4.728945831712488143e+03 4.716448990437796056e+03 4.726426307261946022e+03 4.718363829020208868e+03
4.680000000000000000e+02 9.452401490006375894e-05 1.646120605332975981e-02 4.681215158994851663e+03 4.674982519145652077e+03 4.675887257188277545e+03 4.679807788706322754e+03
4.677099999999999795e+02 -2.277108103446703194e-05 1.547751850137429885e-02 4.669876599890189937e+03 4.665439758310539219e+03 4.664733897150140365e+03 4.657876960163408512e+03
4.674100000000000250e+02 1.877581194733126284e-06 1.454491450636320737e-02 4.667681051152865621e+03 4.663420737258818917e+03 4.665449458160745962e+03 4.661392016356892782e+03
4.671200000000000045e+02 -1.544313073544469802e-05 1.364628208089236489e-02 4.652779848472464437e+03 4.651864127187584927e+03 4.655527012327102966e+03 4.652983342091327359e+03
4.668199999999999932e+02 1.881077595095432297e-05 1.282913212343854067e-02 4.628202908473051139e+03 4.625357410220070051e+03 4.625865534908102745e+03 4.624950910469644441e+03
4.665299999999999727e+02 -5.625592776453785225e-06 1.219153657941703453e-02 4.601053891397740699e+03 4.594772727462856892e+03 4.596697600281611813e+03 4.589808581772384969e+03
4.662400000000000091e+02 -1.044262288539601721e-05 1.175135102125027947e-02 4.562715921213843103e+03 4.556167243089861586e+03 4.564529401309715468e+03 4.556973234243581828e+03
4.659399999999999977e+02 2.934302918712400075e-05 1.144824629937031546e-02 4.539866786219181449e+03 4.533043992631475703e+03 4.534348350229125572e+03 4.530635947835815386e+03
4.656499999999999773e+02 -3.861784434652456194e-05 1.107579837076166744e-02 4.523604011271597301e+03 4.520695134684455297e+03 4.527816867018490484e+03 4.520795440773667906e+03
4.653600000000000136e+02 7.447722443259783035e-05 1.069205568078665340e-02 4.529814275675076715e+03 4.520660290662830448e+03 4.525186986548006644e+03 4.524080460887185836e+03
4.650600000000000023e+02 4.921407954047251585e-05 1.016913048439887363e-02 4.517644023058293897e+03 4.512104732411152327e+03 4.517039736805878420e+03 4.516737593679669772e+03
4.647699999999999818e+02 7.417176664116825106e-05 9.641181867647211426e-03 4.503185147951473482e+03 4.498755059266817625e+03 4.497949588596880858e+03 4.501574206611598129e+03
4.644700000000000273e+02 -3.946908413222834913e-05 8.873201312163068663e-03 4.477186220422396218e+03 4.475073960568225630e+03 4.477890307040453081e+03 4.471452943675360075e+03
4.641800000000000068e+02 6.702792002860475371e-06 8.255617889767417547e-03 4.463531973811085663e+03 4.456792365440109279e+03 4.460916603398468396e+03 4.454881133215503723e+03
4.638899999999999864e+02 2.602045873017703851e-05 7.658327194745542105e-03 4.438028072772873202e+03 4.432404850108998289e+03 4.437124340559035772e+03 4.434312729227098316e+03
4.635899999999999750e+02 1.744939083996594671e-05 7.148644054674248641e-03 4.419763516968212571e+03 4.414648746390372253e+03 4.417256276488878939e+03 4.414047008675333018e+03
4.633000000000000114e+02 -9.654916935756507789e-06 6.650708028650308655e-03 4.407256420669069485e+03 4.400635906198836892e+03 4.407657663970296198e+03 4.400034041246996821e+03
4.630000000000000000e+02 6.682918090098089145e-06 6.211441097248325549e-03 4.395036115860948485e+03 4.389219126797922399e+03 4.392829671733594296e+03 4.387815025989605601e+03
4.627099999999999795e+02 3.701899999999999912e-05 5.743200000000000388e-03 4.370899999999999636e+03 4.364600000000000364e+03 4.365899999999999636e+03 4.363600000000000364e+03
4.624200000000000159e+02 2.168063478333822117e-05 6.734342354334908569e-03 5.429940463927503515e+03 5.425205340519451966e+03 5.432308025631528835e+03 5.429940463927503515e+03
4.621200000000000045e+02 4.115270823286193235e-05 8.369912992440241284e-03 7.216946941921523830e+03 7.208982865014788331e+03 7.215121840963731302e+03 7.211471639048143516e+03
