# Supplementary material for: Theoretical and experimental analysis of circularly polarized luminescence spectrophotometers for artifact-free measurements using a single CCD camera
Source: Nat Commun. 2023 Feb 24;14:1065. doi: 10.1038/s41467-023-36782-9 (PMC9958114; doi:10.1038/s41467-023-36782-9)
Supplement: Supplementary file 3 — Source Data [file 41467_2023_36782_MOESM3_ESM.zip › LesDataPubli/Camphorquinone/CPLofCamphorQu/ResultCCDSenantiomer.dat]

# ===================================================================
# Fluo, CPL and glum  of camphorquinone} Luminescence (a), CPL (b) and
#		g\textsubscript{lum} (c) of \textbf{(+)-1} under 450 nm excitation
#		Measured via the CCD set-up
# ===================================================================
#
# Curve 0 of 3, 1024 points
# Curve title: "Fluo"
# x y type
731.34  0  o
731.12  9.7209e-05  o
730.9  0.000151357  o
730.68  0.000146257  o
730.46  0.000189444  o
730.25  0.000211296  o
730.03  0.000203985  o
729.81  0.000367605  o
729.59  0.000374221  o
729.37  0.000333969  o
729.15  0.000412219  o
728.93  0.00043408  o
728.71  0.00035883  o
728.49  0.000513612  o
728.27  0.000587014  o
728.05  0.000594199  o
727.83  0.000622579  o
727.61  0.000554529  o
727.39  0.000656423  o
727.17  0.000797119  o
726.95  0.000722005  o
726.73  0.000732661  o
726.51  0.000816018  o
726.29  0.000810443  o
726.07  0.000915451  o
725.85  0.000791308  o
725.63  0.00102153  o
725.41  0.000969548  o
725.18  0.00104846  o
724.96  0.00115601  o
724.74  0.00117349  o
724.52  0.00121518  o
724.3  0.00120436  o
724.07  0.00121506  o
723.85  0.00129787  o
723.63  0.00127489  o
723.4  0.00133629  o
723.18  0.0013435  o
722.96  0.00136048  o
722.74  0.00136335  o
722.51  0.00139474  o
722.29  0.00147797  o
722.06  0.00151517  o
721.84  0.00156713  o
721.62  0.00161463  o
721.39  0.0015903  o
721.17  0.00162725  o
720.94  0.00172363  o
720.72  0.00175343  o
720.49  0.00178267  o
720.27  0.00181815  o
720.04  0.00179425  o
719.82  0.00181349  o
719.59  0.00183542  o
719.37  0.00192452  o
719.14  0.00198184  o
718.92  0.00203895  o
718.69  0.00200992  o
718.47  0.00214393  o
718.24  0.00217728  o
718.01  0.00215889  o
717.79  0.00221037  o
717.56  0.00229758  o
717.33  0.00229943  o
717.11  0.00232419  o
716.88  0.00232144  o
716.65  0.00240646  o
716.43  0.00244367  o
716.2  0.00251709  o
715.97  0.00252726  o
715.74  0.00251208  o
715.52  0.00263319  o
715.29  0.00282738  o
715.06  0.00277914  o
714.83  0.00271516  o
714.6  0.00294254  o
714.38  0.00297362  o
714.15  0.00303342  o
713.92  0.00298963  o
713.69  0.00306008  o
713.46  0.00308098  o
713.23  0.00320407  o
713  0.00324399  o
712.77  0.00324383  o
712.54  0.003296  o
712.31  0.00334351  o
712.09  0.00330523  o
711.86  0.00348487  o
711.63  0.00338975  o
711.4  0.00349155  o
711.16  0.00349512  o
710.93  0.00366269  o
710.7  0.00361164  o
710.47  0.00375727  o
710.24  0.00373604  o
710.01  0.00387245  o
709.78  0.00380841  o
709.55  0.00391692  o
709.32  0.00396479  o
709.09  0.00403909  o
708.86  0.0040852  o
708.62  0.00402041  o
708.39  0.00420185  o
708.16  0.00427327  o
707.93  0.00431489  o
707.7  0.00440734  o
707.46  0.00449577  o
707.23  0.00449615  o
707  0.00437455  o
706.76  0.00457574  o
706.53  0.00455809  o
706.3  0.00458492  o
706.07  0.004747  o
705.83  0.00471747  o
705.6  0.00480305  o
705.37  0.00497064  o
705.13  0.0049998  o
704.9  0.00496886  o
704.66  0.0050703  o
704.43  0.00518939  o
704.2  0.00521175  o
703.96  0.00529476  o
703.73  0.00542189  o
703.49  0.00540253  o
703.26  0.00544089  o
703.02  0.00550777  o
702.79  0.00555893  o
702.55  0.00560753  o
702.32  0.00567968  o
702.08  0.00570855  o
701.85  0.0057481  o
701.61  0.00587579  o
701.38  0.00596979  o
701.14  0.00598704  o
700.9  0.0060518  o
700.67  0.00614049  o
700.43  0.00614043  o
700.19  0.00637947  o
699.96  0.00640868  o
699.72  0.00645387  o
699.48  0.0065313  o
699.25  0.00650705  o
699.01  0.00675617  o
698.77  0.00677063  o
698.54  0.00682092  o
698.3  0.00689509  o
698.06  0.00692628  o
697.82  0.00692251  o
697.59  0.00693851  o
697.35  0.00703671  o
697.11  0.0072602  o
696.87  0.00738244  o
696.63  0.00727412  o
696.4  0.00744334  o
696.16  0.00740429  o
695.92  0.00741087  o
695.68  0.00760554  o
695.44  0.00758022  o
695.2  0.0076678  o
694.96  0.00779486  o
694.72  0.00787417  o
694.48  0.00799679  o
694.24  0.00806515  o
694  0.0081369  o
693.76  0.00830474  o
693.52  0.00838898  o
693.28  0.00843298  o
693.04  0.00846521  o
692.8  0.00863485  o
692.56  0.00869288  o
692.32  0.00864297  o
692.08  0.0086049  o
691.84  0.00895422  o
691.6  0.00891143  o
691.36  0.00894395  o
691.12  0.00900391  o
690.88  0.00905287  o
690.64  0.00921636  o
690.4  0.00908755  o
690.15  0.00944658  o
689.91  0.00946163  o
689.67  0.00953131  o
689.43  0.00978125  o
689.19  0.00974731  o
688.94  0.0099513  o
688.7  0.00994462  o
688.46  0.0101105  o
688.22  0.0103062  o
687.97  0.0102102  o
687.73  0.0103613  o
687.49  0.0104612  o
687.25  0.0106321  o
687  0.010581  o
686.76  0.01068  o
686.52  0.0106934  o
686.27  0.0108124  o
686.03  0.0109909  o
685.78  0.0109676  o
685.54  0.0111114  o
685.3  0.0112152  o
685.05  0.0112796  o
684.81  0.0114058  o
684.56  0.0113432  o
684.32  0.0113091  o
684.07  0.0115666  o
683.83  0.011674  o
683.59  0.0118244  o
683.34  0.0119439  o
683.1  0.0120433  o
682.85  0.0119827  o
682.6  0.0123611  o
682.36  0.012301  o
682.11  0.0124003  o
681.87  0.012585  o
681.62  0.0125336  o
681.38  0.0126181  o
681.13  0.0127228  o
680.88  0.0128641  o
680.64  0.0130752  o
680.39  0.0132133  o
680.15  0.0134039  o
679.9  0.0135077  o
679.65  0.0137627  o
679.41  0.0138116  o
679.16  0.013871  o
678.91  0.0140887  o
678.66  0.014029  o
678.42  0.0141757  o
678.17  0.0143172  o
677.92  0.0142624  o
677.67  0.0143452  o
677.43  0.0143301  o
677.18  0.0146568  o
676.93  0.0146421  o
676.68  0.0148848  o
676.44  0.0149866  o
676.19  0.0152005  o
675.94  0.0151796  o
675.69  0.0153072  o
675.44  0.0153063  o
675.19  0.0154794  o
674.94  0.0157047  o
674.7  0.0156309  o
674.45  0.0157423  o
674.2  0.0158917  o
673.95  0.0160936  o
673.7  0.0163426  o
673.45  0.0165726  o
673.2  0.0166482  o
672.95  0.0166966  o
672.7  0.0169563  o
672.45  0.0170199  o
672.2  0.01716  o
671.95  0.0172055  o
671.7  0.0175866  o
671.45  0.0178031  o
671.2  0.0179668  o
670.95  0.0181874  o
670.7  0.0181824  o
670.45  0.0184893  o
670.2  0.0182255  o
669.94  0.0185091  o
669.69  0.0186494  o
669.44  0.0188376  o
669.19  0.0190299  o
668.94  0.0191705  o
668.69  0.0191888  o
668.44  0.0195197  o
668.18  0.019709  o
667.93  0.019503  o
667.68  0.0197786  o
667.43  0.0199583  o
667.18  0.0200112  o
666.92  0.0203274  o
666.67  0.020607  o
666.42  0.0206314  o
666.17  0.0209986  o
665.91  0.0210273  o
665.66  0.0210325  o
665.41  0.0211656  o
665.15  0.0214898  o
664.9  0.0216271  o
664.65  0.0217455  o
664.39  0.0218462  o
664.14  0.02194  o
663.89  0.0225509  o
663.63  0.0224663  o
663.38  0.0228204  o
663.12  0.0229177  o
662.87  0.0232056  o
662.62  0.0232388  o
662.36  0.023545  o
662.11  0.0235185  o
661.85  0.0238491  o
661.6  0.0237232  o
661.34  0.0242588  o
661.09  0.024263  o
660.83  0.0243115  o
660.58  0.0245308  o
660.32  0.0249102  o
660.07  0.0252528  o
659.81  0.025505  o
659.56  0.0258305  o
659.3  0.0259957  o
659.05  0.0262175  o
658.79  0.0264273  o
658.54  0.0265384  o
658.28  0.0266395  o
658.02  0.0269088  o
657.77  0.0270375  o
657.51  0.0271487  o
657.25  0.0275777  o
657  0.027965  o
656.74  0.0281907  o
656.49  0.0285958  o
656.23  0.0287976  o
655.97  0.0290176  o
655.71  0.029036  o
655.46  0.0292325  o
655.2  0.029568  o
654.94  0.0296957  o
654.69  0.029871  o
654.43  0.0300796  o
654.17  0.0303592  o
653.91  0.0305636  o
653.66  0.0306645  o
653.4  0.0307618  o
653.14  0.0310885  o
652.88  0.0315978  o
652.62  0.0317498  o
652.36  0.0322959  o
652.11  0.0324891  o
651.85  0.0328705  o
651.59  0.0329135  o
651.33  0.0332032  o
651.07  0.0330899  o
650.81  0.0334506  o
650.55  0.0336806  o
650.3  0.0337883  o
650.04  0.0339311  o
649.78  0.0343459  o
649.52  0.034664  o
649.26  0.0347828  o
649  0.0353935  o
648.74  0.0355717  o
648.48  0.035945  o
648.22  0.0361721  o
647.96  0.0360705  o
647.7  0.0367017  o
647.44  0.0371089  o
647.18  0.0375361  o
646.92  0.0375829  o
646.66  0.0381136  o
646.4  0.0384869  o
646.14  0.0385854  o
645.88  0.0390925  o
645.61  0.0392277  o
645.35  0.0392457  o
645.09  0.0394615  o
644.83  0.0396533  o
644.57  0.039781  o
644.31  0.040085  o
644.05  0.0403404  o
643.79  0.0408666  o
643.52  0.0414104  o
643.26  0.0418948  o
643  0.0422625  o
642.74  0.0423721  o
642.48  0.0429832  o
642.22  0.0433382  o
641.95  0.0433484  o
641.69  0.0436691  o
641.43  0.0443075  o
641.17  0.0447322  o
640.9  0.0450643  o
640.64  0.0453594  o
640.38  0.0457271  o
640.12  0.046329  o
639.85  0.0464567  o
639.59  0.0470754  o
639.33  0.0472262  o
639.06  0.0474056  o
638.8  0.0477931  o
638.54  0.0480346  o
638.27  0.0485962  o
638.01  0.0491728  o
637.75  0.0495391  o
637.48  0.0503626  o
637.22  0.050739  o
636.95  0.0509075  o
636.69  0.0509557  o
636.43  0.0513595  o
636.16  0.0513702  o
635.9  0.0518876  o
635.63  0.052262  o
635.37  0.052861  o
635.1  0.0534318  o
634.84  0.0537541  o
634.57  0.0543814  o
634.31  0.0544663  o
634.05  0.0550752  o
633.78  0.0551512  o
633.52  0.0556059  o
633.25  0.0565249  o
632.98  0.0572015  o
632.72  0.0576284  o
632.45  0.058129  o
632.19  0.0591018  o
631.92  0.059371  o
631.66  0.0597515  o
631.39  0.0604633  o
631.12  0.0604725  o
630.86  0.0608741  o
630.59  0.0614728  o
630.33  0.0620084  o
630.06  0.0621968  o
629.79  0.0625106  o
629.53  0.0631488  o
629.26  0.0634956  o
628.99  0.0636992  o
628.73  0.0642342  o
628.46  0.0646398  o
628.19  0.0650912  o
627.93  0.0656314  o
627.66  0.0665418  o
627.39  0.0673163  o
627.13  0.0676936  o
626.86  0.0682341  o
626.59  0.0683528  o
626.32  0.0690394  o
626.06  0.0695804  o
625.79  0.0700431  o
625.52  0.0703391  o
625.25  0.0708499  o
624.98  0.0718991  o
624.72  0.0727282  o
624.45  0.0735494  o
624.18  0.0739227  o
623.91  0.0746027  o
623.64  0.074867  o
623.38  0.0753551  o
623.11  0.076172  o
622.84  0.0771013  o
622.57  0.077186  o
622.3  0.0778938  o
622.03  0.0781629  o
621.76  0.0786754  o
621.49  0.0794099  o
621.23  0.0793608  o
620.96  0.0799326  o
620.69  0.0809044  o
620.42  0.0815354  o
620.15  0.0826249  o
619.88  0.0836297  o
619.61  0.0841882  o
619.34  0.0845652  o
619.07  0.0851997  o
618.8  0.0860762  o
618.53  0.0868167  o
618.26  0.0876083  o
617.99  0.0883649  o
617.72  0.0894754  o
617.45  0.0902272  o
617.18  0.0908597  o
616.91  0.0912044  o
616.64  0.0919325  o
616.37  0.0928305  o
616.1  0.0934735  o
615.83  0.0935261  o
615.55  0.0941134  o
615.28  0.0945993  o
615.01  0.0950466  o
614.74  0.0956989  o
614.47  0.0965465  o
614.2  0.0975475  o
613.93  0.0982367  o
613.66  0.0988744  o
613.39  0.09997  o
613.11  0.100515  o
612.84  0.10161  o
612.57  0.102956  o
612.3  0.103293  o
612.03  0.104009  o
611.76  0.10484  o
611.48  0.105603  o
611.21  0.106145  o
610.94  0.106491  o
610.67  0.106738  o
610.39  0.107211  o
610.12  0.10829  o
609.85  0.109014  o
609.58  0.109946  o
609.3  0.110967  o
609.03  0.111951  o
608.76  0.11228  o
608.49  0.113119  o
608.21  0.113484  o
607.94  0.11415  o
607.67  0.115156  o
607.39  0.115828  o
607.12  0.116789  o
606.85  0.117793  o
606.57  0.118504  o
606.3  0.11907  o
606.03  0.120599  o
605.75  0.121808  o
605.48  0.122619  o
605.21  0.123352  o
604.93  0.124766  o
604.66  0.125168  o
604.38  0.126453  o
604.11  0.126828  o
603.84  0.127454  o
603.56  0.128762  o
603.29  0.129821  o
603.01  0.130969  o
602.74  0.131543  o
602.46  0.1333  o
602.19  0.133619  o
601.91  0.134809  o
601.64  0.134743  o
601.36  0.135795  o
601.09  0.136459  o
600.81  0.137438  o
600.54  0.138256  o
600.26  0.139782  o
599.99  0.141916  o
599.71  0.142613  o
599.44  0.143594  o
599.16  0.144885  o
598.89  0.14626  o
598.61  0.147722  o
598.34  0.148849  o
598.06  0.150596  o
597.79  0.152455  o
597.51  0.153367  o
597.23  0.154999  o
596.96  0.155108  o
596.68  0.155715  o
596.41  0.156736  o
596.13  0.157069  o
595.85  0.15893  o
595.58  0.159937  o
595.3  0.161635  o
595.02  0.161759  o
594.75  0.162602  o
594.47  0.164213  o
594.19  0.165133  o
593.92  0.166733  o
593.64  0.16758  o
593.36  0.169173  o
593.09  0.171385  o
592.81  0.172258  o
592.53  0.173969  o
592.26  0.175291  o
591.98  0.176786  o
591.7  0.17786  o
591.42  0.180068  o
591.15  0.180745  o
590.87  0.182675  o
590.59  0.184494  o
590.31  0.185651  o
590.04  0.186195  o
589.76  0.188059  o
589.48  0.189014  o
589.2  0.190432  o
588.92  0.191712  o
588.65  0.193118  o
588.37  0.194444  o
588.09  0.196696  o
587.81  0.197992  o
587.53  0.199869  o
587.26  0.202228  o
586.98  0.203166  o
586.7  0.203228  o
586.42  0.204892  o
586.14  0.206299  o
585.86  0.208615  o
585.58  0.20947  o
585.3  0.212678  o
585.03  0.214888  o
584.75  0.216249  o
584.47  0.217983  o
584.19  0.219918  o
583.91  0.220854  o
583.63  0.222182  o
583.35  0.224202  o
583.07  0.224834  o
582.79  0.226444  o
582.51  0.228911  o
582.23  0.230927  o
581.95  0.232317  o
581.67  0.233596  o
581.39  0.23625  o
581.11  0.23835  o
580.83  0.23999  o
580.56  0.242232  o
580.28  0.245292  o
580  0.247838  o
579.71  0.249006  o
579.43  0.252099  o
579.15  0.253406  o
578.87  0.254959  o
578.59  0.256007  o
578.31  0.257856  o
578.03  0.259287  o
577.75  0.261937  o
577.47  0.263568  o
577.19  0.265163  o
576.91  0.266522  o
576.63  0.268736  o
576.35  0.27016  o
576.07  0.273467  o
575.79  0.275746  o
575.51  0.278301  o
575.22  0.280883  o
574.94  0.283482  o
574.66  0.284621  o
574.38  0.285376  o
574.1  0.287685  o
573.82  0.288948  o
573.54  0.291324  o
573.26  0.293427  o
572.97  0.29527  o
572.69  0.298207  o
572.41  0.300047  o
572.13  0.30307  o
571.85  0.305877  o
571.57  0.307704  o
571.28  0.310001  o
571  0.311099  o
570.72  0.312676  o
570.44  0.314767  o
570.16  0.315623  o
569.87  0.318611  o
569.59  0.320413  o
569.31  0.323084  o
569.03  0.326259  o
568.74  0.328971  o
568.46  0.332872  o
568.18  0.335601  o
567.9  0.338041  o
567.61  0.339527  o
567.33  0.341355  o
567.05  0.343207  o
566.77  0.345943  o
566.48  0.347706  o
566.2  0.351746  o
565.92  0.355445  o
565.63  0.357064  o
565.35  0.360086  o
565.07  0.363583  o
564.78  0.364425  o
564.5  0.366899  o
564.22  0.369874  o
563.93  0.372011  o
563.65  0.373768  o
563.37  0.37701  o
563.08  0.377977  o
562.8  0.382833  o
562.52  0.383134  o
562.23  0.385369  o
561.95  0.388359  o
561.67  0.392356  o
561.38  0.394144  o
561.1  0.395038  o
560.81  0.396442  o
560.53  0.399049  o
560.25  0.400525  o
559.96  0.40536  o
559.68  0.40842  o
559.39  0.412168  o
559.11  0.416278  o
558.82  0.420261  o
558.54  0.423575  o
558.26  0.426941  o
557.97  0.429026  o
557.69  0.431624  o
557.4  0.435432  o
557.12  0.437992  o
556.83  0.441625  o
556.55  0.446429  o
556.26  0.44808  o
555.98  0.451231  o
555.69  0.454449  o
555.41  0.458642  o
555.12  0.461692  o
554.84  0.465602  o
554.55  0.468352  o
554.27  0.473573  o
553.98  0.475419  o
553.7  0.479791  o
553.41  0.482623  o
553.13  0.486581  o
552.84  0.490322  o
552.56  0.491634  o
552.27  0.496087  o
551.99  0.499911  o
551.7  0.502842  o
551.41  0.507456  o
551.13  0.510325  o
550.84  0.514688  o
550.56  0.517625  o
550.27  0.520884  o
549.98  0.524099  o
549.7  0.526602  o
549.41  0.528497  o
549.13  0.530681  o
548.84  0.535339  o
548.55  0.540152  o
548.27  0.544457  o
547.98  0.54821  o
547.7  0.552705  o
547.41  0.556293  o
547.12  0.558491  o
546.84  0.562413  o
546.55  0.56694  o
546.26  0.571308  o
545.98  0.574261  o
545.69  0.577648  o
545.4  0.579245  o
545.12  0.584474  o
544.83  0.585585  o
544.54  0.590218  o
544.26  0.594913  o
543.97  0.598846  o
543.68  0.600021  o
543.4  0.603109  o
543.11  0.608374  o
542.82  0.609025  o
542.54  0.614149  o
542.25  0.618534  o
541.96  0.621711  o
541.67  0.628056  o
541.39  0.632017  o
541.1  0.634543  o
540.81  0.63855  o
540.53  0.638083  o
540.24  0.641516  o
539.95  0.645917  o
539.66  0.651183  o
539.38  0.655529  o
539.09  0.662666  o
538.8  0.666178  o
538.51  0.666989  o
538.22  0.665752  o
537.94  0.666649  o
537.65  0.672913  o
537.36  0.678314  o
537.07  0.682957  o
536.79  0.688147  o
536.5  0.693058  o
536.21  0.695354  o
535.92  0.69548  o
535.63  0.699409  o
535.35  0.700601  o
535.06  0.70566  o
534.77  0.709065  o
534.48  0.715679  o
534.19  0.717983  o
533.9  0.720265  o
533.62  0.722912  o
533.33  0.724864  o
533.04  0.731235  o
532.75  0.740322  o
532.46  0.74404  o
532.17  0.745858  o
531.88  0.750309  o
531.6  0.75319  o
531.31  0.751349  o
531.02  0.754272  o
530.73  0.760562  o
530.44  0.764602  o
530.15  0.769789  o
529.86  0.774175  o
529.57  0.780484  o
529.29  0.781201  o
529  0.785634  o
528.71  0.790337  o
528.42  0.796001  o
528.13  0.800727  o
527.84  0.807534  o
527.55  0.814213  o
527.26  0.819824  o
526.97  0.824571  o
526.68  0.829737  o
526.39  0.832428  o
526.11  0.838181  o
525.82  0.844934  o
525.53  0.84926  o
525.24  0.855522  o
524.95  0.859582  o
524.66  0.866382  o
524.37  0.870029  o
524.08  0.880279  o
523.79  0.88528  o
523.5  0.89293  o
523.21  0.897128  o
522.92  0.899867  o
522.63  0.902868  o
522.34  0.905196  o
522.05  0.911531  o
521.76  0.916688  o
521.47  0.923585  o
521.18  0.928049  o
520.89  0.938761  o
520.6  0.943817  o
520.31  0.952384  o
520.02  0.959657  o
519.73  0.963914  o
519.44  0.970067  o
519.15  0.972263  o
518.86  0.981217  o
518.57  0.984707  o
518.28  0.989325  o
517.99  0.994368  o
517.7  0.996504  o
517.41  0.999414  o
517.12  1.0005  o
516.83  1.00454  o
516.54  1.01096  o
516.25  1.01592  o
515.96  1.01948  o
515.67  1.02461  o
515.38  1.02201  o
515.08  1.02057  o
514.79  1.02383  o
514.5  1.02792  o
514.21  1.02548  o
513.92  1.02953  o
513.63  1.03312  o
513.34  1.03092  o
513.05  1.03228  o
512.76  1.03287  o
512.47  1.03253  o
512.18  1.02652  o
511.89  1.03076  o
511.6  1.02776  o
511.3  1.02978  o
511.01  1.02781  o
510.72  1.03419  o
510.43  1.0374  o
510.14  1.04248  o
509.85  1.04318  o
509.56  1.04131  o
509.27  1.03761  o
508.98  1.03637  o
508.68  1.03232  o
508.39  1.02337  o
508.1  1.01798  o
507.81  1.01159  o
507.52  1.00591  o
507.23  0.996298  o
506.94  0.992734  o
506.64  0.986125  o
506.35  0.974597  o
506.06  0.974327  o
505.77  0.968272  o
505.48  0.96605  o
505.19  0.959053  o
504.9  0.959107  o
504.6  0.952189  o
504.31  0.944968  o
504.02  0.943177  o
503.73  0.940155  o
503.44  0.937244  o
503.15  0.940799  o
502.85  0.938925  o
502.56  0.935413  o
502.27  0.932757  o
501.98  0.927738  o
501.69  0.923333  o
501.39  0.919311  o
501.1  0.919641  o
500.81  0.919205  o
500.52  0.919883  o
500.23  0.917676  o
499.93  0.916505  o
499.64  0.91241  o
499.35  0.911562  o
499.06  0.911473  o
498.77  0.913721  o
498.47  0.912127  o
498.18  0.91495  o
497.89  0.916449  o
497.6  0.920676  o
497.3  0.924363  o
497.01  0.925348  o
496.72  0.928768  o
496.43  0.931413  o
496.14  0.930935  o
495.84  0.930245  o
495.55  0.92947  o
495.26  0.927769  o
494.97  0.930925  o
494.67  0.932192  o
494.38  0.936655  o
494.09  0.939003  o
493.8  0.938664  o
493.5  0.937127  o
493.21  0.939619  o
492.92  0.935605  o
492.63  0.936516  o
492.33  0.934042  o
492.04  0.930589  o
491.75  0.924801  o
491.46  0.918938  o
491.16  0.909701  o
490.87  0.906896  o
490.58  0.899647  o
490.29  0.892717  o
489.99  0.887697  o
489.7  0.877481  o
489.41  0.868898  o
489.11  0.856537  o
488.82  0.846246  o
488.53  0.830829  o
488.24  0.817126  o
487.94  0.800542  o
487.65  0.787587  o
487.36  0.776129  o
487.06  0.761462  o
486.77  0.748235  o
486.48  0.733483  o
486.19  0.715993  o
485.89  0.700479  o
485.6  0.680765  o
485.31  0.662997  o
485.01  0.643647  o
484.72  0.624201  o
484.43  0.605697  o
484.13  0.585578  o
483.84  0.565507  o
483.55  0.544183  o
483.25  0.523513  o
482.96  0.504625  o
482.67  0.484401  o
482.38  0.465562  o
482.08  0.448801  o
481.79  0.431079  o
481.5  0.414709  o
481.2  0.398263  o
480.91  0.381288  o
480.62  0.364023  o
480.32  0.348976  o
480.03  0.332491  o
479.74  0.316651  o
479.44  0.301988  o
479.15  0.288412  o
478.86  0.274361  o
478.56  0.260652  o
478.27  0.247518  o
477.98  0.235393  o
477.68  0.224174  o
477.39  0.212757  o
477.1  0.201908  o
476.8  0.191952  o
476.51  0.181852  o
476.22  0.173035  o
475.92  0.164454  o
475.63  0.155609  o
475.34  0.148035  o
475.04  0.139782  o
474.75  0.132937  o
474.45  0.127031  o
474.16  0.120688  o
473.87  0.115599  o
473.57  0.111208  o
473.28  0.107182  o
472.99  0.102485  o
472.69  0.0976938  o
472.4  0.0927497  o
472.11  0.0875625  o
471.81  0.0823751  o
471.52  0.0777885  o
471.23  0.0730535  o
470.93  0.0686373  o
470.64  0.064662  o
470.34  0.0609499  o
470.05  0.0575955  o
469.76  0.0545032  o
469.46  0.0515471  o
469.17  0.0486978  o
468.88  0.0458435  o
468.58  0.0433698  o
468.29  0.0408913  o
467.99  0.0382316  o
467.7  0.036116  o
467.41  0.0337799  o
467.11  0.0318416  o
466.82  0.0301426  o
466.53  0.0285818  o
466.23  0.0272603  o
465.94  0.0258865  o
465.64  0.0248132  o
465.35  0.0237644  o
465.06  0.0229254  o
464.76  0.0224362  o
464.47  0.0217519  o
464.18  0.0208869  o
463.88  0.0201572  o
463.59  0.0189807  i
463.29  0.0177143  i
463  0.0164612  i
462.71  0.0154775  i
462.41  0.0145449  i
462.12  0.0136463  i
461.82  0.0128291  i
461.53  0.0121915  i
461.24  0.0117514  i
460.94  0.0114482  i
460.65  0.0110758  i
460.36  0.0106921  i
460.06  0.0101691  i
459.77  0.00964118  o
459.47  0.0088732  o
459.18  0.00825562  o
458.89  0.00765833  o
458.59  0.00714864  o
458.3  0.00665071  o
458  0.00621144  o
457.71  0.0057432  o
457.42  0.00673434  o
457.12  0.00836991  o


# Curve 1 of 3, 1024 points
# Curve title: "CPL"
# x y type
731.34 -0.000117738  o
731.12  6.25866e-05  o
730.9 -5.60973e-05  o
730.68  4.31407e-05  o
730.46 -5.23336e-06  o
730.25  3.01864e-05  o
730.03  2.49776e-05  o
729.81  4.92224e-05  o
729.59  2.42449e-05  o
729.37 -8.45487e-06  o
729.15  4.01654e-05  o
728.93  4.11884e-05  o
728.71 -5.66544e-05  o
728.49  5.19876e-05  o
728.27 -9.59443e-05  o
728.05  1.12499e-05  o
727.83  3.04195e-05  o
727.61  0.000137874  o
727.39  1.69849e-05  o
727.17  1.39498e-05  o
726.95  1.59559e-05  o
726.73 -3.2805e-05  o
726.51 -6.95735e-06  o
726.29  6.37188e-05  o
726.07 -4.07529e-05  o
725.85 -2.87223e-05  o
725.63 -1.08989e-05  o
725.41 -2.67392e-05  o
725.18 -2.08304e-05  o
724.96  5.57123e-05  o
724.74  3.97799e-05  o
724.52 -5.73938e-05  o
724.3  4.90382e-05  o
724.07 -1.16088e-05  o
723.85 -6.2986e-05  o
723.63  1.2304e-05  o
723.4 -4.43858e-05  o
723.18 -2.55636e-05  o
722.96  1.51799e-05  o
722.74 -4.09097e-05  o
722.51  3.9034e-05  o
722.29  4.55339e-05  o
722.06  2.44686e-05  o
721.84  1.87008e-05  o
721.62 -1.95656e-05  o
721.39 -4.47438e-05  o
721.17  1.4004e-05  o
720.94 -3.08955e-05  o
720.72  2.71788e-05  o
720.49  2.60505e-05  o
720.27  1.93321e-05  o
720.04 -8.66558e-05  o
719.82 -1.45081e-05  o
719.59  1.26956e-05  o
719.37 -7.01325e-05  o
719.14 -2.28007e-05  o
718.92 -7.29488e-06  o
718.69 -1.27673e-05  o
718.47  0.000132972  o
718.24 -1.63431e-05  o
718.01  4.34305e-05  o
717.79  3.43386e-05  o
717.56 -5.58193e-05  o
717.33 -3.93362e-05  o
717.11  2.75738e-05  o
716.88  1.06488e-05  o
716.65 -2.12339e-05  o
716.43  2.11259e-05  o
716.2 -5.16545e-05  o
715.97  1.65757e-05  o
715.74 -2.96563e-05  o
715.52 -3.31108e-05  o
715.29  4.44101e-05  o
715.06  5.9353e-05  o
714.83  2.71776e-05  o
714.6 -5.71456e-05  o
714.38  0.000110855  o
714.15  4.13138e-05  o
713.92  2.27544e-05  o
713.69  5.46582e-05  o
713.46 -3.78226e-05  o
713.23  5.12094e-05  o
713  8.92827e-05  o
712.77  7.21959e-05  o
712.54  8.49506e-06  o
712.31  6.79555e-06  o
712.09  5.78358e-05  o
711.86  1.61609e-05  o
711.63  1.69655e-05  o
711.4 -8.84897e-05  o
711.16  1.00481e-05  o
710.93 -2.82524e-05  o
710.7  3.64634e-05  o
710.47  3.31769e-06  o
710.24 -1.66121e-06  o
710.01  3.98526e-05  o
709.78  3.55911e-05  o
709.55  4.43797e-05  o
709.32 -5.71156e-06  o
709.09 -5.35964e-05  o
708.86  1.45842e-05  o
708.62  5.18123e-05  o
708.39  5.65948e-06  o
708.16  2.17575e-05  o
707.93  6.42105e-05  o
707.7  3.5181e-05  o
707.46 -1.27405e-05  o
707.23  6.95858e-05  o
707  3.93187e-06  o
706.76  3.91971e-06  o
706.53 -5.14948e-05  o
706.3 -4.81484e-05  o
706.07 -1.85851e-05  o
705.83 -3.94096e-05  o
705.6 -2.23906e-05  o
705.37 -1.23497e-05  o
705.13  9.25596e-05  o
704.9  4.48205e-05  o
704.66  8.49556e-06  o
704.43 -2.69689e-05  o
704.2  0.000144815  o
703.96  4.9325e-05  o
703.73  5.93286e-05  o
703.49  0.000122173  o
703.26  9.02984e-05  o
703.02  6.07405e-06  o
702.79  9.04856e-06  o
702.55  2.92249e-05  o
702.32  5.46045e-05  o
702.08  5.52189e-05  o
701.85  1.79022e-05  o
701.61  7.38307e-05  o
701.38  8.06318e-05  o
701.14 -5.16052e-05  o
700.9  5.25837e-05  o
700.67 -1.05274e-05  o
700.43  0.000107645  o
700.19 -4.58954e-05  o
699.96  0.000103413  o
699.72  1.56486e-05  o
699.48 -4.98572e-05  o
699.25  5.20729e-06  o
699.01  2.68046e-05  o
698.77 -3.80502e-05  o
698.54 -4.84373e-05  o
698.3 -2.45212e-05  o
698.06 -2.144e-05  o
697.82  7.7847e-05  o
697.59  6.5105e-05  o
697.35  1.6082e-05  o
697.11 -1.38957e-05  o
696.87 -1.39083e-05  o
696.63  6.4399e-05  o
696.4 -2.18883e-05  o
696.16 -5.23791e-05  o
695.92 -7.78738e-05  o
695.68 -2.28906e-05  o
695.44  0.000190573  o
695.2  1.55937e-05  o
694.96  2.19815e-05  o
694.72  8.33344e-05  o
694.48  5.21729e-05  o
694.24  2.64995e-05  o
694 -9.25053e-05  o
693.76  0.000144467  o
693.52 -8.37101e-05  o
693.28  7.15633e-05  o
693.04  0.000123303  o
692.8  2.75909e-05  o
692.56  3.51721e-05  o
692.32  2.30364e-05  o
692.08  2.01238e-05  o
691.84 -3.60612e-05  o
691.6  7.97463e-05  o
691.36  7.19388e-05  o
691.12 -1.30939e-05  o
690.88 -2.06141e-06  o
690.64 -5.40806e-05  o
690.4  3.4126e-06  o
690.15  2.79914e-05  o
689.91  4.7969e-06  o
689.67  3.43726e-06  o
689.43  1.16943e-05  o
689.19  4.75607e-05  o
688.94  7.35901e-05  o
688.7 -2.26209e-05  o
688.46  0.000101933  o
688.22  1.50436e-05  o
687.97  9.89691e-05  o
687.73  4.02943e-05  o
687.49 -2.93792e-05  o
687.25  0.000100791  o
687 -3.59546e-05  o
686.76  2.02854e-06  o
686.52 -9.49529e-05  o
686.27  8.50729e-05  o
686.03  5.35093e-06  o
685.78  7.62565e-05  o
685.54  5.61585e-05  o
685.3 -0.000103283  o
685.05  2.19274e-05  o
684.81  0.00013417  o
684.56  8.34294e-05  o
684.32 -2.35418e-05  o
684.07 -1.17652e-05  o
683.83 -1.37225e-05  o
683.59  5.03669e-05  o
683.34 -2.94724e-05  o
683.1  5.43645e-05  o
682.85 -3.73129e-05  o
682.6  9.15252e-05  o
682.36 -1.17499e-05  o
682.11  2.02185e-05  o
681.87  0.000104599  o
681.62 -9.16655e-05  o
681.38  1.73601e-05  o
681.13  5.83636e-05  o
680.88  8.06647e-05  o
680.64  8.40498e-05  o
680.39  7.91065e-05  o
680.15 -4.63364e-05  o
679.9 -3.99371e-05  o
679.65  2.44905e-05  o
679.41  2.31417e-05  o
679.16  0.000158624  o
678.91 -3.7156e-05  o
678.66  0.000115826  o
678.42 -3.3551e-05  o
678.17  0.000139051  o
677.92  5.15439e-05  o
677.67  2.68481e-05  o
677.43  0.000104645  o
677.18  0.000113821  o
676.93  0.000192171  o
676.68  1.05369e-05  o
676.44  0.000128696  o
676.19  0.000131044  o
675.94  1.2964e-05  o
675.69  0.000115  o
675.44 -4.22367e-05  o
675.19  0.000150593  o
674.94  1.09245e-05  o
674.7  2.54297e-05  o
674.45  5.56018e-05  o
674.2 -8.17883e-05  o
673.95 -7.99829e-05  o
673.7  3.45255e-05  o
673.45  5.8232e-05  o
673.2  9.35996e-05  o
672.95 -1.937e-05  o
672.7  3.98092e-05  o
672.45  5.97132e-05  o
672.2  9.32865e-05  o
671.95  2.70836e-05  o
671.7 -3.868e-05  o
671.45  6.85135e-05  o
671.2  5.8855e-05  o
670.95  7.2748e-05  o
670.7  2.16974e-05  o
670.45 -4.42509e-05  o
670.2  0.000103514  o
669.94  1.12656e-05  o
669.69  0.000113849  o
669.44  0.000111491  o
669.19 -9.25144e-05  o
668.94  9.69078e-05  o
668.69 -7.08229e-06  o
668.44  0.00011323  o
668.18  1.70463e-05  o
667.93  7.24853e-05  o
667.68  0.000142983  o
667.43  4.71162e-05  o
667.18  5.21807e-06  o
666.92  4.29336e-05  o
666.67  3.25712e-05  o
666.42  0.000155501  o
666.17  0.000151105  o
665.91  0.000116673  o
665.66  1.37857e-05  o
665.41  7.99816e-06  o
665.15  0.000106611  o
664.9 -7.68623e-05  o
664.65 -1.53107e-05  o
664.39  1.52847e-05  o
664.14  0.000128334  o
663.89  5.86618e-05  o
663.63  5.24188e-05  o
663.38  8.04291e-05  o
663.12  0.000236966  o
662.87  5.80602e-05  o
662.62  0.000166055  o
662.36 -3.1675e-05  o
662.11  0.000137829  o
661.85  0.000105124  o
661.6 -7.50089e-05  o
661.34  3.84823e-05  o
661.09  0.000161113  o
660.83  3.60122e-05  o
660.58  0.000249274  o
660.32  1.38445e-05  o
660.07  0.000174507  o
659.81  8.36543e-06  o
659.56  0.000116008  o
659.3  7.79269e-05  o
659.05  0.000119587  o
658.79  0.000198662  o
658.54 -2.48512e-05  o
658.28  9.80058e-05  o
658.02  0.000109593  o
657.77  6.10507e-05  o
657.51 -3.18564e-05  o
657.25 -0.000130836  o
657  6.38151e-05  o
656.74  3.69642e-05  o
656.49 -2.0468e-05  o
656.23  0.000132146  o
655.97  0.000164851  o
655.71  0.000148784  o
655.46  3.88309e-05  o
655.2  0.000148304  o
654.94  0.000178569  o
654.69 -9.02695e-05  o
654.43  9.50992e-05  o
654.17  9.53771e-05  o
653.91  0.000188326  o
653.66  6.82669e-05  o
653.4  7.5174e-05  o
653.14 -0.000119273  o
652.88  5.37727e-07  o
652.62 -1.56145e-05  o
652.36 -1.61888e-06  o
652.11  4.16281e-05  o
651.85  3.29595e-05  o
651.59  1.18477e-05  o
651.33  9.55829e-05  o
651.07  1.81688e-05  o
650.81  2.70899e-05  o
650.55  8.94023e-05  o
650.3  9.12346e-05  o
650.04  0.000114535  o
649.78  0.000252375  i
649.52  4.26067e-05  i
649.26  0.000198716  i
649  0.00019391  i
648.74  6.68813e-05  i
648.48  0.000161994  i
648.22 -4.24956e-05  i
647.96 -9.04383e-05  i
647.7 -0.000104504  i
647.44  0.000110744  i
647.18 -8.87368e-06  i
646.92  0.000129387  i
646.66  9.8908e-05  i
646.4  5.91667e-05  i
646.14  0.000115876  i
645.88 -1.66555e-05  i
645.61  0.00016941  i
645.35  0.00012098  i
645.09  6.16515e-06  i
644.83 -4.29682e-05  i
644.57  0.000137751  i
644.31  6.92274e-05  i
644.05  0.000139416  i
643.79  0.000150423  i
643.52  0.000211573  i
643.26  0.000137316  i
643  0.000249089  i
642.74  0.000106988  i
642.48  0.000138006  i
642.22  2.80691e-05  i
641.95 -2.74602e-05  i
641.69  0.000270775  i
641.43  0.000312994  i
641.17  0.000136951  i
640.9  6.55113e-05  i
640.64  0.000311599  i
640.38  8.79827e-05  i
640.12  9.81517e-05  i
639.85  0.00019091  i
639.59  9.54899e-05  i
639.33  0.000200421  i
639.06  9.33432e-05  i
638.8 -7.62805e-05  i
638.54 -0.000130194  i
638.27  0.00011333  i
638.01  0.000110049  i
637.75  0.000289096  i
637.48 -1.56375e-05  i
637.22 -3.12291e-05  i
636.95 -6.83336e-05  i
636.69  4.29797e-05  i
636.43  4.12611e-05  i
636.16  8.32786e-05  i
635.9  8.80865e-05  i
635.63  6.48213e-05  i
635.37  0.000213304  i
635.1  0.000276551  i
634.84  0.000171637  i
634.57 -1.79059e-05  i
634.31  9.90951e-07  i
634.05 -2.36882e-05  i
633.78  0.000246206  i
633.52  0.000329528  i
633.25  0.000195746  i
632.98  0.000104254  i
632.72  0.000291511  i
632.45  0.00013562  i
632.19  0.000111891  i
631.92  0.000188213  i
631.66  3.81622e-05  i
631.39  0.000340898  i
631.12  5.48817e-05  i
630.86  0.000222655  i
630.59  0.000183512  i
630.33  0.000184272  i
630.06  0.000273194  i
629.79  0.000159307  i
629.53  0.000207568  i
629.26  8.19372e-05  i
628.99  4.7833e-05  i
628.73  7.18042e-05  i
628.46  0.00014337  i
628.19  0.000249304  i
627.93 -2.65356e-05  i
627.66  9.56608e-05  i
627.39  9.3405e-05  i
627.13  0.000198651  i
626.86  0.000322391  i
626.59  0.000126768  i
626.32  0.000131816  i
626.06  0.000244045  i
625.79  0.000137511  i
625.52  0.000110839  i
625.25  0.000207205  i
624.98  0.00026353  i
624.72  0.000117805  i
624.45  0.000163092  i
624.18  0.000467063  i
623.91  0.000366363  i
623.64  7.5876e-05  i
623.38  0.000262009  i
623.11  0.000258505  i
622.84  0.000101538  i
622.57  0.000292551  i
622.3  0.000215756  i
622.03  2.71414e-05  i
621.76  0.000160216  i
621.49  0.000202046  i
621.23  0.00050371  i
620.96  9.62321e-05  i
620.69  0.000268771  i
620.42  0.000269809  i
620.15  0.000431248  i
619.88  9.15158e-05  i
619.61 -6.84176e-05  i
619.34  0.000181711  i
619.07  3.74223e-05  i
618.8  0.00021973  i
618.53  0.000152833  i
618.26  0.000221901  i
617.99  0.00037893  i
617.72  0.000157833  i
617.45  0.000179243  i
617.18  0.000101498  i
616.91  0.000406276  i
616.64  0.000151047  i
616.37  0.000373252  i
616.1  0.000227403  i
615.83  0.000284952  i
615.55  0.000436293  i
615.28  0.00032388  i
615.01  0.000378285  i
614.74  4.69342e-05  i
614.47  0.000519089  i
614.2  0.000328939  i
613.93  0.000370575  i
613.66  0.000140717  i
613.39  0.000380415  i
613.11 -2.98072e-05  i
612.84  0.000197834  i
612.57  0.000111794  i
612.3  0.00032536  i
612.03  0.000308905  i
611.76  0.000523395  i
611.48  0.000764062  i
611.21  0.000247635  i
610.94  0.000358047  i
610.67  0.00027689  i
610.39  0.000632985  i
610.12  0.000289994  i
609.85  0.000391278  i
609.58  0.000341385  i
609.3  0.000488273  i
609.03  0.000267952  i
608.76  0.000281078  i
608.49  0.000736447  i
608.21  0.000327178  i
607.94  0.000642677  i
607.67  0.000461804  i
607.39  0.000238758  i
607.12  0.000453529  i
606.85  0.000252319  i
606.57  0.000287815  i
606.3  0.000637309  i
606.03  0.000260589  i
605.75  0.000530791  i
605.48  7.51654e-05  i
605.21  0.000381383  i
604.93  0.000324036  i
604.66  0.000458899  i
604.38  0.000426514  i
604.11  0.000447941  i
603.84  0.000644116  i
603.56  0.00049383  i
603.29  0.000535813  i
603.01  0.00046012  i
602.74  0.000279598  i
602.46  0.000577793  i
602.19  0.000417277  i
601.91  0.000623704  i
601.64  0.0005533  i
601.36  0.000380109  i
601.09  0.000665783  i
600.81  0.000426991  i
600.54  0.000555654  i
600.26  0.00047058  i
599.99  0.000440694  i
599.71  0.000250118  i
599.44  0.000471441  i
599.16  0.000529582  i
598.89  0.000361796  i
598.61  0.000474341  i
598.34  0.000548199  i
598.06  0.000470742  i
597.79  0.000642785  i
597.51  0.000308311  i
597.23  0.000375395  i
596.96  0.000441473  i
596.68  0.000559159  i
596.41  0.000709201  i
596.13  7.44574e-05  i
595.85  0.000606113  i
595.58  0.000379347  i
595.3  0.000624532  i
595.02  0.000394952  i
594.75  0.000330891  i
594.47  0.00051892  i
594.19  0.000510062  i
593.92  0.000308456  i
593.64  0.000576079  i
593.36  0.000411622  i
593.09  0.000408792  i
592.81  0.000375996  i
592.53  0.000567034  i
592.26  0.000699625  i
591.98  0.0004084  i
591.7  0.000276129  i
591.42  0.000458681  i
591.15  0.000431825  i
590.87  0.000915811  i
590.59  0.00068754  i
590.31  0.000469716  i
590.04  0.000497552  i
589.76  0.0007205  i
589.48  0.000608234  i
589.2  0.000630126  i
588.92  0.000602693  i
588.65  0.00101095  i
588.37  0.000694524  i
588.09  0.000824704  i
587.81  0.000495771  i
587.53  0.000473263  i
587.26  0.000689355  i
586.98  0.00092271  i
586.7  0.000536198  i
586.42  0.000947004  i
586.14  0.000920677  i
585.86  0.000925201  i
585.58  0.000796102  i
585.3  0.000765392  i
585.03  0.000755644  i
584.75  0.000552239  i
584.47  0.000477957  i
584.19  0.000760518  i
583.91  0.00098162  i
583.63  0.000767147  i
583.35  0.000751548  i
583.07  0.000713254  i
582.79  0.000868625  i
582.51  0.000699536  i
582.23  0.000826482  i
581.95  0.000879746  i
581.67  0.000723269  i
581.39  0.000980257  i
581.11  0.00066364  i
580.83  0.00122401  i
580.56  0.000408573  i
580.28  0.00108236  i
580  0.000961977  i
579.71  0.000786285  i
579.43  0.000671173  i
579.15  0.000724579  i
578.87  0.000845732  i
578.59  0.00109434  i
578.31  0.000818524  i
578.03  0.00059688  i
577.75  0.00104009  i
577.47  0.00126971  i
577.19  0.000910222  i
576.91  0.00084642  i
576.63  0.000829661  i
576.35  0.000995335  i
576.07  0.000840781  i
575.79  0.000479753  i
575.51  0.000625442  i
575.22  0.00098603  i
574.94  0.000988269  i
574.66  0.00100294  i
574.38  0.00128378  i
574.1  0.000848041  i
573.82  0.000914765  i
573.54  0.00132576  i
573.26  0.00142536  i
572.97  0.00119839  i
572.69  0.00114736  i
572.41  0.00169941  i
572.13  0.00110067  i
571.85  0.000737261  i
571.57  0.00106623  i
571.28  0.000695884  i
571  0.00140213  i
570.72  0.00111373  i
570.44  0.00100085  i
570.16  0.000659991  i
569.87  0.00122276  i
569.59  0.00108762  i
569.31  0.00113127  i
569.03  0.00118417  i
568.74  0.00125987  i
568.46  0.00131081  i
568.18  0.00145241  i
567.9  0.0013215  i
567.61  0.00180536  i
567.33  0.00129792  i
567.05  0.000889849  i
566.77  0.00108893  i
566.48  0.00135289  i
566.2  0.00116108  i
565.92  0.00119242  i
565.63  0.00131293  i
565.35  0.00112211  i
565.07  0.00134433  i
564.78  0.00133672  i
564.5  0.00139629  i
564.22  0.000766007  i
563.93  0.0010563  i
563.65  0.00154166  i
563.37  0.001502  i
563.08  0.0013994  i
562.8  0.00152405  i
562.52  0.00138705  i
562.23  0.00111885  i
561.95  0.00149957  i
561.67  0.00155066  i
561.38  0.00161654  i
561.1  0.00142975  i
560.81  0.00167451  i
560.53  0.00166578  i
560.25  0.00169769  i
559.96  0.00141065  i
559.68  0.00144704  i
559.39  0.00151515  i
559.11  0.00153009  i
558.82  0.00119293  i
558.54  0.000809233  i
558.26  0.00210926  i
557.97  0.0014664  i
557.69  0.00212406  i
557.4  0.00180081  i
557.12  0.00123066  i
556.83  0.00121517  i
556.55  0.0017575  i
556.26  0.00194519  i
555.98  0.00139122  i
555.69  0.00213588  i
555.41  0.0016883  i
555.12  0.00197099  i
554.84  0.0013427  i
554.55  0.00147782  i
554.27  0.00167521  i
553.98  0.00212537  i
553.7  0.00220072  i
553.41  0.00174289  i
553.13  0.00198956  i
552.84  0.00213845  i
552.56  0.00145591  i
552.27  0.00165587  i
551.99  0.00188119  i
551.7  0.00187037  i
551.41  0.00200894  i
551.13  0.00188835  i
550.84  0.00241558  i
550.56  0.00227213  i
550.27  0.00224536  i
549.98  0.00202499  i
549.7  0.00168282  i
549.41  0.00187299  i
549.13  0.00247703  i
548.84  0.00240729  i
548.55  0.00154476  i
548.27  0.00188798  i
547.98  0.00219476  i
547.7  0.0026133  i
547.41  0.00197711  i
547.12  0.00200275  i
546.84  0.00270786  i
546.55  0.00255562  i
546.26  0.00242284  i
545.98  0.00263621  i
545.69  0.00301976  i
545.4  0.00253447  i
545.12  0.00260342  i
544.83  0.00204141  i
544.54  0.00218437  i
544.26  0.00273487  i
543.97  0.00243632  i
543.68  0.00185183  i
543.4  0.00215372  i
543.11  0.00259793  i
542.82  0.00262895  i
542.54  0.0025724  i
542.25  0.00277433  i
541.96  0.00242238  i
541.67  0.00320377  i
541.39  0.00284606  i
541.1  0.00208219  i
540.81  0.00280678  i
540.53  0.0023078  i
540.24  0.00267697  i
539.95  0.00235302  i
539.66  0.00256003  i
539.38  0.00298923  i
539.09  0.00253783  i
538.8  0.00238324  i
538.51  0.00285014  i
538.22  0.00259865  i
537.94  0.00314569  i
537.65  0.00257061  i
537.36  0.00239318  i
537.07  0.00284244  i
536.79  0.00183393  i
536.5  0.00239164  i
536.21  0.00259245  i
535.92  0.00286258  i
535.63  0.00277602  i
535.35  0.00322073  i
535.06  0.00285125  i
534.77  0.00289888  i
534.48  0.00294424  i
534.19  0.00294714  i
533.9  0.00293847  i
533.62  0.00278477  i
533.33  0.00306178  i
533.04  0.00380986  i
532.75  0.00341417  i
532.46  0.00322139  i
532.17  0.00347637  i
531.88  0.00308043  i
531.6  0.00349352  i
531.31  0.00255152  i
531.02  0.00313429  i
530.73  0.00305067  i
530.44  0.00346766  i
530.15  0.0037189  i
529.86  0.00376239  i
529.57  0.00357453  i
529.29  0.00337633  i
529  0.00281043  i
528.71  0.00394116  i
528.42  0.00333858  i
528.13  0.00375044  i
527.84  0.00339921  i
527.55  0.00283973  i
527.26  0.00349524  i
526.97  0.00385424  i
526.68  0.0041577  i
526.39  0.00397858  i
526.11  0.00371408  i
525.82  0.0037386  i
525.53  0.00418048  i
525.24  0.00448116  i
524.95  0.00424248  i
524.66  0.00378818  i
524.37  0.0043141  i
524.08  0.00460176  i
523.79  0.00423968  i
523.5  0.00452719  i
523.21  0.00457074  i
522.92  0.00404772  i
522.63  0.00363457  i
522.34  0.00419836  i
522.05  0.00483338  i
521.76  0.00447598  i
521.47  0.00404375  i
521.18  0.00498825  i
520.89  0.00510453  i
520.6  0.00507664  i
520.31  0.00463691  i
520.02  0.00419126  i
519.73  0.00510597  i
519.44  0.00529179  i
519.15  0.00559587  i
518.86  0.00397582  i
518.57  0.00457854  i
518.28  0.00458088  i
517.99  0.00516089  i
517.7  0.00522828  i
517.41  0.00520651  i
517.12  0.00494082  i
516.83  0.00462771  i
516.54  0.00514728  i
516.25  0.00535087  i
515.96  0.00522775  i
515.67  0.00490818  i
515.38  0.00595194  i
515.08  0.00612414  i
514.79  0.00529401  i
514.5  0.0057986  i
514.21  0.00586828  i
513.92  0.00516956  i
513.63  0.00654155  i
513.34  0.00591759  i
513.05  0.00518155  i
512.76  0.0056418  i
512.47  0.00561351  i
512.18  0.00551723  i
511.89  0.00615123  i
511.6  0.00586023  i
511.3  0.0054711  i
511.01  0.00539952  i
510.72  0.00567889  i
510.43  0.00551709  i
510.14  0.00524277  i
509.85  0.00536976  i
509.56  0.00523493  i
509.27  0.00556178  i
508.98  0.00500888  i
508.68  0.00555746  i
508.39  0.00543215  i
508.1  0.00572109  i
507.81  0.00554714  i
507.52  0.00555501  i
507.23  0.00525693  i
506.94  0.00514817  i
506.64  0.00614249  i
506.35  0.00583538  i
506.06  0.0055147  i
505.77  0.00550101  i
505.48  0.0052575  i
505.19  0.0059009  i
504.9  0.00549683  i
504.6  0.00560549  i
504.31  0.0056687  i
504.02  0.00575625  i
503.73  0.00607767  i
503.44  0.00517203  i
503.15  0.00549423  i
502.85  0.00622922  i
502.56  0.00574179  i
502.27  0.00604784  i
501.98  0.00570444  i
501.69  0.00601637  i
501.39  0.00530966  i
501.1  0.00556865  i
500.81  0.00590977  i
500.52  0.00528551  i
500.23  0.0064353  i
499.93  0.00577141  i
499.64  0.00627121  i
499.35  0.00582674  i
499.06  0.00506508  i
498.77  0.00569679  i
498.47  0.00606903  i
498.18  0.006475  i
497.89  0.00557917  i
497.6  0.00592283  i
497.3  0.00574054  i
497.01  0.00636866  i
496.72  0.00635302  i
496.43  0.00623525  i
496.14  0.00637125  i
495.84  0.00620492  i
495.55  0.00658487  i
495.26  0.00676568  i
494.97  0.00682686  i
494.67  0.00601615  i
494.38  0.00616666  i
494.09  0.00743141  i
493.8  0.00624567  i
493.5  0.0066355  i
493.21  0.00633993  i
492.92  0.00676436  i
492.63  0.0060395  i
492.33  0.00642006  i
492.04  0.00611407  i
491.75  0.00652213  i
491.46  0.00596996  i
491.16  0.00563712  i
490.87  0.00673193  i
490.58  0.00619329  i
490.29  0.00627106  i
489.99  0.00623768  i
489.7  0.00636724  i
489.41  0.00641985  i
489.11  0.00610327  i
488.82  0.0057224  i
488.53  0.00606562  i
488.24  0.00508144  i
487.94  0.00547124  i
487.65  0.00565303  i
487.36  0.00537083  i
487.06  0.00500095  i
486.77  0.00544382  i
486.48  0.00527551  i
486.19  0.00469625  i
485.89  0.00423075  i
485.6  0.00502692  i
485.31  0.00410184  i
485.01  0.00407353  i
484.72  0.00403947  i
484.43  0.004284  i
484.13  0.00351017  i
483.84  0.00323259  i
483.55  0.00391691  i
483.25  0.00248238  i
482.96  0.00320819  i
482.67  0.00297512  i
482.38  0.00282168  i
482.08  0.00351858  i
481.79  0.00254826  i
481.5  0.00255816  i
481.2  0.0023243  i
480.91  0.00236473  i
480.62  0.00193402  i
480.32  0.00196322  i
480.03  0.00175465  i
479.74  0.00170649  i
479.44  0.00173567  i
479.15  0.00102778  i
478.86  0.0010032  i
478.56  0.001324  i
478.27  0.00129121  i
477.98  0.00125659  i
477.68  0.000895018  i
477.39  0.00114938  i
477.1  0.000973447  i
476.8  0.000948665  i
476.51  0.000869979  i
476.22  0.00105189  i
475.92  0.000777858  i
475.63  0.000741587  i
475.34  0.000823274  i
475.04  0.000840735  i
474.75  0.000613922  i
474.45  0.000554381  i
474.16  0.000523078  i
473.87  0.000521713  i
473.57  0.00051062  i
473.28  0.00037114  i
472.99  0.000383109  i
472.69  0.00029674  i
472.4  0.00042522  i
472.11  0.000375561  i
471.81  0.000263379  i
471.52  0.000253812  i
471.23  0.000167068  i
470.93  0.000229241  i
470.64  0.000144483  i
470.34  0.000273044  i
470.05  0.000138276  i
469.76  0.000165797  i
469.46  0.000195535  i
469.17  0.000268391  i
468.88  0.000115542  i
468.58  0.000229508  i
468.29  8.18988e-05  i
467.99 -5.62967e-05  i
467.7  0.000219727  i
467.41  7.95318e-05  i
467.11  0.000134918  i
466.82  6.34478e-05  i
466.53  0.000114315  i
466.23  6.63623e-05  i
465.94  0.000196336  i
465.64  1.05548e-05  i
465.35  4.61781e-05  i
465.06  8.54263e-05  i
464.76  0.000111765  i
464.47  5.19746e-05  i
464.18  6.41833e-05  i
463.88 -3.39249e-06  i
463.59  0.000103129  i
463.29  4.14119e-05  i
463  9.4524e-05  i
462.71 -2.27711e-05  i
462.41  1.87758e-06  i
462.12 -1.54431e-05  i
461.82  1.88108e-05  i
461.53 -5.62559e-06  i
461.24 -1.04426e-05  i
460.94  2.9343e-05  i
460.65 -3.86178e-05  i
460.36  7.44772e-05  i
460.06  4.92141e-05  i
459.77  7.41718e-05  o
459.47 -3.94691e-05  o
459.18  6.70279e-06  o
458.89  2.60205e-05  o
458.59  1.74494e-05  o
458.3 -9.65492e-06  o
458  6.68292e-06  o
457.71  3.7019e-05  o
457.42  2.16806e-05  o
457.12  4.11527e-05  o


# Curve 2 of 3, 1024 points
# Curve title: "glum"
# x y type
731.34  NaN  u
731.12  1.28767  o
730.9 -0.741258  o
730.68  0.589929  o
730.46 -0.0552496  o
730.25  0.285726  o
730.03  0.244896  o
729.81  0.267801  o
729.59  0.129575  o
729.37 -0.0506326  o
729.15  0.194874  o
728.93  0.189773  o
728.71 -0.315773  o
728.49  0.202439  o
728.27 -0.326889  o
728.05  0.0378659  o
727.83  0.0977211  o
727.61  0.497264  o
727.39  0.0517499  o
727.17  0.0350005  o
726.95  0.0441989  o
726.73 -0.0895503  o
726.51 -0.017052  o
726.29  0.157244  o
726.07 -0.0890336  o
725.85 -0.0725945  o
725.63 -0.0213383  o
725.41 -0.0551581  o
725.18 -0.0397352  o
724.96  0.0963874  o
724.74  0.0677975  o
724.52 -0.0944611  o
724.3  0.0814342  o
724.07 -0.0191083  o
723.85 -0.0970603  o
723.63  0.0193021  o
723.4 -0.0664312  o
723.18 -0.0380552  o
722.96  0.0223155  o
722.74 -0.0600136  o
722.51  0.0559733  o
722.29  0.0616166  o
722.06  0.0322981  o
721.84  0.0238663  o
721.62 -0.0242354  o
721.39 -0.0562711  o
721.17  0.0172119  o
720.94 -0.0358493  o
720.72  0.0310007  o
720.49  0.0292264  o
720.27  0.0212657  o
720.04 -0.0965928  o
719.82 -0.0160002  o
719.59  0.013834  o
719.37 -0.0728832  o
719.14 -0.0230096  o
718.92 -0.00715554  o
718.69 -0.0127043  o
718.47  0.124044  o
718.24 -0.0150124  o
718.01  0.0402341  o
717.79  0.0310705  o
717.56 -0.0485895  o
717.33 -0.0342138  o
717.11  0.0237277  o
716.88  0.00917433  o
716.65 -0.0176474  o
716.43  0.0172903  o
716.2 -0.0410429  o
715.97  0.0131175  o
715.74 -0.023611  o
715.52 -0.0251488  o
715.29  0.0314143  o
715.06  0.0427132  o
714.83  0.0200192  o
714.6 -0.038841  o
714.38  0.0745588  o
714.15  0.0272391  o
713.92  0.0152222  o
713.69  0.0357234  o
713.46 -0.0245523  o
713.23  0.0319652  o
713  0.055045  o
712.77  0.0445127  o
712.54  0.00515477  o
712.31  0.00406492  o
712.09  0.0349965  o
711.86  0.00927487  o
711.63  0.0100099  o
711.4 -0.0506879  o
711.16  0.00574981  o
710.93 -0.0154271  o
710.7  0.0201922  o
710.47  0.00176601  o
710.24 -0.000889292  o
710.01  0.0205826  o
709.78  0.0186908  o
709.55  0.0226605  o
709.32 -0.00288114  o
709.09 -0.0265389  o
708.86  0.00713999  o
708.62  0.0257746  o
708.39  0.0026938  o
708.16  0.0101831  o
707.93  0.0297623  o
707.7  0.0159647  o
707.46 -0.00566777  o
707.23  0.0309535  o
707  0.00179761  o
706.76  0.00171325  o
706.53 -0.0225949  o
706.3 -0.0210029  o
706.07 -0.00783026  o
705.83 -0.016708  o
705.6 -0.00932349  o
705.37 -0.00496904  o
705.13  0.0370253  o
704.9  0.0180406  o
704.66  0.00335111  o
704.43 -0.0103939  o
704.2  0.0555723  o
703.96  0.0186316  o
703.73  0.0218848  o
703.49  0.0452282  o
703.26  0.0331925  o
703.02  0.00220563  o
702.79  0.00325551  o
702.55  0.0104235  o
702.32  0.019228  o
702.08  0.019346  o
701.85  0.00622891  o
701.61  0.0251305  o
701.38  0.0270133  o
701.14 -0.017239  o
700.9  0.0173779  o
700.67 -0.00342885  o
700.43  0.0350611  o
700.19 -0.0143885  o
699.96  0.0322727  o
699.72  0.00484935  o
699.48 -0.0152671  o
699.25  0.00160051  o
699.01  0.00793486  o
698.77 -0.0112398  o
698.54 -0.0142026  o
698.3 -0.00711266  o
698.06 -0.00619093  o
697.82  0.022491  o
697.59  0.0187663  o
697.35  0.0045709  o
697.11 -0.00382791  o
696.87 -0.00376793  o
696.63  0.0177063  o
696.4 -0.00588132  o
696.16 -0.0141483  o
695.92 -0.0210161  o
695.68 -0.00601946  o
695.44  0.0502818  o
695.2  0.00406732  o
694.96  0.00564  o
694.72  0.0211665  o
694.48  0.0130485  o
694.24  0.00657135  o
694 -0.0227372  o
693.76  0.0347914  o
693.52 -0.0199571  o
693.28  0.0169722  o
693.04  0.0291316  o
692.8  0.0063906  o
692.56  0.00809216  o
692.32  0.00533066  o
692.08  0.00467728  o
691.84 -0.00805456  o
691.6  0.0178975  o
691.36  0.0160866  o
691.12 -0.00290849  o
690.88 -0.000455416  o
690.64 -0.0117358  o
690.4  0.00075105  o
690.15  0.00592624  o
689.91  0.00101397  o
689.67  0.000721258  o
689.43  0.00239116  o
689.19  0.00975873  o
688.94  0.0147901  o
688.7 -0.00454938  o
688.46  0.0201638  o
688.22  0.00291933  o
687.97  0.0193864  o
687.73  0.00777786  o
687.49 -0.0056168  o
687.25  0.0189598  o
687 -0.0067961  o
686.76  0.000379874  o
686.52 -0.0177592  o
686.27  0.0157361  o
686.03  0.000973697  o
685.78  0.0139058  o
685.54  0.0101082  o
685.3 -0.0184185  o
685.05  0.00388797  o
684.81  0.0235267  o
684.56  0.01471  o
684.32 -0.00416332  o
684.07 -0.00203435  o
683.83 -0.00235095  o
683.59  0.00851913  o
683.34 -0.00493512  o
683.1  0.00902816  o
682.85 -0.00622779  o
682.6  0.0148086  o
682.36 -0.00191041  o
682.11  0.00326097  o
681.87  0.0166228  o
681.62 -0.0146271  o
681.38  0.0027516  o
681.13  0.00917464  o
680.88  0.0125411  o
680.64  0.0128564  o
680.39  0.0119738  o
680.15 -0.00691387  o
679.9 -0.00591325  o
679.65  0.00355897  o
679.41  0.00335106  o
679.16  0.0228713  o
678.91 -0.00527459  o
678.66  0.0165125  o
678.42 -0.00473359  o
678.17  0.0194243  o
677.92  0.00722796  o
677.67  0.00374317  o
677.43  0.0146049  o
677.18  0.0155314  o
676.93  0.0262492  o
676.68  0.0014158  o
676.44  0.0171749  o
676.19  0.0172421  o
675.94  0.00170808  o
675.69  0.0150256  o
675.44 -0.00551887  o
675.19  0.0194572  o
674.94  0.00139124  o
674.7  0.00325377  o
674.45  0.007064  o
674.2 -0.0102932  o
673.95 -0.00993969  o
673.7  0.00422523  o
673.45  0.00702749  o
673.2  0.0112444  o
672.95 -0.00232024  o
672.7  0.00469549  o
672.45  0.00701685  o
672.2  0.0108726  o
671.95  0.00314826  o
671.7 -0.00439881  o
671.45  0.00769678  o
671.2  0.00655154  o
670.95  0.00799982  o
670.7  0.00238664  o
670.45 -0.00478665  o
670.2  0.0113593  o
669.94  0.00121731  o
669.69  0.0122094  o
669.44  0.0118371  o
669.19 -0.00972304  o
668.94  0.0101101  o
668.69 -0.000738169  o
668.44  0.0116016  o
668.18  0.0017298  o
667.93  0.00743324  o
667.68  0.0144583  o
667.43  0.00472146  o
667.18  0.000521515  o
666.92  0.00422421  o
666.67  0.00316118  o
666.42  0.0150742  o
666.17  0.0143919  o
665.91  0.0110973  o
665.66  0.0013109  o
665.41  0.000755771  o
665.15  0.00992203  o
664.9 -0.00710795  o
664.65 -0.00140817  o
664.39  0.0013993  o
664.14  0.0116987  o
663.89  0.00520262  o
663.63  0.00466644  o
663.38  0.00704889  o
663.12  0.0206798  o
662.87  0.00500398  o
662.62  0.0142912  o
662.36 -0.00269059  o
662.11  0.0117209  o
661.85  0.00881579  o
661.6 -0.00632367  o
661.34  0.00317265  o
661.09  0.0132806  o
660.83  0.00296257  o
660.58  0.0203233  o
660.32  0.00111155  o
660.07  0.0138208  o
659.81  0.000655983  o
659.56  0.00898221  o
659.3  0.00599537  o
659.05  0.0091227  o
658.79  0.0150346  o
658.54 -0.00187285  o
658.28  0.00735794  o
658.02  0.00814551  o
657.77  0.00451599  o
657.51 -0.00234681  o
657.25 -0.00948856  o
657  0.00456393  o
656.74  0.00262244  o
656.49 -0.00143154  o
656.23  0.00917753  o
655.97  0.0113621  o
655.71  0.0102482  o
655.46  0.00265669  o
655.2  0.0100314  o
654.94  0.0120265  o
654.69 -0.00604396  o
654.43  0.00632317  o
654.17  0.00628323  o
653.91  0.0123235  o
653.66  0.0044525  o
653.4  0.0048875  o
653.14 -0.00767312  o
652.88  3.40358e-05  o
652.62 -0.000983601  o
652.36 -0.000100253  o
652.11  0.00256259  o
651.85  0.00200542  o
651.59  0.000719929  o
651.33  0.00575745  o
651.07  0.00109815  o
650.81  0.0016197  o
650.55  0.00530884  o
650.3  0.00540037  o
650.04  0.00675105  o
649.78  0.0146961  i
649.52  0.00245827  i
649.26  0.0114261  i
649  0.0109574  i
648.74  0.00376037  i
648.48  0.00901344  i
648.22 -0.00234963  i
647.96 -0.00501452  i
647.7 -0.00569479  i
647.44  0.00596859  i
647.18 -0.000472807  i
646.92  0.00688544  i
646.66  0.00519016  i
646.4  0.00307464  i
646.14  0.00600621  i
645.88 -0.000852108  i
645.61  0.00863727  i
645.35  0.00616526  i
645.09  0.000312464  i
644.83 -0.0021672  i
644.57  0.00692548  i
644.31  0.00345403  i
644.05  0.00691199  i
643.79  0.00736164  i
643.52  0.0102184  i
643.26  0.00655529  i
643  0.0117877  i
642.74  0.00504993  i
642.48  0.00642138  i
642.22  0.00129535  i
641.95 -0.00126695  i
641.69  0.0124012  i
641.43  0.0141283  i
641.17  0.00612316  i
640.9  0.00290746  i
640.64  0.0137391  i
640.38  0.00384816  i
640.12  0.00423716  i
639.85  0.00821883  i
639.59  0.00405689  i
639.33  0.00848768  i
639.06  0.00393807  i
638.8 -0.00319211  i
638.54 -0.00542086  i
638.27  0.00466414  i
638.01  0.00447602  i
637.75  0.0116714  i
637.48 -0.000620996  i
637.22 -0.00123097  i
636.95 -0.00268462  i
636.69  0.00168694  i
636.43  0.00160676  i
636.16  0.00324229  i
635.9  0.00339529  i
635.63  0.00248063  i
635.37  0.00807037  i
635.1  0.0103515  i
634.84  0.006386  i
634.57 -0.00065853  i
634.31  3.63877e-05  i
634.05 -0.000860213  i
633.78  0.00892842  i
633.52  0.0118523  i
633.25  0.00692601  i
632.98  0.00364515  i
632.72  0.0101169  i
632.45  0.00466617  i
632.19  0.00378639  i
631.92  0.00634024  i
631.66  0.00127736  i
631.39  0.0112762  i
631.12  0.00181509  i
630.86  0.00731527  i
630.59  0.00597052  i
630.33  0.00594346  i
630.06  0.00878485  i
629.79  0.00509698  i
629.53  0.00657393  i
629.26  0.00258088  i
628.99  0.00150184  i
628.73  0.0022357  i
628.46  0.00443596  i
628.19  0.00766013  i
627.93 -0.000808624  i
627.66  0.00287521  i
627.39  0.00277511  i
627.13  0.00586912  i
626.86  0.00944954  i
626.59  0.00370923  i
626.32  0.00381858  i
626.06  0.00701475  i
625.79  0.00392647  i
625.52  0.00315155  i
625.25  0.00584913  i
624.98  0.00733054  i
624.72  0.0032396  i
624.45  0.0044349  i
624.18  0.0126365  i
623.91  0.0098217  i
623.64  0.00202695  i
623.38  0.00695398  i
623.11  0.0067874  i
622.84  0.00263387  i
622.57  0.00758042  i
622.3  0.00553975  i
622.03  0.000694483  i
621.76  0.00407284  i
621.49  0.0050887  i
621.23  0.0126942  i
620.96  0.00240783  i
620.69  0.00664417  i
620.42  0.00661821  i
620.15  0.0104387  i
619.88  0.0021886  i
619.61 -0.00162535  i
619.34  0.00429754  i
619.07  0.000878461  i
618.8  0.00510547  i
618.53  0.00352081  i
618.26  0.00506575  i
617.99  0.00857648  i
617.72  0.00352797  i
617.45  0.00397315  i
617.18  0.00223416  i
616.91  0.00890913  i
616.64  0.00328605  i
616.37  0.00804158  i
616.1  0.00486562  i
615.83  0.00609353  i
615.55  0.00927165  i
615.28  0.00684741  i
615.01  0.00796  i
614.74  0.000980871  i
614.47  0.0107531  i
614.2  0.00674419  i
613.93  0.00754454  i
613.66  0.00284638  i
613.39  0.00761058  i
613.11 -0.00059309  i
612.84  0.00389399  i
612.57  0.00217167  i
612.3  0.00629973  i
612.03  0.00593999  i
611.76  0.00998466  i
611.48  0.0144704  i
611.21  0.00466599  i
610.94  0.00672446  i
610.67  0.00518824  i
610.39  0.0118082  i
610.12  0.00535588  i
609.85  0.0071785  i
609.58  0.00621004  i
609.3  0.00880034  i
609.03  0.00478696  i
608.76  0.00500675  i
608.49  0.0130207  i
608.21  0.00576607  i
607.94  0.0112602  i
607.67  0.00802051  i
607.39  0.00412263  i
607.12  0.00776664  i
606.85  0.00428411  i
606.57  0.00485746  i
606.3  0.0107048  i
606.03  0.00432158  i
605.75  0.00871522  i
605.48  0.00122599  i
605.21  0.00618364  i
604.93  0.00519431  i
604.66  0.00733253  i
604.38  0.00674583  i
604.11  0.00706377  i
603.84  0.0101074  i
603.56  0.00767041  i
603.29  0.00825464  i
603.01  0.00702641  i
602.74  0.00425106  i
602.46  0.00866907  i
602.19  0.00624579  i
601.91  0.00925313  i
601.64  0.0082127  i
601.36  0.00559827  i
601.09  0.00975801  i
600.81  0.00621357  i
600.54  0.00803805  i
600.26  0.00673307  i
599.99  0.00621064  i
599.71  0.00350763  i
599.44  0.00656632  i
599.16  0.00731039  i
598.89  0.0049473  i
598.61  0.00642208  i
598.34  0.00736582  i
598.06  0.00625173  i
597.79  0.00843243  i
597.51  0.00402057  i
597.23  0.00484384  i
596.96  0.00569246  i
596.68  0.00718182  i
596.41  0.00904964  i
596.13  0.000948083  i
595.85  0.00762741  i
595.58  0.00474372  i
595.3  0.00772771  i
595.02  0.00488321  i
594.75  0.00406996  i
594.47  0.00632009  i
594.19  0.00617759  i
593.92  0.00370001  i
593.64  0.00687526  i
593.36  0.00486629  i
593.09  0.00477046  i
592.81  0.00436549  i
592.53  0.00651879  i
592.26  0.00798243  i
591.98  0.00462029  i
591.7  0.00310502  i
591.42  0.00509455  i
591.15  0.00477827  i
590.87  0.0100267  i
590.59  0.00745324  i
590.31  0.00506022  i
590.04  0.00534442  i
589.76  0.00766251  i
589.48  0.00643585  i
589.2  0.00661788  i
588.92  0.00628747  i
588.65  0.0104698  i
588.37  0.0071437  i
588.09  0.00838557  i
587.81  0.00500798  i
587.53  0.00473573  i
587.26  0.00681758  i
586.98  0.0090833  i
586.7  0.00527681  i
586.42  0.00924393  i
586.14  0.00892565  i
585.86  0.00886992  i
585.58  0.00760111  i
585.3  0.00719768  i
585.03  0.00703291  i
584.75  0.00510743  i
584.47  0.00438528  i
584.19  0.00691637  i
583.91  0.00888933  i
583.63  0.00690559  i
583.35  0.0067042  i
583.07  0.00634472  i
582.79  0.00767188  i
582.51  0.00611186  i
582.23  0.00715795  i
581.95  0.00757366  i
581.67  0.00619247  i
581.39  0.00829848  i
581.11  0.00556862  i
580.83  0.0102005  i
580.56  0.0033734  i
580.28  0.00882507  i
580  0.00776293  i
579.71  0.0063154  i
579.43  0.00532469  i
579.15  0.00571872  i
578.87  0.00663427  i
578.59  0.00854934  i
578.31  0.00634869  i
578.03  0.004604  i
577.75  0.00794157  i
577.47  0.00963476  i
577.19  0.00686537  i
576.91  0.0063516  i
576.63  0.00617454  i
576.35  0.00736848  i
576.07  0.00614905  i
575.79  0.00347967  i
575.51  0.00449472  i
575.22  0.00702094  i
574.94  0.00697237  i
574.66  0.00704753  i
574.38  0.00899711  i
574.1  0.00589562  i
573.82  0.0063317  i
573.54  0.00910159  i
573.26  0.00971528  i
572.97  0.00811724  i
572.69  0.00769505  i
572.41  0.0113276  i
572.13  0.00726346  i
571.85  0.00482063  i
571.57  0.00693023  i
571.28  0.00448955  i
571  0.00901401  i
570.72  0.00712387  i
570.44  0.00635929  i
570.16  0.00418214  i
569.87  0.00767555  i
569.59  0.00678888  i
569.31  0.00700295  i
569.03  0.00725905  i
568.74  0.00765948  i
568.46  0.00787579  i
568.18  0.00865557  i
567.9  0.00781855  i
567.61  0.0106346  i
567.33  0.00760452  i
567.05  0.0051855  i
566.77  0.00629546  i
566.48  0.0077818  i
566.2  0.00660183  i
565.92  0.00670944  i
565.63  0.00735404  i
565.35  0.00623247  i
565.07  0.00739492  i
564.78  0.00733605  i
564.5  0.00761133  i
564.22  0.00414199  i
563.93  0.00567885  i
563.65  0.0082493  i
563.37  0.00796796  i
563.08  0.00740468  i
562.8  0.00796197  i
562.52  0.00724054  i
562.23  0.00580663  i
561.95  0.00772258  i
561.67  0.00790435  i
561.38  0.0082028  i
561.1  0.00723855  i
560.81  0.00844768  i
560.53  0.00834876  i
560.25  0.0084773  i
559.96  0.00696002  i
559.68  0.00708604  i
559.39  0.0073521  i
559.11  0.00735131  i
558.82  0.00567708  i
558.54  0.00382096  i
558.26  0.00988079  i
557.97  0.00683593  i
557.69  0.00984219  i
557.4  0.00827139  i
557.12  0.00561954  i
556.83  0.00550319  i
556.55  0.00787357  i
556.26  0.00868233  i
555.98  0.00616631  i
555.69  0.00939987  i
555.41  0.00736219  i
555.12  0.0085381  i
554.84  0.00576757  i
554.55  0.00631071  i
554.27  0.00707478  i
553.98  0.00894105  i
553.7  0.00917366  i
553.41  0.00722259  i
553.13  0.00817772  i
552.84  0.00872262  i
552.56  0.00592274  i
552.27  0.00667572  i
551.99  0.00752609  i
551.7  0.00743918  i
551.41  0.0079177  i
551.13  0.00740058  i
550.84  0.00938657  i
550.56  0.00877904  i
550.27  0.00862134  i
549.98  0.0077275  i
549.7  0.00639123  i
549.41  0.00708798  i
549.13  0.00933529  i
548.84  0.00899351  i
548.55  0.00571972  i
548.27  0.00693527  i
547.98  0.00800701  i
547.7  0.0094564  i
547.41  0.00710815  i
547.12  0.007172  i
546.84  0.00962944  i
546.55  0.00901548  i
546.26  0.00848173  i
545.98  0.00918123  i
545.69  0.0104554  i
545.4  0.00875092  i
545.12  0.00890861  i
544.83  0.00697219  i
544.54  0.0074019  i
544.26  0.00919419  i
543.97  0.00813671  i
543.68  0.00617253  i
543.4  0.00714206  i
543.11  0.00854056  i
542.82  0.00863331  i
542.54  0.00837713  i
542.25  0.00897066  i
541.96  0.00779263  i
541.67  0.0102022  i
541.39  0.00900628  i
541.1  0.00656279  i
540.81  0.0087911  i
540.53  0.00723355  i
540.24  0.00834577  i
539.95  0.00728582  i
539.66  0.00786271  i
539.38  0.00912006  i
539.09  0.00765945  i
538.8  0.00715495  i
538.51  0.00854628  i
538.22  0.00780666  i
537.94  0.00943734  i
537.65  0.00764025  i
537.36  0.00705625  i
537.07  0.00832391  i
536.79  0.00533006  i
536.5  0.0069017  i
536.21  0.00745648  i
535.92  0.00823194  i
535.63  0.00793818  i
535.35  0.0091942  i
535.06  0.00808107  i
534.77  0.00817663  i
534.48  0.00822781  i
534.19  0.00820951  i
533.9  0.00815941  i
533.62  0.00770433  i
533.33  0.00844786  i
533.04  0.0104203  i
532.75  0.00922347  i
532.46  0.00865919  i
532.17  0.00932182  i
531.88  0.00821109  i
531.6  0.0092766  i
531.31  0.00679183  i
531.02  0.00831077  i
530.73  0.00802216  i
530.44  0.0090705  i
530.15  0.00966212  i
529.86  0.00971974  i
529.57  0.00915977  i
529.29  0.00864394  i
529  0.00715455  i
528.71  0.00997336  i
528.42  0.00838838  i
528.13  0.00936759  i
527.84  0.00841873  i
527.55  0.0069754  i
527.26  0.00852681  i
526.97  0.00934847  i
526.68  0.0100217  i
526.39  0.00955897  i
526.11  0.00886225  i
525.82  0.00884944  i
525.53  0.00984499  i
525.24  0.0104758  i
524.95  0.00987103  i
524.66  0.00874483  i
524.37  0.00991713  i
524.08  0.0104552  i
523.79  0.00957815  i
523.5  0.0101401  i
523.21  0.0101897  i
522.92  0.00899627  i
522.63  0.00805117  i
522.34  0.00927613  i
522.05  0.010605  i
521.76  0.00976556  i
521.47  0.00875665  i
521.18  0.01075  i
520.89  0.010875  i
520.6  0.0107577  i
520.31  0.00973747  i
520.02  0.00873491  i
519.73  0.0105942  i
519.44  0.0109101  i
519.15  0.011511  i
518.86  0.00810385  i
518.57  0.00929929  i
518.28  0.00926062  i
517.99  0.0103802  i
517.7  0.0104932  i
517.41  0.0104191  i
517.12  0.00987665  i
516.83  0.00921356  i
516.54  0.0101829  i
516.25  0.010534  i
515.96  0.0102557  i
515.67  0.00958057  i
515.38  0.0116475  i
515.08  0.0120014  i
514.79  0.0103415  i
514.5  0.0112822  i
514.21  0.0114449  i
513.92  0.0100426  i
513.63  0.0126636  i
513.34  0.0114802  i
513.05  0.010039  i
512.76  0.0109245  i
512.47  0.0108733  i
512.18  0.0107493  i
511.89  0.0119353  i
511.6  0.0114039  i
511.3  0.0106258  i
511.01  0.0105068  i
510.72  0.0109823  i
510.43  0.0106363  i
510.14  0.0100582  i
509.85  0.010295  i
509.56  0.0100545  i
509.27  0.0107204  i
508.98  0.0096662  i
508.68  0.0107669  i
508.39  0.0106162  i
508.1  0.0112401  i
507.81  0.0109672  i
507.52  0.0110448  i
507.23  0.0105529  i
506.94  0.0103717  i
506.64  0.0124578  i
506.35  0.011975  i
506.06  0.01132  i
505.77  0.0113625  i
505.48  0.0108845  i
505.19  0.0123057  i
504.9  0.0114624  i
504.6  0.0117739  i
504.31  0.0119976  i
504.02  0.0122061  i
503.73  0.0129291  i
503.44  0.0110367  i
503.15  0.0116799  i
502.85  0.0132688  i
502.56  0.0122765  i
502.27  0.0129677  i
501.98  0.0122975  i
501.69  0.0130319  i
501.39  0.0115514  i
501.1  0.0121105  i
500.81  0.0128584  i
500.52  0.0114917  i
500.23  0.0140252  i
499.93  0.0125944  i
499.64  0.0137465  i
499.35  0.0127841  i
499.06  0.0111141  i
498.77  0.0124694  i
498.47  0.0133074  i
498.18  0.0141538  i
497.89  0.0121756  i
497.6  0.0128663  i
497.3  0.0124205  i
497.01  0.0137649  i
496.72  0.0136805  i
496.43  0.0133888  i
496.14  0.0136879  i
495.84  0.0133404  i
495.55  0.0141691  i
495.26  0.0145848  i
494.97  0.0146668  i
494.67  0.0129075  i
494.38  0.0131674  i
494.09  0.0158283  i
493.8  0.0133076  i
493.5  0.0141614  i
493.21  0.0134947  i
492.92  0.0144599  i
492.63  0.0128978  i
492.33  0.0137468  i
492.04  0.0131402  i
491.75  0.0141049  i
491.46  0.0129932  i
491.16  0.0123933  i
490.87  0.0148461  i
490.58  0.0137683  i
490.29  0.0140494  i
489.99  0.0140536  i
489.7  0.0145125  i
489.41  0.014777  i
489.11  0.014251  i
488.82  0.0135242  i
488.53  0.0146014  i
488.24  0.0124373  i
487.94  0.0136688  i
487.65  0.0143553  i
487.36  0.01384  i
487.06  0.0131351  i
486.77  0.0145511  i
486.48  0.0143848  i
486.19  0.0131182  i
485.89  0.0120796  i
485.6  0.0147684  i
485.31  0.0123736  i
485.01  0.0126576  i
484.72  0.0129429  i
484.43  0.0141457  i
484.13  0.0119887  i
483.84  0.0114325  i
483.55  0.0143955  i
483.25  0.00948354  i
482.96  0.0127151  i
482.67  0.0122837  i
482.38  0.0121216  i
482.08  0.0156799  i
481.79  0.0118227  i
481.5  0.0123372  i
481.2  0.0116722  i
480.91  0.0124039  i
480.62  0.0106258  i
480.32  0.0112513  i
480.03  0.0105546  i
479.74  0.0107783  i
479.44  0.011495  i
479.15  0.00712714  i
478.86  0.00731302  i
478.56  0.0101591  i
478.27  0.0104332  i
477.98  0.0106765  i
477.68  0.00798503  i
477.39  0.0108047  i
477.1  0.00964247  i
476.8  0.0098844  i
476.51  0.00956796  i
476.22  0.0121582  i
475.92  0.0094599  i
475.63  0.00953141  i
475.34  0.0111227  i
475.04  0.0120293  i
474.75  0.00923627  i
474.45  0.00872825  i
474.16  0.00866825  i
473.87  0.00902628  i
473.57  0.00918319  i
473.28  0.00692542  i
472.99  0.00747638  i
472.69  0.00607491  i
472.4  0.0091692  i
472.11  0.00857813  i
471.81  0.00639461  i
471.52  0.0065257  i
471.23  0.00457385  i
470.93  0.00667979  i
470.64  0.00446888  i
470.34  0.00895963  i
470.05  0.00480162  i
469.76  0.00608394  i
469.46  0.00758664  i
469.17  0.0110227  i
468.88  0.00504069  i
468.58  0.0105838  i
468.29  0.00400568  i
467.99 -0.00294503  i
467.7  0.0121678  i
467.41  0.00470883  i
467.11  0.00847433  i
466.82  0.00420984  i
466.53  0.00799914  i
466.23  0.00486878  i
465.94  0.015169  i
465.64  0.000850741  i
465.35  0.00388631  i
465.06  0.00745256  i
464.76  0.00996297  i
464.47  0.00477886  i
464.18  0.0061458  i
463.88 -0.000336603  i
463.59  0.0108668  i
463.29  0.00467554  i
463  0.0114845  i
462.71 -0.00294247  i
462.41  0.000258177  i
462.12 -0.00226335  i
461.82  0.00293251  i
461.53 -0.000922869  i
461.24 -0.00177726  i
460.94  0.00512621  i
460.65 -0.00697337  i
460.36  0.0139313  i
460.06  0.00967911  i
459.77  0.0153864  o
459.47 -0.00889624  o
459.18  0.00162381  o
458.89  0.00679534  o
458.59  0.00488187  o
458.3 -0.00290343  o
458  0.00215181  o
457.71  0.0128914  o
457.42  0.00643883  o
457.12  0.00983349  o
