# Supplementary material for: Theoretical and experimental analysis of circularly polarized luminescence spectrophotometers for artifact-free measurements using a single CCD camera
Source: Nat Commun. 2023 Feb 24;14:1065. doi: 10.1038/s41467-023-36782-9 (PMC9958114; doi:10.1038/s41467-023-36782-9)
Supplement: Supplementary file 3 — Source Data [file 41467_2023_36782_MOESM3_ESM.zip › LesDataPubli/Camphorquinone/CPLofCamphorQu/ResultPMRenantiomer.dat]

# Curve 0 of 3, 251 points
# Curve title: "Fluo"
# x y type
 449.99  0.00715159  i
 451.003  0.00680133  i
 452.015  0.00681283  i
 453.027  0.00711723  i
 454.039  0.00745159  i
 455.05  0.0074409  i
 456.061  0.00741334  i
 457.071  0.00761986  i
 458.08  0.00784871  i
 459.09  0.00821039  i
 460.098  0.00889895  i
 461.107  0.00980756  i
 462.114  0.0110796  i
 463.122  0.0131389  i
 464.128  0.0149304  i
 465.135  0.0167469  i
 466.141  0.0198119  i
 467.146  0.0240989  i
 468.151  0.028115  i
 469.155  0.0328472  i
 470.159  0.0381551  i
 471.162  0.0462366  i
 472.165  0.0559905  i
 473.167  0.0662666  i
 474.169  0.0789422  i
 475.171  0.096297  i
 476.171  0.1161  i
 477.172  0.13763  i
 478.172  0.163361  i
 479.171  0.193527  i
 480.17  0.230961  i
 481.168  0.271543  i
 482.166  0.322176  i
 483.164  0.37756  i
 484.16  0.440466  i
 485.157  0.506183  i
 486.153  0.577902  i
 487.148  0.649186  i
 488.143  0.717406  i
 489.137  0.784775  i
 490.131  0.846128  i
 491.124  0.898989  i
 492.117  0.941949  i
 493.109  0.975356  i
 494.101  0.998818  i
 495.092  1.00974  i
 496.083  1.015  i
 497.073  1.01082  i
 498.063  1.00122  i
 499.052  0.989376  i
 500.04  0.978023  i
 501.028  0.965024  i
 502.016  0.953531  i
 503.003  0.943742  i
 503.989  0.940822  i
 504.975  0.939366  i
 505.961  0.939107  i
 506.946  0.944821  i
 507.93  0.948343  i
 508.914  0.955162  i
 509.897  0.962121  i
 510.88  0.969116  i
 511.862  0.97506  i
 512.844  0.982599  i
 513.825  0.982452  i
 514.806  0.97649  i
 515.786  0.970769  i
 516.765  0.966046  i
 517.744  0.959776  i
 518.723  0.948299  i
 519.701  0.932476  i
 520.678  0.917918  i
 521.655  0.898467  i
 522.631  0.876222  i
 523.607  0.856707  i
 524.582  0.832649  i
 525.557  0.810834  i
 526.531  0.789279  i
 527.504  0.768326  i
 528.477  0.745979  i
 529.45  0.724401  i
 530.422  0.705901  i
 531.393  0.687923  i
 532.364  0.671953  i
 533.334  0.655641  i
 534.304  0.640388  i
 535.273  0.62612  i
 536.241  0.61103  i
 537.209  0.597389  i
 538.177  0.584777  i
 539.143  0.571662  i
 540.11  0.559167  i
 541.075  0.547332  i
 542.04  0.533837  i
 543.005  0.520568  i
 543.969  0.508589  i
 544.932  0.49515  i
 545.895  0.483642  i
 546.858  0.470936  i
 547.819  0.459024  i
 548.78  0.447653  i
 549.741  0.434949  i
 550.701  0.423554  i
 551.66  0.409929  i
 552.641  0.398128  i
 553.621  0.384521  i
 554.579  0.373428  i
 555.623  0.361086  i
 556.622  0.350565  i
 557.578  0.340066  i
 558.62  0.329946  i
 559.662  0.31886  i
 560.702  0.308683  i
 561.742  0.299565  i
 562.782  0.291193  i
 563.82  0.281291  i
 564.858  0.271886  i
 565.895  0.263706  i
 566.931  0.255584  i
 567.967  0.247773  i
 569.002  0.240396  i
 570.036  0.233224  i
 571.07  0.225978  i
 572.103  0.219447  i
 573.135  0.212339  i
 574.166  0.206747  i
 575.197  0.199185  i
 576.227  0.193484  i
 577.257  0.187074  i
 578.285  0.180691  i
 579.313  0.174687  i
 580.34  0.169011  i
 581.366  0.163334  i
 582.392  0.157815  i
 583.417  0.152622  i
 584.441  0.147528  i
 585.465  0.142126  i
 586.488  0.137087  i
 587.51  0.132668  i
 588.531  0.128286  i
 589.551  0.124148  i
 590.571  0.119925  i
 591.59  0.115755  i
 592.609  0.112741  i
 593.626  0.109153  i
 594.643  0.105434  i
 595.659  0.101926  i
 596.675  0.0982608  i
 597.689  0.0953062  i
 598.703  0.0921212  i
 599.716  0.0889511  i
 600.729  0.0858817  i
 601.74  0.0833449  i
 602.751  0.0804629  i
 603.761  0.0784098  i
 604.771  0.0758321  i
 605.78  0.0732156  i
 606.787  0.0713673  i
 607.795  0.068704  i
 608.801  0.0669306  i
 609.807  0.0644596  i
 610.811  0.0621552  i
 611.815  0.0602368  i
 612.819  0.0584134  i
 613.821  0.0564139  i
 614.823  0.0549621  i
 615.824  0.0534049  i
 616.824  0.0514638  i
 617.824  0.0499362  i
 618.823  0.0485219  i
 619.821  0.0468009  i
 620.818  0.0456944  i
 621.814  0.0440296  i
 622.81  0.0425635  i
 623.805  0.0412508  i
 624.799  0.0399521  i
 625.792  0.0386109  i
 626.784  0.0373984  i
 627.776  0.0362251  i
 628.767  0.0351466  i
 629.757  0.0338876  i
 630.747  0.0329756  i
 631.735  0.0319494  i
 632.723  0.0309775  i
 633.71  0.03003  i
 634.696  0.0290897  i
 635.682  0.0282052  i
 636.666  0.0271495  i
 637.65  0.0261979  i
 638.633  0.0256483  i
 639.615  0.025021  i
 640.597  0.0241028  i
 641.578  0.0235266  i
 642.557  0.0228619  i
 643.536  0.022244  i
 644.515  0.0214061  i
 645.492  0.0210422  i
 646.469  0.0202234  i
 647.445  0.0197676  i
 648.42  0.0190425  i
 649.394  0.0186576  i
 650.367  0.0182426  i
 651.34  0.0177492  i
 652.312  0.0171236  i
 653.282  0.0166512  i
 654.253  0.0162767  i
 655.222  0.0158693  i
 656.19  0.0153028  i
 657.158  0.0148886  i
 658.125  0.014588  i
 659.091  0.0142164  i
 660.056  0.0137247  i
 661.021  0.0134547  i
 661.984  0.0131386  i
 662.947  0.012731  i
 663.929  0.012407  i
 664.91  0.0123101  i
 665.87  0.0117253  i
 666.87  0.0115604  i
 667.908  0.0111942  i
 668.945  0.011049  i
 669.982  0.0106446  i
 671.017  0.0103905  i
 672.052  0.0101598  i
 673.085  0.00987018  i
 674.118  0.00952608  i
 675.149  0.00944199  i
 676.18  0.00908636  i
 677.209  0.00893162  i
 678.238  0.00878246  i
 679.265  0.00855999  i
 680.292  0.00832904  i
 681.317  0.00812013  i
 682.342  0.00787991  i
 683.366  0.0077961  i
 684.388  0.0075082  i
 685.41  0.00752338  i
 686.43  0.00729401  i
 687.45  0.00715248  i
 688.468  0.00697369  i
 689.486  0.00682552  i
 690.502  0.00674241  i
 691.518  0.00643351  i
 692.532  0.00664205  i
 693.546  0.00632479  i
 694.558  0.00621586  i
 695.57  0.00622272  i
 696.58  0.00601951  i
 697.589  0.00587205  i
 698.598  0.00576505  i
 699.605  0.00566152  i


# Curve 1 of 3, 251 points
# Curve title: "CPL"
# x y type
 449.99  0.000124711  i
 451.003  9.1071e-05  i
 452.015  0.000138307  i
 453.027  0.000103286  i
 454.039  0.00018186  i
 455.05  3.22617e-05  i
 456.061  5.33668e-05  i
 457.071  0.000150787  i
 458.08  0.000181032  i
 459.09  7.44241e-05  i
 460.098 -1.08233e-05  i
 461.107  7.50939e-05  i
 462.114  7.20582e-05  i
 463.122 -2.72852e-05  i
 464.128  3.55989e-05  i
 465.135  8.62651e-05  i
 466.141  7.2585e-05  i
 467.146 -0.000132325  i
 468.151 -0.000130968  i
 469.155  4.68958e-05  i
 470.159 -3.70487e-05  i
 471.162 -0.000158804  i
 472.165 -0.000138106  i
 473.167 -0.00038397  i
 474.169 -0.000346996  i
 475.171 -0.000237487  i
 476.171 -0.000135057  i
 477.172 -0.00026614  i
 478.172 -0.000574074  i
 479.171 -0.000734559  i
 480.17 -0.00101875  i
 481.168 -0.00114179  i
 482.166 -0.00173004  i
 483.164 -0.00214585  i
 484.16 -0.00227373  i
 485.157 -0.00267639  i
 486.153 -0.00327547  i
 487.148 -0.00352227  i
 488.143 -0.00422018  i
 489.137 -0.00493262  i
 490.131 -0.0048964  i
 491.124 -0.00508305  i
 492.117 -0.0062002  i
 493.109 -0.00612773  i
 494.101 -0.00635289  i
 495.092 -0.00638824  i
 496.083 -0.00580524  i
 497.073 -0.00497907  i
 498.063 -0.00576578  i
 499.052 -0.00590347  i
 500.04 -0.00576713  i
 501.028 -0.00607741  i
 502.016 -0.00566964  i
 503.003 -0.00537212  i
 503.989 -0.00461016  i
 504.975 -0.00522026  i
 505.961 -0.00463528  i
 506.946 -0.00481732  i
 507.93 -0.00536122  i
 508.914 -0.00432555  i
 509.897 -0.00461337  i
 510.88 -0.00527583  i
 511.862 -0.00479743  i
 512.844 -0.00396086  i
 513.825 -0.0049666  i
 514.806 -0.0043875  i
 515.786 -0.00498882  i
 516.765 -0.00399012  i
 517.744 -0.00501486  i
 518.723 -0.00390989  i
 519.701 -0.0043778  i
 520.678 -0.00340605  i
 521.655 -0.00420795  i
 522.631 -0.00342922  i
 523.607 -0.00354369  i
 524.582 -0.0032426  i
 525.557 -0.0036252  i
 526.531 -0.00344415  i
 527.504 -0.00319769  i
 528.477 -0.00311771  i
 529.45 -0.0033405  i
 530.422 -0.00296776  i
 531.393 -0.00287438  i
 532.364 -0.00309265  i
 533.334 -0.00306173  i
 534.304 -0.00303076  i
 535.273 -0.00225368  i
 536.241 -0.00199724  i
 537.209 -0.00248265  i
 538.177 -0.00237584  i
 539.143 -0.00235582  i
 540.11 -0.00227907  i
 541.075 -0.00233035  i
 542.04 -0.00214657  i
 543.005 -0.0013997  i
 543.969 -0.00208812  i
 544.932 -0.00146483  i
 545.895 -0.0020744  i
 546.858 -0.00156412  i
 547.819 -0.00234329  i
 548.78 -0.00142317  i
 549.741 -0.00140456  i
 550.701 -0.0013833  i
 551.66 -0.00154481  i
 552.641 -0.00190609  i
 553.621 -0.00119066  i
 554.579 -0.000898738  i
 555.623 -0.00168972  i
 556.622 -0.00133842  i
 557.578 -0.00110493  i
 558.62 -0.00103492  i
 559.662 -0.00174858  i
 560.702 -0.00104156  i
 561.742 -0.000916601  i
 562.782 -0.00155611  i
 563.82 -0.000948872  i
 564.858 -0.000800843  i
 565.895 -0.00109386  i
 566.931 -0.0007235  i
 567.967 -0.000545675  i
 569.002 -0.00103404  i
 570.036 -0.000844197  i
 571.07 -0.00101806  i
 572.103 -0.00121585  i
 573.135 -0.0007945  i
 574.166 -0.000945056  i
 575.197 -0.000606341  i
 576.227 -0.000390756  i
 577.257 -0.000571172  i
 578.285 -0.000657877  i
 579.313 -0.000576143  i
 580.34 -0.000552363  i
 581.366 -0.000227997  i
 582.392 -0.000402214  i
 583.417 -0.00039112  i
 584.441 -0.000616428  i
 585.465 -0.000400098  i
 586.488 -0.000567084  i
 587.51 -0.000507214  i
 588.531 -0.000227752  i
 589.551  2.07293e-05  i
 590.571 -0.000490768  i
 591.59 -0.000103875  i
 592.609 -0.000451386  i
 593.626 -0.000210374  i
 594.643 -0.00043391  i
 595.659 -8.53855e-05  i
 596.675 -0.000228441  i
 597.689 -7.09844e-05  i
 598.703 -8.90006e-05  i
 599.716 -0.000198959  i
 600.729 -0.000390255  i
 601.74 -0.000165441  i
 602.751 -0.000186981  i
 603.761 -0.00023758  i
 604.771 -0.000155017  i
 605.78 -4.08115e-05  i
 606.787  3.26854e-05  i
 607.795 -0.000163843  i
 608.801  6.73095e-05  i
 609.807 -0.000440836  i
 610.811 -0.000161601  i
 611.815 -0.000135545  i
 612.819 -4.8015e-05  i
 613.821 -7.63951e-05  i
 614.823 -0.000262698  i
 615.824 -0.00012551  i
 616.824 -0.000202306  i
 617.824 -6.21059e-05  i
 618.823 -0.000225573  i
 619.821 -0.000216021  i
 620.818 -0.000113389  i
 621.814 -0.000186506  i
 622.81 -4.77124e-05  i
 623.805 -1.36523e-05  i
 624.799 -0.000285768  i
 625.792 -6.70074e-05  i
 626.784 -2.2392e-05  i
 627.776 -6.39735e-05  i
 628.767  4.51123e-05  i
 629.757 -0.000133791  i
 630.747 -0.000129255  i
 631.735  3.15099e-05  i
 632.723 -1.05362e-05  i
 633.71 -0.000139242  i
 634.696 -4.42434e-05  i
 635.682  1.24442e-05  i
 636.666 -7.29461e-05  i
 637.65 -6.07444e-05  i
 638.633  3.05018e-05  i
 639.615  6.29902e-05  i
 640.597  1.0841e-05  i
 641.578 -0.000110757  i
 642.557 -6.01727e-05  i
 643.536 -0.000207161  i
 644.515 -0.000112222  i
 645.492 -1.47596e-05  i
 646.469 -0.000129724  i
 647.445  2.41936e-05  i
 648.42 -0.000110369  i
 649.394 -1.691e-05  i
 650.367  2.64145e-05  i
 651.34 -1.89454e-05  i
 652.312 -1.90107e-05  i
 653.282 -4.01231e-05  i
 654.253 -0.000101748  i
 655.222 -7.71959e-06  i
 656.19  4.66232e-05  i
 657.158 -1.17014e-05  i
 658.125  0.000135151  i
 659.091 -1.38058e-05  i
 660.056  8.51743e-05  i
 661.021  4.98821e-05  i
 661.984  0.000216208  i
 662.947 -9.66359e-05  i
 663.929  1.01067e-05  i
 664.91  0.000105879  i
 665.87 -1.02274e-05  i
 666.87 -8.2244e-05  i
 667.908  0.000142917  i
 668.945  6.45612e-05  i
 669.982 -1.25856e-05  i
 671.017  2.74624e-05  i
 672.052 -1.35471e-10  i
 673.085  0.000261059  i
 674.118  5.16736e-05  i
 675.149 -9.10616e-05  i
 676.18  0.000119804  i
 677.209  2.41543e-05  i
 678.238  0.000229721  i
 679.265 -3.78648e-05  i
 680.292  4.48571e-05  i
 681.317  6.30677e-05  i
 682.342  2.95008e-05  i
 683.366 -1.83119e-05  i
 684.388 -2.76246e-05  i
 685.41 -4.63385e-05  i
 686.43 -9.80287e-05  i
 687.45  0.000126914  i
 688.468  8.27888e-05  i
 689.486  5.24767e-05  i
 690.502  0.000355574  i
 691.518  0.000132928  i
 692.532  3.65167e-05  i
 693.546  0.000159084  i
 694.558  0.000189901  i
 695.57 -0.000101784  i
 696.58 -9.99174e-06  i
 697.589 -9.30819e-05  i
 698.598  0.000154886  i
 699.605  7.40986e-05  i


# Curve 2 of 3, 251 points
# Curve title: "glum"
# x y type
 449.99  0.0348766  i
 451.003  0.0267804  i
 452.015  0.040602  i
 453.027  0.0290243  i
 454.039  0.0488109  i
 455.05  0.00867145  i
 456.061  0.0143975  i
 457.071  0.0395773  i
 458.08  0.0461304  i
 459.09  0.0181292  i
 460.098 -0.0024325  i
 461.107  0.0153135  i
 462.114  0.0130074  i
 463.122 -0.00415335  i
 464.128  0.00476865  i
 465.135  0.0103022  i
 466.141  0.00732741  i
 467.146 -0.0109818  i
 468.151 -0.00931658  i
 469.155  0.00285539  i
 470.159 -0.00194201  i
 471.162 -0.0068692  i
 472.165 -0.00493318  i
 473.167 -0.0115886  i
 474.169 -0.00879115  i
 475.171 -0.00493239  i
 476.171 -0.00232657  i
 477.172 -0.00386748  i
 478.172 -0.00702829  i
 479.171 -0.00759129  i
 480.17 -0.0088218  i
 481.168 -0.00840963  i
 482.166 -0.0107397  i
 483.164 -0.011367  i
 484.16 -0.0103242  i
 485.157 -0.0105748  i
 486.153 -0.0113357  i
 487.148 -0.0108513  i
 488.143 -0.0117651  i
 489.137 -0.0125708  i
 490.131 -0.0115737  i
 491.124 -0.0113084  i
 492.117 -0.0131646  i
 493.109 -0.0125651  i
 494.101 -0.0127208  i
 495.092 -0.0126532  i
 496.083 -0.0114389  i
 497.073 -0.00985153  i
 498.063 -0.0115175  i
 499.052 -0.0119337  i
 500.04 -0.0117935  i
 501.028 -0.0125953  i
 502.016 -0.0118919  i
 503.003 -0.0113847  i
 503.989 -0.00980028  i
 504.975 -0.0111144  i
 505.961 -0.00987168  i
 506.946 -0.0101973  i
 507.93 -0.0113065  i
 508.914 -0.0090572  i
 509.897 -0.00959001  i
 510.88 -0.0108879  i
 511.862 -0.00984029  i
 512.844 -0.00806201  i
 513.825 -0.0101106  i
 514.806 -0.00898626  i
 515.786 -0.0102781  i
 516.765 -0.00826072  i
 517.744 -0.0104501  i
 518.723 -0.00824611  i
 519.701 -0.00938963  i
 520.678 -0.00742125  i
 521.655 -0.00936695  i
 522.631 -0.00782728  i
 523.607 -0.00827282  i
 524.582 -0.00778863  i
 525.557 -0.0089419  i
 526.531 -0.00872734  i
 527.504 -0.00832379  i
 528.477 -0.0083587  i
 529.45 -0.0092228  i
 530.422 -0.00840843  i
 531.393 -0.00835669  i
 532.364 -0.00920498  i
 533.334 -0.00933966  i
 534.304 -0.0094654  i
 535.273 -0.00719889  i
 536.241 -0.00653729  i
 537.209 -0.00831166  i
 538.177 -0.00812562  i
 539.143 -0.00824199  i
 540.11 -0.00815168  i
 541.075 -0.00851529  i
 542.04 -0.00804202  i
 543.005 -0.00537757  i
 543.969 -0.00821144  i
 544.932 -0.00591671  i
 545.895 -0.00857823  i
 546.858 -0.00664257  i
 547.819 -0.0102099  i
 548.78 -0.00635836  i
 549.741 -0.00645848  i
 550.701 -0.00653185  i
 551.66 -0.00753697  i
 552.641 -0.00957527  i
 553.621 -0.00619297  i
 554.579 -0.00481344  i
 555.623 -0.00935911  i
 556.622 -0.00763578  i
 557.578 -0.00649834  i
 558.62 -0.00627329  i
 559.662 -0.0109677  i
 560.702 -0.00674843  i
 561.742 -0.00611954  i
 562.782 -0.0106878  i
 563.82 -0.00674654  i
 564.858 -0.00589103  i
 565.895 -0.00829606  i
 566.931 -0.00566154  i
 567.967 -0.00440464  i
 569.002 -0.00860282  i
 570.036 -0.00723936  i
 571.07 -0.0090103  i
 572.103 -0.011081  i
 573.135 -0.00748332  i
 574.166 -0.00914214  i
 575.197 -0.00608821  i
 576.227 -0.00403916  i
 577.257 -0.00610637  i
 578.285 -0.00728178  i
 579.313 -0.00659631  i
 580.34 -0.00653641  i
 581.366 -0.00279179  i
 582.392 -0.00509727  i
 583.417 -0.00512535  i
 584.441 -0.00835675  i
 585.465 -0.0056302  i
 586.488 -0.00827334  i
 587.51 -0.00764637  i
 588.531 -0.00355068  i
 589.551  0.000333944  i
 590.571 -0.00818457  i
 591.59 -0.00179475  i
 592.609 -0.0080075  i
 593.626 -0.00385466  i
 594.643 -0.00823097  i
 595.659 -0.00167544  i
 596.675 -0.00464968  i
 597.689 -0.00148961  i
 598.703 -0.00193225  i
 599.716 -0.00447345  i
 600.729 -0.0090882  i
 601.74 -0.00397004  i
 602.751 -0.00464763  i
 603.761 -0.00605997  i
 604.771 -0.00408844  i
 605.78 -0.00111483  i
 606.787  0.000915976  i
 607.795 -0.00476952  i
 608.801  0.00201132  i
 609.807 -0.0136779  i
 610.811 -0.00519991  i
 611.815 -0.00450041  i
 612.819 -0.00164397  i
 613.821 -0.00270838  i
 614.823 -0.00955922  i
 615.824 -0.0047003  i
 616.824 -0.00786208  i
 617.824 -0.00248741  i
 618.823 -0.00929777  i
 619.821 -0.00923151  i
 620.818 -0.00496292  i
 621.814 -0.00847184  i
 622.81 -0.00224194  i
 623.805 -0.000661917  i
 624.799 -0.0143056  i
 625.792 -0.00347091  i
 626.784 -0.00119749  i
 627.776 -0.003532  i
 628.767  0.00256709  i
 629.757 -0.00789616  i
 630.747 -0.00783944  i
 631.735  0.00197249  i
 632.723 -0.000680247  i
 633.71 -0.00927353  i
 634.696 -0.00304186  i
 635.682  0.000882409  i
 636.666 -0.00537365  i
 637.65 -0.00463735  i
 638.633  0.00237846  i
 639.615  0.005035  i
 640.597  0.000899562  i
 641.578 -0.00941546  i
 642.557 -0.00526402  i
 643.536 -0.0186262  i
 644.515 -0.010485  i
 645.492 -0.00140286  i
 646.469 -0.0128291  i
 647.445  0.00244781  i
 648.42 -0.0115919  i
 649.394 -0.00181266  i
 650.367  0.00289592  i
 651.34 -0.00213479  i
 652.312 -0.00222041  i
 653.282 -0.00481924  i
 654.253 -0.0125022  i
 655.222 -0.000972898  i
 656.19  0.00609344  i
 657.158 -0.00157186  i
 658.125  0.0185291  i
 659.091 -0.00194223  i
 660.056  0.0124118  i
 661.021  0.00741484  i
 661.984  0.0329118  i
 662.947 -0.0151812  i
 663.929  0.0016292  i
 664.91  0.0172019  i
 665.87 -0.00174451  i
 666.87 -0.0142285  i
 667.908  0.0255342  i
 668.945  0.0116863  i
 669.982 -0.00236469  i
 671.017  0.00528606  i
 672.052 -2.66681e-08  i
 673.085  0.0528984  i
 674.118  0.0108489  i
 675.149 -0.0192886  i
 676.18  0.02637  i
 677.209  0.00540873  i
 678.238  0.0523136  i
 679.265 -0.00884692  i
 680.292  0.0107713  i
 681.317  0.0155337  i
 682.342  0.00748759  i
 683.366 -0.00469771  i
 684.388 -0.00735851  i
 685.41 -0.0123185  i
 686.43 -0.0268792  i
 687.45  0.0354882  i
 688.468  0.0237432  i
 689.486  0.0153766  i
 690.502  0.105474  i
 691.518  0.0413235  i
 692.532  0.0109956  i
 693.546  0.0503048  i
 694.558  0.0611021  i
 695.57 -0.0327138  i
 696.58 -0.00331979  i
 697.589 -0.0317034  i
 698.598  0.0537328  i
 699.605  0.0261762  i
