# Supplementary material for: Theoretical and experimental analysis of circularly polarized luminescence spectrophotometers for artifact-free measurements using a single CCD camera
Source: Nat Commun. 2023 Feb 24;14:1065. doi: 10.1038/s41467-023-36782-9 (PMC9958114; doi:10.1038/s41467-023-36782-9)
Supplement: Supplementary file 3 — Source Data [file 41467_2023_36782_MOESM3_ESM.zip › LesDataPubli/Camphorquinone/CPLofCamphorQu/With_QWP_lampe_blanche_Thorlabs_tint_500micros_25x_1.cpl]

# lambda CPL Fluo Track1(+) Track2(+) Track1(-) Track2(-)
# tint= 0.0005, HSS= 2, Gain= 0
# les lignes 90 110 130 150
# Nacc= 25
#  max somme 4 fluo : 163556.84
#  Lamp Thorlabs
736.34 0.002147 0.59007 39084 37885 39251 38403
736.12 0.0051424 0.59382 39165 38298 38899 38874
735.9 0.009761 0.58674 38876 37697 38544 38961
735.68 0.0078644 0.59299 39747 37360 39546 38446
735.46 0.0077717 0.60198 40415 37243 40407 38505
735.25 0.0060723 0.60529 40135 37709 40351 38918
735.03 0.0080256 0.60666 40060 37948 40063 39265
734.81 0.0037756 0.60469 39808 38674 39524 39007
734.59 -0.00028956 0.60198 39575 39023 39286 38687
734.37 0.0035393 0.59213 38964 38688 38502 38805
734.15 0.0065135 0.59308 38646 38889 38136 39444
733.93 0.010345 0.60824 39347 39025 38926 40296
733.71 0.0062134 0.61671 39579 39638 39344 40419
733.49 0.0070689 0.61761 39528 39479 39507 40614
733.27 0.0096116 0.62508 40061 39110 40279 40900
733.05 0.011033 0.61446 40242 38045 40359 39966
732.83 0.0075785 0.6165 40731 38164 40689 39361
732.61 0.0098248 0.62016 41191 38245 40724 39385
732.39 0.0064411 0.62462 41182 38843 40767 39481
732.17 0.0091579 0.63171 41534 38848 41120 39931
731.95 0.015607 0.63692 41678 38628 41238 40740
731.73 0.011539 0.63201 41207 39008 40789 40477
731.51 0.0066123 0.62842 40883 38593 41314 40105
731.29 0.0097525 0.63611 41630 38349 41930 40244
731.07 0.0067759 0.63745 41339 39230 41401 40400
730.85 0.0071527 0.63756 41090 39726 40883 40690
730.63 0.0090995 0.64022 41346 39852 40816 40810
730.41 0.014376 0.64492 41488 39619 41002 41485
730.18 0.009977 0.64508 41455 39910 41084 41170
729.96 0.0085221 0.64307 41373 40029 40919 40969
729.74 0.0049879 0.63872 40679 40573 40309 41018
729.52 0.0015596 0.63791 40617 40437 40659 40734
729.3 -0.0017728 0.65001 41382 40896 41462 40686
729.07 -0.00037443 0.66156 42259 40788 42401 40868
728.85 0.0049341 0.66651 43007 40200 42959 40958
728.63 0.0075213 0.67016 43351 40297 42949 41125
728.4 0.0098691 0.67319 43385 40422 42880 41531
728.18 0.0074281 0.67399 43089 40509 43057 41693
727.96 0.0093981 0.67133 42681 40904 42283 42044
727.74 0.016048 0.66571 42380 40344 41841 42429
727.51 0.010509 0.67099 42768 40522 42547 42020
727.29 0.009379 0.66938 42556 40507 42523 42008
727.06 0.0095392 0.68207 42655 40936 43118 42959
726.84 0.013675 0.68501 43161 40259 43698 43033
726.62 0.012023 0.68548 43831 40115 44016 42266
726.39 0.0094047 0.68295 43992 40100 44038 41684
726.17 0.0072183 0.67637 43231 40679 43100 41728
725.94 0.0029511 0.67936 42466 41851 42521 42389
725.72 0.004151 0.69471 42740 42854 42675 43468
725.49 0.001429 0.69789 43063 43141 42871 43183
725.27 0.0081853 0.69788 43562 42228 43231 43236
725.04 0.012659 0.70528 44519 41611 44086 43250
724.82 0.013288 0.70977 44515 41876 44137 43672
724.59 0.014009 0.71381 44526 41973 44312 44051
724.37 0.017608 0.71329 44242 41958 43990 44586
724.14 0.016762 0.70254 43469 41710 43427 44411
723.92 0.017471 0.70153 43510 41580 43417 44345
723.69 0.017546 0.70338 44167 41595 43548 43846
723.47 0.01327 0.69909 44468 41385 43756 42844
723.24 0.0085795 0.69115 44067 41461 43415 42212
723.01 0.010416 0.69105 43577 41660 43057 42844
722.79 0.015231 0.70629 44008 42050 43520 44053
722.56 0.01199 0.72488 44787 42797 44559 44529
722.33 0.011333 0.72575 44666 42803 44677 44668
722.11 0.016525 0.72391 44839 42170 44735 44769
721.88 0.016584 0.72092 45076 41818 44838 44292
721.65 0.015378 0.7204 45051 42166 44545 44175
721.43 0.012334 0.72613 45120 42969 44461 44327
721.2 0.01248 0.72595 45069 43060 44343 44375
720.97 0.01528 0.73485 45700 42803 45098 44701
720.74 0.015913 0.74345 46011 43307 45246 45145
720.52 0.015817 0.74526 45640 43716 44992 45655
720.29 0.014923 0.74257 45050 43790 44772 45953
720.06 0.010281 0.74516 45230 43970 45183 45605
719.83 0.0075492 0.74705 45792 43977 45554 44974
719.6 0.011858 0.73648 45369 43505 44810 44885
719.38 0.012452 0.72279 44449 43278 43868 44734
719.15 0.010099 0.71591 44142 42889 43887 44286
718.92 0.0031478 0.72238 44780 43287 44587 43609
718.69 0.0028379 0.73547 45694 43540 45430 43740
718.46 0.0064068 0.74685 46104 43436 46172 44553
718.23 0.009684 0.75369 46227 43532 46368 45256
718 0.0090268 0.75575 46108 43891 46231 45490
717.77 0.0061975 0.75494 46318 44103 46184 44982
717.54 0.0040387 0.75852 46473 44407 46350 44945
717.31 0.0050175 0.75969 46276 44627 46145 45317
717.09 0.010134 0.75861 46104 44252 46014 45819
716.86 0.018457 0.75313 46039 43422 45715 46117
716.63 0.018504 0.74801 45947 43047 45667 45793
716.4 0.013873 0.75469 46379 43609 46030 45530
716.16 0.0048844 0.7684 46808 44815 46680 45486
715.93 0.0022872 0.77274 47487 44833 47230 44950
715.7 0.0040776 0.76715 47340 44365 47094 44786
715.47 0.012608 0.76895 47468 43666 47242 45502
715.24 0.017762 0.76947 46623 44089 46441 46812
715.01 0.014413 0.76767 46196 44285 46372 46818
714.78 0.0042273 0.78241 46727 45544 47151 46659
714.55 0.0066927 0.78897 47067 45763 47267 47057
714.32 0.014099 0.79237 47911 45111 47591 47097
714.09 0.015396 0.7908 48092 45187 47281 46893
713.86 0.014632 0.78822 47767 45314 47005 46945
713.62 0.01697 0.79077 47771 45064 47273 47341
713.39 0.014346 0.79636 47531 45630 47378 47824
713.16 0.011166 0.80237 48035 45830 47929 47551
712.93 0.0093888 0.80205 48319 45784 48095 47095
712.7 0.0071029 0.80495 48432 45927 48376 47032
712.46 0.011601 0.81545 48530 46500 48294 48161
712.23 0.020265 0.80801 48191 45564 47913 48601
712 0.017615 0.80833 48745 45429 48291 47855
711.76 0.01523 0.82142 49752 45871 49114 47723
711.53 0.020153 0.82571 49598 45672 49261 48631
711.3 0.020068 0.83065 49190 46249 49095 49437
711.07 0.019206 0.83777 49321 46644 49353 49817
710.83 0.014505 0.8406 49861 47063 49550 49124
710.6 0.010883 0.84451 50365 47182 50046 48644
710.37 0.01269 0.83767 49920 46810 49712 48678
710.13 0.014241 0.83147 49110 47212 48676 49107
709.9 0.016881 0.83277 49044 47187 48591 49496
709.66 0.021947 0.84144 49670 46984 49089 49992
709.43 0.019547 0.8448 49607 47235 49309 50134
709.2 0.016821 0.84496 49823 47060 49720 49708
708.96 0.017041 0.83651 49504 47121 48950 49354
708.73 0.014358 0.83512 48959 47784 48393 49566
708.49 0.015127 0.83126 49372 47099 48699 48901
708.26 0.018519 0.82879 49507 46675 48644 48841
708.02 0.015596 0.84002 50297 47182 49295 48730
707.79 0.010356 0.84713 50299 47750 49737 48881
707.55 0.0078493 0.85463 50630 47962 50342 48959
707.32 0.01401 0.86045 50786 47815 50461 49782
707.08 0.014427 0.86049 50724 47584 50662 49881
706.85 0.012194 0.85652 50451 47532 50572 49647
706.61 0.015812 0.85684 50651 47658 50177 49769
706.38 0.016106 0.8502 50578 47211 50055 49323
706.14 0.018434 0.84707 50767 46724 50096 49068
705.9 0.02355 0.83965 50392 46367 49428 49255
705.67 0.02402 0.83746 49901 46491 49088 49606
705.43 0.019991 0.84354 49329 47322 49083 50346
705.19 0.013416 0.86138 50011 48354 50048 50585
704.96 0.012852 0.85659 50107 48139 49917 50051
704.72 0.011805 0.85258 50141 47832 49981 49603
704.48 0.0092059 0.85915 50601 48172 50391 49468
704.25 0.010864 0.86354 50534 48335 50452 50030
704.01 0.010387 0.86235 50233 48721 50008 50195
703.77 0.01189 0.85856 50089 48652 49644 50152
703.54 0.0082983 0.8555 49811 48770 49569 49885
703.3 0.00712 0.85961 49939 48987 49784 49997
703.06 0.01204 0.86377 50628 48705 50005 50051
702.82 0.013089 0.86162 50691 48205 50243 49898
702.59 0.016654 0.87083 51079 48246 50663 50554
702.35 0.01539 0.87298 51137 48573 50615 50568
702.11 0.016369 0.86642 50587 48529 50043 50662
701.87 0.016876 0.86115 50437 48636 49463 50423
701.63 0.011317 0.85918 50223 48783 49610 50022
701.4 0.010834 0.86573 50554 48896 50072 50186
701.16 0.01669 0.87197 50965 48284 50717 50765
700.92 0.023563 0.87494 51147 48067 50614 51388
700.68 0.019971 0.87496 50974 48166 50811 51268
700.44 0.012004 0.89732 52286 49306 52150 51133
700.2 0.014741 0.9009 52386 49294 52231 51549
699.96 0.01781 0.89553 52300 48891 51944 51448
699.72 0.022395 0.89314 51806 49306 50958 52121
699.48 0.019095 0.88527 50737 49712 50179 52277
699.24 0.015488 0.88513 51030 49627 50547 51677
699 0.016891 0.88725 51421 49345 50887 51574
698.76 0.017782 0.88719 51637 48876 51279 51426
698.52 0.013871 0.88599 51294 49154 51223 51351
698.28 0.0067776 0.88522 51123 49739 51155 50879
698.04 0.0062965 0.88013 50549 49745 50772 50997
697.8 0.0083687 0.88369 50954 49662 50976 51054
697.56 0.013461 0.90004 52269 49903 51657 51492
697.32 0.01651 0.90184 52823 49373 52084 51334
697.08 0.017556 0.89329 52275 48896 51777 51269
696.84 0.017771 0.89615 52218 49164 51724 51577
696.6 0.014444 0.89618 52232 49813 51351 51294
696.36 0.015549 0.89519 52130 49582 51410 51405
696.12 0.016118 0.90319 52549 49516 52083 51687
695.88 0.016585 0.90711 52663 49178 52704 51932
695.64 0.017844 0.91176 52963 49357 52802 52114
695.4 0.017598 0.90908 52833 49425 52536 52005
695.15 0.015865 0.91677 52973 49979 52752 52353
694.91 0.021382 0.91533 53204 49562 52601 52455
694.67 0.018643 0.90124 52382 49226 52007 51900
694.43 0.014097 0.89922 51683 49835 51605 52062
694.19 0.016222 0.90578 51627 50057 51746 52829
693.94 0.023332 0.90906 52379 49319 52171 52927
693.7 0.023158 0.90782 52276 49049 52353 52914
693.46 0.020573 0.9179 52630 49488 52951 53174
693.22 0.021233 0.90927 52339 49264 52415 52812
692.97 0.020197 0.89951 52023 49159 51806 52246
692.73 0.015379 0.91086 52384 50193 52094 52419
692.49 0.014041 0.9201 52612 50658 52494 52836
692.25 0.014647 0.91487 52269 50477 52199 52802
692 0.01697 0.91768 51983 50930 51784 53507
691.76 0.020684 0.92822 52597 50988 52285 54059
691.52 0.022013 0.9239 53099 50486 52325 53312
691.27 0.023046 0.91382 53194 49927 51976 52478
691.03 0.020327 0.91145 53067 50152 51779 52189
690.78 0.01703 0.91914 53118 50939 51890 52496
690.54 0.0131 0.91752 52760 50889 52129 52401
690.3 0.010784 0.92155 52867 50774 52763 52434
690.05 0.011192 0.92723 53136 50964 53005 52663
689.81 0.013926 0.94011 53730 51192 53606 53346
689.56 0.014714 0.93432 53589 50693 53567 53077
689.32 0.016078 0.93485 53863 50714 53478 52959
689.07 0.020804 0.93766 54103 50468 53568 53334
688.83 0.018455 0.93204 53961 50328 53440 52825
688.59 0.01703 0.92566 53437 50198 53165 52711
688.34 0.021827 0.92515 53286 49845 53084 53213
688.1 0.018064 0.93272 53255 50683 53172 53555
687.85 0.012896 0.93441 53452 50974 53443 53074
687.6 0.012788 0.93674 53663 51150 53465 53044
687.36 0.012061 0.93466 53341 51301 53204 53137
687.11 0.01844 0.93853 53402 51399 52901 53914
686.87 0.022919 0.93091 53423 50413 52897 53636
686.62 0.026678 0.93338 53422 50016 53189 54146
686.38 0.024055 0.94005 54405 50296 53669 53494
686.13 0.024151 0.94332 54707 50545 53680 53468
685.88 0.025645 0.93889 54120 50361 53379 53814
685.64 0.026807 0.94203 53727 50751 53150 54559
685.39 0.024611 0.94268 53578 51347 52788 54582
685.15 0.021329 0.94379 53525 51608 52885 54457
684.9 0.020309 0.94706 53787 51792 53052 54379
684.65 0.016691 0.93943 53686 51292 53224 53560
684.41 0.016252 0.93525 53205 51619 52591 53663
684.16 0.019611 0.92989 53143 51140 52358 53562
683.91 0.023713 0.94173 53953 51180 52950 54055
683.66 0.026239 0.94368 53782 51043 53040 54593
683.42 0.022033 0.94054 54123 50883 53287 53651
683.17 0.018499 0.9497 54783 51462 53746 53451
682.92 0.019545 0.95047 54363 51873 53313 54020
682.67 0.017788 0.95721 54081 52311 53569 54709
682.43 0.017317 0.95991 54851 51770 54370 54122
682.18 0.016937 0.9629 55387 51346 55069 53799
681.93 0.018004 0.9511 54847 51104 54260 53462
681.68 0.018851 0.94148 54179 51104 53404 53411
681.44 0.013272 0.95323 54525 51742 54182 53570
681.19 0.015542 0.94933 54582 51287 54133 53380
680.94 0.017544 0.95184 54360 51492 53969 53971
680.69 0.01763 0.95886 54992 51754 54275 53920
680.44 0.013934 0.9731 55683 52485 55011 54092
680.19 0.01309 0.96671 55399 52304 54737 53784
679.94 0.016108 0.96758 55635 52036 54829 53865
679.7 0.013483 0.96022 55204 51997 54482 53480
679.45 0.014668 0.96993 55955 52038 55138 53621
679.2 0.017883 0.97737 56025 52435 55087 54422
678.95 0.014078 0.96712 55534 52130 54864 53763
678.7 0.013827 0.95642 54539 51896 54244 53863
678.45 0.017619 0.95284 54697 51038 54499 53721
678.2 0.023434 0.96588 55562 51131 54997 54399
677.95 0.02193 0.96235 55139 51130 54832 54411
677.7 0.020356 0.95294 54564 51103 54218 54087
677.45 0.021883 0.95925 55344 50726 54986 53947
677.2 0.021812 0.96372 55483 51048 55037 54168
676.95 0.018323 0.96274 55401 51729 54560 53885
676.7 0.018567 0.96154 55532 51564 54608 53676
676.45 0.017457 0.95251 54212 51787 53737 54167
676.2 0.015659 0.94569 53663 51665 53448 54011
675.95 0.012865 0.95184 54022 52137 53707 53927
675.7 0.013442 0.95816 54666 52039 54274 53846
675.45 0.012432 0.96438 55393 52110 54796 53546
675.2 0.0092208 0.96594 55656 52364 54931 53147
674.94 0.0135 0.9744 55783 52524 55113 54062
674.69 0.016319 0.97648 55400 52449 55128 54847
674.44 0.014062 0.96739 55395 52009 55008 53923
674.19 0.016081 0.95729 54983 51594 54433 53674
673.94 0.012555 0.96099 55110 51975 54642 53561
673.69 0.011777 0.96784 55255 52281 54960 53913
673.44 0.019405 0.98438 55957 52657 55314 55187
673.18 0.023113 0.97807 55425 52282 54870 55507
672.93 0.019211 0.9642 54969 51678 54658 54510
672.68 0.016308 0.97228 55801 52004 55231 54101
672.43 0.015607 0.97991 56497 52182 55734 53971
672.18 0.022825 0.97524 56028 51583 55360 54648
671.92 0.022297 0.97611 55913 51527 55531 54791
671.67 0.020937 0.97403 55437 52092 54906 54986
671.42 0.022017 0.96998 55210 51935 54644 54970
671.17 0.021246 0.97577 55500 51916 55199 55090
670.91 0.012258 0.98731 56425 52576 56219 54374
670.66 0.013963 0.98451 56262 52855 55572 54449
670.41 0.01726 0.97304 55775 52240 54978 54267
670.15 0.020721 0.9798 56394 51977 55511 54483
669.9 0.021329 0.98028 56620 51590 55888 54346
669.65 0.021095 0.98866 56560 52168 56014 55073
669.39 0.016884 0.98758 56197 52478 55960 55003
669.14 0.018994 0.98703 56474 52458 55763 54854
668.89 0.023594 0.98355 56442 52049 55510 54977
668.63 0.019755 0.97203 55374 52125 54807 54790
668.38 0.014036 0.98179 55413 53171 55026 55080
668.12 0.014014 0.98114 55796 52755 55391 54642
667.87 0.012321 0.97699 55889 52059 55887 54071
667.62 0.0095676 0.97819 55855 52356 55913 53979
667.36 0.013135 0.97972 55894 52341 55761 54356
667.11 0.017277 0.98078 56219 51888 55962 54456
666.85 0.010809 0.97877 55870 52285 55929 54113
666.6 0.011164 0.98034 55809 52317 55997 54331
666.34 0.015507 0.99957 56772 52960 56572 55295
666.09 0.017017 0.99605 56730 52959 56161 55173
665.83 0.019333 1 56921 52670 56584 55494
665.58 0.018028 0.99612 56707 52879 56164 55284
665.32 0.013112 0.98756 56335 52884 55861 54554
665.07 0.013095 0.98967 56616 52635 56283 54444
664.81 0.010931 0.98711 56545 52340 56547 54130
664.56 0.010393 0.97651 55579 52415 55648 54184
664.3 0.013794 0.97603 55253 52382 55365 54749
664.05 0.017115 0.98149 55774 52516 55405 54946
663.79 0.025225 0.98992 56602 52041 55906 55470
663.54 0.023002 0.98973 56270 52356 55758 55606
663.28 0.018171 0.98818 55887 52603 55779 55468
663.02 0.015552 0.98295 56382 51835 56334 54331
662.77 0.016769 0.97679 56404 51570 55995 53904
662.51 0.018828 0.98314 56279 52030 55887 54717
662.25 0.020013 0.98502 56274 52146 55827 54972
662 0.022722 0.97316 55832 51790 54992 54666
661.74 0.020619 0.97799 55705 52011 55338 55016
661.49 0.022943 0.98522 55867 52301 55448 55635
661.23 0.024008 0.97987 55276 52391 54834 55876
660.97 0.021723 0.97993 55382 52644 54773 55588
660.71 0.022619 0.98836 55791 52839 55193 55941
660.46 0.023128 0.98893 56173 52101 55937 55648
660.2 0.021212 0.98572 56503 51905 56027 54899
659.94 0.020755 0.9704 55751 51317 55400 54361
659.69 0.015158 0.97414 55620 51853 55627 54339
659.43 0.015799 0.9784 55743 52083 55693 54616
659.17 0.016893 0.98593 56238 52403 55900 54828
658.91 0.017082 0.98845 56514 52504 55989 54773
658.66 0.014797 0.98762 56324 52880 55732 54709
658.4 0.017692 0.98953 56468 52736 55796 54958
658.14 0.022537 0.97954 56311 51696 55623 54694
657.88 0.018369 0.97937 55928 52151 55494 54722
657.62 0.017757 0.97982 55761 52165 55568 54875
657.36 0.019163 0.98185 55621 52589 55194 55296
657.11 0.016891 0.98367 55813 52460 55658 55068
656.85 0.015903 0.97515 55484 52253 55249 54619
656.59 0.015724 0.97247 55243 52353 54944 54626
656.33 0.013886 0.98223 55715 52421 55825 54802
656.07 0.012747 0.98727 56272 52419 56332 54564
655.81 0.018438 0.98778 56284 52257 56071 55059
655.55 0.021648 0.97828 56454 51660 55628 54375
655.3 0.018966 0.97513 56453 51363 55886 53898
655.04 0.013629 0.98132 56349 51784 56408 54073
654.78 0.013693 0.9839 56654 51972 56426 53984
654.52 0.014107 0.98041 56868 52061 56018 53519
654.26 0.012597 0.97208 55834 52637 54884 53747
654 0.015619 0.97565 55989 52350 55215 54131
653.74 0.015822 0.97891 56177 52161 55655 54227
653.48 0.012411 0.98458 56431 52655 55904 54158
653.22 0.0083496 0.97772 55897 52814 55516 53798
652.96 0.0088192 0.9788 55795 52783 55597 54028
652.7 0.018104 0.98643 56276 52665 55579 54929
652.44 0.01706 0.99271 56753 52584 56259 54881
652.18 0.016382 0.98628 56148 52584 55789 54904
651.92 0.017067 0.97251 55589 52002 55189 54393
651.66 0.01823 0.9787 55662 52170 55432 54921
651.4 0.02173 0.9898 56122 52148 56075 55656
651.14 0.018366 0.98509 55662 52111 56002 55455
650.88 0.017093 0.98639 55783 52465 55859 55337
650.61 0.009886 0.98738 56212 52547 56447 54399
650.35 0.0081083 0.9902 56134 52979 56391 54563
650.09 0.016535 0.97967 56158 51873 55947 54366
649.83 0.016756 0.99092 56689 52237 56485 54773
649.57 0.018859 0.99694 57157 52252 56790 54970
649.31 0.018503 0.99743 57104 52268 56843 55034
649.05 0.016816 0.98476 56586 52171 56042 54378
648.79 0.016216 0.98019 56524 52146 55743 54017
648.52 0.012939 0.98131 56481 52363 55885 53883
648.26 0.015398 0.97932 56181 52083 55802 54221
648 0.020244 0.98084 56009 51936 55676 54914
647.74 0.011965 0.97112 55399 52382 55112 54053
647.48 0.0069004 0.97336 56004 52477 55614 53217
647.22 0.012237 0.97238 56446 51689 55886 53130
646.95 0.017913 0.96784 56260 51191 55548 53409
646.69 0.017235 0.97412 56111 51594 55716 54016
646.43 0.01699 0.9744 56032 51468 55884 54099
646.17 0.012731 0.97166 55906 51688 55788 53652
645.9 0.010613 0.97127 55551 51997 55621 53802
645.64 0.0095233 0.97581 55750 52420 55658 53885
645.38 0.0088764 0.9859 56390 52600 56356 54018
645.12 0.012495 0.97776 55831 52357 55637 54207
644.85 0.014631 0.96778 54945 51919 55085 54451
644.59 0.014531 0.96664 55242 51890 55028 54053
644.33 0.016457 0.97033 55932 51849 55213 53821
644.06 0.011501 0.97497 56083 52199 55648 53645
643.8 0.01443 0.97576 55914 51719 55953 54119
643.54 0.018168 0.97887 56210 51831 55790 54382
643.27 0.02418 0.98226 56369 52132 55274 54992
643.01 0.020891 0.97458 56078 52015 55033 54387
642.75 0.013183 0.96392 55160 52373 54432 53801
642.48 0.013985 0.96274 54844 52212 54432 54088
642.22 0.018944 0.9672 55147 51702 54901 54555
641.95 0.021273 0.97112 55538 51591 55141 54674
641.69 0.017992 0.97206 56112 51726 55352 53909
641.43 0.011635 0.96035 55440 51662 54979 53104
641.16 0.022216 0.96143 55911 50539 55325 53586
640.9 0.019568 0.97211 56187 51667 55286 53967
640.63 0.0093885 0.9682 55862 52244 55223 53140
640.37 0.01424 0.96627 56135 51641 55270 53105
640.1 0.015915 0.94999 55014 51294 54149 53033
639.84 0.019142 0.94947 54794 50982 54155 53474
639.57 0.017294 0.96416 55040 51887 54602 54278
639.31 0.015436 0.97019 55442 52429 54705 54218
639.05 0.017046 0.96883 55840 51795 55096 53839
638.78 0.022091 0.96504 55760 51165 55004 54022
638.52 0.021031 0.96101 55603 51383 54543 53763
638.25 0.016894 0.96137 55930 51404 54890 53127
637.98 0.012983 0.95691 55332 51273 54976 53041
637.72 0.006882 0.95184 54384 51814 54520 53075
637.45 0.01103 0.95061 54730 51407 54486 52968
637.19 0.013405 0.94592 54614 51044 54273 52895
636.92 0.016662 0.9419 54330 50717 54004 53117
636.66 0.01891 0.94311 54556 50617 54019 53173
636.39 0.018337 0.94745 54383 51210 53828 53654
636.12 0.018909 0.95575 55082 51464 54205 53680
635.86 0.014841 0.94881 54553 51527 53908 53309
635.59 0.01731 0.95339 54786 51297 54310 53652
635.33 0.01548 0.95063 54753 51524 54007 53310
635.06 0.01833 0.93721 54237 50514 53686 52962
634.79 0.023361 0.94327 55001 50043 54242 53105
634.53 0.018395 0.93431 54340 50273 53686 52627
634.26 0.01586 0.93337 53752 50811 53278 52931
633.99 0.014022 0.93041 53747 50586 53411 52544
633.73 0.015334 0.93377 54115 50242 53922 52557
633.46 0.018299 0.93261 54833 49800 54027 51987
633.19 0.022833 0.92736 54676 49263 53764 52085
632.93 0.016399 0.92459 53825 49962 53364 52184
632.66 0.013008 0.92166 53470 50368 52996 52022
632.39 0.017045 0.91334 53326 49681 52672 51815
632.13 0.019845 0.91001 53428 49086 52767 51671
631.86 0.018828 0.91248 53602 49067 53071 51615
631.59 0.019307 0.91786 54127 49055 53483 51569
631.32 0.016705 0.91563 53563 50001 52567 51737
631.06 0.014714 0.91067 53567 49894 52433 51165
630.79 0.01574 0.91086 53938 49458 52799 50893
630.52 0.018589 0.91011 53842 49006 52957 51162
630.25 0.020158 0.90895 53483 48713 53028 51554
629.98 0.015156 0.90886 53583 48913 53229 51038
629.72 0.01376 0.9094 53367 49581 52719 51183
629.45 0.0114 0.90202 52662 49621 52269 51093
629.18 0.012538 0.89891 52445 49334 52208 51148
628.91 0.017575 0.90609 53004 48999 52718 51587
628.64 0.016281 0.90848 53700 49213 52805 50982
628.38 0.013407 0.90152 53189 49516 52169 50689
628.11 0.016894 0.89475 52822 48769 52076 50786
627.84 0.020531 0.9006 52922 48684 52343 51462
627.57 0.017745 0.90033 52644 48717 52516 51491
627.3 0.021452 0.90142 52995 48477 52541 51532
627.03 0.020997 0.90026 53005 48794 52167 51390
626.76 0.021522 0.90084 53253 48585 52381 51233
626.49 0.017503 0.90034 53165 48842 52411 50950
626.23 0.017975 0.89474 53382 48175 52581 50314
625.96 0.022013 0.89172 53472 47702 52477 50307
625.69 0.024377 0.89475 53648 47825 52409 50573
625.42 0.016581 0.88377 53134 48146 51827 49551
625.15 0.01017 0.8802 52543 48382 51824 49326
624.88 0.01359 0.88307 52347 48200 51961 50037
624.61 0.022247 0.88194 52585 47639 51722 50414
624.34 0.023489 0.88163 52640 47837 51396 50435
624.07 0.02194 0.88407 52546 48199 51361 50603
623.8 0.017514 0.88487 52673 48206 51781 50179
623.53 0.012498 0.8838 52474 48436 51874 49880
623.26 0.0064315 0.8776 52295 48274 52026 49056
622.99 0.010966 0.87047 51925 47937 51408 49214
622.72 0.015935 0.87884 51878 47977 51646 50351
622.45 0.01788 0.86882 51895 47239 51406 49674
622.18 0.018918 0.86551 51649 47417 50872 49734
621.91 0.021151 0.8597 51452 47020 50611 49639
621.64 0.018486 0.85562 51225 47074 50441 49314
621.37 0.014698 0.84909 50867 47145 50147 48828
621.1 0.017397 0.8463 50720 47013 49830 48968
620.83 0.017146 0.84892 51139 47034 50044 48743
620.55 0.017261 0.84657 51184 46549 50327 48514
620.28 0.015211 0.85322 51561 46659 50928 48514
620.01 0.016277 0.85249 51244 47102 50338 48859
619.74 0.012334 0.85272 50948 47383 50398 48851
619.47 0.017213 0.85023 51393 46529 50650 48601
619.2 0.019375 0.85124 51669 46359 50726 48585
618.93 0.020149 0.84374 50903 46238 50170 48801
618.66 0.020581 0.84191 51078 45727 50497 48512
618.39 0.021028 0.84428 50904 46029 50351 48916
618.11 0.019528 0.83682 50794 45844 50049 48292
617.84 0.016094 0.83073 50390 46089 49587 47919
617.57 0.013236 0.82506 50216 45818 49627 47394
617.3 0.016686 0.81734 49593 45554 48978 47669
617.03 0.016717 0.81687 49518 45781 48710 47708
616.76 0.017205 0.82795 50090 46363 48994 48081
616.48 0.017957 0.82907 49941 46317 49071 48384
616.21 0.013285 0.82733 50021 46442 49185 47779
615.94 0.014751 0.82482 50146 45890 49413 47569
615.67 0.015804 0.82915 50522 45676 49895 47633
615.39 0.017696 0.83024 50567 45647 49857 47832
615.12 0.012212 0.82397 50341 45893 49547 47097
614.85 0.010188 0.81717 50187 45295 49756 46529
614.58 0.013501 0.80985 49478 45200 48980 46911
614.3 0.015665 0.81712 49598 45770 48828 47562
614.03 0.013997 0.82075 49737 45977 49055 47584
613.76 0.01783 0.80738 49505 45167 48457 47035
613.49 0.016319 0.81137 49939 45185 48889 46805
613.21 0.015395 0.81607 50144 45481 49053 46908
612.94 0.01688 0.82273 49879 45807 49150 47839
612.67 0.014503 0.81883 49624 45747 49086 47581
612.39 0.012233 0.81388 49544 45595 49019 47071
612.12 0.011235 0.80922 49726 45237 49077 46426
611.85 0.012097 0.81385 49931 45473 49149 46670
611.57 0.022223 0.81041 49711 44880 48633 47436
611.3 0.019545 0.80282 49133 44668 48443 47175
611.03 0.015186 0.80739 49410 45101 48740 46916
610.75 0.014157 0.8084 49287 45184 48824 47037
610.48 0.011483 0.80633 48922 45305 48753 47014
610.21 0.0099564 0.80665 48692 45495 48714 47144
609.93 0.014984 0.80296 48832 45088 48408 47115
609.66 0.012523 0.79672 48715 44884 48303 46520
609.38 0.012501 0.80017 49260 44666 48805 46256
609.11 0.009424 0.79746 49141 44772 48728 45901
608.84 0.010188 0.79168 48750 44684 48282 45882
608.56 0.0134 0.79757 48816 44685 48499 46560
608.29 0.013386 0.79582 48893 44374 48669 46339
608.01 0.019079 0.79638 48564 44581 48042 47179
607.74 0.021226 0.79383 48391 44543 47696 47319
607.46 0.016102 0.78593 48575 44460 47551 46070
607.19 0.01685 0.77972 48279 44152 47291 45920
606.91 0.016734 0.78314 48450 44026 47706 46019
606.64 0.012538 0.78071 48396 44246 47630 45531
606.36 0.011733 0.7884 48640 44652 47919 45850
606.09 0.0079263 0.78753 48668 44652 48159 45440
605.81 0.010263 0.7957 49266 44595 48693 45700
605.54 0.017444 0.78266 48402 43908 47726 46086
605.26 0.021073 0.78371 48468 43795 47628 46402
604.99 0.019717 0.78246 48431 44243 47189 46226
604.71 0.015634 0.77567 47979 44220 46991 45789
604.44 0.0089473 0.77541 48312 44204 47532 44887
604.16 0.0083553 0.77321 48021 44287 47318 44950
603.89 0.01195 0.77521 47727 44367 47107 45702
603.61 0.016583 0.77581 47778 43761 47383 46079
603.34 0.013446 0.77189 47744 43674 47407 45535
603.06 0.012344 0.76689 47671 43281 47481 45110
602.79 0.012538 0.75706 47187 43104 46839 44806
602.51 0.0089811 0.75095 46790 43343 46390 44412
602.23 0.012086 0.75016 46912 43087 46328 44480
601.96 0.013885 0.75386 46906 43201 46369 44935
601.68 0.011675 0.7608 47265 43412 46906 44963
601.41 0.01408 0.76608 47826 43276 47277 45031
601.13 0.017224 0.75834 47660 43076 46588 44821
600.85 0.013746 0.75288 47162 43113 46389 44588
600.58 0.012278 0.75273 47100 43326 46283 44518
600.3 0.0097436 0.75071 47037 43200 46452 44208
600.02 0.011838 0.75883 47332 43327 46817 44748
599.75 0.011792 0.75817 47215 43404 46690 44807
599.47 0.014887 0.76575 47813 43190 47270 45083
599.19 0.013396 0.7584 47430 42936 47045 44742
598.92 0.011652 0.76172 47619 43309 47086 44683
598.64 0.014574 0.74958 46681 43192 45972 44866
598.36 0.017236 0.75099 47047 42951 46111 44834
598.09 0.014984 0.75113 47210 42804 46453 44498
597.81 0.011527 0.74458 46890 42656 46348 44000
597.53 0.0079058 0.73962 46365 42923 45972 43823
597.26 0.011305 0.7385 46283 42715 45810 44091
596.98 0.013439 0.73498 46310 42260 45803 43950
596.7 0.013364 0.73734 46433 42450 45812 44015
596.42 0.011329 0.7459 46759 42961 46167 44223
596.15 0.0097661 0.7352 46225 42783 45598 43754
595.87 0.0089919 0.7276 45969 42555 45268 43325
595.59 0.011238 0.72586 45829 42441 45056 43506
595.31 0.009921 0.72824 46003 42420 45378 43418
595.04 0.017731 0.7285 46249 41781 45400 43833
594.76 0.020774 0.72879 46334 41482 45475 44021
594.48 0.018862 0.72214 45996 41320 45249 43658
594.2 0.019868 0.72109 45926 41399 45002 43724
593.92 0.01174 0.72496 45823 42019 45363 43480
593.65 0.0098887 0.7264 45947 42104 45547 43322
593.37 0.013646 0.72647 46235 41787 45563 43346
593.09 0.018049 0.7214 46103 41564 45010 43424
592.81 0.01793 0.7056 45214 41138 44155 43011
592.53 0.015822 0.70884 45350 41141 44589 42968
592.26 0.016159 0.7089 45335 41135 44572 43015
591.98 0.013831 0.70655 44939 41495 44211 43029
591.7 0.011887 0.71158 45368 41474 44802 42852
591.42 0.015158 0.71244 45709 40967 45111 42849
591.14 0.015153 0.71158 45733 40960 45049 42755
590.86 0.015499 0.70941 45673 40669 45134 42665
590.58 0.012025 0.69691 44956 40674 44392 42076
590.3 0.014094 0.69302 44956 40545 44033 41927
590.03 0.015415 0.69437 44624 40773 43807 42477
589.75 0.011115 0.69399 44613 40846 44055 42106
589.47 0.0073961 0.69162 44443 41046 43965 41777
589.19 0.010706 0.69345 44678 40867 44023 41963
588.91 0.01101 0.68608 44127 40498 43764 41936
588.63 0.013465 0.67996 44177 39981 43580 41586
588.35 0.014971 0.68603 44592 40079 43856 41791
588.07 0.019482 0.68106 44506 39600 43559 41840
587.79 0.015713 0.67689 43841 40087 43039 41856
587.51 0.012864 0.67644 43924 40175 43148 41502
587.23 0.012989 0.6782 44364 39925 43531 41217
586.95 0.01128 0.67393 43544 40099 43148 41548
586.67 0.014127 0.67281 43635 39902 43021 41597
586.39 0.015661 0.67804 43995 39677 43547 41791
586.11 0.01445 0.67351 43874 39703 43250 41443
585.83 0.013422 0.66706 43370 39715 42794 41335
585.56 0.013721 0.66293 43026 39565 42583 41366
585.28 0.019075 0.66615 43370 39143 42830 41722
585 0.018567 0.66461 43377 39314 42575 41548
584.71 0.0089065 0.65444 42727 39719 42127 40576
584.43 0.0098919 0.65116 42649 39244 42254 40467
584.15 0.01071 0.64245 42225 38771 41948 40245
583.87 0.012293 0.65592 42990 39359 42331 40711
583.59 0.013269 0.65602 43123 39136 42483 40667
583.31 0.014487 0.65475 42911 38844 42572 40874
583.03 0.013338 0.65108 42808 38595 42615 40583
582.75 0.0091953 0.65078 42687 38914 42610 40341
582.47 0.01232 0.65065 42606 39097 42162 40667
582.19 0.016596 0.64585 42849 38571 41945 40382
581.91 0.019835 0.64325 42645 38435 41603 40637
581.63 0.015398 0.64365 42599 38621 41813 40353
581.35 0.012932 0.64382 42529 38660 41990 40235
581.07 0.011243 0.64196 42574 38747 41888 39900
580.79 0.011297 0.6409 43018 38282 42262 39374
580.51 0.01237 0.63037 41946 38419 41176 39672
580.22 0.013151 0.6291 41684 38526 40902 39894
579.94 0.014466 0.63082 41843 37972 41489 39984
579.66 0.011468 0.63229 41945 38069 41757 39756
579.38 0.010377 0.63044 42003 38335 41429 39459
579.1 0.0098459 0.63631 42088 38742 41545 39809
578.82 0.014246 0.63412 41952 38286 41462 40127
578.54 0.013054 0.63271 42142 38198 41532 39723
578.26 0.011639 0.62416 41668 38256 40891 39383
577.97 0.015095 0.62113 41782 37721 40895 39303
577.69 0.015358 0.62017 41717 37599 40918 39312
577.41 0.012573 0.61896 41768 37872 40773 38934
577.13 0.0097918 0.61699 41521 37912 40800 38793
576.85 0.0097233 0.61763 41278 38105 40665 39083
576.57 0.0092839 0.61408 41152 37777 40739 38882
576.28 0.013818 0.61213 41213 37329 40656 39032
576 0.012388 0.61224 41316 37463 40648 38821
575.72 0.01192 0.61716 41470 37651 40901 39032
575.44 0.013118 0.61583 41427 37450 40895 39064
575.16 0.013 0.60913 41079 37331 40475 38854
574.87 0.017206 0.60845 41043 37138 40269 39179
574.59 0.019458 0.60356 40933 36628 40195 39073
574.31 0.013412 0.61091 41295 37105 40814 38818
574.03 0.011504 0.60897 41064 37352 40564 38733
573.74 0.010646 0.60096 40705 37192 40139 38367
573.46 0.011162 0.5988 40405 37113 39999 38533
573.18 0.014368 0.59529 40078 37007 39557 38835
572.9 0.016137 0.59402 39968 37091 39223 38985
572.61 0.018646 0.59371 40194 36650 39435 38940
572.33 0.015415 0.58565 40201 36063 39626 38009
572.05 0.015654 0.5948 40546 36689 39729 38432
571.77 0.012918 0.58953 40089 36744 39467 38234
571.48 0.0098752 0.58612 39995 36874 39307 37800
571.2 0.010695 0.5847 39911 36625 39373 37836
570.92 0.013501 0.5869 39873 36545 39402 38282
570.63 0.013744 0.58036 39501 36335 39058 38140
570.35 0.014638 0.57503 39382 35985 38899 37896
570.07 0.013205 0.57456 39268 36046 38916 37855
569.78 0.012796 0.57853 39766 36031 39290 37648
569.5 0.011332 0.57873 39803 36140 39316 37507
569.22 0.012287 0.57763 39700 36288 39001 37599
568.93 0.013048 0.57009 39228 36107 38504 37517
568.65 0.011748 0.56764 38925 36186 38330 37513
568.37 0.011886 0.56837 39033 36113 38452 37476
568.08 0.011372 0.56349 38890 36021 38187 37178
567.8 0.01337 0.57183 39468 35903 38823 37444
567.52 0.011966 0.56851 39385 35787 38783 37142
567.23 0.010192 0.56402 39173 35598 38750 36842
566.95 0.014554 0.56084 38849 35516 38215 37262
566.67 0.013185 0.56168 38908 35595 38316 37159
566.38 0.014294 0.55675 38663 35391 38027 37093
566.1 0.013566 0.55622 38760 35477 37956 36892
565.81 0.013587 0.5606 39405 35253 38537 36607
565.53 0.011259 0.56045 39215 35278 38690 36595
565.25 0.01279 0.56034 38993 35145 38689 36932
564.96 0.01523 0.5548 39083 34831 38350 36589
564.68 0.011861 0.55251 38770 34998 38272 36440
564.39 0.014416 0.55047 38521 35154 37740 36731
564.11 0.014711 0.55086 38560 35189 37712 36748
563.82 0.016596 0.54534 38274 34876 37420 36736
563.54 0.012098 0.54199 38009 35034 37356 36359
563.26 0.012897 0.54379 38046 34859 37613 36535
562.97 0.013284 0.5473 38394 34968 37759 36506
562.69 0.011066 0.54819 38182 35395 37587 36610
562.4 0.013115 0.54914 38356 35040 37852 36680
562.12 0.014603 0.53609 37710 34561 37141 36381
561.83 0.013516 0.53304 37817 34348 37194 35936
561.55 0.011201 0.53255 37738 34466 37225 35785
561.26 0.013551 0.53091 37523 34466 36899 36058
560.98 0.012438 0.53137 37494 34758 36736 36034
560.69 0.011777 0.52933 37586 34521 36859 35720
560.41 0.014965 0.52951 37568 34236 36898 36014
560.12 0.013535 0.52041 37284 33715 36793 35438
559.84 0.011491 0.51768 37095 33831 36621 35236
559.55 0.010725 0.51523 36921 33894 36420 35147
559.27 0.01212 0.51972 37230 33864 36703 35319
558.98 0.0091574 0.51624 36992 33937 36587 35031
558.7 0.0059431 0.51729 36983 34185 36688 34862
558.41 0.010745 0.51497 36794 33960 36331 35254
558.13 0.013096 0.51286 36746 33602 36324 35322
557.84 0.013862 0.51025 36552 33517 36133 35366
557.56 0.014527 0.50695 36411 33335 35991 35291
557.27 0.015868 0.51058 36618 33573 35940 35491
556.99 0.01327 0.51098 36549 33867 35891 35380
556.7 0.012323 0.5081 36552 33575 36025 35064
556.41 0.012329 0.50055 36212 33229 35753 34786
556.13 0.014533 0.50107 36360 33035 35809 34862
555.84 0.011824 0.49839 36133 33097 35750 34647
555.56 0.0096028 0.49565 35979 33536 35268 34396
555.27 0.010979 0.49441 35868 33332 35259 34518
554.98 0.013581 0.49697 35895 33482 35106 34914
554.7 0.0092736 0.49696 36062 33229 35709 34394
554.41 0.0091516 0.4964 36161 33177 35725 34238
554.13 0.0087285 0.49087 35922 32994 35491 33990
553.84 0.0086502 0.48975 35710 33285 35114 34104
553.55 0.009681 0.49103 35826 33180 35240 34177
553.27 0.011536 0.48292 35555 32730 34875 33937
552.98 0.012172 0.48299 35466 32644 34915 34084
552.7 0.0090036 0.47675 35231 32449 34858 33549
552.41 0.009008 0.47763 35371 32498 34882 33481
552.12 0.010457 0.47169 35102 32198 34577 33384
551.84 0.0096879 0.47135 35019 32275 34536 33376
551.55 0.014543 0.47409 35165 32155 34483 33851
551.26 0.012548 0.47121 34801 32275 34290 33816
550.98 0.012958 0.46757 34712 32072 34162 33640
550.69 0.010959 0.46609 34848 31873 34404 33221
550.4 0.010648 0.46572 34814 31784 34487 33199
550.12 0.010044 0.46711 34786 31960 34475 33292
549.83 0.01145 0.46195 34369 32080 33817 33401
549.54 0.008481 0.46307 34469 32280 33952 33150
549.26 0.0094304 0.46177 34561 31998 34050 33029
548.97 0.011951 0.45938 34605 31671 33975 32996
548.68 0.014273 0.45182 34029 31259 33579 33143
548.4 0.012521 0.45466 34080 31503 33710 33182
548.11 0.01357 0.4579 34479 31590 33803 33134
547.82 0.015275 0.45506 34294 31427 33594 33225
547.54 0.014697 0.45026 34022 31295 33381 33057
547.25 0.013152 0.44907 33908 31309 33396 32948
546.96 0.014346 0.4444 33567 31176 33050 33005
546.67 0.012389 0.44768 33937 31219 33434 32743
546.39 0.008785 0.44468 33719 31273 33430 32421
546.1 0.012369 0.43752 33444 30815 33010 32403
545.81 0.011526 0.43359 33284 30641 32931 32174
545.53 0.0079549 0.43358 33409 30709 33154 31755
545.24 0.010548 0.43902 33659 30890 33206 32162
544.95 0.010619 0.43902 33834 30881 33208 31992
544.66 0.010522 0.43126 33240 30724 32740 31945
544.38 0.012194 0.42379 32769 30362 32354 31941
544.09 0.010759 0.4205 32520 30463 32101 31804
543.8 0.0089461 0.42579 32669 30850 32295 31939
543.51 0.011073 0.42561 33039 30443 32514 31729
543.22 0.011611 0.42203 32901 30202 32418 31618
542.94 0.014415 0.423 33003 30043 32427 31824
542.65 0.013125 0.42219 32906 30133 32376 31750
542.36 0.014239 0.42194 32795 30103 32295 31931
542.07 0.01342 0.41594 32275 30189 31785 31894
541.79 0.011236 0.40996 32124 29953 31710 31378
541.5 0.010268 0.41042 32297 29937 31843 31163
541.21 0.01092 0.40852 32100 29810 31762 31258
540.92 0.012101 0.40884 32198 29767 31734 31282
540.63 0.010555 0.40929 32314 29815 31849 31076
540.35 0.010863 0.40752 32299 29595 31899 30972
540.06 0.010544 0.40684 32206 29630 31835 30983
539.77 0.011535 0.40174 31795 29560 31406 31058
539.48 0.010553 0.39972 31635 29542 31340 30973
539.19 0.012645 0.39979 31676 29462 31254 31108
538.9 0.014384 0.399 31752 29438 31072 31110
538.62 0.015198 0.39966 32033 29305 31192 30950
538.33 0.01261 0.39368 31666 29140 31079 30616
538.04 0.012482 0.39111 31404 29079 30941 30657
537.75 0.0098865 0.39237 31249 29422 30913 30703
537.46 0.0099523 0.38816 31056 29099 30887 30557
537.17 0.013181 0.38417 30858 28914 30481 30694
536.88 0.012941 0.38415 31109 28929 30484 30421
536.6 0.012563 0.38215 31005 28897 30384 30330
536.31 0.01004 0.37727 30886 28650 30438 29843
536.02 0.0094864 0.38071 31244 28591 30824 29722
535.73 0.010517 0.3798 31309 28458 30798 29667
535.44 0.011198 0.37243 30863 28161 30437 29565
535.15 0.0076042 0.37058 30520 28590 30150 29463
534.86 0.0097948 0.37058 30700 28377 30184 29463
534.57 0.011335 0.37217 30709 28292 30272 29709
534.29 0.012175 0.36852 30739 27900 30298 29450
534 0.011804 0.36422 30380 27872 30004 29427
533.71 0.012312 0.36716 30532 28106 29969 29557
533.42 0.012096 0.3667 30532 28026 30029 29502
533.13 0.0096101 0.36204 30338 27977 29901 29111
532.84 0.0093714 0.3619 30246 28115 29770 29172
532.55 0.0094695 0.35787 29886 27982 29565 29210
532.26 0.010796 0.35514 29798 27781 29435 29184
531.97 0.01134 0.35434 29778 27696 29410 29182
531.68 0.013655 0.35552 30022 27617 29397 29225
531.39 0.0098493 0.35299 29799 27698 29419 28929
531.11 0.010966 0.35258 29876 27577 29416 28911
530.82 0.010676 0.35241 29829 27661 29341 28920
530.53 0.0093753 0.34748 29484 27584 29122 28756
530.24 0.011757 0.34379 29479 27178 29032 28653
529.95 0.012084 0.3424 29474 27034 29035 28571
529.66 0.012181 0.34609 29568 27156 29207 28787
529.37 0.013312 0.33942 29428 26802 28924 28474
529.08 0.0098447 0.33864 29249 27087 28858 28306
528.79 0.010163 0.33615 29094 26921 28793 28283
528.5 0.010425 0.33535 29054 26874 28755 28280
528.21 0.0093802 0.33247 28914 26824 28654 28099
527.92 0.011738 0.33355 29176 26488 28886 28118
527.63 0.010631 0.33595 29367 26665 28996 28032
527.34 0.011383 0.33459 29209 26643 28844 28140
527.05 0.011164 0.32986 29172 26406 28713 27773
526.76 0.014339 0.32791 29087 26174 28525 27958
526.47 0.012062 0.32608 28948 26169 28567 27761
526.18 0.0092531 0.32313 28703 26326 28399 27535
525.89 0.0085893 0.32495 28802 26471 28456 27531
525.6 0.0088843 0.32417 28707 26477 28362 27586
525.31 0.010251 0.31956 28426 26349 28001 27602
525.02 0.0088185 0.31725 28333 26381 27898 27388
524.73 0.0088329 0.31191 28094 26077 27765 27193
524.44 0.010309 0.31231 28200 25870 27883 27239
524.15 0.010226 0.31146 28191 25855 27836 27171
523.86 0.010763 0.31068 28236 25761 27822 27107
523.57 0.0114 0.30494 27987 25422 27639 26939
523.28 0.010449 0.30288 27719 25566 27405 26961
522.99 0.011241 0.302 27718 25469 27365 26955
522.7 0.011222 0.30182 27701 25477 27344 26955
522.41 0.010528 0.30155 27687 25532 27324 26891
522.12 0.011161 0.29986 27756 25418 27248 26735
521.83 0.01123 0.29776 27633 25254 27234 26692
521.54 0.012333 0.29364 27499 25006 27055 26579
521.25 0.011221 0.29295 27298 25146 26949 26633
520.96 0.012209 0.2905 27221 24962 26852 26590
520.67 0.012115 0.28792 27307 24966 26645 26286
520.38 0.011909 0.28441 27169 24806 26535 26119
520.08 0.011028 0.28279 26911 24873 26407 26173
519.79 0.010844 0.28482 27066 24892 26570 26169
519.5 0.011978 0.28303 27098 24550 26672 26084
519.21 0.010224 0.28071 26943 24563 26613 25905
518.92 0.010318 0.27988 26741 24606 26495 26047
518.63 0.010747 0.27901 26775 24453 26542 25977
518.34 0.013067 0.27432 26545 24231 26190 26014
518.05 0.013255 0.27601 26543 24358 26186 26169
517.76 0.011594 0.27557 26634 24508 26136 25906
517.47 0.0099701 0.2712 26459 24374 26046 25591
517.18 0.010306 0.26851 26460 24202 25969 25397
516.89 0.0097539 0.27026 26345 24281 26078 25610
516.6 0.011021 0.26721 26368 24013 25993 25441
516.3 0.009041 0.26625 26122 24149 25942 25447
516.01 0.0097652 0.26553 26213 24061 25911 25356
515.72 0.01047 0.26426 26178 24056 25754 25345
515.43 0.010032 0.25984 25955 23921 25564 25171
515.14 0.0089926 0.25859 25874 23854 25614 25065
514.85 0.0096823 0.25863 25947 23835 25580 25052
514.56 0.010393 0.25333 25724 23657 25266 24898
514.27 0.010873 0.25241 25820 23611 25197 24767
513.98 0.01001 0.25207 25764 23697 25154 24725
513.68 0.0099263 0.24833 25641 23383 25170 24535
513.39 0.0089586 0.24842 25553 23459 25179 24551
513.1 0.0092032 0.24711 25451 23359 25152 24566
512.81 0.0089544 0.24999 25606 23413 25355 24626
512.52 0.0096737 0.24614 25465 23257 25136 24511
512.23 0.0089222 0.24181 25150 23086 25015 24410
511.94 0.0087373 0.23931 25221 23085 24827 24120
511.64 0.0097542 0.23753 25121 22944 24740 24158
511.35 0.010265 0.23723 25043 22896 24721 24253
511.06 0.0095507 0.23874 25169 22905 24894 24192
510.77 0.0096823 0.2352 25006 22926 24572 24076
510.48 0.0095098 0.22998 24665 22871 24215 23976
510.19 0.0094316 0.22709 24441 22794 24062 23958
509.9 0.0079327 0.22943 24676 22846 24324 23791
509.6 0.0081425 0.22785 24674 22717 24306 23682
509.31 0.0075022 0.22626 24567 22672 24273 23606
509.02 0.010297 0.22572 24597 22536 24137 23760
508.73 0.010231 0.22441 24465 22500 24071 23780
508.44 0.011059 0.21784 24264 22175 23792 23512
508.15 0.011199 0.21882 24266 22227 23808 23601
507.85 0.010974 0.21281 23798 22102 23460 23560
507.56 0.0090574 0.2121 23743 22164 23496 23399
507.27 0.0094533 0.21471 23848 22168 23673 23539
506.98 0.009785 0.21643 24065 22182 23774 23491
506.69 0.010727 0.21468 23984 22155 23580 23505
506.39 0.009647 0.21058 23879 21949 23540 23188
506.1 0.0083919 0.2076 23778 21913 23434 22942
505.81 0.0084083 0.20439 23578 21807 23276 22880
505.52 0.0066289 0.20429 23408 21966 23255 22897
505.23 0.0079444 0.20649 23718 21961 23332 22874
504.93 0.0085913 0.20524 23675 21874 23264 22869
504.64 0.0077316 0.20383 23557 21829 23264 22800
504.35 0.0068426 0.20039 23522 21611 23273 22481
504.06 0.0086426 0.20034 23533 21635 23098 22614
503.77 0.0095301 0.19915 23409 21595 22968 22712
503.47 0.0097172 0.19574 23219 21467 22802 22639
503.18 0.007694 0.19339 23123 21550 22692 22377
502.89 0.0079909 0.19325 23128 21448 22758 22385
502.6 0.0091922 0.19158 23003 21251 22720 22473
502.3 0.0089877 0.18804 22959 21120 22579 22210
502.01 0.0085829 0.18335 22730 21045 22303 22022
501.72 0.008815 0.183 22515 21107 22194 22227
501.43 0.010029 0.18356 22663 21021 22226 22225
501.14 0.0094776 0.18174 22513 20987 22156 22180
500.84 0.0092579 0.18124 22529 20999 22121 22106
500.55 0.0080114 0.17941 22513 20916 22157 21871
500.26 0.0091327 0.17817 22601 20570 22309 21772
499.97 0.0090192 0.17742 22499 20639 22189 21805
499.67 0.0084039 0.17606 22413 20741 22026 21728
499.38 0.0089684 0.17136 22150 20615 21721 21654
499.09 0.0079468 0.1682 21987 20486 21676 21474
498.8 0.0078449 0.16725 21895 20495 21597 21481
498.5 0.008096 0.16622 21814 20509 21479 21498
498.21 0.0065585 0.16638 21863 20589 21537 21335
497.92 0.0077033 0.16413 21832 20380 21469 21276
497.63 0.0086549 0.16189 21697 20200 21388 21306
497.33 0.0079378 0.16101 21512 20262 21312 21360
497.04 0.0078703 0.1593 21445 20199 21241 21282
496.75 0.0079495 0.15794 21550 20016 21306 21072
496.46 0.0088312 0.15774 21563 20049 21185 21116
496.16 0.0086798 0.15557 21589 19912 21156 20899
495.87 0.0091381 0.15486 21562 19864 21109 20906
495.58 0.0080652 0.15214 21349 19861 20978 20809
495.29 0.0063574 0.15049 21201 19949 20895 20682
494.99 0.0082567 0.15144 21212 19891 20875 20904
494.7 0.0081496 0.14886 21109 19791 20772 20787
494.41 0.008063 0.14639 20982 19703 20665 20705
494.11 0.0098043 0.14572 21064 19525 20646 20711
493.82 0.010731 0.14619 21069 19543 20591 20819
493.53 0.0084479 0.14448 21047 19623 20558 20515
493.24 0.0083332 0.14232 20974 19456 20558 20403
492.94 0.0083139 0.13899 20893 19236 20507 20210
492.65 0.0087453 0.14135 21011 19284 20616 20320
492.36 0.0082503 0.13833 20817 19209 20484 20226
492.06 0.0070992 0.13682 20692 19244 20420 20134
491.77 0.0077326 0.13481 20481 19287 20161 20232
491.48 0.0082315 0.1319 20362 19106 20064 20154
491.19 0.007818 0.12939 20341 18939 20060 19936
490.89 0.0072824 0.12877 20259 19085 19906 19923
490.6 0.0077328 0.12775 20285 18992 19879 19851
490.31 0.0076294 0.12705 20177 18974 19848 19893
490.01 0.0080366 0.12533 20103 18929 19719 19859
489.72 0.0094463 0.12325 20037 18707 19656 19871
489.43 0.0083435 0.12173 20046 18662 19667 19647
489.13 0.0087138 0.12037 19991 18617 19570 19622
488.84 0.0080588 0.11899 19819 18623 19505 19626
488.55 0.0084098 0.11969 19875 18615 19542 19657
488.25 0.0085294 0.11954 19972 18510 19624 19557
487.96 0.0079464 0.11808 19981 18523 19540 19382
487.67 0.0086928 0.11675 19916 18471 19422 19399
487.38 0.0078603 0.11415 19748 18405 19343 19286
487.08 0.0084411 0.11199 19582 18307 19217 19323
486.79 0.0090151 0.11071 19560 18251 19121 19287
486.5 0.0086182 0.10846 19403 18228 18993 19228
486.2 0.0058857 0.10789 19414 18314 19083 18946
485.91 0.0062029 0.1047 19153 18247 18864 18973
485.62 0.0068534 0.10214 19178 18038 18811 18791
485.32 0.007277 0.10251 19108 18015 18828 18926
485.03 0.0084255 0.10259 19186 17940 18817 18949
484.74 0.0090735 0.09935 18999 17778 18661 18924
484.44 0.008323 0.098029 18897 17734 18658 18857
484.15 0.0075267 0.098716 19025 17765 18749 18719
483.86 0.0071124 0.096472 18906 17725 18639 18621
483.56 0.0071048 0.096109 18907 17717 18618 18590
483.27 0.0069532 0.09501 18755 17758 18499 18640
482.98 0.0070958 0.092507 18648 17666 18375 18553
482.68 0.0066766 0.090528 18594 17597 18316 18411
482.39 0.0073474 0.089136 18599 17561 18184 18348
482.1 0.0072882 0.088143 18570 17549 18119 18290
481.8 0.0073161 0.088413 18610 17499 18189 18275
481.51 0.0070909 0.085547 18437 17381 18092 18195
481.22 0.0073217 0.083245 18338 17286 17979 18125
480.92 0.0073614 0.083483 18306 17240 18041 18179
480.63 0.0062161 0.080829 18156 17269 17889 18018
480.34 0.0061515 0.07914 18140 17209 17816 17892
480.04 0.0066218 0.078334 18047 17125 17795 17957
479.75 0.0069314 0.078608 18110 17054 17864 17942
479.45 0.0061432 0.078052 18152 17049 17888 17789
479.16 0.0059757 0.074649 17934 17076 17596 17716
478.87 0.0064733 0.074222 17934 16997 17600 17721
478.57 0.0066541 0.071678 17798 16892 17481 17664
478.28 0.0073367 0.071333 17817 16833 17456 17672
477.99 0.0072518 0.06976 17658 16851 17317 17696
477.69 0.0078111 0.067115 17499 16780 17126 17684
477.4 0.0073508 0.067919 17594 16781 17228 17618
477.11 0.0066392 0.067933 17562 16777 17292 17592
476.81 0.0058487 0.065907 17483 16820 17148 17441
476.52 0.0061363 0.063647 17445 16686 17073 17318
476.23 0.0060106 0.061688 17311 16685 16925 17281
475.93 0.0070327 0.060211 17267 16516 16889 17288
475.64 0.0066406 0.059859 17339 16460 16949 17155
475.34 0.0064587 0.057267 17172 16488 16723 17095
475.05 0.0059307 0.055883 17149 16404 16738 16962
474.76 0.0058705 0.055514 17073 16338 16778 17003
474.46 0.0065868 0.053614 17030 16195 16707 16949
474.17 0.0060681 0.053038 16926 16190 16708 16964
473.88 0.0061808 0.051398 16835 16164 16590 16930
473.58 0.006086 0.051826 16893 16172 16625 16899
473.29 0.0057619 0.049858 16792 16103 16559 16812
472.99 0.0057556 0.050048 16832 16109 16570 16787
472.7 0.0061505 0.048721 16787 15982 16556 16756
472.41 0.0058081 0.046239 16637 16007 16356 16676
472.11 0.0056937 0.045482 16661 15904 16406 16580
471.82 0.004924 0.043109 16511 15923 16256 16473
471.53 0.0057162 0.041298 16407 15887 16079 16494
471.23 0.0065113 0.039024 16282 15756 15960 16498
470.94 0.0064462 0.038171 16207 15743 15907 16498
470.64 0.0060977 0.038214 16245 15726 15956 16435
470.35 0.0067543 0.037729 16337 15583 16007 16357
470.06 0.0057093 0.03508 16159 15595 15863 16233
469.76 0.0061278 0.033252 16076 15509 15765 16201
469.47 0.0056756 0.032181 15949 15495 15729 16203
469.18 0.0060045 0.031536 15974 15398 15746 16152
468.88 0.0059392 0.03027 15941 15326 15720 16077
468.59 0.0052126 0.029039 15837 15401 15604 16020
468.29 0.0057998 0.026979 15792 15275 15513 15945
468 0.0052588 0.025288 15680 15300 15394 15874
467.71 0.0056379 0.02472 15652 15207 15409 15887
467.41 0.0056541 0.02417 15661 15147 15423 15834
467.12 0.0052968 0.021248 15514 15124 15236 15713
466.82 0.0052204 0.020063 15469 15080 15189 15655
466.53 0.0056646 0.020529 15515 15026 15246 15684
466.24 0.0057976 0.018955 15489 14939 15194 15591
465.94 0.0055905 0.018059 15341 15045 15030 15649
465.65 0.0059813 0.015614 15279 14820 15024 15543
465.36 0.0053833 0.014788 15218 14866 14960 15488
465.06 0.005207 0.013377 15228 14802 14923 15348
464.77 0.0053405 0.011783 15104 14788 14795 15353
464.47 0.0048531 0.01131 15096 14707 14877 15282
464.18 0.0047709 0.010321 15060 14674 14836 15231
463.89 0.0048289 0.0080708 14947 14612 14709 15164
463.59 0.0051867 0.0060358 14849 14523 14603 15125
463.3 0.0052613 0.0062933 14876 14530 14611 15126
463 0.0055626 0.0050123 14850 14428 14583 15071
462.71 0.0048891 0.0023593 14719 14403 14446 14930
462.42 0.0043679 0.00057326 14592 14376 14370 14868
462.12 0.0052586 0 14661 14250 14376 14826
