# Supplementary material for: Theoretical and experimental analysis of circularly polarized luminescence spectrophotometers for artifact-free measurements using a single CCD camera
Source: Nat Commun. 2023 Feb 24;14:1065. doi: 10.1038/s41467-023-36782-9 (PMC9958114; doi:10.1038/s41467-023-36782-9)
Supplement: Supplementary file 3 — Source Data [file 41467_2023_36782_MOESM3_ESM.zip › LesDataPubli/Camphorquinone/TiltCamera/S_Notilt_0.cpl]

# lambda CPL Fluo Track1(+) Track2(+) Track1(-) Track2(-)
# tint= 0.7, HSS= 2, Gain= 0
# les lignes 95 115 135 155
# Nacc= 40
#  max somme 4 fluo : 78594.00000000001
698.32 3.1809e-06 0.004703 3266.8 3280.2 3269.1 3282.9
698.06 1.7177e-05 0.0047373 3268 3279.4 3270.8 3283.6
697.8 4.5169e-05 0.0048391 3271.2 3282.3 3270.8 3285.5
697.55 -1.1769e-05 0.004898 3272.3 3284.4 3273.2 3284.4
697.29 1.5268e-05 0.0049263 3273.6 3284.2 3273.5 3285.3
697.04 2.0358e-05 0.0049937 3273 3286.3 3273.9 3288.8
696.78 5.8847e-05 0.0049966 3273.9 3283.4 3275.4 3289.4
696.53 -5.0894e-06 0.0050974 3275.2 3288.1 3277.1 3289.7
696.27 -2.6402e-05 0.0051391 3275.3 3289.3 3278.4 3290.3
696.02 1.2087e-05 0.0051903 3277.3 3289.9 3278.3 3291.8
695.76 5.0894e-06 0.005168 3275.6 3290.7 3276.9 3292.4
695.51 2.2266e-06 0.0053127 3278.6 3292.4 3281 3294.9
695.25 4.2306e-05 0.005412 3281.6 3293.3 3282.4 3297.5
694.99 3.5944e-05 0.0053967 3281.8 3294.1 3281.3 3296.4
694.74 1.6541e-05 0.0054734 3282.5 3295.9 3283.2 3297.9
694.48 4.7714e-06 0.0055348 3283 3298.2 3283.8 3299.4
694.23 -4.7714e-06 0.0055799 3285.1 3299.3 3284.9 3298.6
693.97 9.0338e-05 0.0055815 3286.1 3296.4 3284.1 3301.5
693.71 5.8847e-05 0.0057078 3286.8 3300 3286.8 3304.6
693.46 -5.3439e-05 0.005787 3288.1 3302.4 3291.8 3301.9
693.2 4.0397e-05 0.005767 3287.8 3300.5 3289.3 3305.1
692.94 -2.4175e-05 0.0058506 3287.9 3304.2 3291.4 3305.8
692.69 1.495e-05 0.0059343 3293 3304.7 3292.7 3305.5
692.43 -2.1948e-05 0.0059279 3290.1 3304.7 3293.9 3306.7
692.17 -3.3399e-05 0.006017 3292.4 3307.9 3294.6 3307.4
691.92 9.3837e-05 0.0060679 3296.5 3305.6 3293.9 3310.4
691.66 -2.2903e-05 0.0061477 3294.8 3309.6 3297.6 3310.6
691.4 -3.6262e-05 0.0062381 3295.1 3311.5 3299.8 3313.3
691.15 4.5487e-05 0.0062747 3299.1 3311.5 3298 3314
690.89 1.2087e-05 0.006282 3298.5 3312.4 3298.7 3313.6
690.63 2.2903e-05 0.0063093 3298.8 3311.6 3300.1 3314.7
690.38 -2.4493e-05 0.0064611 3299.4 3317.3 3302.3 3318.3
690.12 -4.9622e-05 0.0065034 3300.1 3317.5 3304.7 3318.2
689.86 6.0437e-06 0.0065539 3302.9 3318.9 3303.1 3319.7
689.6 2.672e-05 0.0065708 3302.9 3317.1 3304.8 3321.1
689.35 6.3618e-07 0.0066815 3306.5 3321.4 3305.8 3320.8
689.09 7.2843e-05 0.0067009 3307.2 3319.5 3305.6 3323.8
688.83 -2.5129e-05 0.0067422 3305.7 3322.1 3308.6 3323
688.57 8.5884e-06 0.0068167 3308 3322.3 3310 3325
688.32 7.7296e-05 0.0069102 3310.9 3322.7 3310.5 3328.4
688.06 4.7395e-05 0.006949 3310.3 3324.2 3311.8 3329.4
687.8 1.2724e-06 0.0070168 3312.9 3326 3314.4 3327.6
687.54 2.0358e-05 0.0070409 3311.9 3327.1 3313.5 3330.3
687.29 4.7714e-06 0.0071748 3313.5 3329.7 3316.8 3333.4
687.03 -3.6898e-05 0.0071675 3312.3 3330.2 3317.6 3332.7
686.77 -3.1809e-06 0.0072668 3313.8 3331.2 3319.2 3336.3
686.51 2.0676e-05 0.0073167 3317.3 3332.8 3318.6 3335.7
686.25 6.8389e-05 0.007339 3320.4 3331.6 3318.8 3335.5
685.99 1.336e-05 0.0074036 3318.5 3332.5 3322.6 3337.7
685.74 -2.831e-05 0.0075139 3321.6 3336.1 3325.1 3337.3
685.48 -1.8449e-05 0.0075817 3322.3 3339.5 3323.9 3339.6
685.22 4.4533e-05 0.0075715 3321.9 3337.7 3322.8 3342.2
684.96 1.8131e-05 0.007701 3322.7 3339.1 3327.6 3345.3
684.7 1.1769e-05 0.0078308 3326.8 3343 3328.9 3346.1
684.44 3.4036e-05 0.0078333 3327.5 3340.8 3330.5 3346.4
684.18 2.672e-05 0.0078839 3327.1 3343.5 3329.9 3348.4
683.93 7.4751e-05 0.0080502 3331.9 3347 3331.1 3352.1
683.67 -5.5666e-05 0.0080693 3330.5 3347.2 3336.8 3349.1
683.41 4.3896e-05 0.0080894 3332.1 3348.6 3332.3 3352.2
683.15 4.2306e-05 0.0082036 3334.7 3348.9 3336.6 3354.1
682.89 9.2246e-06 0.0082799 3335.9 3352.7 3337 3354.6
682.63 -1.6859e-05 0.008381 3335.7 3355.8 3339 3357.7
682.37 -4.4533e-06 0.0083286 3336.4 3354.6 3337.6 3355.5
682.11 1.4314e-05 0.0085382 3340.7 3356.2 3343.5 3360.1
681.85 4.0716e-05 0.0085671 3340.3 3357.2 3342.6 3362.7
681.59 2.8628e-06 0.008675 3342.5 3360.5 3345 3363.3
681.33 3.0537e-05 0.0086988 3344.7 3360.3 3345.1 3363.1
681.07 7.157e-05 0.0087831 3346 3360.2 3346.9 3366.7
680.82 -6.3618e-06 0.0088451 3345 3364.6 3347.9 3367.1
680.56 3.5308e-05 0.008967 3348.3 3363.5 3352.2 3370.2
680.3 -3.4354e-05 0.0089845 3347.4 3368.3 3350.8 3369
680.04 5.3757e-05 0.009161 3352.7 3369.5 3353.1 3374.2
679.78 -2.4493e-05 0.0092183 3350.9 3372.5 3355.4 3375.1
679.52 -1.2724e-06 0.0093153 3354.6 3372.7 3358.2 3376.1
679.26 1.2406e-05 0.0094034 3357 3375.9 3357.8 3377.7
679 5.1213e-05 0.0094517 3356.9 3376.8 3357.4 3381.2
678.74 9.8608e-05 0.009522 3361.5 3376.2 3358.8 3381.3
678.48 3.2763e-05 0.0095573 3359.7 3377.3 3361.6 3381.9
678.22 -2.7992e-05 0.0096894 3361.1 3380.9 3365.7 3383.3
677.96 1.7495e-05 0.0098182 3363.5 3381.2 3368.6 3387.8
677.69 -6.33e-05 0.0098621 3363.6 3386 3368.7 3386.2
677.43 4.3896e-05 0.010011 3368.7 3386.8 3369.6 3391.2
677.17 -6.6799e-06 0.010013 3366.6 3386.8 3371.6 3391.3
676.91 4.6123e-05 0.010185 3371.2 3390.6 3372.5 3395.6
676.65 -3.0219e-05 0.010209 3371.3 3393.3 3373.8 3393.4
676.39 -2.5129e-05 0.01025 3369.7 3392.4 3376.1 3396.8
676.13 6.2982e-05 0.010473 3378.2 3393.4 3380.4 3400.6
675.87 3.0537e-05 0.010509 3375.9 3395.7 3380.8 3403
675.61 5.3439e-05 0.0106 3380.2 3398.3 3380.8 3403.2
675.35 7.9523e-06 0.010715 3382.9 3400.2 3385.2 3403.2
675.09 8.0477e-05 0.010808 3384.5 3403.6 3382.7 3408.1
674.83 -8.2704e-06 0.010881 3383.3 3404.6 3388.1 3408.7
674.57 -3.1809e-05 0.010944 3383.9 3408.7 3387.3 3409.6
674.3 1.8767e-05 0.011097 3388.9 3409.3 3390.7 3412.6
674.04 -8.5884e-06 0.011145 3390.5 3410.8 3392.2 3411.9
673.78 0.00012056 0.01122 3393.7 3408.2 3392.7 3416.7
673.52 0.00011992 0.011419 3394.8 3411.8 3397 3423.3
673.26 -4.7714e-05 0.011452 3393.8 3416.9 3399.8 3419.1
673 5.4075e-05 0.011602 3398.5 3418.4 3400.1 3424.3
672.74 6.9026e-05 0.011795 3403.5 3422.3 3403.2 3427.5
672.47 4.0716e-05 0.011817 3400.4 3421.9 3405.6 3430.3
672.21 1.336e-05 0.011896 3405.2 3424.7 3407 3427.5
671.95 2.004e-05 0.011974 3403.8 3426.8 3407.6 3432.3
671.69 7.4751e-05 0.012102 3408.5 3428 3409.4 3434.8
671.43 -6.3618e-06 0.012291 3410.3 3434.9 3413 3437.1
671.16 7.4115e-05 0.012264 3412.7 3430.5 3413.2 3436.9
670.9 5.8847e-05 0.012468 3416.9 3435.2 3417.2 3440.1
670.64 -4.6123e-05 0.01254 3412.6 3438.8 3420.5 3443.1
670.38 5.7256e-06 0.012611 3416.7 3437.3 3422.7 3443.9
670.12 -1.2724e-05 0.012723 3420.5 3442.2 3423 3443.7
669.85 0.00010783 0.012921 3424.1 3444.1 3424.1 3452.6
669.59 7.5706e-05 0.01301 3424.7 3447.8 3425.2 3454.2
669.33 5.4075e-05 0.013133 3426.8 3447.3 3431.4 3456.2
669.07 6.6799e-06 0.013278 3429.9 3455 3431.3 3456.8
668.8 5.9801e-05 0.013401 3431.1 3456.3 3432.7 3462.6
668.54 1.7177e-05 0.013492 3432.7 3458 3436.2 3462.8
668.28 -2.2584e-05 0.013655 3434.4 3461.9 3440.3 3466
668.02 1.7813e-05 0.013632 3435.4 3461.7 3438 3465.7
667.75 1.6541e-05 0.013799 3439.9 3462.2 3444.2 3467.7
667.49 3.658e-05 0.013947 3443.4 3465.6 3445.8 3470.8
667.23 -1.5905e-06 0.014078 3441.6 3468.6 3449.4 3476.3
666.96 2.3857e-05 0.014204 3449.1 3470.4 3451.5 3474.7
666.7 5.3757e-05 0.014387 3452.5 3473.2 3454.8 3479.7
666.44 9.5427e-07 0.014423 3450.5 3475.5 3456 3481.1
666.17 2.6083e-05 0.014622 3454.8 3479.8 3458.5 3485.5
665.91 4.7077e-05 0.014713 3458.4 3480.4 3460.7 3486.3
665.65 1.0815e-05 0.01489 3460.1 3486.2 3463.2 3490.2
665.38 1.1769e-05 0.014978 3459.3 3488.5 3464.4 3494.4
665.12 -3.3399e-05 0.015171 3462.8 3495.9 3466.3 3496.8
664.86 8.9065e-05 0.015317 3465.6 3490.5 3472.6 3504.5
664.59 0.0001072 0.015454 3469.2 3494.1 3473.6 3507.1
664.33 1.1133e-05 0.015485 3469.7 3498.2 3474.6 3504
664.07 2.8628e-05 0.015716 3474.6 3502.3 3478.9 3508.8
663.8 3.1809e-07 0.015842 3478 3506.1 3481.2 3509.3
663.54 3.8489e-05 0.016008 3481.2 3507.8 3484.4 3514.1
663.28 6.2028e-05 0.016168 3483.1 3511 3486.6 3519.4
663.01 -4.1034e-05 0.01619 3483.7 3512.2 3490.3 3515.6
662.75 -1.3678e-05 0.016377 3487.2 3516.1 3492.8 3520.6
662.48 0.00012374 0.016578 3492.1 3519 3492.3 3529
662.22 1.7495e-05 0.016711 3492.6 3524.4 3496.3 3529.4
661.95 3.2445e-05 0.016839 3496.4 3524.7 3500.5 3531.3
661.69 2.4493e-05 0.016984 3497 3529.2 3502 3536.1
661.43 -1.336e-05 0.017157 3502.3 3533.5 3506 3536.2
661.16 -5.4075e-05 0.017243 3502.5 3534.5 3509.9 3537.7
660.9 6.6799e-05 0.017504 3508.3 3538 3511.9 3546.8
660.63 4.167e-05 0.017653 3510.2 3542.7 3514.1 3549.9
660.37 5.8211e-05 0.017741 3513.4 3544.1 3515.5 3550.7
660.1 4.7395e-05 0.017887 3516.6 3547.5 3518.3 3552.9
659.84 6.7435e-05 0.018074 3519 3549.9 3522.4 3558.7
659.57 4.7714e-05 0.018305 3525.5 3554.2 3527.9 3560.4
659.31 1.7177e-05 0.018388 3524.6 3556.3 3530.4 3563.4
659.04 8.0795e-05 0.018614 3530.8 3559.8 3533.2 3568.6
658.78 0.00014759 0.018778 3536.2 3564.2 3532.6 3572.3
658.51 5.6938e-05 0.018891 3538.1 3564.4 3540.4 3571.3
658.25 -3.3399e-05 0.019027 3537.6 3568.4 3545.3 3573.5
657.98 -3.1173e-05 0.019261 3541.2 3574.3 3548.6 3579.2
657.72 9.829e-05 0.019415 3546.1 3574.5 3549.3 3585.4
657.45 6.2346e-05 0.019555 3549.3 3579.7 3551 3586.3
657.19 8.2704e-05 0.01973 3554.5 3581.8 3555 3588.8
656.92 5.0258e-05 0.019876 3554.5 3589.9 3553.9 3593.2
656.66 8.2704e-05 0.02009 3557.2 3587.6 3563.3 3600.2
656.39 8.334e-05 0.020242 3557.3 3594.1 3562.8 3606.2
656.13 2.0994e-05 0.020422 3565.1 3600.5 3565.9 3603
655.86 -2.3221e-05 0.020598 3564.5 3605.5 3569.6 3608.7
655.6 1.5268e-05 0.020896 3571 3610.3 3574.9 3615.5
655.33 -2.8628e-06 0.021032 3573.7 3609.1 3582.2 3617.3
655.06 0.00014091 0.021145 3576.9 3611.3 3578.8 3624.2
654.8 0.00010624 0.021354 3579.9 3615.6 3584 3628.1
654.53 3.3718e-05 0.021583 3584.8 3618.6 3592.9 3629.4
654.27 4.994e-05 0.021704 3588.1 3621 3594.6 3631.4
654 -2.7356e-05 0.021956 3590.7 3628.3 3600.3 3635.7
653.74 -6.3618e-07 0.022084 3591 3631.4 3601.2 3641.5
653.47 6.6481e-05 0.022273 3602.6 3630.6 3606.8 3640
653.2 1.495e-05 0.022466 3602.6 3637.4 3609.6 3645.5
652.94 -2.6083e-05 0.022622 3600.4 3642.5 3612.2 3652.3
652.67 5.1849e-05 0.022873 3609.6 3643 3618.5 3656.1
652.4 3.1809e-05 0.023145 3612.6 3650.6 3622.4 3662.9
652.14 1.6541e-05 0.023357 3616.8 3656.8 3625.1 3666.4
651.87 0.00016636 0.023583 3623.2 3658.5 3626.5 3674.8
651.6 0.00013551 0.023785 3626.9 3660 3634.1 3677.8
651.34 4.5169e-05 0.023825 3626.2 3668.2 3631 3676.5
651.07 0.00018099 0.024086 3635.4 3665.5 3638.6 3682.9
650.8 8.4294e-05 0.024512 3642.3 3680.1 3644.6 3689
650.54 0.00013487 0.024531 3639.1 3679.1 3644.4 3694.9
650.27 9.1928e-05 0.024814 3645.6 3684.7 3651.5 3697.9
650 -1.3042e-05 0.025029 3643.5 3694.9 3653.9 3704.2
649.74 8.9065e-05 0.02517 3655.5 3691.4 3658.9 3701.8
649.47 3.3081e-05 0.025502 3658 3701.5 3664.1 3710.1
649.2 2.9264e-05 0.025643 3659.8 3702.4 3668.8 3713.8
648.94 5.5984e-05 0.02578 3663.9 3705.6 3670 3716.1
648.67 8.9065e-06 0.026144 3668.2 3713.3 3678.4 3724.3
648.4 -6.998e-05 0.02632 3667.5 3721.3 3680.5 3728.8
648.13 0.00011197 0.026562 3679 3718.3 3685.8 3733.9
647.87 5.0576e-05 0.026812 3681.8 3726.5 3689.9 3738.5
647.6 -2.5447e-06 0.026996 3683.3 3732 3693.7 3742.2
647.33 0.00015046 0.027232 3693.9 3733.4 3695.5 3746.9
647.06 5.5984e-05 0.027484 3697.5 3738.4 3704.1 3749.4
646.8 0.00017622 0.027831 3707.4 3742.2 3709.3 3757.9
646.53 4.6441e-05 0.027973 3700.7 3750.9 3711.2 3765.1
646.26 0.00014091 0.028287 3710.6 3753.5 3717.3 3771.3
645.99 -1.495e-05 0.028447 3709.5 3761.5 3721.7 3772.6
645.73 5.6938e-05 0.028712 3715.3 3765.4 3725.4 3780
645.46 0.00011642 0.028894 3721.1 3765.3 3730.4 3783.6
645.19 0.00017241 0.029335 3732.9 3774.5 3736.2 3791.4
644.92 3.2445e-05 0.029415 3731.5 3778.1 3741.3 3790.4
644.65 8.9702e-05 0.029613 3733.1 3781.1 3743.8 3798.8
644.39 0.00013328 0.029969 3741.6 3787.5 3749.7 3806
644.12 2.7356e-05 0.030225 3747.3 3794 3757.4 3806.3
643.85 2.3221e-05 0.030518 3749 3803.4 3759.7 3815.9
643.58 -2.0994e-05 0.030823 3758.3 3807.4 3769.3 3816.9
643.31 0.00010338 0.031173 3765.2 3813.3 3772.4 3828.6
643.05 1.2087e-05 0.03134 3766.9 3820.4 3775.5 3829.9
642.78 9.161e-05 0.031625 3772.8 3822.4 3781.5 3838.3
642.51 -5.0894e-06 0.03195 3779 3835.2 3785.2 3841.1
642.24 2.4493e-05 0.032352 3783.6 3840.6 3794.4 3853.4
641.97 1.4314e-05 0.032513 3788.7 3839.7 3802.1 3854.3
641.7 0.00017813 0.032706 3792.5 3846.1 3796.9 3864.5
641.43 2.2903e-05 0.03308 3798 3852.2 3811.6 3867.5
641.16 6.7753e-05 0.033388 3806.4 3858.2 3815.9 3873
640.9 6.3618e-06 0.033687 3814 3866.3 3821.9 3874.8
640.63 1.2087e-05 0.033993 3815.5 3871.7 3828.4 3885.5
640.36 4.7395e-05 0.034336 3824.7 3874.6 3837.6 3891.2
640.09 0.00022203 0.034415 3824.3 3878.6 3829.8 3901.6
639.82 8.9065e-05 0.035004 3837.8 3890.7 3846.1 3905.9
639.55 0.00028628 0.035166 3841.6 3893.5 3841.9 3916.2
639.28 6.6163e-05 0.035513 3845.7 3901.5 3856.1 3917.2
639.01 5.4712e-05 0.03583 3853.3 3909.1 3861.5 3921.6
638.74 8.5566e-05 0.035989 3853.2 3912.5 3863.1 3929.2
638.47 0.00010306 0.036527 3865.5 3922.1 3874 3938.7
638.2 7.8568e-05 0.03664 3866.5 3926 3875.4 3941.2
637.94 6.171e-05 0.036989 3874.8 3928.9 3886.9 3945.8
637.67 6.0437e-06 0.037296 3876.3 3941.9 3888.2 3954.3
637.4 0.00019213 0.037746 3888.9 3946.6 3893.8 3966.7
637.13 0.00014187 0.038016 3891.5 3951.7 3901.3 3972.7
636.86 0.00013519 0.038304 3895.3 3960.2 3904.5 3979.9
636.59 2.4175e-05 0.038753 3904.9 3967.7 3918.9 3983.7
636.32 -9.5427e-06 0.039103 3912 3975.6 3926.1 3988.9
636.05 3.7535e-05 0.03954 3920.9 3984.4 3932.6 3999.1
635.78 0.00012724 0.039546 3923.7 3983.4 3930.4 4000.1
635.51 1.6541e-05 0.040248 3933.7 4001.5 3944.2 4013.3
635.24 9.0338e-05 0.04058 3937.3 4005.5 3950.4 4025.7
634.97 -0.00011769 0.040735 3941.6 4009.1 3961 4019.3
634.7 1.2406e-05 0.041312 3950.7 4020.7 3967 4038
634.43 0.00015173 0.041422 3960.3 4018.6 3967.9 4038.2
634.16 0.00010656 0.041941 3968.1 4030.8 3977.9 4049
633.89 5.7256e-05 0.042441 3978.4 4039.8 3990.4 4056.3
633.62 0.00012246 0.0427 3979.3 4049.2 3988.7 4068.2
633.35 0.00029551 0.042977 3987.2 4047.5 3994.5 4078
633.08 4.167e-05 0.04322 3988.9 4056 4005.5 4075.8
632.81 0.0001969 0.043734 4005.7 4065.7 4009.9 4085.4
632.53 0.00026242 0.043896 4008.9 4068.8 4010.5 4091
632.26 7.1888e-05 0.044314 4007.5 4080.5 4022.8 4101.4
631.99 0.00018386 0.044534 4018.3 4087.5 4020 4103.7
631.72 6.6799e-06 0.044975 4019.4 4100 4031.9 4113
631.45 3.1809e-05 0.045076 4023.5 4101.3 4033.6 4113.8
631.18 0.0001635 0.045606 4038.5 4097.5 4053 4124.8
630.91 0.00015714 0.045915 4040.3 4110.3 4052.6 4134.9
630.64 0.00018513 0.046616 4053.4 4127.3 4062 4150.4
630.37 0.00013423 0.046582 4053.8 4129.6 4060.4 4146.8
630.1 3.4354e-05 0.047214 4061.8 4138.5 4080.3 4159.6
629.83 0.00010624 0.047534 4071 4147.7 4080.8 4165.8
629.56 8.2067e-05 0.047856 4074.9 4156.9 4085.2 4173.6
629.28 0.00012787 0.048495 4085.2 4167.4 4098 4190.3
629.01 0.00015459 0.048798 4093.6 4170.4 4105.8 4194.8
628.74 6.0437e-06 0.049339 4098.6 4184.3 4119 4205.2
628.47 1.4314e-05 0.049506 4099.9 4190.2 4119.4 4210.8
628.2 3.4354e-05 0.050102 4115.3 4197.6 4134.6 4219.6
627.93 0.00019372 0.050613 4126.9 4203.7 4142.3 4234.4
627.66 0.00011801 0.0511 4135.8 4217.5 4150.7 4241.7
627.38 -3.8807e-05 0.051254 4134.4 4222.3 4158.1 4242.9
627.11 0.00011865 0.051962 4151.9 4235.9 4166.1 4259.4
626.84 3.0219e-05 0.052452 4160.6 4246.4 4178.3 4266.6
626.57 0.00014982 0.052986 4172.5 4252.9 4188.1 4280.3
626.3 7.5387e-05 0.05314 4176.6 4264.3 4185.7 4279.3
626.03 4.7714e-05 0.053766 4185 4276.3 4199.4 4294.4
625.75 0.00021376 0.054245 4199.6 4285.6 4202.4 4305.1
625.48 5.0258e-05 0.054915 4208.9 4297.4 4223.4 4315.8
625.21 0.00025479 0.055162 4214.5 4300.3 4222.1 4327.9
624.94 0.00031236 0.055856 4227.1 4308.1 4239.4 4344.9
624.67 4.2942e-05 0.056238 4229.5 4323.8 4249.3 4346.8
624.39 1.0497e-05 0.05647 4236.8 4328 4255.4 4347.4
624.12 0.00015936 0.056952 4249.6 4333.1 4263.4 4359.5
623.85 6.5527e-05 0.057628 4261.4 4351 4275.7 4370.5
623.58 0.00019849 0.058149 4271.2 4360.5 4281.5 4386.4
623.3 0.00013264 0.058606 4276.3 4366 4296.5 4396.7
623.03 0.00025097 0.059333 4299.3 4383.5 4302.9 4406.9
622.76 9.5427e-05 0.059669 4300.9 4385.9 4319.9 4412.4
622.49 0.00020485 0.060334 4311.7 4399.9 4327.7 4432
622.21 9.002e-05 0.06068 4314.3 4413.2 4332.5 4438.5
621.94 0.00015777 0.061279 4326.2 4425.4 4341.2 4452.8
621.67 5.6302e-05 0.061808 4337.7 4434.9 4356.5 4458.1
621.4 0.00026656 0.062277 4351.5 4447.8 4353.7 4471
621.12 4.167e-05 0.0626 4351.8 4446.9 4376.1 4474.6
620.85 3.5944e-05 0.063441 4371.6 4471.5 4384.8 4487.6
620.58 0.00013996 0.063718 4375 4471.3 4391.9 4499.1
620.31 0.00018704 0.06426 4382.2 4479.8 4402.8 4515.1
620.03 -5.0576e-05 0.064697 4388.4 4501.8 4407.3 4516.8
619.76 0.0004027 0.065078 4411 4487.9 4418.3 4526.9
619.49 0.00020644 0.065333 4402.1 4501.7 4422.3 4538.1
619.21 6.9026e-05 0.066048 4414.7 4516.2 4441.2 4548.2
618.94 1.1769e-05 0.066616 4427 4537.5 4444.6 4556
618.67 9.8926e-05 0.066771 4431.4 4538.8 4445.9 4561.1
618.39 0.0002936 0.067684 4449.8 4547.4 4465.5 4586.3
618.12 0.00035213 0.068305 4462.9 4563 4472.1 4599.8
617.85 0.0001371 0.068753 4467.5 4576.8 4484.3 4604.4
617.57 0.00015237 0.06955 4484.2 4588.5 4503.3 4619.6
617.3 0.0002726 0.070048 4497.8 4594.3 4512.4 4630.3
617.03 4.3578e-05 0.070782 4502.6 4615.6 4528.9 4645.4
616.75 0.00020517 0.071337 4524.9 4622.4 4537.6 4651.2
616.48 0.00013201 0.071554 4518.3 4631.9 4539.5 4663.4
616.21 0.00014855 0.072335 4534.3 4644.3 4557.1 4678.8
615.93 8.9383e-05 0.072687 4537.5 4655.2 4562.4 4687.1
615.66 0.00031109 0.073008 4557 4658.6 4562.9 4689
615.38 7.5069e-05 0.073477 4556.1 4669.4 4579.7 4698.9
615.11 0.00016477 0.074351 4574 4689 4591 4719
614.84 6.7117e-05 0.074898 4575.2 4701.6 4603.7 4735.5
614.56 0.00020708 0.075055 4590.2 4698.8 4607.2 4732.1
614.29 0.00024143 0.075788 4600.7 4713.3 4620.2 4751.8
614.01 0.00027801 0.07669 4626.1 4736.5 4631 4763.2
613.74 0.00015364 0.077076 4626.1 4742.3 4645.2 4773.5
613.47 9.7654e-05 0.077794 4635 4759.2 4658.8 4790.7
613.19 9.8608e-05 0.078383 4652.1 4769.5 4671.5 4796.7
612.92 0.00016127 0.078961 4666.5 4777 4684.3 4807.6
612.64 0.00014091 0.079488 4663.5 4789.7 4693.1 4830.4
612.37 0.00027324 0.080158 4687.7 4803 4700.9 4837.7
612.09 8.9065e-05 0.080884 4696.5 4821.6 4718.1 4850.2
611.82 0.00030728 0.081366 4705.2 4830.2 4719.9 4869.1
611.54 7.825e-05 0.082031 4721.8 4843.9 4741.3 4869.6
611.27 0.00029264 0.08239 4728.4 4844.1 4746.8 4885.5
611 8.9383e-05 0.083303 4744 4868.6 4766.2 4897.8
610.72 2.9901e-05 0.084174 4760.6 4885.3 4786.1 4913.1
610.45 0.00026465 0.084547 4763.9 4889.5 4787.3 4933.7
610.17 0.00028183 0.08534 4780.5 4902.1 4805.1 4948.9
609.9 0.0001899 0.08594 4782.9 4923.8 4810.6 4966.5
609.62 0.00019753 0.086645 4807.7 4929.3 4832.5 4969.7
609.35 0.00038489 0.087109 4814.3 4942.7 4830 4988.7
609.07 0.00017781 0.088011 4839.1 4957.4 4858.9 4991.2
608.8 0.00016891 0.088434 4833.9 4973 4860.2 5012.6
608.52 0.00017177 0.089338 4865.1 4987.4 4881.3 5017.1
608.25 0.00032 0.090052 4874.6 4999.7 4891.2 5041.5
607.97 0.00010433 0.090842 4878.5 5025.2 4905.2 5060.1
607.7 0.00023793 0.091453 4893.2 5029.9 4919.2 5074.7
607.42 0.00013869 0.092398 4914.2 5054.9 4935.4 5086.9
607.15 9.7972e-05 0.092901 4917.1 5063.5 4948 5102.2
606.87 0.00024429 0.093759 4937 5074.5 4965.1 5121.7
606.59 0.00018131 0.094839 4964.8 5099.4 4985.1 5133.9
606.32 0.00020421 0.095214 4969.7 5106.9 4991.4 5144.7
606.04 0.00023857 0.09611 4981.4 5123.6 5008.6 5169.5
605.77 0.00018417 0.097037 4999 5139.6 5031.1 5186.2
605.49 0.00027578 0.097746 5014.8 5155.6 5039.4 5201.8
605.22 0.00023475 0.098539 5028.7 5176.3 5051.4 5217.5
604.94 0.00048795 0.099445 5052.2 5190 5063.4 5239.6
604.67 0.00026974 0.10013 5061 5206.4 5082.4 5248.9
604.39 0.00028151 0.101 5076.3 5218.1 5104.7 5268.6
604.11 0.00030982 0.10175 5087.9 5232.9 5118.3 5287.6
603.84 0.00028819 0.10256 5099 5259.9 5123.8 5307.4
603.56 0.00025352 0.10342 5127 5269.7 5149.1 5311.6
603.29 0.00018004 0.10442 5132.3 5292.5 5168.7 5343.1
603.01 0.00018958 0.10527 5155.4 5304.9 5189.2 5353.5
602.73 0.00016382 0.10617 5171.7 5332.4 5198 5371.6
602.46 0.00020453 0.10697 5185.2 5344.6 5215.5 5391
602.18 0.00027769 0.10829 5209 5370.4 5239 5422.2
601.91 6.5845e-05 0.10857 5213.7 5369.8 5258.9 5420.2
601.63 0.00029964 0.11012 5246.1 5410 5270.2 5457.7
601.35 0.00024716 0.11065 5249.3 5415.9 5287.4 5473.4
601.08 0.00024302 0.11181 5280.2 5438.7 5310.1 5487.7
600.8 0.00023189 0.11267 5291 5455.1 5328.3 5510.5
600.52 0.00032827 0.1135 5306.1 5478.4 5333.7 5531.8
600.25 0.00030346 0.11473 5333.5 5502.8 5358.6 5551.8
599.97 0.00017368 0.11569 5344.6 5526.4 5377.8 5573.2
599.69 0.00038107 0.11711 5378.3 5546.2 5405.4 5603.3
599.42 0.0002198 0.11765 5386.8 5553.5 5426.1 5610
599.14 0.00025511 0.11881 5409.9 5580.4 5443.2 5633.8
598.86 0.00040875 0.11963 5424.6 5596.1 5453.6 5657.3
598.59 0.00042274 0.1208 5442.8 5618.8 5476.2 5685.5
598.31 0.00027737 0.12161 5461.5 5636.8 5495.7 5692.9
598.03 0.00026974 0.12294 5489.2 5660.4 5525.1 5717.5
597.76 0.0001002 0.12405 5496.2 5689.6 5546.2 5747.4
597.48 0.00039348 0.12498 5527.9 5702.4 5558.2 5763.6
597.2 0.00044692 0.12614 5558.6 5728.2 5575.8 5780.6
596.93 0.00031268 0.12715 5566.2 5751.2 5597.9 5807.5
596.65 0.00046219 0.12798 5578.6 5760.9 5614.9 5833.6
596.37 0.00060946 0.12931 5606.8 5788.7 5633.6 5863.4
596.09 0.00011038 0.13064 5632.8 5821 5673 5869.9
595.82 0.00034354 0.13178 5651.7 5848 5681.9 5905.2
595.54 0.00057702 0.13283 5671.5 5860.7 5701.4 5935.9
595.26 0.00055061 0.13399 5695.3 5872.7 5735.6 5956.3
594.98 0.00034926 0.1351 5713.1 5915.1 5744.8 5974.3
594.71 0.00024525 0.13646 5743.4 5935.3 5782.4 5993.5
594.43 0.00031427 0.13774 5758.1 5960 5805.2 6031.8
594.15 0.00020835 0.13896 5780.2 5988.8 5828.5 6053.4
593.87 0.00028087 0.1401 5808.8 6013.9 5845.4 6072.6
593.6 0.00045137 0.14109 5822.4 6027.6 5863.6 6104.3
593.32 0.00038362 0.14279 5849.7 6073.5 5887.4 6141.4
593.04 0.00017813 0.14376 5873.3 6085.7 5921.3 6147.7
592.76 0.00052771 0.14517 5902.1 6108.5 5940.1 6188
592.49 0.00060501 0.14645 5924.9 6146.5 5949.7 6218.8
592.21 0.0004027 0.1475 5945.5 6157.1 5988.3 6231.5
591.93 0.00049558 0.14886 5958.5 6188.9 6006.1 6275.5
591.65 0.00043865 0.15014 6000.9 6217.1 6030.7 6281.3
591.37 0.00044501 0.15192 6017.7 6260.9 6056.3 6334.5
591.1 0.00042211 0.15288 6044.4 6270.9 6084.8 6344.5
590.82 0.00040938 0.15398 6059 6296.9 6102.8 6372.9
590.54 0.00058179 0.15583 6097.3 6325.8 6139.7 6414
590.26 0.00023698 0.15697 6107.4 6364.5 6159.4 6435.1
589.98 4.994e-05 0.15863 6141 6402.9 6193.7 6459.4
589.71 0.00024906 0.15985 6169.6 6424.4 6212.1 6486.6
589.43 0.00032509 0.16137 6182 6451.9 6241.5 6537
589.15 0.00024525 0.16285 6228.9 6478.5 6276.1 6545
588.87 0.00039062 0.16406 6240.6 6504.9 6291.5 6586.5
588.59 0.00048795 0.16577 6281.9 6542.3 6317.4 6616.1
588.31 0.00035467 0.16701 6293 6571.3 6342.5 6648.6
588.04 0.00035276 0.16887 6329.9 6613.9 6373.1 6684.9
587.76 0.00057797 0.17043 6359.1 6638.9 6400.4 6725.5
587.48 0.00048318 0.1718 6381.2 6675.3 6421.7 6753.8
587.2 0.0005503 0.17328 6414.3 6700.7 6451.8 6781.5
586.92 0.00050831 0.17478 6435.9 6734.2 6478.8 6817.2
586.64 0.00057256 0.17603 6455.7 6752.4 6507.4 6849.1
586.36 0.00057224 0.17818 6497.8 6797.7 6546.6 6891.4
586.08 0.00047904 0.17893 6501.2 6831.5 6545.9 6913.9
585.81 0.00048445 0.18081 6533.1 6864.9 6586.2 6956.1
585.53 0.00039252 0.18274 6561.9 6901.1 6629.3 6999.4
585.25 0.00070871 0.18402 6604.9 6926.5 6641.7 7019
584.97 0.00064 0.1857 6628.5 6967.4 6669.6 7058.8
584.69 0.00067435 0.18741 6656.3 6995.6 6707.2 7099.5
584.41 0.00020867 0.18918 6678.8 7046.6 6744.3 7128.4
584.13 0.00068898 0.1902 6704.8 7061.8 6750.1 7161.3
583.85 0.00042561 0.19253 6743.3 7106.7 6807 7203.8
583.57 0.00043928 0.19344 6764.2 7126.6 6822.6 7219.5
583.29 0.00048763 0.19565 6804.8 7172.3 6861.5 7267.3
583.01 0.00087061 0.19735 6832.9 7201.5 6884.2 7321.3
582.74 0.00050608 0.19904 6872.4 7238.4 6928.3 7334
582.46 0.00039952 0.20013 6878 7266.3 6947.1 7366.8
582.18 0.00086075 0.20242 6946.1 7304.3 6981.1 7406.9
581.9 0.00058083 0.20368 6953.7 7340.3 7005.7 7438
581.62 0.0006734 0.20653 6997.1 7409.2 7044.9 7509.9
581.34 0.00073065 0.20703 7025 7395 7076.8 7504.2
581.06 0.00074401 0.20965 7060.4 7470.2 7103.9 7572.2
580.78 0.00067053 0.21124 7102.4 7496.2 7143.2 7589.7
580.5 0.0002971 0.21252 7108.4 7533.3 7171.3 7619.5
580.22 0.00059387 0.21452 7142.8 7563.2 7208.1 7675.1
579.94 0.0004835 0.21642 7183.4 7591.3 7258.9 7704.9
579.66 0.00067213 0.21794 7211.2 7628 7274.8 7744.4
579.38 0.00066226 0.21998 7248.5 7682.3 7301 7786.8
579.1 0.000459 0.22154 7285 7698.6 7353.9 7803.6
578.82 0.00076914 0.22365 7320.4 7745.1 7378.1 7863.2
578.54 0.00066417 0.22546 7358.5 7783.5 7415 7892.2
578.26 0.0006594 0.22782 7380.9 7842.7 7448.8 7962.3
577.98 0.00064382 0.22897 7409.6 7859.6 7477.8 7978.4
577.7 0.0003534 0.23099 7445.3 7898.9 7529 8010.3
577.42 0.00069884 0.2331 7488.9 7948.7 7548.7 8063.4
577.14 0.00029964 0.23473 7524.7 7974.7 7602.3 8075.8
576.86 0.00061455 0.23637 7550.7 8011.2 7617.8 8126.6
576.58 0.00075546 0.23901 7606.5 8062.4 7665.1 8180.3
576.3 0.00054521 0.24066 7614.9 8105.6 7694.8 8228.3
576.02 0.00082576 0.24251 7671.2 8123.8 7738.4 8256
575.74 0.00072493 0.24456 7706.9 8177.7 7769 8296.8
575.46 0.00050386 0.24605 7729.2 8211.2 7802.7 8324.4
575.18 0.00095491 0.24847 7779.6 8242.2 7849.3 8387
574.9 0.00086362 0.25017 7819.2 8281.7 7880.1 8410.5
574.62 0.00077264 0.25254 7846.2 8345.4 7912.9 8472.9
574.34 0.00075928 0.25405 7873.2 8370.5 7947.9 8504.9
574.05 0.00080668 0.2562 7926 8398 8003.1 8538.5
573.77 0.00066863 0.25877 7950.1 8472.1 8035.4 8610
573.49 0.00091833 0.2606 7996.4 8514.8 8054.6 8645.1
573.21 0.00070171 0.26282 8041.3 8536.1 8129 8678.8
572.93 0.00071634 0.26473 8066.3 8608.7 8131.1 8729.7
572.65 0.00098067 0.26654 8105.9 8625.7 8174.8 8771.6
572.37 0.0010681 0.26812 8147 8652.2 8206.9 8796
572.09 0.0010255 0.27097 8194 8711 8261.8 8859.4
571.81 0.00096 0.27348 8237.6 8771.5 8302.2 8911.7
571.53 0.00077296 0.27441 8253.5 8787.2 8330.7 8925.1
571.25 0.00086043 0.27797 8314.3 8878.9 8375.5 9007.7
570.97 0.00114 0.27898 8356.1 8860.4 8422.5 9016.4
570.68 0.00081368 0.282 8381 8947.4 8467 9097.3
570.4 0.0011136 0.28407 8426.2 8986.8 8497.4 9145.5
570.12 0.00089415 0.28599 8484.7 9010.5 8557.7 9153.8
569.84 0.00086521 0.28839 8496.1 9080.8 8582.6 9235.3
569.56 0.00075674 0.2905 8546 9125.9 8624.9 9264.4
569.28 0.00099212 0.29302 8592.4 9172.8 8667.6 9326
569 0.00073447 0.29505 8628.4 9215.4 8715.2 9360
568.72 0.00087666 0.29784 8685.7 9267.1 8767.3 9417.6
568.43 0.0012771 0.29964 8708.4 9310 8779.5 9481.5
568.15 0.0013547 0.30116 8752.9 9330.1 8816.1 9499.7
567.87 0.0010532 0.30433 8807 9395.3 8887.2 9558.2
567.59 0.0013331 0.30674 8849.9 9448.7 8917.5 9621
567.31 0.00083467 0.30943 8890.2 9514.3 8977.3 9667
567.03 0.00055475 0.312 8929.6 9562.8 9040.8 9717.6
566.74 0.00098354 0.31412 8976.6 9611.3 9058.6 9770.6
566.46 0.00080095 0.31638 9027.5 9659.1 9107.1 9801.7
566.18 0.0010083 0.31863 9053.8 9697.2 9149.1 9871.7
565.9 0.0010497 0.321 9101.7 9747.5 9190.3 9918.7
565.62 0.0010363 0.32383 9161.1 9815.5 9233.9 9969.7
565.34 0.0012189 0.3268 9216.5 9865.4 9293.6 10038
565.05 0.0010853 0.32923 9256.2 9914.4 9345.4 10089
564.77 0.001072 0.33242 9326.6 9968.5 9417.1 10143
564.49 0.0012024 0.33461 9360.4 10032 9435.1 10201
564.21 0.0010545 0.33749 9421.8 10087 9498.7 10247
563.93 0.001239 0.33956 9447.8 10118 9541.6 10309
563.64 0.0011779 0.34333 9518.9 10202 9607.9 10384
563.36 0.00063014 0.34553 9547.6 10256 9662.4 10420
563.08 0.00091006 0.3485 9583.9 10321 9703.1 10512
562.8 0.0011194 0.35158 9659 10375 9761.4 10566
562.51 0.0011044 0.35455 9708 10432 9822.2 10633
562.23 0.0012425 0.35738 9771.8 10494 9865.6 10686
561.95 0.00093964 0.3599 9802.2 10557 9913.5 10742
561.67 0.0010503 0.36245 9856.7 10613 9954 10792
561.38 0.0013974 0.36546 9920.2 10667 10005 10861
561.1 0.0011143 0.3693 9975 10755 10078 10946
560.82 0.0014142 0.37113 10024 10777 10116 10981
560.54 0.0013576 0.3751 10092 10855 10197 11066
560.25 0.0010786 0.37855 10140 10939 10259 11143
559.97 0.00085057 0.38083 10197 10995 10302 11166
559.69 0.0012336 0.38446 10246 11067 10358 11275
559.41 0.00098099 0.38677 10299 11107 10418 11304
559.12 0.0012383 0.3909 10365 11202 10475 11410
558.84 0.001399 0.39288 10401 11246 10502 11457
558.56 0.0011423 0.39664 10494 11292 10614 11503
558.28 0.0015046 0.39901 10509 11368 10618 11594
557.99 0.0011814 0.40364 10610 11445 10735 11662
557.71 0.0015357 0.4052 10639 11496 10732 11709
557.43 0.0014492 0.40935 10704 11572 10822 11804
557.14 0.0014988 0.41205 10776 11632 10867 11840
556.86 0.001217 0.41578 10831 11717 10939 11920
556.58 0.00167 0.41812 10871 11748 10982 11990
556.3 0.0016805 0.42257 10958 11841 11063 12078
556.01 0.0017899 0.42588 11015 11924 11107 12156
555.73 0.0011349 0.4284 11060 11950 11205 12184
555.45 0.0013757 0.43229 11128 12069 11230 12279
555.16 0.0016401 0.43409 11171 12071 11288 12317
554.88 0.0013767 0.43813 11233 12176 11352 12404
554.6 0.001495 0.4424 11328 12252 11439 12481
554.31 0.0012835 0.44542 11346 12334 11484 12573
554.03 0.0014292 0.44835 11428 12374 11553 12611
553.75 0.0015011 0.45176 11491 12451 11608 12686
553.46 0.0016614 0.4549 11529 12524 11652 12778
553.18 0.0015615 0.45894 11621 12595 11744 12840
552.9 0.002052 0.46135 11662 12644 11770 12913
552.61 0.0017746 0.4644 11712 12711 11834 12972
552.33 0.0014817 0.46845 11789 12772 11944 13043
552.04 0.0015497 0.47067 11820 12860 11940 13102
551.76 0.0016172 0.47481 11904 12921 12039 13183
551.48 0.0017823 0.47779 11948 12977 12093 13263
551.19 0.001712 0.48267 12049 13086 12179 13351
550.91 0.0014098 0.48495 12085 13132 12234 13393
550.63 0.0018774 0.48766 12132 13195 12259 13470
550.34 0.0015695 0.49222 12235 13272 12373 13534
550.06 0.0021474 0.49504 12261 13339 12395 13642
549.77 0.0017113 0.49823 12378 13385 12491 13633
549.49 0.0015679 0.5008 12347 13491 12492 13759
549.21 0.0017943 0.50564 12466 13548 12617 13839
548.92 0.002204 0.50787 12531 13586 12650 13879
548.64 0.0021115 0.51127 12578 13665 12708 13961
548.35 0.0021939 0.51593 12664 13743 12810 14062
548.07 0.0020189 0.51817 12685 13816 12832 14122
547.79 0.0014654 0.52133 12758 13897 12897 14151
547.5 0.0021974 0.52505 12836 13941 12970 14248
547.22 0.0021811 0.52912 12922 14013 13059 14322
546.93 0.0022899 0.53152 12932 14087 13075 14410
546.65 0.002191 0.53515 13015 14121 13187 14465
546.36 0.001704 0.53949 13095 14254 13244 14537
546.08 0.0021274 0.54312 13154 14315 13309 14637
545.8 0.001851 0.545 13187 14347 13362 14667
545.51 0.0025727 0.55136 13335 14465 13465 14797
545.23 0.0020091 0.5525 13357 14491 13507 14799
544.94 0.0015574 0.55588 13371 14590 13557 14899
544.66 0.0021691 0.56037 13503 14658 13642 14968
544.37 0.0023001 0.56337 13524 14738 13675 15070
544.09 0.0024277 0.56659 13600 14798 13737 15126
543.8 0.0023446 0.57026 13684 14833 13849 15182
543.52 0.0029885 0.57491 13737 14956 13883 15337
543.23 0.0021573 0.57769 13809 15027 13955 15343
542.95 0.0020453 0.58234 13894 15111 14058 15435
542.66 0.0025982 0.58414 13906 15160 14058 15516
542.38 0.0028017 0.58697 13974 15205 14116 15567
542.1 0.0020587 0.59309 14094 15314 14276 15658
541.81 0.0023376 0.59564 14141 15360 14320 15723
541.53 0.0027407 0.59922 14186 15456 14348 15834
541.24 0.0023119 0.60112 14228 15505 14391 15850
540.96 0.002512 0.60609 14362 15579 14504 15918
540.67 0.002219 0.61051 14389 15691 14578 16054
540.39 0.0015491 0.61212 14423 15730 14628 16057
540.1 0.0022743 0.61589 14487 15805 14673 16169
539.82 0.0023844 0.61949 14563 15867 14748 16240
539.53 0.0026812 0.62328 14668 15924 14829 16295
539.24 0.0024716 0.62615 14692 15990 14883 16376
538.96 0.0031396 0.63132 14790 16099 14952 16507
538.67 0.0024137 0.63348 14823 16182 14982 16530
538.39 0.0028641 0.63874 14953 16234 15119 16625
538.1 0.0027932 0.64109 14974 16288 15160 16693
537.82 0.0021741 0.64448 15039 16359 15246 16738
537.53 0.0024604 0.6499 15130 16487 15320 16871
537.25 0.0027687 0.65234 15196 16513 15378 16912
536.96 0.0021166 0.65574 15236 16585 15465 16980
536.68 0.0022852 0.66008 15356 16676 15539 17038
536.39 0.0030311 0.66509 15430 16764 15618 17190
536.11 0.0024808 0.66714 15472 16819 15665 17207
535.82 0.0026853 0.67221 15575 16910 15765 17311
535.53 0.0026382 0.67433 15619 16961 15799 17348
535.25 0.0025342 0.67805 15652 17049 15862 17458
534.96 0.0028561 0.68544 15806 17183 16005 17607
534.68 0.0027763 0.68727 15850 17218 16045 17632
534.39 0.0028297 0.69149 15922 17315 16112 17727
534.11 0.00256 0.69537 15982 17411 16179 17809
533.82 0.0031402 0.70077 16132 17467 16312 17894
533.53 0.002762 0.70288 16146 17524 16353 17948
533.25 0.003109 0.70984 16275 17643 16494 18106
532.96 0.0027216 0.71385 16303 17793 16517 18221
532.68 0.0034468 0.71667 16445 17758 16634 18218
532.39 0.0034268 0.72195 16501 17910 16690 18369
532.1 0.0033393 0.72717 16594 18024 16785 18478
531.82 0.0035493 0.73277 16736 18115 16906 18563
531.53 0.0036921 0.73578 16773 18190 16943 18651
531.25 0.0028657 0.74101 16860 18271 17100 18737
530.96 0.0034615 0.74658 16952 18432 17135 18887
530.67 0.002978 0.75149 17048 18510 17269 18965
530.39 0.0037309 0.75759 17186 18612 17377 19097
530.1 0.0029337 0.7623 17241 18735 17470 19195
529.82 0.0030231 0.76666 17352 18804 17569 19259
529.53 0.0029465 0.77355 17458 18952 17695 19421
529.24 0.0032223 0.78035 17594 19094 17809 19563
528.96 0.0032248 0.78499 17709 19156 17930 19630
528.67 0.0033699 0.79078 17789 19286 18021 19784
528.38 0.0035219 0.79705 17905 19404 18144 19919
528.1 0.0034681 0.80182 18011 19502 18236 19999
527.81 0.0031214 0.80781 18084 19650 18337 20148
527.52 0.0034522 0.81398 18234 19758 18458 20253
527.24 0.0034446 0.81971 18357 19844 18598 20356
526.95 0.0028676 0.82649 18434 20023 18707 20522
526.66 0.0034875 0.83344 18593 20137 18842 20660
526.38 0.0039742 0.83708 18680 20178 18925 20736
526.09 0.0038419 0.84613 18865 20374 19091 20901
525.8 0.0036625 0.85236 18952 20533 19183 21052
525.52 0.0035098 0.85582 19035 20600 19258 21099
525.23 0.0040401 0.86554 19226 20741 19478 21311
524.94 0.0031491 0.86899 19263 20851 19538 21374
524.66 0.004007 0.87621 19432 20960 19679 21523
524.37 0.0037112 0.88212 19505 21132 19752 21670
524.08 0.0039656 0.88737 19643 21191 19889 21748
523.8 0.0041737 0.89428 19757 21339 20004 21914
523.51 0.0037557 0.89991 19863 21459 20122 22013
523.22 0.0037121 0.90627 19970 21608 20224 22154
522.94 0.0039221 0.91135 20067 21689 20334 22265
522.65 0.0039866 0.91656 20206 21782 20444 22333
522.36 0.0037401 0.92435 20355 21917 20625 22481
522.08 0.0046941 0.92839 20383 22040 20624 22650
521.79 0.0039192 0.93142 20478 22067 20746 22642
521.5 0.0042799 0.93863 20600 22223 20859 22819
521.21 0.0040773 0.9462 20735 22398 20989 22973
520.93 0.0035267 0.94489 20694 22384 20974 22940
520.64 0.0043302 0.95041 20865 22430 21113 23018
520.35 0.0042793 0.95728 20926 22607 21208 23226
520.07 0.0048273 0.96062 21035 22641 21283 23269
519.78 0.0045328 0.96298 21075 22708 21321 23310
519.49 0.0050433 0.96954 21194 22859 21408 23469
519.2 0.0045127 0.97119 21190 22886 21466 23517
518.92 0.0042042 0.97316 21248 22915 21527 23524
518.63 0.0049832 0.97549 21326 22914 21589 23569
518.34 0.0047068 0.97664 21321 22984 21574 23608
518.05 0.0041186 0.98824 21525 23222 21816 23837
517.77 0.0042408 0.98539 21508 23129 21792 23746
517.48 0.0046692 0.98862 21587 23208 21823 23811
517.19 0.00402 0.99005 21540 23293 21820 23889
516.9 0.0042685 0.9908 21623 23223 21910 23845
516.62 0.0039793 0.99306 21625 23306 21927 23920
516.33 0.0044892 0.99456 21697 23293 21978 23928
516.04 0.0048483 0.99505 21670 23341 21935 23988
515.75 0.0051028 0.99606 21704 23346 21961 24004
515.47 0.0043416 0.99682 21730 23377 21989 23978
515.18 0.0042615 0.99754 21713 23398 22000 24019
514.89 0.0053 0.99804 21767 23366 22011 24026
514.6 0.0048003 0.99741 21725 23376 21995 24023
514.31 0.0047914 0.99862 21740 23389 22030 24055
514.03 0.0042939 0.99996 21757 23478 22013 24072
513.74 0.0042195 1 21769 23438 22058 24058
513.45 0.0048938 0.99926 21802 23411 22029 24023
513.16 0.0040477 0.9996 21771 23443 22044 24034
512.87 0.0047249 0.9958 21725 23365 21946 23957
512.59 0.0045792 0.99692 21761 23349 22011 23959
512.3 0.0047555 0.99238 21648 23277 21898 23901
512.01 0.0047011 0.98992 21614 23211 21870 23836
511.72 0.0049269 0.98836 21617 23169 21842 23780
511.43 0.0046467 0.982 21447 23060 21712 23690
511.15 0.0038829 0.97975 21370 23054 21660 23648
510.86 0.0041714 0.97458 21338 22915 21584 23489
510.57 0.004223 0.97265 21284 22856 21565 23469
510.28 0.0042401 0.96615 21170 22744 21421 23328
509.99 0.004813 0.96536 21131 22758 21353 23358
509.71 0.0054444 0.95736 21044 22536 21237 23156
509.42 0.0046559 0.95781 20995 22559 21262 23191
509.13 0.0043696 0.95265 20936 22467 21162 23037
508.84 0.0049781 0.95038 20893 22394 21122 23014
508.55 0.0051168 0.94515 20755 22303 21002 22952
508.26 0.0052129 0.94293 20727 22278 20937 22897
507.97 0.004814 0.9399 20686 22189 20922 22803
507.69 0.0049406 0.93428 20525 22119 20766 22748
507.4 0.0052304 0.93326 20604 22031 20803 22641
507.11 0.0049011 0.93024 20484 22026 20702 22629
506.82 0.0049371 0.92758 20460 21936 20686 22550
506.53 0.0052285 0.92701 20422 21938 20650 22577
506.24 0.0052071 0.92348 20374 21846 20604 22486
505.96 0.0045 0.92037 20313 21810 20546 22397
505.67 0.0051553 0.9185 20260 21784 20472 22401
505.38 0.0049301 0.91723 20288 21706 20509 22314
505.09 0.0048537 0.9167 20229 21760 20438 22350
504.8 0.0056289 0.91434 20213 21676 20399 22303
504.51 0.0051979 0.91228 20159 21666 20344 22260
504.22 0.0048601 0.91173 20161 21635 20367 22223
503.93 0.0050446 0.91212 20178 21647 20363 22228
503.65 0.0051769 0.91217 20148 21647 20360 22266
503.36 0.0059063 0.91101 20131 21619 20314 22266
503.07 0.0051979 0.91071 20118 21638 20310 22239
502.78 0.0050204 0.91122 20154 21609 20367 22216
502.49 0.0052848 0.91171 20103 21671 20314 22297
502.2 0.0053331 0.91056 20163 21589 20348 22194
501.91 0.0059686 0.91112 20124 21640 20295 22280
501.62 0.0053824 0.91157 20146 21640 20335 22252
501.33 0.0051601 0.91281 20131 21679 20354 22308
501.05 0.0053993 0.91468 20212 21691 20406 22309
500.76 0.0055733 0.91537 20163 21737 20380 22391
500.47 0.0060463 0.91441 20167 21710 20350 22369
500.18 0.0054215 0.91654 20243 21720 20449 22352
499.89 0.0056824 0.91669 20240 21758 20406 22371
499.6 0.0053401 0.91667 20187 21793 20384 22410
499.31 0.0048258 0.91725 20224 21769 20451 22376
499.02 0.0052536 0.91778 20220 21810 20414 22417
498.73 0.0057539 0.9175 20221 21799 20395 22425
498.44 0.00544 0.91803 20251 21801 20426 22403
498.15 0.0051667 0.9171 20224 21773 20428 22383
497.86 0.0054858 0.91771 20257 21772 20440 22387
497.57 0.0059279 0.916 20245 21712 20416 22348
497.29 0.0048591 0.91438 20201 21693 20413 22287
497 0.0055825 0.91188 20132 21665 20314 22286
496.71 0.0055561 0.9124 20185 21639 20362 22253
496.42 0.0053713 0.90712 20095 21548 20253 22128
496.13 0.005523 0.90349 20012 21485 20167 22074
495.84 0.0053436 0.90091 19962 21397 20161 22016
495.55 0.0054543 0.89464 19905 21258 20049 21831
495.26 0.0052393 0.89098 19783 21223 19949 21801
494.97 0.0051807 0.88541 19672 21087 19868 21691
494.68 0.0051648 0.87798 19585 20905 19759 21485
494.39 0.004626 0.86939 19398 20748 19599 21313
494.1 0.0048124 0.86122 19243 20620 19399 21154
493.81 0.0044956 0.85489 19120 20474 19309 21016
493.52 0.0045516 0.84321 18971 20188 19133 20708
493.23 0.0044895 0.83239 18748 19982 18917 20504
492.94 0.0046254 0.82086 18537 19764 18677 20267
492.65 0.0047609 0.81113 18386 19522 18531 20041
492.36 0.003971 0.79707 18105 19259 18272 19738
492.07 0.0042236 0.78417 17851 19016 17998 19495
491.78 0.0034004 0.76892 17568 18696 17752 19147
491.49 0.0037716 0.75341 17306 18361 17462 18814
491.2 0.0033635 0.73846 17007 18081 17170 18509
490.91 0.0034611 0.72147 16710 17702 16878 18142
490.62 0.003491 0.70738 16460 17430 16595 17839
490.33 0.0037423 0.68811 16082 17033 16225 17471
490.04 0.0033966 0.6721 15781 16718 15925 17129
489.75 0.0035442 0.65186 15442 16298 15543 16679
489.46 0.0027712 0.63504 15131 15953 15258 16298
489.17 0.0023402 0.61715 14791 15600 14925 15918
488.88 0.0023653 0.59701 14411 15177 14556 15507
488.59 0.0027642 0.57908 14092 14835 14177 15138
488.3 0.0019375 0.55872 13702 14437 13808 14695
488.01 0.0024741 0.54044 13378 14038 13467 14321
487.72 0.0018297 0.52161 12992 13685 13105 13942
487.43 0.0019407 0.50286 12680 13269 12781 13522
487.14 0.0019998 0.48298 12296 12887 12379 13127
486.85 0.001927 0.46473 11965 12496 12056 12738
486.56 0.0017511 0.44703 11631 12159 11704 12369
486.27 0.0017412 0.42761 11253 11766 11334 11984
485.98 0.0018169 0.41071 10951 11413 11020 11625
485.69 0.0018551 0.39286 10618 11056 10674 11258
485.4 0.0013592 0.37596 10283 10721 10365 10910
485.11 0.00097558 0.35963 9972 10398 10061 10563
484.82 0.0012307 0.34352 9683.7 10056 9759.1 10229
484.53 0.000619 0.32808 9386.4 9774.5 9458.3 9895
484.24 0.00083658 0.31248 9101.6 9454 9157.5 9575.6
483.95 0.00072779 0.29812 8816.4 9172 8879.3 9292.1
483.66 0.00098958 0.28394 8564.9 8871.8 8611.9 8996.5
483.37 0.00085185 0.27004 8293.4 8606.2 8336.9 8716.6
483.08 0.0010876 0.2573 8065.4 8331.8 8101.1 8453
482.79 0.0003604 0.24431 7807.8 8085.2 7866.1 8171.9
482.5 0.00033209 0.23239 7577.3 7857.5 7626.3 7932.6
482.21 0.00022235 0.22081 7349.7 7623.4 7409.6 7700.8
481.92 0.00086902 0.20969 7152.6 7387.7 7183.1 7486.5
481.63 0.00055761 0.19916 6953.6 7176.3 6992.9 7259.5
481.34 0.00061105 0.18877 6763.7 6974.6 6784.3 7043.2
481.05 0.00044851 0.1793 6581.8 6780.2 6612.7 6846.4
480.76 0.00055602 0.17037 6411.6 6597 6441 6670.1
480.46 0.00025924 0.16071 6218.5 6411.4 6258.7 6472
480.17 0.00026847 0.15302 6075.3 6253.9 6113.6 6313.2
479.88 0.00019435 0.14458 5910.3 6094.5 5944.2 6143.8
479.59 0.00014632 0.13742 5782.4 5945.3 5813.8 5988.2
479.3 0.0003604 0.12991 5645.9 5793 5662.6 5838
479.01 0.00037757 0.12333 5518.8 5660.6 5535.7 5707.1
478.72 0.00024557 0.11654 5390.3 5525.5 5409.2 5563.7
478.43 6.9026e-05 0.11073 5272.1 5416.8 5296.4 5446.5
478.14 0.0003992 0.10459 5169.1 5279.5 5179.6 5321.5
477.85 0.00038807 0.09926 5060.1 5175.9 5074.2 5220.6
477.56 0.00030568 0.094047 4967.4 5067.6 4980.8 5105.1
477.27 7.4751e-05 0.089421 4869.1 4986.1 4889.7 5012.5
476.98 0.00028405 0.085131 4792.3 4897 4802 4929
476.68 8.2704e-05 0.080714 4709.5 4809.2 4724.1 4830.3
476.39 0.00015014 0.07689 4639.2 4738.8 4641.5 4752.9
476.1 0.00025352 0.072775 4559.2 4642.2 4572.4 4675.3
475.81 -9.2246e-06 0.069003 4485.4 4576 4500.7 4590.6
475.52 0.0001161 0.064992 4415.2 4493.9 4420.2 4508.1
475.23 0.00019276 0.06125 4344.5 4413.2 4350.9 4434.8
474.94 7.3161e-05 0.05788 4272.8 4348.2 4288.1 4369.3
474.65 9.8926e-05 0.054304 4214.1 4272 4222.8 4288.5
474.36 7.5069e-05 0.051243 4152.9 4215.6 4159.8 4228.4
474.07 9.2882e-05 0.048171 4094.8 4148.6 4105.5 4166.5
473.78 0.00012437 0.045572 4044.5 4101.3 4049.3 4115.9
473.48 0.00011197 0.042999 3999.5 4045.1 4004.9 4059.3
473.19 5.8847e-05 0.040587 3949.3 4001.8 3955.6 4012.7
472.9 9.8926e-05 0.038504 3910.5 3960.1 3913.8 3971.2
472.61 6.171e-05 0.036522 3874.4 3918.3 3879.2 3928
472.32 0.00017177 0.03445 3835.3 3873.7 3838.1 3890
472.03 5.1531e-05 0.032798 3801.2 3844.6 3806.9 3854.4
471.74 0.00014187 0.030842 3766.3 3802.8 3768.3 3815.9
471.45 -2.0676e-05 0.029033 3727.9 3770.1 3736.4 3776.9
471.15 5.6302e-05 0.02737 3703.1 3732.9 3705.2 3739.4
470.86 -1.336e-05 0.025763 3665.6 3704.5 3673.2 3711
470.57 5.5666e-05 0.024312 3643.4 3675.5 3642.3 3678.9
470.28 4.994e-05 0.022974 3617.6 3646 3619.6 3651.9
469.99 2.2584e-05 0.021674 3590.4 3621.6 3594 3627
469.7 0.00013837 0.020559 3571 3597.1 3570 3607.1
469.41 -1.6223e-05 0.019541 3549.6 3577.9 3555.4 3582.4
469.12 -1.2724e-06 0.018491 3528.8 3558.1 3533.3 3562.5
468.82 5.1849e-05 0.017624 3515 3538.9 3516.3 3544.3
468.53 1.6541e-05 0.016733 3496.6 3525.1 3496.6 3526.3
468.24 2.4493e-05 0.015968 3481.3 3506.4 3484.8 3511.8
467.95 0.00010306 0.015309 3470.7 3492.5 3469.7 3499.7
467.66 0.00011738 0.014729 3461 3478.4 3460.6 3487.2
467.37 2.6083e-05 0.014006 3447.8 3466.7 3447.4 3468.4
467.08 5.8529e-05 0.013282 3432.7 3451 3433.4 3456.3
466.78 8.7475e-05 0.012546 3420.4 3436.4 3417.9 3440.8
466.49 -1.9085e-05 0.011744 3403.5 3420.9 3406.1 3422
466.2 1.7495e-05 0.010938 3388.4 3403.9 3389.9 3406.8
465.91 -9.8608e-06 0.01025 3375.9 3387.9 3380 3391.2
465.62 1.3996e-05 0.0096359 3365 3375 3367.8 3378.9
465.33 -1.6541e-05 0.009036 3352.2 3365.1 3355.4 3367
465.03 5.2167e-05 0.0086002 3347 3353.8 3346.8 3357.8
464.74 2.8628e-06 0.0081647 3335.6 3346.9 3338.5 3350.1
464.45 -9.5427e-06 0.0078673 3328.4 3342.3 3332 3345.1
464.16 7.2207e-05 0.0075661 3325.8 3335 3324.2 3339
463.87 -7.6342e-06 0.0073107 3320.3 3331.8 3320.5 3331.4
463.58 4.0397e-05 0.0070705 3316.1 3326.4 3314.6 3328
463.28 1.3996e-05 0.0067489 3310.6 3319.2 3310.1 3319.9
462.99 8.9065e-06 0.0063749 3303.6 3312 3302.9 3312
462.7 1.1451e-05 0.0059073 3294.4 3301.9 3294.5 3302.8
462.41 4.1352e-06 0.0056009 3288.3 3296.6 3288.1 3296.7
462.12 1.3996e-05 0.0052208 3282 3287.3 3282.1 3288.5
461.83 -4.7077e-05 0.0049587 3275.9 3282.5 3279 3281.8
461.53 -2.4175e-05 0.00464 3269.2 3276.3 3271.7 3276.9
461.24 1.336e-05 0.0043346 3264.2 3269.8 3264.7 3271.4
460.95 -1.0815e-05 0.0041692 3259.4 3267.1 3261.9 3268.7
460.66 -1.9404e-05 0.0039634 3256.7 3263.6 3257.6 3263
460.37 -2.2903e-05 0.0037595 3253.2 3259.6 3253.8 3258.4
460.07 7.6342e-06 0.0036488 3250.2 3256.6 3251.2 3258.1
459.78 2.163e-05 0.0034796 3247.8 3251.4 3249.2 3254.5
459.49 -1.9404e-05 0.0032865 3243.1 3250.3 3244.4 3250
459.2 6.0437e-06 0.0032458 3244 3247.9 3244.1 3248.5
458.91 -1.7358e-17 0.0030724 3240 3244.6 3240.9 3245.4
458.62 2.2266e-05 0.0029675 3237.7 3242.2 3238.2 3244.5
458.32 4.9622e-05 0.0028332 3236.1 3239 3235.1 3241.9
458.03 2.7674e-05 0.0027687 3235.3 3238.5 3233.9 3239.3
457.74 -2.1312e-05 0.0026764 3232.8 3238.1 3232.6 3236.3
457.45 -4.167e-05 0.0026052 3230.6 3236.3 3232.4 3234.9
457.16 -1.9404e-05 0.0025377 3230.2 3234.7 3230.5 3233.5
456.86 -8.2704e-06 0.0024744 3228 3233.9 3228.4 3233.6
456.57 4.1352e-06 0.0024073 3228 3232 3227.1 3231.4
456.28 -9.5427e-07 0.0023564 3227.1 3229.3 3228 3230.2
455.99 3.5626e-05 0.0022785 3225.6 3228.4 3224.4 3230.1
455.69 -6.6799e-06 0.0022998 3225.6 3229.1 3226.3 3229.3
455.4 8.2704e-06 0.0023007 3225.2 3229.9 3224.9 3230.3
455.11 -8.2704e-06 0.0023446 3226.4 3230.8 3226.3 3230.1
454.82 -1.9722e-05 0.0023688 3226.9 3231.1 3227.4 3230.1
454.53 -1.0497e-05 0.0023634 3227.2 3231.1 3226.9 3230
454.23 -1.7813e-05 0.0024013 3225.6 3232 3227.7 3232.8
453.94 -4.2942e-05 0.0023819 3226.2 3232.7 3227.3 3230.4
453.65 1.3042e-05 0.0023469 3226.2 3230.2 3226.2 3231.2
453.36 -2.8946e-05 0.0022629 3224.8 3229.6 3225.2 3227.7
453.07 -1.5905e-06 0.0022114 3223.4 3228.1 3223.6 3228.2
452.77 -1.5905e-06 0.0021859 3223.2 3226.8 3223.9 3227.4
452.48 -1.9085e-05 0.0021767 3222.7 3226.8 3224.2 3226.8
452.19 -1.2406e-05 0.0021891 3222 3227.9 3223.3 3228.2
451.9 -1.1133e-05 0.0021776 3222.7 3227.4 3223.4 3227.2
451.6 -3.5626e-05 0.0022168 3223.3 3228.5 3224.7 3227.1
451.31 -4.4851e-05 0.0022425 3223.8 3229.8 3224.8 3227.2
451.02 6.0437e-06 0.0022705 3223.8 3229.3 3224.4 3230.3
450.73 -2.0358e-05 0.0023198 3225.7 3230.5 3226.2 3229.4
450.43 -2.3857e-05 0.0024035 3226.3 3232.5 3227.6 3231.9
450.14 2.0676e-05 0.0025008 3229.3 3235.3 3226.8 3234.5
449.85 4.7714e-06 0.0025574 3229.1 3234.6 3230.4 3236.3
449.56 -3.5944e-05 0.0027235 3230.2 3239.5 3233.7 3240.2
449.26 -3.5626e-05 0.0028561 3232.9 3243.4 3234.9 3242.7
448.97 -4.4533e-05 0.0030661 3236.9 3247.5 3239.5 3246.5
448.68 -3.499e-06 0.0034468 3245.6 3256.4 3243.9 3254.4
448.39 -6.4572e-05 0.0037986 3250.2 3264.1 3252.4 3261.3
448.09 -2.2266e-05 0.0044205 3261.8 3278.6 3260.7 3275.8
447.8 -5.4712e-05 0.0052666 3275.1 3297.8 3276 3294.5
447.51 -7.6978e-05 0.0064098 3294 3322.6 3297.1 3319.6
447.22 -9.3837e-05 0.0081864 3323.7 3366 3324.1 3359.1
446.92 -8.1749e-05 0.012058 3373.3 3468.4 3373.4 3462.1
446.63 -0.00061996 0.027454 3591.2 3850.2 3617.7 3828
446.34 -0.0015071 0.051659 4023.4 4341.9 4112.1 4312.1
446.05 -0.0026796 0.073046 4431.6 4768.8 4571.7 4698.3
445.75 -0.0032124 0.089821 4751.1 5083.5 4937.2 5017.1
445.46 -0.0039217 0.10104 4994.3 5260.4 5228.9 5186.8
445.17 -0.0037614 0.10305 5109.4 5213.4 5348.5 5156.9
444.88 -0.0034526 0.09262 4983.9 4944.1 5196 4884.8
444.58 -0.0027731 0.073935 4647.2 4556.8 4822.3 4514
444.29 -0.0020854 0.057523 4318.4 4256.2 4450.9 4224.8
444 -0.0013862 0.044879 4063.8 4036.1 4146.7 4010.1
443.71 -0.0010656 0.034596 3861.1 3842.7 3923.4 3821.2
443.41 -0.00080636 0.026094 3691.7 3683.2 3738.6 3666.8
443.12 -0.00052135 0.018708 3550.4 3537.2 3583.2 3529
442.83 -0.00026211 0.012585 3437.7 3416.5 3453.1 3411.2
442.54 -0.00010211 0.0083982 3354.3 3338.6 3360.1 3336.5
442.24 -9.1292e-05 0.0061811 3302 3303.7 3307.5 3302
441.95 -9.5427e-07 0.0050392 3279.8 3282.8 3280 3282.9
441.66 -3.3718e-05 0.0044415 3266.3 3271.5 3269.1 3271.7
441.36 -2.2266e-05 0.0040178 3256.2 3263.9 3259.6 3265.6
441.07 -6.6799e-06 0.0036695 3250.8 3257.4 3251.8 3257.8
440.78 9.2246e-06 0.0034526 3247.5 3251.9 3248.1 3253.2
440.49 6.3618e-06 0.0033167 3244.3 3251 3243.8 3251
440.19 1.2724e-05 0.0032092 3241.3 3247.1 3243.2 3250
439.9 -2.8628e-06 0.0031338 3240 3247.3 3240.7 3247.7
439.61 1.5268e-05 0.0030514 3238.6 3246.3 3237.8 3246.6
439.31 1.7358e-17 0.003005 3238.5 3245.6 3237.2 3244.3
439.02 -4.2624e-05 0.0029891 3235.9 3246.3 3237.5 3244.6
438.73 3.499e-06 0.0029118 3236 3242.9 3236.1 3243.3
438.44 6.3618e-05 0.0028701 3236.5 3241.5 3233.5 3243.5
438.14 6.9026e-05 0.0028762 3235.9 3241.5 3233.5 3244.6
437.85 4.0079e-05 0.0028301 3234.3 3242.3 3232 3243.2
437.56 3.0219e-05 0.0028514 3235.2 3242.2 3233.3 3242.7
437.26 1.2406e-05 0.0028361 3234.8 3243.1 3232.5 3241.8
436.97 1.4632e-05 0.0028262 3233.8 3242 3233.2 3242.6
436.68 3.4354e-05 0.0027836 3232.9 3241.1 3231.7 3242.6
436.39 1.9085e-05 0.0027772 3233.6 3240.9 3232.3 3241
436.09 8.9065e-06 0.0027448 3233.3 3240.7 3231.6 3239.7
435.8 4.2624e-05 0.0026895 3231.7 3238 3230.7 3240.3
435.51 4.2306e-05 0.002658 3231.3 3236.8 3230.7 3239.5
435.21 1.1769e-05 0.0026344 3229.9 3238.8 3229 3238.8
434.92 3.8489e-05 0.0025676 3230.4 3236.1 3228 3236.7
434.63 5.6302e-05 0.0025396 3229.2 3235.6 3226.8 3237.6
434.33 6.4254e-05 0.0025132 3228.6 3235.3 3225.6 3237.5
434.04 6.171e-05 0.0025126 3229 3235 3226 3236.9
433.75 5.2485e-05 0.0024875 3228.3 3233.9 3226.5 3236.3
433.46 1.8449e-05 0.0024197 3226.9 3234 3225.1 3233.6
433.16 4.5487e-05 0.0023691 3225.2 3230.3 3225.7 3234.4
432.87 4.6441e-05 0.0023326 3224.3 3231.8 3222.8 3233.9
432.58 3.2127e-05 0.0022731 3223.8 3230.7 3222 3231.5
432.28 2.8628e-05 0.0022607 3222.3 3229.4 3223.1 3232.3
431.99 4.0079e-05 0.0022174 3222.9 3229.3 3221 3230.5
431.7 8.2704e-06 0.0021894 3222 3228.6 3221.8 3229.1
431.4 4.4215e-05 0.0021484 3221.6 3227.3 3220.1 3229.3
431.11 4.0397e-05 0.0020549 3219.8 3225.3 3218.6 3227.3
430.82 7.4115e-05 0.0020472 3221.1 3224.4 3217.8 3227
430.52 4.6759e-05 0.0019391 3217.6 3222.1 3216.9 3225.2
430.23 6.1391e-05 0.0019213 3218.8 3222.3 3215.5 3223.8
429.94 5.0258e-05 0.0018656 3215.7 3220.4 3215.7 3224.2
429.65 2.5447e-05 0.0018204 3214.7 3220.1 3215.2 3222.6
429.35 5.0258e-05 0.0017708 3215.4 3219 3213.3 3220.9
429.06 3.4036e-05 0.0017406 3214.1 3219.3 3212.5 3220.4
428.77 7.6024e-05 0.0016732 3214.3 3217.1 3210.4 3219.2
428.47 4.5487e-05 0.0016165 3212.4 3215.8 3210.7 3217.7
428.18 4.6759e-05 0.0015714 3210.3 3214.9 3209.7 3217.9
427.89 2.3539e-05 0.0015386 3209.2 3214.5 3209.7 3216.9
427.59 2.5129e-05 0.0014925 3210.4 3213.5 3208.9 3213.9
427.3 4.6123e-05 0.0014047 3208.7 3211.7 3206.4 3213
427.01 5.2485e-05 0.0013754 3208 3210.9 3205.8 3212.8
426.71 5.2167e-05 0.0013503 3207.8 3210.3 3205.4 3212
426.42 1.9722e-05 0.0012988 3205.8 3209.1 3205.9 3210.8
426.13 2.3221e-05 0.0012202 3204.9 3207.5 3204.2 3208.6
425.83 4.2942e-05 0.0011928 3203.8 3207 3202.9 3209.4
425.54 1.9085e-06 0.0011467 3202.5 3206.5 3203.2 3207.3
425.25 2.3857e-05 0.0010561 3201.4 3204.8 3200.5 3205.7
424.95 4.1988e-05 0.0010227 3200.7 3203.4 3199.9 3205.8
424.66 2.2584e-05 0.00099626 3201 3202.8 3200.2 3203.7
424.37 6.6799e-06 0.00095045 3200 3202.1 3199.7 3202.3
424.07 2.1312e-05 0.00092119 3198.9 3201.3 3198.8 3202.8
423.78 2.0358e-05 0.00084898 3198.1 3199.9 3197.4 3200.8
423.49 -3.1809e-06 0.00080954 3196.2 3200.3 3196.3 3200.2
423.19 2.8946e-05 0.00076342 3196 3197.4 3196.1 3199.8
422.9 2.9264e-05 0.00073702 3196.7 3197.7 3194.8 3198.1
422.61 3.3399e-05 0.00070552 3195.5 3196.9 3194.3 3198.2
422.31 1.9085e-05 0.00065495 3195 3196.1 3193.6 3196.2
422.02 2.3221e-05 0.00063745 3194.1 3194.7 3194.2 3196.6
421.73 -6.6799e-06 0.00060183 3193.4 3195.7 3192.9 3194.7
421.43 6.3618e-06 0.00057733 3192.9 3194.2 3193 3194.7
421.14 1.2724e-05 0.00054553 3192.6 3193.3 3192.3 3194
420.85 1.9722e-05 0.00051881 3192.2 3193.2 3191.1 3193.6
420.55 3.2127e-05 0.00047014 3190.7 3191.4 3190.5 3193.7
420.26 1.2087e-05 0.00046091 3190.3 3192.2 3190.1 3193
419.97 3.8171e-06 0.0004291 3189.8 3191.3 3190.1 3191.9
419.67 2.4493e-05 0.00038044 3189.3 3190.9 3187.8 3191.3
419.38 6.6799e-06 0.00037026 3188.5 3190.2 3188.8 3191
419.09 3.658e-05 0.0003728 3189.4 3190.5 3187.4 3191.4
418.79 -3.499e-06 0.00031555 3187.9 3188.9 3188.3 3189.1
418.5 1.2406e-05 0.00032064 3188.3 3188.9 3187.9 3189.5
418.2 8.9065e-06 0.00028087 3187.6 3188 3187.4 3188.6
417.91 3.1809e-06 0.00025543 3186.4 3188 3186.6 3188.5
417.62 3.0219e-05 0.00023984 3187.3 3187.1 3185.9 3188
417.32 -6.0437e-06 0.00024811 3187 3187.4 3187.3 3187.2
417.03 3.499e-06 0.00019022 3185.7 3186.6 3185.4 3186.7
416.74 9.5427e-07 0.00018449 3185.2 3186.1 3185.9 3186.8
416.44 1.0497e-05 0.0001705 3185.8 3186.4 3184.7 3186
416.15 4.7714e-06 0.0001864 3185.5 3185.8 3186.1 3186.7
415.86 1.0179e-05 0.00012883 3184.5 3185.2 3184.2 3185.7
415.56 1.1572e-17 0.00014409 3184 3185.7 3184.7 3186.4
415.27 -1.8767e-05 0.00014441 3184.4 3186.4 3184.7 3185.3
414.98 6.0437e-06 0.00011388 3184.3 3184.8 3184.1 3185.1
414.68 1.495e-05 0.00010815 3184.2 3185.2 3183.1 3185.4
414.39 1.2724e-06 0.00011165 3185 3185.2 3183.9 3184.2
414.1 6.998e-06 6.9662e-05 3183.1 3183.8 3183.3 3184.6
413.8 2.5447e-06 6.33e-05 3183.2 3183.3 3183.8 3184.1
413.51 1.1769e-05 5.5984e-05 3183.3 3184 3182.5 3184
413.21 -1.0179e-05 4.994e-05 3183.1 3183.5 3183.6 3183.2
412.92 6.3618e-07 3.4036e-05 3183 3183.9 3182.1 3183.1
412.63 1.3678e-05 3.2445e-05 3183.6 3183 3182.4 3182.9
412.33 -5.4075e-06 1.4632e-05 3181.8 3182.9 3182.6 3183.3
412.04 3.1809e-07 0 3182.2 3182.5 3182.2 3182.5
