# Supplementary material for: Theoretical and experimental analysis of circularly polarized luminescence spectrophotometers for artifact-free measurements using a single CCD camera
Source: Nat Commun. 2023 Feb 24;14:1065. doi: 10.1038/s41467-023-36782-9 (PMC9958114; doi:10.1038/s41467-023-36782-9)
Supplement: Supplementary file 3 — Source Data [file 41467_2023_36782_MOESM3_ESM.zip › LesDataPubli/Camphorquinone/TiltCamera/S_Tilt_m4_0.cpl]

# lambda CPL Fluo Track1(+) Track2(+) Track1(-) Track2(-)
# tint= 0.7, HSS= 2, Gain= 0
# les lignes 95 115 135 155
# Nacc= 40
#  max somme 4 fluo : 45484.20000000001
698.32 -3.5727e-05 0.0044757 3227.3 3234.4 3227.6 3233.1
698.06 -7.1453e-05 0.0044675 3226.8 3235.4 3227.3 3232.7
697.8 1.9787e-05 0.0045565 3228.2 3234.6 3228 3235.4
697.55 3.5177e-05 0.0046412 3229.7 3235.8 3228.5 3236.2
697.29 1.9787e-05 0.0046807 3230.1 3235.7 3229.8 3236.3
697.04 -2.2535e-05 0.0047132 3231 3235.7 3231.5 3235.1
696.78 -9.234e-05 0.0047676 3228.8 3239.7 3230.4 3237
696.53 4.8368e-05 0.0048819 3232.2 3237.7 3231.7 3239.4
696.27 -2.0886e-05 0.0049072 3232.4 3239.4 3232.2 3238.2
696.02 -5.4964e-06 0.0050061 3232.9 3240.4 3233.1 3240.3
695.76 0.00012587 0.0050309 3235.2 3238.6 3232.5 3241.5
695.51 -1.3191e-05 0.0049809 3233.6 3239.8 3233.2 3238.8
695.25 2.0886e-05 0.0050644 3233.8 3240.3 3233.9 3241.3
694.99 1.484e-05 0.0051364 3235.7 3242.1 3233.8 3241
694.74 -5.4964e-07 0.0051738 3236.1 3242.9 3234.3 3241
694.48 5.9361e-05 0.0052952 3238 3244.8 3233.7 3243.3
694.23 -2.6932e-05 0.0053563 3235.9 3245.5 3236.4 3244.8
693.97 3.9025e-05 0.0053738 3238.3 3244.3 3236.5 3244.3
693.71 -1.3191e-05 0.0053678 3236.2 3244.7 3237.2 3245.1
693.46 5.4964e-05 0.005414 3238.8 3245.1 3236.3 3245
693.2 1.0993e-06 0.0055305 3239.2 3246.6 3238.6 3246
692.94 4.562e-05 0.005608 3239.6 3246.7 3239.2 3248.4
692.69 2.7482e-05 0.005569 3239.7 3247.2 3238.3 3247.1
692.43 -4.9468e-06 0.0057366 3240.4 3249.1 3241 3249.4
692.17 -1.0993e-06 0.0057207 3242.4 3248.4 3241.2 3247.1
691.92 1.484e-05 0.0058454 3243 3249.6 3242.4 3249.8
691.66 -9.3439e-06 0.0058048 3241.8 3249.5 3242.3 3249.4
691.4 2.5284e-05 0.005957 3244.1 3252.4 3241.9 3251.4
691.15 2.0337e-05 0.0059675 3244.1 3251.3 3243.5 3251.6
690.89 -2.1436e-05 0.0060158 3243 3253.2 3243.5 3252.9
690.63 8.2446e-06 0.0060378 3245 3253.6 3243 3252
690.38 -6.0461e-06 0.0061302 3245.9 3253.5 3245.5 3252.9
690.12 -1.6489e-06 0.0062203 3247.2 3254.8 3246.2 3253.7
689.86 7.695e-06 0.0062274 3247.3 3254.6 3246.4 3254
689.6 1.0443e-05 0.006306 3246 3255.8 3246.8 3257.1
689.35 4.1223e-05 0.0063852 3248.7 3255.2 3248.5 3256.9
689.09 -6.5957e-06 0.0064121 3248.5 3256.8 3248.6 3256.6
688.83 2.9131e-05 0.0064775 3249.9 3256.8 3249.4 3257.5
688.57 8.2446e-06 0.0064797 3248 3257.1 3249.5 3259
688.32 1.7039e-05 0.006527 3251 3257.7 3249.8 3257.2
688.06 2.2535e-05 0.0066303 3250.4 3258.2 3251.6 3260.3
687.8 1.0443e-05 0.0067183 3251.5 3261 3251.1 3261.1
687.54 -5.6613e-05 0.0068403 3252.6 3263.4 3252.9 3261.2
687.29 -1.2642e-05 0.0068403 3254.3 3262 3253.3 3260.4
687.03 8.2446e-05 0.0068584 3253.9 3260 3253.6 3263.4
686.77 -6.8156e-05 0.0069607 3254.7 3264.4 3255 3261.6
686.51 9.8935e-06 0.0069706 3256.2 3262.8 3254.9 3262.1
686.25 -3.4627e-05 0.0070261 3255.9 3264 3256.1 3262.5
685.99 3.5177e-05 0.0070585 3255.8 3263.8 3255.4 3265
685.74 6.4858e-05 0.0071904 3257.2 3265.6 3255.9 3267.3
685.48 4.617e-05 0.0072014 3257.3 3265.1 3257.1 3267
685.22 2.6383e-05 0.007308 3259 3267.5 3257.5 3267.2
684.96 -6.0461e-06 0.0073602 3260 3269.8 3257.2 3266.7
684.7 1.0993e-06 0.0074257 3261.1 3269.7 3258.6 3267.3
684.44 6.2109e-05 0.0074735 3260.4 3268.7 3259.3 3270.5
684.18 5.4964e-06 0.0075576 3260.5 3269.9 3261.4 3271
683.93 -5.3315e-05 0.0076318 3261.3 3271.6 3262.7 3270.5
683.67 -3.7925e-05 0.0077824 3262.6 3273.1 3264.2 3273
683.41 -8.7943e-06 0.007806 3263.2 3273.1 3264.1 3273.6
683.15 5.1666e-05 0.0078346 3266.5 3272.5 3264 3272.4
682.89 1.7589e-05 0.0079368 3266.9 3274.7 3264.9 3273.5
682.63 -4.5071e-05 0.0079786 3265.1 3275.6 3266.3 3274.8
682.37 -6.0461e-06 0.0080198 3266.9 3276.6 3265.4 3274.8
682.11 -3.8475e-06 0.0081308 3267.2 3277.5 3267 3277.1
681.85 6.5957e-05 0.0082446 3270.9 3278 3267.5 3277.6
681.59 6.0461e-05 0.0082886 3270.8 3278 3268.6 3278.6
681.33 9.8935e-06 0.0083886 3271.3 3280.8 3269.2 3279.1
681.07 -6.101e-05 0.0083881 3270.6 3279.7 3271.9 3278.3
680.82 6.5407e-05 0.0085673 3273.8 3282 3270.8 3282
680.56 5.3315e-05 0.0086607 3273.5 3283.4 3271.8 3284.1
680.3 7.0904e-05 0.0086123 3273.6 3281.7 3272 3283.3
680.04 5.8812e-05 0.008808 3276.1 3283.9 3274.6 3285.1
679.78 1.9787e-05 0.0088866 3275.3 3284.4 3276.7 3286.7
679.52 -0.00010003 0.0088998 3276 3288.1 3276.1 3283.6
679.26 1.7039e-05 0.0089465 3277.1 3286.5 3276 3286.2
679 -4.3971e-05 0.0091317 3278.2 3289.5 3278.6 3288
678.74 0.00010003 0.0091043 3280.1 3287.5 3276.7 3288.7
678.48 4.2322e-05 0.0092356 3282.3 3288.9 3279.7 3288.2
678.22 1.594e-05 0.0092719 3280.6 3289.2 3280.8 3290.1
677.96 0.00011158 0.0093467 3283 3290.7 3278.8 3291.6
677.69 2.4184e-05 0.0094505 3283.5 3292.7 3281.1 3291.4
677.43 5.3315e-05 0.0096182 3286.5 3294.5 3282.5 3293
677.17 2.4734e-05 0.0096325 3284.6 3295.7 3282.3 3294.5
676.91 7.3652e-05 0.0097671 3286.8 3295.7 3284.2 3296.5
676.65 -3.5727e-05 0.0098622 3286.6 3297.8 3286.8 3296.3
676.39 2.5284e-05 0.009899 3287.6 3297 3287.1 3297.6
676.13 2.7482e-05 0.009932 3288.9 3298.4 3286.4 3297.1
675.87 8.1347e-05 0.010107 3290.7 3299 3288.5 3300.5
675.61 8.1347e-05 0.010215 3292.2 3301.7 3288.2 3301.4
675.35 2.6932e-05 0.01027 3292.8 3300.7 3291.7 3300.8
675.09 8.2446e-06 0.010339 3292 3302.6 3291.8 3302.8
674.83 7.695e-06 0.010505 3295 3305.7 3292.5 3303.6
674.57 -1.7589e-05 0.010482 3292.9 3305.3 3292.9 3304.5
674.3 -1.7039e-05 0.01066 3296 3308 3294.3 3305.5
674.04 6.4858e-05 0.010719 3298.1 3306.5 3295.2 3306.7
673.78 5.7163e-05 0.010927 3299.1 3308.6 3298.1 3310.2
673.52 -1.2642e-05 0.010926 3298 3311.1 3297.1 3309.7
673.26 -5.7163e-05 0.010976 3298.6 3312.3 3298.1 3309.2
673 4.3422e-05 0.011193 3301.8 3313 3300.1 3313.3
672.74 4.9468e-05 0.011195 3303.1 3312.2 3300.8 3312.1
672.47 8.7943e-06 0.011279 3303.1 3315.2 3300.6 3313.1
672.21 3.2978e-06 0.011397 3302.5 3315.4 3303.2 3316.2
671.95 -2.7482e-06 0.011489 3305.1 3316.7 3304.1 3315.5
671.69 0.00011982 0.011718 3309.3 3317.9 3305.3 3319.4
671.43 -9.7836e-05 0.011794 3307.6 3321.7 3308.2 3317.8
671.16 -3.133e-05 0.011894 3309.6 3323.3 3307.3 3319.7
670.9 -1.7039e-05 0.011952 3309.2 3322.1 3309.6 3321.7
670.64 3.8475e-06 0.012108 3311.7 3323 3311.7 3323.3
670.38 0.00014456 0.012037 3313.9 3320.2 3309.7 3322.6
670.12 2.6932e-05 0.012285 3313.5 3326.1 3312.2 3326
669.85 1.1542e-05 0.012429 3314.7 3326.6 3315.3 3327.7
669.59 -9.5638e-05 0.012527 3313.5 3329.9 3316.7 3328.7
669.33 5.0567e-05 0.012632 3317.4 3329.6 3316 3330.5
669.07 5.4964e-06 0.012826 3319.1 3333.5 3317.5 3332.3
668.8 -2.6383e-05 0.01293 3321 3333.6 3320.6 3332
668.54 1.594e-05 0.012968 3320.8 3334 3320.1 3334
668.28 2.6383e-05 0.013097 3321.1 3335.7 3321.1 3336.9
668.02 -2.0337e-05 0.013177 3325.1 3335.3 3324.2 3333.6
667.75 2.3085e-05 0.013374 3325.8 3337.5 3325.6 3338.4
667.49 -2.4184e-05 0.01352 3325.4 3340.1 3327.4 3341
667.23 4.2322e-05 0.013635 3328.1 3340.9 3327.7 3342.4
666.96 3.023e-05 0.013721 3329 3343.6 3327.2 3343.2
666.7 6.156e-05 0.013854 3330.5 3344.7 3328.4 3345.4
666.44 4.9468e-06 0.013886 3329.2 3344.3 3330.9 3346.2
666.17 0.00011762 0.014076 3335.1 3346.8 3330.1 3347.2
665.91 -4.672e-05 0.014281 3335.3 3350.6 3334.7 3347.9
665.65 9.5638e-05 0.014327 3336.9 3350.3 3332.8 3350.6
665.38 -1.2642e-05 0.01445 3336.9 3352.9 3335.5 3350.9
665.12 8.4645e-05 0.014684 3341.1 3351.3 3340.2 3354.2
664.86 -1.0993e-06 0.014678 3340.8 3353.4 3339.9 3352.4
664.59 8.9042e-05 0.014843 3342.3 3355.3 3339.7 3356.8
664.33 1.6489e-06 0.014988 3343 3357.7 3342.6 3357.4
664.07 6.8705e-05 0.015193 3345.2 3360.1 3343.3 3361.4
663.8 0.00018358 0.015314 3348.6 3358.4 3345.2 3363.3
663.54 -3.6826e-05 0.015518 3350.1 3365.2 3348 3361.4
663.28 6.7606e-05 0.015511 3349.6 3363.5 3347.2 3364.2
663.01 0.00011652 0.015626 3352.1 3365.5 3346.7 3365.5
662.75 0.00020721 0.015763 3355.2 3363.4 3349.8 3367.5
662.48 4.2872e-05 0.015993 3354.9 3369.7 3352.6 3369.3
662.22 0.00012972 0.016186 3357.9 3371.9 3352.8 3372.6
661.95 -2.4734e-05 0.016363 3356.2 3374.5 3357.7 3374.8
661.69 -1.8688e-05 0.016399 3356.9 3375 3357.9 3375.1
661.43 2.7482e-05 0.016446 3358.9 3374.3 3358.6 3375.2
661.16 4.672e-05 0.016689 3362.5 3379.6 3358.4 3377.6
660.9 0.00013576 0.016765 3365.4 3377.9 3359.7 3378.4
660.63 2.5284e-05 0.017023 3364.9 3381.7 3364.4 3382.3
660.37 9.3439e-06 0.017143 3366 3383.7 3365.4 3383.6
660.1 2.0337e-05 0.017334 3367.5 3386.9 3366.4 3386.7
659.84 -7.64e-05 0.017533 3370.8 3387 3373 3385.7
659.57 0.00017039 0.017625 3374.8 3386.3 3370.1 3389.4
659.31 0.00010773 0.017742 3375 3389.7 3370.8 3390.4
659.04 0.00011542 0.018036 3377.4 3393.4 3373.6 3394.8
658.78 3.9574e-05 0.018136 3378.5 3394.9 3376.2 3394.4
658.51 -3.1879e-05 0.018225 3380 3395.7 3379 3393.2
658.25 8.4095e-05 0.018431 3381 3397.4 3379.3 3399.6
657.98 0.00011982 0.018593 3385 3399.9 3379.7 3400
657.72 6.4308e-05 0.018678 3381.8 3401.6 3381.2 3403.9
657.45 5.6613e-05 0.01899 3388.6 3404 3386.1 3404
657.19 0.00011433 0.019148 3390.3 3405.8 3386.6 3407.2
656.92 -3.1879e-05 0.019135 3387.4 3408 3387.4 3406.5
656.66 -8.2446e-06 0.019363 3391.2 3409.1 3390.9 3408.5
656.39 1.484e-05 0.019415 3395 3411.8 3388.9 3406.3
656.13 0.0001484 0.0197 3396.1 3411.1 3393 3414.8
655.86 9.179e-05 0.019984 3401 3416 3395.8 3415
655.6 1.4291e-05 0.020185 3400.3 3419.7 3398.5 3418.5
655.33 5.4964e-05 0.020428 3403.6 3421.7 3401.1 3421.7
655.06 -5.0567e-05 0.020449 3399.2 3421.7 3404 3424.2
654.8 0.00013466 0.02074 3407.7 3424.8 3403.3 3426.5
654.53 4.672e-05 0.02083 3407.7 3428 3404.2 3426.6
654.27 6.5407e-05 0.021051 3409.6 3428.8 3407.9 3430.1
654 4.5071e-05 0.021343 3413.4 3433.6 3410.2 3432.5
653.74 9.8386e-05 0.021349 3414 3433.8 3409 3433.3
653.47 9.9485e-05 0.021687 3421 3438.7 3411.7 3434
653.2 6.9804e-05 0.021671 3416 3435.8 3414.9 3437.9
652.94 6.7606e-05 0.021919 3419.8 3437.5 3418.9 3439.8
652.67 8.0248e-05 0.02212 3421.6 3442.4 3418.3 3442.8
652.4 9.124e-05 0.02254 3426.5 3446.3 3423.7 3447.7
652.14 9.5088e-05 0.022581 3427.4 3447.2 3423.6 3447.8
651.87 -9.0141e-05 0.022768 3431 3452.6 3426.7 3444.2
651.6 2.6932e-05 0.022911 3429.3 3452.8 3427.1 3451.8
651.34 -4.3971e-05 0.023179 3431 3456.6 3431 3454.6
651.07 -4.9468e-06 0.023405 3437.1 3458.2 3433.7 3454.5
650.8 0.00015115 0.023665 3440.2 3458.9 3435.3 3460.9
650.54 0.00019842 0.023762 3440.4 3460.8 3434.6 3464
650.27 8.7393e-05 0.024021 3442 3465.1 3438.7 3465.8
650 4.4521e-05 0.024194 3443.8 3466.6 3442.1 3466.9
649.74 9.0691e-05 0.024401 3446.3 3468.9 3443.5 3470.2
649.47 1.7589e-05 0.024528 3447 3471.6 3445.3 3470.7
649.2 0.00014895 0.024843 3452.6 3473.6 3447.5 3475.2
648.94 -4.4521e-05 0.025219 3454.5 3480.5 3453.5 3477.6
648.67 3.5727e-05 0.025348 3455.7 3479.1 3456 3481
648.4 1.7589e-05 0.025606 3460 3482.4 3459 3482.2
648.13 -2.6383e-05 0.025838 3460.7 3485.7 3462 3485.7
647.87 -9.8386e-05 0.025819 3459.9 3489 3459.9 3484.6
647.6 0.00013576 0.026338 3468.3 3492.2 3463.2 3493.3
647.33 4.3422e-05 0.026472 3469.9 3493.2 3467.3 3492.6
647.06 -4.3971e-06 0.026587 3472.2 3496.5 3467.7 3491.9
646.8 0.00012752 0.026927 3475.1 3498.2 3470.7 3499.7
646.53 0.00012807 0.027155 3477.2 3501 3473.2 3502.7
646.26 8.0248e-05 0.027357 3481.2 3503.6 3476.2 3502.3
645.99 0.00014785 0.027682 3482.9 3508.3 3477.3 3509.5
645.73 0.00013411 0.027825 3485.5 3510.6 3478.6 3509.8
645.46 2.9131e-05 0.027994 3484.9 3513.5 3482 3511.9
645.19 1.3741e-05 0.028294 3489.6 3514.6 3488 3513.6
644.92 8.4095e-05 0.028595 3492.3 3518.2 3489.7 3519.4
644.65 -1.594e-05 0.028725 3491.8 3518.6 3494.5 3520.6
644.39 7.7499e-05 0.028968 3498.7 3524 3492.5 3521.4
644.12 0.00023085 0.029252 3501.1 3524 3495.5 3528.9
643.85 4.3971e-06 0.029759 3506.7 3531.1 3505 3529.6
643.58 0.00011323 0.02988 3509.4 3530.4 3506.1 3532.2
643.31 2.1986e-05 0.030215 3510.5 3537.3 3508.8 3536.6
643.05 0.00014785 0.0304 3514.9 3537.1 3510.4 3539.3
642.78 4.9468e-05 0.030817 3516.4 3543.6 3515.6 3545.1
642.51 -3.5727e-05 0.031043 3520.2 3550.5 3515.8 3544.4
642.24 0.00021601 0.031187 3521.7 3549.1 3514.7 3552
641.97 0.00019787 0.031519 3525.2 3551.8 3519.9 3555.6
641.7 0.00018523 0.031703 3527.1 3551.7 3524.5 3557.6
641.43 0.00012202 0.032089 3531.1 3558.1 3528.4 3560.9
641.16 4.9468e-05 0.032198 3534.4 3560 3530.6 3558.5
640.9 -1.3741e-05 0.032678 3538.3 3566.4 3536.5 3564
640.63 3.9574e-05 0.032829 3538.6 3569.1 3536 3568.3
640.36 -1.2092e-05 0.032995 3540.2 3570.8 3539.3 3569.4
640.09 1.1542e-05 0.033464 3545.8 3576.3 3543.9 3574.9
639.82 0.00013796 0.03384 3551.2 3579.6 3546.3 3581
639.55 -6.5957e-06 0.034144 3555.8 3586.3 3549.8 3580
639.28 -5.2766e-05 0.034353 3555 3586.6 3555.4 3584.6
639.01 2.7482e-05 0.034816 3560.9 3596.1 3554.6 3591
638.74 0.00017094 0.03495 3565.7 3592.2 3558.3 3592.5
638.47 7.4751e-05 0.035411 3567.2 3599.3 3563.8 3599.3
638.2 0.00024734 0.035801 3575.6 3601.1 3567 3603.7
637.94 -4.7269e-05 0.03579 3570.3 3605.2 3569.3 3602
637.67 -3.2978e-05 0.036084 3573.2 3607.5 3573.4 3606.2
637.4 0.00014236 0.036599 3581.3 3611.4 3577.2 3613.7
637.13 5.6063e-05 0.037026 3585.4 3618.5 3581.8 3617.4
636.86 9.7836e-05 0.037345 3592 3621 3585.5 3619
636.59 0.00012312 0.037741 3591.8 3625.7 3589.3 3628.8
636.32 -3.7925e-05 0.03797 3595.5 3628.2 3595.7 3626.7
636.05 -1.3191e-05 0.038211 3600.3 3629.8 3598.9 3627.9
635.78 9.7287e-05 0.038521 3602.4 3636.6 3596.8 3635.3
635.51 9.8935e-06 0.039063 3607.6 3641.6 3606 3640.5
635.24 4.1773e-05 0.039101 3608.2 3642.2 3605.5 3641.4
634.97 0.00010388 0.039664 3618.1 3646.8 3612.4 3645.8
634.7 -7.1453e-06 0.040076 3616.8 3654 3617.1 3653.9
634.43 2.2535e-05 0.040359 3625.1 3657 3619.8 3652.8
634.16 0.00022151 0.040973 3632.5 3664.3 3622 3663.8
633.89 0.0001462 0.0411 3630.2 3666.3 3624.5 3667.3
633.62 5.6063e-05 0.041225 3630.4 3667.3 3628.5 3667.9
633.35 0.00013301 0.041738 3637.9 3669.9 3635.7 3673.8
633.08 -7.1453e-06 0.042058 3639.9 3679.4 3636.8 3675.9
632.81 0.00016654 0.042482 3645 3683.1 3638.8 3684.4
632.53 -7.1453e-06 0.042475 3643.3 3683.7 3641.9 3682
632.26 -0.00010443 0.04306 3647.9 3692.2 3648.9 3688.5
631.99 0.00019732 0.043423 3658 3690.4 3652.1 3693.5
631.72 6.5407e-05 0.043631 3660.9 3697.9 3652.3 3692.3
631.45 1.8138e-05 0.043894 3657.2 3700 3657.4 3700.9
631.18 0.00021326 0.044297 3666.9 3703.1 3658.9 3704.9
630.91 -1.6489e-06 0.044698 3669.1 3710 3666.1 3706.8
630.64 0.00011982 0.045096 3675.8 3713.4 3668.9 3711.9
630.37 9.5638e-05 0.045455 3678.7 3718.3 3672.8 3716.7
630.1 9.0691e-05 0.045845 3681.4 3723.5 3676.6 3722.8
629.83 0.00021931 0.046045 3686.5 3723.9 3677.7 3725.1
629.56 3.4078e-05 0.046698 3690.2 3732.6 3688.1 3732
629.28 -7.5851e-05 0.047244 3696.9 3741.5 3694.1 3735.3
629.01 0.00018963 0.047385 3700.7 3740.7 3692.1 3740.8
628.74 8.2996e-05 0.047691 3702 3742.9 3699.2 3743.9
628.47 0.00017534 0.048398 3712 3752.1 3704 3752.1
628.2 0.00017808 0.048629 3711.6 3753.1 3708.3 3757.9
627.93 0.00031439 0.049346 3723.5 3760.4 3714.1 3765.3
627.66 0.00022041 0.049649 3724.4 3766.6 3717 3769.2
627.38 0.00017753 0.049639 3724.1 3766.5 3717.8 3768.3
627.11 1.0993e-05 0.050299 3728.1 3776.3 3726.9 3775.6
626.84 -2.8581e-05 0.050923 3735.2 3786.1 3732.2 3781.7
626.57 0.00031439 0.051223 3746.7 3784.1 3733.2 3784.9
626.3 0.00014565 0.05181 3746.1 3791.4 3743 3794.9
626.03 0.00010883 0.052172 3752.8 3798.7 3744.9 3795.7
625.75 0.00021986 0.052614 3758.1 3799.1 3751.9 3803
625.48 0.00026823 0.053304 3765.8 3808.4 3757.2 3812
625.21 -9.3439e-06 0.053598 3763.8 3816.5 3762.1 3814.4
624.94 9.2889e-05 0.054065 3771 3819.2 3767.7 3820.2
624.67 0.00019237 0.054618 3779.9 3826.5 3770.8 3826
624.39 0.00027757 0.055165 3785.7 3832.5 3775.2 3834.6
624.12 0.00027042 0.05554 3789.1 3836.4 3780 3839.7
623.85 0.00012477 0.05618 3797.2 3848.1 3786.2 3842.8
623.58 0.00023854 0.05653 3797.9 3849.1 3790.6 3852.6
623.3 -9.5638e-05 0.056978 3804.1 3858.5 3799 3849
623.03 1.0993e-05 0.057433 3807.2 3857.9 3807.5 3858.7
622.76 0.00016654 0.057986 3817.2 3863.4 3811 3864.7
622.49 0.00025393 0.058576 3823.6 3874.3 3811.6 3873.8
622.21 5.8812e-05 0.05904 3826.8 3879.6 3821.2 3876.6
621.94 -3.6276e-05 0.059566 3829 3887.2 3827.8 3884.3
621.67 0.00017808 0.060116 3838.4 3889.1 3833.6 3892.3
621.4 0.00014785 0.060688 3843.9 3896.9 3839.3 3899.1
621.12 0.00023525 0.061008 3852.2 3902 3839.6 3900.1
620.85 -1.1542e-05 0.061629 3859.7 3910.8 3850.5 3901
620.58 0.00015995 0.061921 3862.1 3914.1 3850 3909.2
620.31 8.2446e-06 0.062568 3866.9 3923.6 3858.6 3915.7
620.03 6.101e-05 0.062896 3868.2 3925.7 3862.8 3923
619.76 0.00020007 0.063274 3874.6 3925.7 3868.2 3928.4
619.49 0.00011268 0.063717 3877.3 3936 3870 3933.8
619.21 0.00012257 0.064354 3884.8 3938.8 3881.5 3941
618.94 0.00013796 0.064736 3892.5 3949.9 3878.7 3942.3
618.67 7.8599e-05 0.065032 3889.6 3949.6 3887 3950.6
618.39 0.00010773 0.065913 3902.8 3959 3897 3958.1
618.12 0.00017259 0.066485 3910.8 3964.6 3903 3964.7
617.85 0.0002303 0.066612 3913.5 3966.7 3902.4 3966.1
617.57 0.00025558 0.067743 3923.4 3980.6 3913.7 3982.5
617.3 0.00010663 0.068456 3932.8 3986.9 3927 3985.9
617.03 7.3102e-05 0.068878 3934.2 3993.2 3931.1 3993.4
616.75 0.00017918 0.069164 3938.6 3997.2 3931.1 3997.9
616.48 0.0003787 0.069904 3950.2 4005.1 3935.5 4007.7
616.21 0.00031604 0.070391 3952.7 4009.7 3943.4 4014.8
615.93 0.0002325 0.071042 3960 4020.1 3949.7 4020.4
615.66 8.9042e-05 0.071136 3960.4 4018.8 3956.5 4018.9
615.38 0.00016764 0.071907 3972.4 4031.9 3959.1 4026.2
615.11 0.00019073 0.072184 3972 4031.9 3964.9 4033.4
614.84 0.00015555 0.072846 3979.9 4040.5 3972.1 4039.7
614.56 0.00021601 0.073266 3985 4045.2 3975.6 4045.6
614.29 0.00012697 0.074126 3992.7 4055.5 3986.9 4055.4
614.01 0.00027152 0.074749 4001.7 4061.6 3991.7 4063.9
613.74 0.0003023 0.075123 4005.5 4062.7 3998.4 4069.3
613.47 0.00024459 0.07596 4011.4 4080.3 4001.1 4081.1
613.19 0.00035177 0.076247 4021.2 4075.1 4010.4 4080.3
612.92 0.0001473 0.076772 4021.1 4090.1 4011.9 4087.7
612.64 0.00029186 0.077422 4028.1 4095.1 4018.5 4098.8
612.37 0.00040564 0.078422 4045.5 4102.7 4031 4106.6
612.09 0.00033748 0.079079 4049.1 4115.7 4034.5 4116.5
611.82 7.9148e-05 0.079467 4050.9 4119.5 4045.4 4117.6
611.54 0.00010278 0.080205 4062.5 4128.1 4053.1 4123.4
611.27 0.00021986 0.08083 4069.4 4130.8 4061.9 4133.4
611 0.00022645 0.08138 4071.2 4140.2 4064.9 4144.2
610.72 -3.4627e-05 0.08206 4077.1 4150.9 4075.6 4147.8
610.45 7.1453e-05 0.082588 4085 4155.4 4080.7 4154.3
610.17 0.00020831 0.083678 4095.8 4166.5 4091.3 4171.4
609.9 0.00010333 0.084113 4097.8 4177.8 4092.2 4176.9
609.62 0.00021436 0.084999 4116.2 4182.8 4104.9 4181.1
609.35 0.0001572 0.085258 4115 4190.2 4104.6 4187
609.07 0.0002237 0.086593 4136.4 4198.8 4124.9 4197.5
608.8 0.00017479 0.087081 4139.5 4208 4127.9 4204.3
608.52 0.00017314 0.087211 4144.8 4208.9 4130 4201.9
608.25 0.00042597 0.088147 4150.2 4212.4 4142 4223.7
607.97 0.00012477 0.088892 4154.6 4231.1 4147.2 4229.3
607.7 0.00038585 0.089434 4164.1 4233.6 4151 4238.1
607.42 9.4538e-05 0.09038 4170.9 4247.4 4165.4 4246.2
607.15 0.00020886 0.091048 4179.3 4259.5 4165.9 4255.6
606.87 0.00014565 0.091502 4185.8 4257.6 4179.5 4258
606.59 9.7836e-05 0.092552 4193.9 4271.2 4190.9 4272.7
606.32 0.00026383 0.093393 4204.5 4279.6 4197.8 4284.9
606.04 0.00031934 0.094064 4214 4284.8 4206.7 4292
605.77 0.0003765 0.09514 4224.9 4299 4215.6 4306.8
605.49 0.00030285 0.09559 4231.1 4300.7 4225.7 4309.2
605.22 0.00013961 0.09628 4234.3 4318.3 4227.6 4317.9
604.94 0.00028856 0.097544 4252.3 4328.7 4242.6 4332.1
604.67 0.00031604 0.098145 4259.3 4335.3 4249 4339.4
604.39 0.00012752 0.099083 4265 4348.1 4261.8 4350.7
604.11 0.00033363 0.10013 4283.2 4355.7 4273.5 4361.2
603.84 0.00029846 0.10084 4291 4368.8 4277.3 4368.7
603.56 0.00030725 0.10126 4291.3 4376.8 4278.6 4378.1
603.29 0.00022151 0.10246 4303.7 4390 4294.5 4390.9
603.01 5.9361e-05 0.10315 4310.1 4397 4306.9 4396.5
602.73 0.00021491 0.10413 4322.9 4406.6 4316.1 4409.6
602.46 0.0003089 0.10482 4330.3 4416 4320.3 4420.1
602.18 0.00046774 0.10606 4345.3 4430.4 4330.4 4436.8
601.91 0.0003853 0.10649 4355.7 4430.6 4341.9 4434.3
601.63 8.1897e-05 0.10809 4362.3 4454.5 4361.4 4457.3
601.35 0.00031604 0.10842 4370.4 4459.8 4358.2 4462
601.08 0.00050457 0.10965 4391.1 4467.5 4374.1 4473.5
600.8 0.00034627 0.11075 4400.6 4484.9 4385.3 4485.3
600.52 0.0001594 0.11135 4407.6 4490.2 4398.1 4487.9
600.25 0.00045785 0.11247 4415.6 4501.7 4405.2 4512.1
599.97 0.00027592 0.11328 4424.8 4515.1 4414.2 4517.2
599.69 0.00022535 0.11441 4438.5 4524.3 4432 4528.1
599.42 0.00024349 0.11516 4442.6 4539.7 4433.3 4541.4
599.14 0.00041278 0.11655 4458.1 4548.6 4452 4561.3
598.86 0.00019622 0.11765 4469.9 4567.2 4463.4 4569.7
598.59 0.00027592 0.11879 4483.4 4580.6 4474.1 4583.8
598.31 0.00044246 0.11956 4495.5 4589.6 4478.9 4593.1
598.03 0.00037431 0.12083 4512.1 4601.1 4497.7 4603.8
597.76 0.00042267 0.12142 4517 4605.8 4505.4 4613.5
597.48 0.00026053 0.12247 4529.4 4627.3 4511.4 4621.1
597.2 0.00048973 0.12389 4541.1 4637 4528.9 4647.1
596.93 0.00025998 0.12516 4550.5 4656.6 4543.3 4661.2
596.65 0.00039629 0.1258 4566.3 4656.9 4554.6 4663.2
596.37 0.00046115 0.1271 4575 4678.8 4560.8 4685.5
596.09 0.00012422 0.12791 4582.3 4690.4 4575.2 4689
595.82 0.00028471 0.12906 4594.9 4703.4 4584.6 4706.1
595.54 0.00050402 0.1306 4620.7 4724.5 4593.6 4720.3
595.26 0.00046884 0.13159 4628 4733.1 4608.4 4734.8
594.98 0.0005425 0.13281 4642.3 4744 4623.7 4750
594.71 0.00034463 0.13404 4653.1 4758.4 4641.7 4762.6
594.43 0.00062879 0.13537 4668.8 4773.5 4650.2 4783.6
594.15 0.00029406 0.13616 4676.1 4790.5 4658.9 4786.6
593.87 5.0017e-05 0.13759 4690.7 4805.9 4681.6 4799
593.6 0.00041388 0.13838 4694.6 4811 4686.3 4821.4
593.32 0.00025778 0.14029 4715.3 4837.1 4707 4840.6
593.04 0.00067001 0.14128 4738.8 4842.2 4715.1 4848.9
592.76 0.00029021 0.1427 4744.2 4868.7 4729.6 4867.3
592.49 0.00042597 0.14386 4754.6 4884.6 4736.9 4886.3
592.21 0.00047159 0.14496 4775 4888 4757.4 4891.9
591.93 0.00044521 0.14614 4783 4903.7 4769.3 4910.2
591.65 0.00028691 0.1479 4797.4 4923.1 4793.3 4932
591.37 0.00018963 0.14917 4815.8 4940.3 4807.4 4940.6
591.1 -7.64e-05 0.14996 4819.6 4954.2 4817.4 4948.5
590.82 0.00044356 0.15136 4843.5 4965.4 4826.3 4968.4
590.54 0.00041773 0.15298 4854.2 4988.4 4840.7 4993.9
590.26 0.0008371 0.15446 4881.6 4999 4854.3 5009.7
589.98 0.00026658 0.15586 4883.3 5024.5 4873.6 5026.9
589.71 0.00028746 0.15706 4897.9 5044.7 4880 5039.8
589.43 0.00055514 0.15816 4908.5 5052.2 4891.5 5060.5
589.15 0.00050952 0.15966 4937.2 5063.3 4915.5 5064.8
588.87 0.00048423 0.1613 4943.3 5087.5 4929.1 5095.4
588.59 0.00017094 0.16275 4962.4 5101.9 4954.8 5102.2
588.31 0.00032594 0.16428 4975.7 5125.3 4962.8 5127.2
588.04 0.00067221 0.1659 4996.9 5139.6 4977.6 5150.9
587.76 0.00042652 0.16744 5012.7 5162.7 4995.1 5164.5
587.48 0.00030505 0.16896 5019.7 5184.6 5010.5 5189.3
587.2 0.00047654 0.17077 5042.4 5199.5 5032.8 5211.6
586.92 0.0002259 0.1715 5052.6 5213.4 5041.3 5212.3
586.64 0.00048973 0.17287 5064.4 5231.1 5048.7 5237.8
586.36 0.00050567 0.17474 5086.4 5249.1 5072.8 5258.4
586.08 0.00062164 0.17606 5096.7 5274.1 5075.3 5281
585.81 0.00044521 0.17798 5122.1 5293.2 5103.6 5295.1
585.53 0.00061835 0.17978 5135.9 5313.6 5120.5 5326.3
585.25 0.00039189 0.18064 5147.7 5327.1 5131.7 5328.9
584.97 0.00069914 0.18219 5162.9 5343.7 5143.3 5355.9
584.69 0.00011488 0.18402 5172.6 5369 5172.9 5374.5
584.41 0.00039574 0.18584 5204.9 5400.4 5176.5 5390.1
584.13 0.00041883 0.18688 5208.7 5409.4 5190.5 5410.3
583.85 0.00029846 0.18907 5233.2 5426.6 5226 5432.9
583.57 0.00087558 0.19093 5261.7 5443.4 5238.4 5459.9
583.29 0.00067771 0.19239 5264.9 5470.1 5249.4 5485.5
583.01 0.00097891 0.19367 5291.1 5485.6 5256 5495
582.74 0.0006865 0.1956 5308.2 5501.6 5290.6 5515.3
582.46 0.00026273 0.19721 5318.8 5526.2 5312.2 5531.6
582.18 0.00032099 0.19912 5339.5 5555.1 5325.5 5555.7
581.9 0.00087008 0.20035 5363.2 5564.9 5331.2 5572.5
581.62 0.00040399 0.20285 5376 5600.1 5363.4 5606
581.34 0.00035342 0.20319 5385.3 5594.6 5377.7 5603.1
581.06 0.00050402 0.20616 5416.4 5631.7 5404.8 5643
580.78 0.0006079 0.20803 5449.4 5662.9 5413.8 5654.9
580.5 0.00036441 0.20926 5450 5677.2 5432.9 5676.8
580.22 0.00066781 0.21098 5475.2 5685.2 5457.1 5697.5
579.94 0.0002369 0.21259 5484.4 5718.1 5470.7 5715.1
579.66 0.00059581 0.21477 5512.5 5746.5 5483.7 5744.9
579.38 0.00067331 0.21616 5526.4 5759.7 5500.4 5764.4
579.1 0.00059141 0.21788 5538 5771 5530.1 5790
578.82 0.00044026 0.2201 5559.8 5798.2 5556.8 5815.2
578.54 0.00086623 0.22174 5587.2 5813.2 5569.4 5834.8
578.26 0.00056228 0.22413 5608.2 5858.7 5585.1 5861.2
577.98 0.00042103 0.22507 5618.4 5868.1 5600.3 5869.1
577.7 0.0007629 0.22741 5655.6 5883.2 5630.7 5893
577.42 0.00046005 0.22913 5659.2 5910.1 5649.8 5921.5
577.14 0.00085579 0.23132 5688.2 5933.3 5667.4 5951.3
576.86 0.0010625 0.23272 5704 5950.5 5677.4 5972.2
576.58 0.00067936 0.23561 5739.1 5990.5 5711.8 5994.1
576.3 0.00080577 0.23718 5753.9 6011.1 5724 6017.8
576.02 0.00036002 0.23827 5759.1 6028.6 5741.3 6027.2
575.74 0.0009256 0.24095 5798.6 6043.8 5774.2 6061.5
575.46 0.00051446 0.24278 5814.4 6074.7 5794.4 6078.2
575.18 0.00088217 0.24443 5827.7 6093.1 5805 6110.6
574.9 0.001146 0.24619 5862.2 6104.8 5827.6 6122.3
574.62 0.00048094 0.24847 5870.8 6148.8 5850.6 6150.4
574.34 0.0006898 0.24992 5887.9 6157 5870.5 6170.9
574.05 0.00095473 0.25264 5929.4 6178.7 5904.7 6197.4
573.77 0.00087998 0.25428 5941.2 6217.3 5905 6221.1
573.49 0.00093989 0.25666 5965 6237.6 5937.4 6252.8
573.21 0.00068815 0.25861 5989.8 6260.1 5964.9 6266.5
572.93 0.0012543 0.26048 6013.6 6283.7 5971.1 6298.2
572.65 0.00030505 0.26261 6019.8 6317.4 6007.4 6318.9
572.37 0.0012713 0.26376 6046.7 6315.4 6013.8 6340.3
572.09 0.0010119 0.26715 6084 6362.7 6049.3 6374.1
571.81 0.0012367 0.26897 6104.8 6375 6073.4 6399.8
571.53 0.00085744 0.27029 6110.9 6399.2 6087.7 6415
571.25 0.0015824 0.27375 6145.8 6443.5 6105.6 6475.3
570.97 0.00055459 0.27487 6160.8 6458.1 6139.8 6462.3
570.68 0.00090911 0.27754 6189.8 6483.1 6167.5 6502.1
570.4 0.0010636 0.27947 6208.5 6517.9 6173.2 6531
570.12 0.0011438 0.28102 6241.5 6515.2 6209.4 6535
569.84 0.0010421 0.28417 6265.7 6574.4 6224 6580.1
569.56 0.0010454 0.2862 6285.8 6589.4 6255 6606.2
569.28 0.00080962 0.28801 6305.8 6614.6 6276.4 6622
569 0.00085084 0.28976 6324.2 6637.9 6291.9 6644.3
568.72 0.00082831 0.29281 6352.2 6676.1 6323.7 6685.2
568.43 0.00091625 0.29519 6378.9 6705.3 6346.5 6714.6
568.15 0.0012356 0.29716 6406.2 6725 6364.3 6739.4
567.87 0.0012004 0.29993 6435.2 6747.7 6405.6 6772.6
567.59 0.0011218 0.30202 6448.5 6778.1 6424.4 6804.9
567.31 0.00099375 0.30452 6489 6814.2 6448.1 6818.5
567.03 0.00072992 0.30665 6509.5 6837.7 6478.9 6840.3
566.74 0.00093879 0.30932 6527.5 6865.6 6507.2 6888
566.46 0.00058042 0.31174 6546.7 6898.8 6537.2 6915.6
566.18 0.0011328 0.31387 6585.4 6926.4 6545.4 6937.9
565.9 0.00090471 0.31611 6608.7 6942.7 6585.1 6960.2
565.62 0.0014576 0.31893 6642.1 6978.7 6600.8 7003.7
565.34 0.0007651 0.32146 6664.7 7025.7 6627.1 7022.9
565.05 0.00085304 0.32396 6681.6 7050.3 6657.2 7064.7
564.77 0.0011504 0.32744 6739.4 7073.3 6706.8 7093
564.49 0.0010839 0.32961 6751.6 7119 6711.9 7128.7
564.21 0.00085799 0.33221 6776.2 7144.6 6750.6 7158
563.93 0.0015077 0.33435 6808.1 7166.5 6762.5 7189.4
563.64 0.001024 0.33771 6844.7 7215.3 6801.1 7218.2
563.36 0.00075026 0.34024 6855.1 7242.6 6837.6 7259.3
563.08 0.0011015 0.34291 6896.1 7273 6859.9 7286.9
562.8 0.0008426 0.34597 6922.9 7316.2 6892.1 7323.8
562.51 0.0009124 0.34854 6947.9 7343.9 6921.4 7358.8
562.23 0.001024 0.35146 6992.1 7382 6947.1 7383.6
561.95 0.0011449 0.35402 7014.9 7416.1 6968.5 7421.8
561.67 0.0010234 0.3571 7048.8 7446.1 7011.3 7455.2
561.38 0.00049413 0.36008 7070.9 7490.6 7046.5 7488.7
561.1 0.0014439 0.36357 7111 7527.7 7067.3 7549.7
560.82 0.00074037 0.36517 7115.8 7550.1 7097.3 7565.2
560.54 0.0011559 0.36843 7171.7 7585.3 7126.6 7592.8
560.25 0.0015879 0.37239 7207.1 7628.8 7163.6 7657.6
559.97 0.00155 0.37457 7229.7 7647.9 7195 7683.6
559.69 0.0009888 0.37854 7261.6 7722.5 7223.2 7729.1
559.41 0.0014736 0.38062 7306.6 7722.7 7259.4 7742.5
559.12 0.0014329 0.38501 7343.2 7782.2 7300.7 7804.8
558.84 0.0010597 0.38668 7345.8 7814.8 7314.6 7831.7
558.56 0.0012977 0.39075 7410.2 7842.1 7374.4 7865.4
558.28 0.0013362 0.39314 7424.8 7892.4 7377.5 7905.9
557.99 0.0015137 0.39727 7477.8 7916.3 7443.5 7950.9
557.71 0.0015615 0.39896 7486 7934.6 7462.6 7982.3
557.43 0.0014115 0.40334 7539.6 8005.2 7495 8024.9
557.14 0.0015319 0.40644 7575.1 8031.2 7536.8 8062.5
556.86 0.0019023 0.4091 7608.5 8060.5 7559.4 8097.9
556.58 0.0016495 0.41216 7636.3 8115 7580.4 8134.1
556.3 0.001406 0.41626 7685.9 8152.6 7641.5 8172.2
556.01 0.001229 0.41987 7707.7 8207.3 7672.9 8228.4
555.73 0.00139 0.42254 7749.6 8225.1 7712.1 8250.9
555.45 0.0011295 0.42606 7773.5 8280.8 7742.4 8301.1
555.16 0.00088932 0.42845 7807.3 8316.8 7766.3 8316.2
554.88 0.0016154 0.43252 7845 8359.7 7799.4 8387.6
554.6 0.0018281 0.43557 7890.1 8380.6 7843 8416.7
554.31 0.0015362 0.4391 7919.3 8438.4 7872.1 8461.2
554.03 0.0014697 0.44297 7964.2 8484.7 7915.4 8502.8
553.75 0.0014835 0.44521 7986.9 8515.5 7935.1 8531.2
553.46 0.0016319 0.44848 8018.4 8547.6 7974 8577.5
553.18 0.0016847 0.45319 8075.7 8600.6 8027.1 8628.6
552.9 0.0014802 0.45544 8093.3 8628.3 8055.2 8657.5
552.61 0.0018424 0.45888 8126.6 8667.7 8085.8 8710.7
552.33 0.0018792 0.46231 8177.4 8701.6 8129.2 8738.9
552.04 0.0022981 0.46493 8184.7 8738.3 8142.5 8800.6
551.76 0.001628 0.46942 8238.3 8800 8198.2 8833.9
551.48 0.0016011 0.47169 8275 8822 8228.2 8848
551.19 0.0011411 0.47721 8332.9 8906.9 8279.3 8905.2
550.91 0.001489 0.47833 8338.8 8900.6 8303.3 8932.8
550.63 0.0019567 0.48203 8381.6 8950 8327.4 8984.8
550.34 0.0014522 0.48578 8414.6 8991.4 8382.6 9025.4
550.06 0.0014494 0.48876 8433.2 9044.2 8397.7 9074.6
549.77 0.0020749 0.4928 8508.7 9055 8464.5 9105.2
549.49 0.0012499 0.49542 8495.6 9129.7 8468.2 9159.2
549.21 0.0019474 0.49993 8577.4 9163.9 8520.7 9195.7
548.92 0.0016753 0.50324 8608.8 9205.4 8560.6 9233.5
548.64 0.0025042 0.50667 8647.7 9236.2 8589.1 9291.5
548.35 0.0011515 0.51014 8673.5 9290.9 8644 9313.8
548.07 0.0017704 0.5132 8705.5 9330.2 8660.3 9365.6
547.79 0.0015192 0.51639 8742.5 9359.8 8708.9 9395.3
547.5 0.0024492 0.52006 8802.3 9393.3 8737.6 9440.1
547.22 0.0014857 0.52382 8830.8 9441.7 8796.8 9475.2
546.93 0.0023426 0.52676 8854.1 9481.9 8803.9 9538.2
546.65 0.002403 0.53029 8908.8 9519.7 8845 9565.2
546.36 0.0020018 0.53465 8944.2 9573.6 8899.4 9619.9
546.08 0.0019897 0.53748 8969.1 9597.3 8940.5 9659.1
545.8 0.0018078 0.54008 9003.7 9642 8958.9 9679.3
545.51 0.0023316 0.54722 9091 9715.7 9035.6 9766.4
545.23 0.0021194 0.54764 9101 9725.1 9040.5 9761.1
544.94 0.0018523 0.55139 9119.6 9788.1 9069 9821.7
544.66 0.001893 0.55576 9177.6 9812.3 9143.3 9864.1
544.37 0.0022486 0.55899 9203.7 9874.4 9146.6 9919.6
544.09 0.0018127 0.56211 9227.9 9911.2 9190.5 9956.2
543.8 0.0024849 0.56603 9292.5 9933.8 9242 9996.3
543.52 0.0019452 0.56972 9313.1 10003 9268.5 10047
543.23 0.0028263 0.57344 9369 10022 9314.6 10096
542.95 0.0029505 0.57792 9428.3 10083 9352.8 10141
542.66 0.002574 0.58049 9438.5 10126 9376.1 10181
542.38 0.0023799 0.58291 9463.2 10146 9415.9 10207
542.1 0.0022178 0.58798 9516.1 10203 9477.9 10266
541.81 0.0026311 0.59154 9576.8 10245 9507.9 10295
541.53 0.0026366 0.5948 9590.4 10292 9534.8 10356
541.24 0.0020359 0.59691 9617.5 10320 9568.7 10363
540.96 0.0029461 0.60198 9690.5 10361 9621.5 10426
540.67 0.0027279 0.60578 9724.1 10427 9647.4 10474
540.39 0.0023118 0.60787 9746.7 10446 9684.7 10490
540.1 0.0027422 0.61233 9779.8 10494 9728.9 10568
539.82 0.0024256 0.61433 9813.9 10522 9753.6 10572
539.53 0.0020908 0.61943 9873.4 10563 9836.3 10621
539.24 0.0023096 0.62209 9897.6 10608 9846.6 10662
538.96 0.0025113 0.62627 9935.2 10661 9883.6 10724
538.67 0.0026361 0.62931 9963.3 10696 9915.7 10768
538.39 0.0023431 0.63419 10042 10735 9994.3 10794
538.1 0.0035452 0.63614 10069 10758 9987.5 10838
537.82 0.0026339 0.64 10088 10827 10027 10886
537.53 0.0025393 0.64531 10146 10894 10084 10947
537.25 0.0029323 0.64786 10183 10913 10114 10977
536.96 0.0030373 0.65241 10236 10954 10174 11030
536.68 0.0027427 0.6551 10260 10985 10210 11060
536.39 0.0039041 0.66133 10338 11041 10270 11150
536.11 0.0031434 0.66279 10357 11086 10275 11147
535.82 0.0020188 0.66818 10399 11159 10351 11203
535.53 0.0025163 0.67072 10437 11187 10369 11233
535.25 0.0029202 0.67366 10456 11217 10396 11290
534.96 0.0021793 0.68064 10535 11297 10493 11353
534.68 0.0033171 0.68369 10595 11313 10519 11388
534.39 0.0034012 0.68694 10622 11357 10547 11437
534.11 0.0030549 0.69123 10658 11419 10591 11491
533.82 0.0031313 0.69606 10737 11465 10654 11524
533.53 0.0024987 0.69866 10743 11501 10690 11562
533.25 0.0039145 0.70573 10846 11575 10745 11652
532.96 0.0025784 0.70895 10849 11631 10793 11693
532.68 0.002984 0.71254 10917 11654 10843 11715
532.39 0.002801 0.71761 10948 11724 10891 11795
532.1 0.0028834 0.72219 10992 11790 10928 11857
531.82 0.0025894 0.72773 11077 11839 11011 11892
531.53 0.0028554 0.73212 11109 11892 11053 11965
531.25 0.0038057 0.73705 11190 11938 11097 12018
530.96 0.0030291 0.7428 11202 12029 11154 12120
530.67 0.0026894 0.74732 11268 12078 11216 12149
530.39 0.0026943 0.75368 11356 12163 11275 12205
530.1 0.0031363 0.7575 11390 12199 11316 12268
529.82 0.0027834 0.76218 11460 12234 11395 12297
529.53 0.003205 0.7693 11524 12337 11445 12404
529.24 0.0027707 0.77518 11571 12413 11512 12481
528.96 0.0031341 0.78018 11642 12440 11591 12531
528.67 0.0034078 0.78552 11693 12528 11618 12609
528.38 0.0033226 0.79172 11769 12604 11685 12672
528.1 0.0033638 0.79666 11830 12631 11770 12723
527.81 0.0029153 0.8028 11878 12741 11809 12805
527.52 0.0037464 0.80868 11954 12781 11884 12882
527.24 0.0036293 0.81453 12037 12833 11968 12930
526.95 0.0034188 0.82138 12090 12936 12026 13027
526.66 0.003909 0.8282 12185 13020 12086 13098
526.38 0.0029818 0.83249 12214 13068 12156 13146
526.09 0.0033209 0.84048 12308 13142 12256 13241
525.8 0.0035133 0.84694 12384 13238 12303 13316
525.52 0.0031308 0.85057 12418 13288 12344 13357
525.23 0.0037183 0.86031 12549 13370 12470 13460
524.94 0.0039942 0.86412 12584 13433 12488 13518
524.66 0.0038184 0.87106 12656 13508 12575 13600
524.37 0.0034589 0.87729 12699 13612 12620 13690
524.08 0.0035353 0.88165 12784 13621 12709 13706
523.8 0.0034886 0.88946 12865 13739 12769 13802
523.51 0.0027707 0.89453 12907 13791 12849 13859
523.22 0.0025971 0.90149 12971 13885 12918 13950
522.94 0.0037524 0.90609 13030 13922 12958 14021
522.65 0.0031209 0.91021 13092 13979 13010 14039
522.36 0.0049473 0.91812 13199 14039 13088 14154
522.08 0.0042806 0.92244 13210 14129 13112 14225
521.79 0.0038997 0.9268 13273 14150 13198 14252
521.5 0.0039541 0.93358 13337 14249 13252 14345
521.21 0.0033347 0.9402 13407 14336 13330 14410
520.93 0.0046049 0.93953 13414 14312 13309 14417
520.64 0.0052068 0.9457 13501 14354 13395 14484
520.35 0.0039854 0.9518 13535 14467 13448 14561
520.07 0.0040338 0.95554 13600 14502 13497 14582
519.78 0.0037029 0.95724 13615 14508 13537 14598
519.49 0.0038008 0.96334 13658 14609 13572 14697
519.2 0.0044252 0.9654 13690 14617 13597 14725
518.92 0.0034737 0.96787 13721 14645 13647 14729
518.63 0.0053381 0.9695 13791 14638 13649 14738
518.34 0.0035523 0.97147 13770 14695 13677 14764
518.05 0.0042828 0.98319 13885 14820 13802 14931
517.77 0.0038359 0.97943 13852 14781 13766 14869
517.48 0.0048704 0.98213 13900 14794 13790 14907
517.19 0.0052254 0.98494 13901 14845 13795 14977
516.9 0.0038898 0.98483 13931 14822 13846 14914
516.62 0.0041328 0.98795 13961 14869 13864 14960
516.33 0.0046093 0.98936 13992 14852 13903 14973
516.04 0.004983 0.99049 13998 14879 13893 15001
515.75 0.0048187 0.9908 13996 14888 13895 15006
515.47 0.0039514 0.9919 14009 14922 13906 14998
515.18 0.0044268 0.99296 14002 14916 13925 15040
514.89 0.0037628 0.99426 14038 14932 13953 15018
514.6 0.0050847 0.99281 14012 14913 13910 15042
514.31 0.0050666 0.99556 14040 14946 13939 15076
514.03 0.0044417 0.9978 14055 14990 13960 15097
513.74 0.0041053 0.9991 14093 14998 13990 15082
513.45 0.004872 1 14108 14974 14017 15105
513.16 0.0049363 0.99986 14101 14988 13998 15110
512.87 0.0053458 0.99674 14044 14962 13944 15105
512.59 0.0044411 0.99827 14086 14972 13989 15077
512.3 0.0044812 0.9923 14025 14902 13923 15004
512.01 0.0035496 0.99135 13995 14894 13930 14991
511.72 0.0044532 0.98831 13987 14845 13890 14950
511.43 0.0054002 0.98135 13905 14754 13800 14895
511.15 0.0045714 0.98021 13871 14775 13773 14885
510.86 0.0051161 0.97502 13852 14683 13734 14798
510.57 0.0047929 0.97224 13803 14653 13708 14777
510.28 0.0058125 0.9655 13743 14547 13637 14706
509.99 0.0050353 0.96305 13690 14573 13574 14686
509.71 0.0054992 0.95611 13626 14461 13517 14603
509.42 0.0040811 0.95509 13616 14458 13529 14557
509.13 0.0042399 0.95084 13570 14404 13483 14510
508.84 0.0037931 0.94807 13532 14377 13457 14475
508.55 0.0046274 0.94365 13476 14337 13378 14449
508.26 0.0040767 0.94068 13441 14310 13350 14404
507.97 0.0046846 0.9388 13439 14266 13338 14378
507.69 0.0057306 0.93368 13371 14222 13241 14353
507.4 0.005691 0.93073 13360 14142 13255 14296
507.11 0.0050182 0.92859 13321 14151 13213 14270
506.82 0.0039156 0.92743 13305 14130 13232 14235
506.53 0.0050232 0.92608 13295 14112 13194 14240
506.24 0.0042394 0.92229 13248 14084 13154 14183
505.96 0.0042449 0.91996 13226 14045 13139 14152
505.67 0.0053727 0.9183 13210 14016 13106 14156
505.38 0.0047423 0.91588 13193 13994 13087 14103
505.09 0.005398 0.91617 13192 13999 13073 14126
504.8 0.0061967 0.91528 13175 13965 13069 14141
504.51 0.0049121 0.91343 13130 13978 13044 14115
504.22 0.0053178 0.91265 13162 13937 13057 14074
503.93 0.0048022 0.91422 13179 13966 13076 14081
503.65 0.0049704 0.91353 13164 13971 13051 14084
503.36 0.0058322 0.91241 13148 13968 13009 14094
503.07 0.0048819 0.91221 13141 13963 13032 14076
502.78 0.0041883 0.91312 13150 13967 13064 14071
502.49 0.0059592 0.91493 13145 14004 13027 14157
502.2 0.0061038 0.91437 13183 13957 13059 14110
501.91 0.0054959 0.915 13147 14005 13038 14147
501.62 0.0057712 0.91672 13194 14012 13064 14145
501.33 0.0052271 0.91803 13189 14042 13076 14167
501.05 0.0042932 0.92051 13207 14079 13117 14184
500.76 0.0058768 0.92103 13216 14071 13101 14224
500.47 0.0049314 0.92073 13203 14102 13085 14208
500.18 0.0056129 0.92376 13269 14104 13136 14226
499.89 0.0061351 0.92411 13263 14101 13135 14252
499.6 0.0062538 0.92606 13263 14136 13142 14300
499.31 0.0059053 0.92639 13291 14137 13156 14271
499.02 0.005237 0.92948 13312 14187 13192 14304
498.73 0.00651 0.92834 13309 14161 13163 14310
498.44 0.0057938 0.93084 13325 14192 13205 14336
498.15 0.0059856 0.9304 13323 14187 13195 14332
497.86 0.0060862 0.93163 13355 14205 13203 14331
497.57 0.0056558 0.93275 13351 14214 13229 14350
497.29 0.0061049 0.93191 13370 14168 13246 14322
497 0.0055745 0.93031 13335 14196 13194 14308
496.71 0.0053711 0.93271 13361 14182 13267 14332
496.42 0.0055986 0.92817 13324 14128 13212 14271
496.13 0.0053607 0.92657 13276 14137 13173 14277
495.84 0.0055596 0.92479 13277 14093 13172 14241
495.55 0.0050666 0.92056 13247 14044 13136 14163
495.26 0.00563 0.91844 13216 14028 13091 14158
494.97 0.0059196 0.91456 13174 13950 13074 14119
494.68 0.0061142 0.90895 13132 13876 13016 14038
494.39 0.0051804 0.90201 13048 13806 12949 13943
494.1 0.005232 0.89606 12962 13756 12863 13894
493.81 0.0050424 0.88989 12903 13671 12812 13809
493.52 0.0052238 0.88093 12832 13539 12735 13680
493.23 0.0057097 0.87227 12746 13448 12619 13580
492.94 0.0054876 0.86183 12642 13317 12518 13442
492.65 0.0050979 0.85342 12544 13205 12447 13340
492.36 0.0042889 0.84175 12408 13078 12327 13192
492.07 0.0045967 0.83046 12273 12956 12185 13078
491.78 0.0035375 0.81614 12126 12792 12048 12875
491.49 0.0043103 0.80208 11977 12604 11898 12721
491.2 0.003803 0.78819 11814 12460 11738 12557
490.91 0.003986 0.77268 11657 12249 11592 12366
490.62 0.0035001 0.76012 11529 12117 11449 12196
490.33 0.0038107 0.74165 11318 11893 11247 11995
490.04 0.0041514 0.72572 11152 11694 11076 11807
489.75 0.0039651 0.70649 10953 11451 10886 11563
489.46 0.0035029 0.69131 10792 11275 10727 11369
489.17 0.003255 0.67266 10574 11058 10525 11158
488.88 0.0030335 0.65375 10369 10834 10324 10927
488.59 0.003969 0.63638 10184 10617 10125 10738
488.3 0.0033753 0.61558 9964.5 10391 9891.7 10471
488.01 0.0022695 0.59726 9749.7 10166 9724.7 10244
487.72 0.0023745 0.5778 9542.2 9944.1 9501.7 10012
487.43 0.0027339 0.55907 9343.1 9711 9300.8 9793
487.14 0.0021799 0.53859 9120.2 9481.5 9077.2 9537.6
486.85 0.0023695 0.51939 8908.9 9244 8873.5 9316.4
486.56 0.0023145 0.5018 8711.2 9030.7 8688.2 9112.9
486.27 0.0027147 0.48138 8500 8800.8 8444.6 8868.8
485.98 0.0022151 0.46228 8274 8570.8 8251.6 8649.1
485.69 0.0021606 0.44429 8082.6 8361.7 8052.8 8430.2
485.4 0.0019106 0.4257 7887.5 8134.3 7863.1 8196.8
485.11 0.0016803 0.40818 7679.4 7943.6 7660.5 8001.1
484.82 0.0018089 0.39047 7491.3 7738.5 7460.1 7789.6
484.53 0.0014912 0.37439 7317.9 7548.2 7291.7 7589.9
484.24 0.0015874 0.35697 7127 7335.2 7106.4 7386.8
483.95 0.001279 0.34222 6955 7161.8 6951.3 7216.3
483.66 0.00071453 0.32585 6780 6978.9 6774.8 7006.3
483.37 0.0014719 0.31103 6615.3 6806.5 6593 6851.2
483.08 0.0010482 0.29604 6446.3 6624.8 6443.4 6669.5
482.79 0.001235 0.28236 6307.5 6460.6 6292.4 6501.6
482.5 0.0012323 0.26809 6144.9 6292.9 6135.4 6339.5
482.21 0.0010229 0.2559 6004.6 6163 5993.1 6198
481.92 0.00041113 0.24308 5863 6022.7 5855.6 6033.9
481.63 0.00074257 0.23138 5735.9 5873.8 5730.7 5902.4
481.34 0.00093494 0.21929 5596.1 5733.5 5591.9 5771.8
481.05 0.00082886 0.20861 5492.1 5603.7 5481.2 5630.5
480.76 0.0010916 0.19835 5375.6 5496.8 5348.7 5519.5
480.46 0.00088657 0.18793 5257.4 5365.5 5247.8 5396.2
480.17 0.0010443 0.17891 5161.7 5261.9 5142.6 5290.2
479.88 0.00089317 0.16907 5047.2 5148.2 5036 5177.6
479.59 0.00086294 0.16083 4958.4 5046.6 4950.8 5078.3
479.3 0.00048753 0.15194 4853.4 4951.3 4852.6 4972.7
479.01 0.00057053 0.14461 4775.7 4864.7 4770.5 4885.4
478.72 0.00042982 0.13705 4697.2 4779.1 4687.3 4788.8
478.43 0.00048039 0.12999 4615.8 4697.5 4607.3 4710.9
478.14 0.00065407 0.1234 4545.3 4613.5 4537.4 4635.4
477.85 0.00014071 0.11669 4458.8 4546.5 4463.6 4557.7
477.56 0.00030285 0.11092 4399.8 4474 4401 4489
477.27 -2.3085e-05 0.1057 4339.3 4418.6 4345.2 4423.5
476.98 0.00032264 0.10114 4293.3 4360 4292.3 4373.6
476.68 9.0691e-05 0.096399 4237.6 4306.6 4243.1 4316.3
476.39 0.00020227 0.091581 4182.9 4248.6 4189.1 4263.9
476.1 0.00016489 0.087141 4140.6 4200.8 4136.7 4204.4
475.81 0.00023195 0.082835 4094.3 4149.6 4088.4 4154.3
475.52 0.0004606 0.077984 4038.3 4085.6 4037 4105.2
475.23 0.00028526 0.073507 3992.6 4035.6 3989.1 4045
474.94 0.00021271 0.069461 3942.8 3987.1 3947.3 4001.1
474.65 0.00031494 0.064621 3896.4 3930.9 3891 3939.9
474.36 -1.2092e-05 0.061265 3850.6 3898.1 3855 3901.9
474.07 1.2092e-05 0.057351 3809.4 3850.7 3812.8 3854.6
473.78 7.3652e-05 0.054499 3779 3817.7 3779.5 3821.6
473.48 -2.9131e-05 0.051332 3742.6 3781.9 3745.6 3783.6
473.19 0.00020117 0.048504 3712.2 3744.6 3713.4 3754.9
472.9 0.00011817 0.046139 3685.1 3720.2 3685.9 3726.4
472.61 0.00013686 0.043662 3660 3689.6 3659.7 3695.6
472.32 4.9468e-05 0.041603 3636.8 3667.6 3636.9 3670
472.03 7.0904e-05 0.039324 3610.8 3640.4 3611.8 3644.6
471.74 0.00013356 0.036975 3586 3610.5 3586.8 3617.4
471.45 9.0141e-05 0.035083 3563.3 3589.6 3565.7 3596
471.15 0.00010003 0.032883 3542.3 3564.3 3540.7 3567.3
470.86 0.00024459 0.030973 3520.5 3542.2 3516.1 3549
470.57 0.00020117 0.029193 3500.5 3520.5 3498.4 3527.4
470.28 0.00010168 0.027556 3484.1 3501.6 3482.3 3504.4
469.99 -7.695e-06 0.025991 3462.5 3484.7 3466 3487.9
469.7 2.0886e-05 0.024668 3446.3 3470 3450 3474.7
469.41 0.00012147 0.023621 3439.1 3452.3 3441.6 3460.3
469.12 7.7499e-05 0.022315 3423.4 3442.5 3422.8 3445.4
468.82 0.00010883 0.021244 3411.5 3428.9 3411.2 3433.6
468.53 0.00014016 0.020548 3405.6 3419.9 3403.7 3424.4
468.24 -5.4964e-07 0.019625 3394.1 3409.7 3396.1 3411.7
467.95 2.0886e-05 0.01907 3387.1 3405.1 3387.6 3406.6
467.66 7.4202e-05 0.018353 3381.5 3394.8 3380.3 3397
467.37 -3.6276e-05 0.017565 3370.1 3386 3373.8 3388.1
467.08 -1.7589e-05 0.016562 3361.9 3373.2 3363.3 3373.8
466.78 8.6294e-05 0.015796 3353.1 3362.9 3353.8 3367.6
466.49 -2.2535e-05 0.014568 3338.3 3349.2 3342.1 3352
466.2 -3.6826e-05 0.013689 3330.4 3340.3 3331.3 3339.5
465.91 2.0886e-05 0.012738 3319.9 3326.7 3322 3329.8
465.62 -2.8581e-05 0.011893 3311.1 3318.2 3312.4 3318.2
465.33 5.3315e-05 0.011138 3301.7 3309.3 3302.3 3312.3
465.03 4.562e-05 0.010445 3294.4 3302.6 3293.4 3303.7
464.74 3.6276e-05 0.0101 3288.5 3297.7 3290.7 3301.5
464.45 6.0461e-06 0.0096786 3284.5 3293.8 3285.7 3295.2
464.16 8.7943e-06 0.0094934 3281.4 3291.8 3283.3 3294.2
463.87 0.00014291 0.0092648 3281.8 3288.5 3278.4 3291.7
463.58 4.3971e-06 0.008891 3275.3 3284.4 3277.2 3286.5
463.28 7.9148e-05 0.0086217 3274.4 3278.7 3275 3283
462.99 4.9468e-06 0.0081089 3268.9 3274.2 3269.5 3275.2
462.7 -9.3439e-06 0.0075196 3261.3 3268 3262.7 3269
462.41 -1.6489e-05 0.0070013 3256.6 3261 3258.1 3261.7
462.12 3.133e-05 0.0065567 3252.6 3255.5 3252.3 3256.7
461.83 -2.5284e-05 0.0062077 3248 3252 3249.2 3252.1
461.53 2.7482e-06 0.0058202 3244.2 3247 3244.8 3247.8
461.24 -6.9255e-05 0.0054711 3238.1 3244.3 3241.1 3244.2
460.95 -2.5833e-05 0.0052232 3236 3240.6 3238.2 3241.7
460.66 5.4964e-06 0.0049182 3232.8 3239 3232.2 3238.7
460.37 5.3315e-05 0.0046593 3231.4 3233.7 3230.6 3235.2
460.07 -1.2642e-05 0.0045362 3229.5 3233.3 3229.6 3232.9
459.78 -2.4734e-05 0.0043603 3226.8 3231.2 3228 3231.3
459.49 -7.1453e-06 0.0041899 3224.6 3229.4 3225.5 3230
459.2 -2.5284e-05 0.0039673 3222.7 3226.8 3223.5 3226.4
458.91 -2.1986e-06 0.0038761 3221.7 3225.4 3222.2 3225.9
458.62 1.1542e-05 0.0037403 3221.2 3223.2 3221 3223.6
458.32 1.6489e-06 0.0036106 3219.6 3222.3 3219.2 3222
458.03 -7.695e-06 0.0035496 3218.4 3221.6 3218.8 3221.6
457.74 0.00010003 0.0033638 3218.2 3218.6 3215.1 3220
457.45 3.8475e-06 0.0033347 3216.9 3218.6 3216.7 3218.5
457.16 2.3635e-05 0.0032357 3215.1 3217.7 3214.8 3218.5
456.86 7.1453e-06 0.0031786 3214.7 3216.8 3214.8 3217.2
456.57 -3.4078e-05 0.0031461 3213.4 3217.6 3214.2 3216.9
456.28 2.0886e-05 0.0030978 3213.9 3217.1 3212.4 3216.5
455.99 -5.7712e-05 0.0030489 3212.2 3215.9 3214.2 3215.3
455.69 1.0993e-06 0.0030395 3212.5 3216.1 3212.5 3216.2
455.4 -3.5177e-05 0.0030703 3212 3217.3 3212.8 3216.5
455.11 1.594e-05 0.0031632 3214.1 3217.9 3213.2 3217.7
454.82 -4.8918e-05 0.003239 3213.3 3219.3 3215 3218.7
454.53 1.8138e-05 0.0033611 3216.9 3219.5 3215.9 3219.4
454.23 -4.3422e-05 0.003349 3216.3 3221 3215.6 3218.4
453.94 0 0.0032748 3215.2 3218.9 3215.1 3218.8
453.65 -4.8918e-05 0.0033666 3215.6 3219.9 3217.2 3219.3
453.36 -1.8688e-05 0.0032319 3214.5 3218.9 3214.5 3218
453.07 2.1436e-05 0.0031082 3213.5 3217.8 3211.9 3217.1
452.77 -4.8918e-05 0.0031489 3213.8 3217.3 3214.9 3216.2
452.48 -1.3191e-05 0.0030241 3212.9 3215.6 3212.9 3215
452.19 -3.7925e-05 0.0031115 3213.1 3217.1 3214.1 3216.3
451.9 -3.2978e-05 0.0030043 3211.8 3215.9 3212.7 3215.3
451.6 -1.7589e-05 0.0031418 3214 3217.6 3213.7 3216.5
451.31 -2.1436e-05 0.0032291 3214.2 3219.5 3214 3218.3
451.02 1.539e-05 0.0032209 3214.6 3217.8 3214.6 3218.5
450.73 1.0443e-05 0.0032456 3215 3218.8 3214.3 3218.6
450.43 -2.9131e-05 0.0035062 3218.1 3223.4 3216.5 3220.4
450.14 -3.2978e-05 0.0036716 3218.9 3224.8 3219 3223.4
449.85 -5.4964e-06 0.0037068 3219.6 3225.1 3218.8 3224.1
449.56 -6.5957e-05 0.004008 3221.9 3229.4 3222.8 3227.2
449.26 -5.7163e-05 0.0042004 3224.1 3232.1 3224.2 3229.7
448.97 2.4734e-05 0.004645 3230.8 3237.6 3226.9 3234.9
448.68 -1.3741e-05 0.0051177 3233.3 3243.9 3232.3 3242.3
448.39 -2.5833e-05 0.0058707 3241.7 3252.9 3240.7 3250.7
448.09 2.5833e-05 0.006848 3251.2 3265.9 3248.8 3264.5
447.8 -5.1666e-05 0.0082798 3264.1 3286.4 3262.5 3282.5
447.51 -7.2003e-05 0.010193 3284.8 3311.5 3281.4 3304.8
447.22 -0.00010278 0.012987 3310.1 3349.4 3307.8 3342.4
446.92 -0.00017259 0.01893 3359.6 3442.5 3351.4 3426.4
446.63 -0.0013186 0.041866 3567.4 3815.2 3526.4 3714.2
446.34 -0.0019661 0.080413 4016.6 4336.1 3896.8 4127
446.05 -0.0028581 0.11682 4470.8 4803.7 4277.4 4480.3
445.75 -0.002906 0.14543 4834.4 5149.7 4583.3 4766.4
445.46 -0.0029224 0.16501 5117.9 5355.4 4823.1 4927.7
445.17 -0.0023283 0.17059 5264 5355.8 4936.3 4922.2
444.88 -0.0013142 0.15609 5148.1 5084.3 4854.8 4731.2
444.58 -0.00054634 0.1259 4802.9 4666 4569.2 4407.4
444.29 -0.00048698 0.098151 4450.7 4329.2 4273.5 4129.8
444 -0.00037705 0.076709 4156.4 4088.4 4024.2 3939.1
443.71 -4.4521e-05 0.059442 3936.1 3875.3 3837 3774.2
443.41 -0.00025229 0.044739 3745.9 3707.2 3675.5 3625.3
443.12 -0.00026877 0.03217 3582.7 3560 3537.2 3502.3
442.83 -6.7606e-05 0.021622 3456.4 3425.7 3427.1 3393.3
442.54 -7.3102e-05 0.014214 3357.7 3338.2 3346.3 3323.4
442.24 4.562e-05 0.0099952 3298.8 3293.1 3292.6 3289.1
441.95 -6.2109e-05 0.0078648 3271 3271.9 3267.9 3265.9
441.66 5.2216e-05 0.0067534 3257.2 3258.8 3253.1 3257.1
441.36 1.7039e-05 0.0060202 3248.9 3251.2 3244.8 3247.9
441.07 -6.0461e-05 0.00547 3240.4 3246.3 3238.9 3242.1
440.78 3.7376e-05 0.0050897 3236.6 3239.3 3235.1 3239.5
440.49 0.00011707 0.0047725 3232.6 3235.9 3229.4 3238.1
440.19 0.00010608 0.0045593 3231.3 3233.9 3226.9 3234.2
439.9 2.1986e-05 0.0044345 3227.4 3234 3225.8 3233.4
439.61 3.023e-05 0.0043812 3227 3232.8 3225.6 3232.8
439.31 5.2216e-05 0.0042339 3226.5 3230.9 3223.7 3230.5
439.02 1.8138e-05 0.0041646 3224.5 3230.7 3223.1 3230.1
438.73 6.5407e-05 0.0041163 3223.4 3228 3223.6 3231.2
438.44 -3.2978e-05 0.0039167 3220.9 3228.6 3220.7 3226.9
438.14 5.7163e-05 0.0039299 3221.6 3227 3220.5 3228.6
437.85 0.00011488 0.0040294 3223 3227.9 3220.6 3230.7
437.56 0.00013631 0.0038893 3221 3226.3 3218.5 3230
437.26 5.9361e-05 0.0039464 3222 3228.5 3219.3 3228.6
436.97 6.9255e-05 0.0038684 3221.2 3226.9 3219 3227.8
436.68 4.7819e-05 0.0039107 3221 3227.5 3219.8 3228.5
436.39 3.3528e-05 0.0038184 3219.8 3226.4 3219.1 3227.2
436.09 5.7163e-05 0.00382 3220.7 3226.5 3218.6 3226.9
435.8 7.3102e-05 0.0037645 3219.7 3225.2 3218.2 3227.1
435.51 7.695e-05 0.0036804 3218.9 3224.1 3217.4 3226
435.21 2.3635e-05 0.00367 3218.8 3225.4 3217 3224.7
434.92 3.4627e-05 0.0035864 3217.6 3223.4 3216.8 3224.3
434.63 6.9255e-05 0.0034781 3217.6 3222.4 3214.6 3222.6
434.33 1.2642e-05 0.0035073 3216.8 3223.5 3215.4 3222.8
434.04 8.2446e-05 0.0033759 3216.1 3219.7 3214.7 3222
433.75 8.3545e-05 0.0033462 3216.3 3220.6 3213 3221.2
433.46 8.3545e-05 0.0033264 3215.4 3219.3 3214 3221.6
433.16 5.4414e-05 0.0032269 3213 3219.1 3212.6 3221.1
432.87 3.3528e-05 0.0031863 3214.1 3218.4 3212.8 3218.6
432.58 7.3652e-05 0.0031231 3213.3 3217.6 3211.2 3218.9
432.28 0.00010168 0.003084 3213.5 3216.6 3210.7 3218.5
431.99 4.3971e-05 0.003001 3211.6 3215.7 3211 3217.2
431.7 7.8599e-05 0.0029961 3212.4 3215.6 3210.2 3217
431.4 5.5514e-05 0.0028653 3210.5 3214.6 3208.8 3215.4
431.11 8.6843e-05 0.0028372 3211.1 3214.1 3207.9 3214.8
430.82 2.8032e-05 0.0026663 3208 3212.1 3207.3 3212.8
430.52 8.4095e-05 0.0026597 3207.2 3211.3 3206.8 3214.6
430.23 6.9255e-05 0.0026669 3208.9 3212 3206.6 3212.8
429.94 5.1666e-05 0.0025492 3205.6 3211.2 3205.1 3213.1
429.65 9.124e-05 0.0024811 3207.3 3209.6 3204.2 3210.7
429.35 5.3315e-05 0.0023893 3204.8 3209.6 3203 3210.2
429.06 7.2553e-05 0.0023338 3205.5 3208.1 3202.8 3208.7
428.77 3.6276e-05 0.0022557 3203.3 3207.1 3202.9 3208.3
428.47 6.156e-05 0.0022151 3203.7 3206.7 3201.8 3207.6
428.18 6.6507e-05 0.0021354 3202.8 3205.7 3200.8 3206.7
427.89 4.2872e-05 0.0020425 3201.1 3203.6 3201.3 3205.8
427.59 4.9468e-05 0.0019512 3200.6 3203.8 3198.9 3204.4
427.3 7.695e-06 0.0019051 3200.1 3202.8 3199.8 3202.9
427.01 5.2216e-05 0.0018737 3199.7 3202.1 3198.7 3203.6
426.71 8.2446e-06 0.0017495 3198.2 3201.4 3197.7 3201.2
426.42 1.9237e-05 0.0017066 3198 3200.5 3197.3 3200.7
426.13 1.1542e-05 0.0016473 3196.9 3201.1 3195.6 3200.3
425.83 4.1773e-05 0.0015566 3196.8 3198.7 3195.2 3199
425.54 7.4751e-05 0.001473 3195.4 3197.1 3194.2 3199.3
425.25 1.0993e-06 0.0014302 3194.2 3197.6 3194.4 3197.9
424.95 1.4291e-05 0.0013884 3193.3 3196.4 3194.3 3198.1
424.66 2.3085e-05 0.0013016 3193.3 3195.8 3192.7 3196.3
424.37 -1.8688e-05 0.0012389 3192.8 3195.3 3192.8 3194.4
424.07 5.5514e-05 0.0011691 3192.8 3193.4 3191.4 3194.6
423.78 1.2642e-05 0.0011119 3191 3192.8 3191.7 3194
423.49 1.3741e-05 0.0011163 3192.1 3193.3 3191.2 3193.1
423.19 3.5177e-05 0.00098496 3189.7 3191.6 3189.5 3192.9
422.9 6.7056e-05 0.00097177 3190.3 3190.9 3189.2 3192.8
422.61 -1.6489e-06 0.00093494 3189.5 3191.4 3189.4 3191.2
422.31 2.0886e-05 0.0009201 3188.8 3190.7 3189.2 3192.1
422.02 2.9131e-05 0.00086129 3188.7 3189.8 3188.6 3191
421.73 2.5284e-05 0.00080138 3188.5 3189.5 3187.6 3189.8
421.43 2.1986e-05 0.00075631 3187.8 3189.1 3187.1 3189.4
421.14 -1.0993e-05 0.00072333 3186.7 3189.4 3186.8 3189
420.85 3.4627e-05 0.00065902 3187 3187.1 3186.6 3188.2
420.55 3.9025e-05 0.00062384 3186.6 3187.1 3185.7 3187.9
420.26 3.133e-05 0.00058317 3186.1 3186.9 3185.1 3187.4
419.97 2.8581e-05 0.00056393 3185.7 3186.6 3185 3187.3
419.67 7.1453e-06 0.00052821 3185.4 3186.1 3185.3 3186.2
419.38 3.6826e-05 0.00049633 3185.8 3185.5 3184.4 3185.8
419.09 4.0124e-05 0.00042817 3183.8 3185 3183.3 3186.4
418.79 1.3191e-05 0.00043312 3184.5 3185.7 3183.3 3185.2
418.5 2.5833e-05 0.00041058 3184 3184.6 3183.6 3185.4
418.2 2.9131e-05 0.00037211 3183.6 3184.1 3183.1 3185
417.91 -1.3191e-05 0.00034627 3182.9 3184.5 3183.1 3184.1
417.62 -7.1453e-06 0.00034572 3183 3184.2 3183.3 3184.2
417.32 2.2535e-05 0.00028416 3182.9 3183.4 3182 3183.5
417.03 2.0886e-05 0.00025723 3182.2 3182.9 3182 3183.6
416.74 -8.7943e-06 0.00022975 3182 3183.2 3181.7 3182.5
416.44 2.1436e-05 0.00020282 3182.1 3181.9 3181.7 3182.5
416.15 2.4184e-05 0.00023195 3182.4 3182.9 3181.4 3182.9
415.86 2.5833e-05 0.00016984 3181.7 3182 3180.8 3182.2
415.56 2.3635e-05 0.00015885 3181.5 3181.7 3180.8 3182.2
415.27 -1.594e-05 0.00018633 3181.5 3182.8 3181.2 3181.9
414.98 2.6932e-05 0.00013576 3181.2 3181.1 3180.8 3182
414.68 1.594e-05 0.00015555 3180.9 3181.3 3181.3 3182.5
414.39 -4.3971e-06 0.00011323 3180.1 3181.7 3180.4 3181.9
414.1 6.0461e-06 7.8599e-05 3180.3 3181.4 3179.8 3181.1
413.8 2.7482e-05 6.156e-05 3179.7 3180.4 3179.8 3181.8
413.51 -4.3971e-06 3.7376e-05 3179.9 3180.4 3180 3180.4
413.21 2.5284e-05 0 3179.5 3179.8 3179.1 3180.5
412.92 1.7039e-05 3.7925e-05 3179.8 3179.8 3180.1 3180.9
412.63 -4.9468e-06 2.3635e-05 3179.7 3180.4 3179.8 3180.2
412.33 -1.0993e-05 3.7376e-05 3179.5 3180.8 3179.8 3180.6
412.04 2.5284e-05 2.1986e-06 3179.7 3179.3 3179.6 3180.4
