# Supplementary material for: Theoretical and experimental analysis of circularly polarized luminescence spectrophotometers for artifact-free measurements using a single CCD camera
Source: Nat Commun. 2023 Feb 24;14:1065. doi: 10.1038/s41467-023-36782-9 (PMC9958114; doi:10.1038/s41467-023-36782-9)
Supplement: Supplementary file 3 — Source Data [file 41467_2023_36782_MOESM3_ESM.zip › LesDataPubli/Camphorquinone/TiltCamera/S_Tilt_m8_1.cpl]

# lambda CPL Fluo Track1(+) Track2(+) Track1(-) Track2(-)
# tint= 0.7, HSS= 2, Gain= 0
# les lignes 95 115 135 155
# Nacc= 40
#  max somme 4 fluo : 48967.325
698.32 -5.1054e-07 0.0048073 3234.8 3242.1 3233.2 3240.6
698.06 -1.4806e-05 0.0049288 3235.4 3244.4 3234.3 3242.6
697.8 2.4506e-05 0.0049344 3234.9 3243.7 3234.2 3244.2
697.55 -3.5738e-06 0.0050258 3235.6 3245 3235.9 3245
697.29 -3.727e-05 0.0051167 3237.2 3246.8 3237.1 3244.8
697.04 -3.3185e-05 0.005035 3236.3 3247 3234.8 3243.9
696.78 -2.808e-05 0.0051616 3236.5 3247.2 3237.6 3246.8
696.53 3.4717e-05 0.0052734 3238.1 3248 3238 3249.5
696.27 3.3696e-05 0.005304 3240.8 3248 3238.7 3247.5
696.02 -6.1265e-06 0.0053112 3238.9 3248.7 3239.2 3248.7
695.76 -2.6038e-05 0.0053934 3239.9 3249.8 3240.6 3249.2
695.51 3.5738e-06 0.0054853 3242.3 3251.1 3240.8 3249.8
695.25 3.1654e-05 0.0054848 3242.1 3250.7 3240.5 3250.7
694.99 3.5738e-06 0.0055884 3242.4 3252.4 3242 3252.2
694.74 1.1743e-05 0.0055884 3242.5 3251.4 3242.9 3252.3
694.48 0.00010517 0.0055991 3244.9 3251.7 3240.5 3252.5
694.23 5.7181e-05 0.0057186 3245.6 3253.8 3242.5 3253.4
693.97 5.8202e-05 0.005881 3246.6 3255.8 3244.4 3256.5
693.71 7.8624e-05 0.0058197 3246.3 3253.8 3244.4 3255.8
693.46 5.0033e-05 0.0059698 3248.9 3256.3 3246.3 3256.2
693.2 3.6759e-05 0.0059882 3247.3 3256.6 3246.8 3257.9
692.94 -8.6793e-06 0.0060081 3247.8 3257.7 3247.3 3256.8
692.69 -2.5527e-05 0.0060454 3248.7 3258.8 3247.5 3256.4
692.43 1.5827e-05 0.0061296 3249.9 3259.1 3248.3 3258.2
692.17 2.0422e-06 0.0062251 3250.8 3260.3 3249.8 3259.4
691.92 4.1865e-05 0.0063302 3253 3261.2 3250.5 3260.7
691.66 3.5738e-06 0.0063787 3252.7 3262.3 3251.5 3261.3
691.4 4.1354e-05 0.0064135 3252.3 3261.4 3252.3 3263.4
691.15 -1.2253e-05 0.0064967 3254.2 3264.3 3252.7 3262.3
690.89 -6.1265e-06 0.0064824 3252.3 3264.4 3252.1 3264
690.63 -3.9312e-05 0.0066095 3253.7 3264.2 3256.3 3264.9
690.38 6.4839e-05 0.0066504 3256.7 3264.8 3254.1 3265.4
690.12 -5.616e-06 0.0067831 3257.4 3266.6 3257.3 3266.2
689.86 1.3785e-05 0.0068791 3259.7 3267.9 3257.9 3266.7
689.6 8.1687e-06 0.0067999 3256.5 3267.9 3256 3267.8
689.35 4.4928e-05 0.0068234 3258.3 3267.3 3256.4 3267.6
689.09 -4.1865e-05 0.0069031 3257.3 3268.5 3259.2 3268.4
688.83 -1.0211e-06 0.0071144 3260.9 3272 3259.9 3271
688.57 6.7902e-05 0.0071558 3262.2 3271.7 3259.6 3272.3
688.32 2.2464e-05 0.0071726 3261.3 3273.9 3258.9 3272.5
688.06 1.0211e-06 0.0071941 3262.9 3272.7 3261 3271
687.8 -2.859e-05 0.007286 3263.1 3275 3261.8 3272.3
687.54 2.6548e-05 0.0073421 3263.6 3275.1 3261.8 3274.5
687.29 -2.3996e-05 0.0074672 3264.6 3277.8 3263.3 3275.3
687.03 5.616e-05 0.0074728 3265.5 3276.1 3263.1 3276.5
686.77 -4.9012e-05 0.007577 3264.9 3277.1 3267.3 3277.1
686.51 6.6371e-05 0.0076842 3268.3 3277.1 3267.1 3279.1
686.25 -2.3996e-05 0.0076888 3267.2 3279.8 3266.7 3278.2
685.99 7.1476e-06 0.0078588 3270.6 3281.8 3268.2 3279.7
685.74 1.5316e-06 0.0078318 3270.2 3282.8 3266.6 3279.2
685.48 -2.5527e-05 0.0079885 3272 3283.6 3270.3 3280.7
685.22 8.5261e-05 0.0080074 3272 3282.5 3269.2 3283.8
684.96 -1.6848e-05 0.008085 3272.6 3284.4 3271.6 3282.7
684.7 1.5316e-05 0.0081948 3273.3 3284.5 3273.5 3285.4
684.44 8.0666e-05 0.0081141 3273.9 3284.3 3270 3284.4
684.18 -2.9612e-05 0.0083275 3276.9 3288.5 3273.9 3283.9
683.93 0.00013938 0.0083852 3277.9 3287 3272.6 3288.5
683.67 1.6848e-05 0.0083903 3277.4 3288 3274.7 3286.2
683.41 4.8502e-05 0.0084934 3277.8 3288.2 3276.2 3289
683.15 1.7869e-05 0.0085496 3277.6 3289 3277.6 3289.9
682.89 9.0877e-05 0.0087441 3280.2 3290.6 3278.9 3293.8
682.63 -2.5527e-06 0.0087722 3278.2 3293.6 3279 3294.2
682.37 8.3219e-05 0.0088191 3283.1 3293 3278.6 3292.6
682.11 7.0455e-05 0.0089003 3281.8 3293.3 3280.5 3295.5
681.85 4.0844e-05 0.0090708 3284.1 3295.9 3282.9 3296.7
681.59 6.1265e-06 0.0090525 3283.4 3295.7 3283.5 3296
681.33 4.697e-05 0.0092822 3287.3 3297 3286.8 3298.8
681.07 9.7003e-05 0.0092659 3288.2 3298.1 3284.1 3298.7
680.82 -5.616e-05 0.0093414 3287.6 3301.3 3286.5 3297.4
680.56 3.2164e-05 0.0094971 3288.9 3301.8 3287.6 3302.1
680.3 5.9734e-05 0.0095952 3291.8 3302.1 3289 3302.3
680.04 0.00012866 0.0095487 3292.4 3300.7 3287.6 3302.2
679.78 5.5139e-05 0.0096427 3290.6 3304.6 3287.8 3304.6
679.52 4.4928e-05 0.0097999 3293.6 3307 3289.5 3305.1
679.26 2.0422e-05 0.0099541 3294.1 3306.2 3294.7 3307.8
679 4.8502e-05 0.009924 3296 3306.8 3292.7 3305.9
678.74 0.00010313 0.01004 3296.7 3307.9 3293.1 3309.4
678.48 -1.6337e-05 0.010218 3299.2 3312.2 3296.1 3308.2
678.22 -3.5738e-06 0.01023 3298.6 3310.4 3297.8 3309.5
677.96 6.6371e-05 0.010455 3300.9 3311.1 3301 3314.3
677.69 -5.8713e-05 0.010523 3300.1 3315.4 3301.4 3313.8
677.43 -4.646e-05 0.010626 3302.6 3316.8 3302.2 3314.1
677.17 2.6038e-05 0.010658 3302.1 3316.8 3301.2 3317.2
676.91 2.5527e-06 0.010829 3304.9 3318.5 3304.3 3318
676.65 2.0422e-05 0.010861 3304.7 3318.3 3304.8 3319.4
676.39 0.00011385 0.01094 3307.2 3318.6 3304.2 3321.2
676.13 -6.6371e-06 0.010989 3306.6 3320.3 3306.6 3320
675.87 2.1443e-05 0.011139 3308.4 3323.2 3306.6 3322.5
675.61 -4.8502e-05 0.011201 3307.8 3324.2 3309 3322.9
675.35 2.0422e-05 0.011331 3310.9 3324.5 3310.1 3324.7
675.09 0.00010007 0.01146 3313.7 3325.5 3310.3 3327
674.83 2.6038e-05 0.01159 3315.1 3325.9 3314.9 3327
674.57 0.00010313 0.011646 3314.1 3327.7 3312.6 3331.2
674.3 2.4506e-05 0.011767 3315.3 3330.9 3314.2 3331.1
674.04 0.00010364 0.01199 3321 3332.5 3316.2 3332.8
673.78 6.0755e-05 0.011949 3318.9 3332 3316.8 3332.9
673.52 -9.7003e-06 0.01218 3321.7 3335.4 3320.8 3333.9
673.26 -2.6038e-05 0.012185 3320.8 3334.4 3322.3 3334.6
673 6.0244e-05 0.012278 3321.5 3335.9 3321 3338.3
672.74 -1.6337e-05 0.012424 3324.7 3340.2 3322.1 3336.7
672.47 9.6493e-05 0.012536 3326.9 3340.3 3321.9 3340.1
672.21 -3.5228e-05 0.012643 3325.6 3342.6 3325.5 3340.8
671.95 5.8713e-05 0.012786 3327.9 3343.1 3326.2 3344.2
671.69 -5.1054e-06 0.012917 3328.5 3345.2 3328.9 3345.3
671.43 -2.3996e-05 0.012996 3329.7 3346.3 3330.2 3345.6
671.16 -1.5827e-05 0.013072 3331.7 3349.8 3328.4 3345.6
670.9 2.5527e-05 0.013312 3335.4 3348.6 3334.4 3348.8
670.64 -2.0932e-05 0.01338 3334.5 3352 3333.8 3350.3
670.38 -7.1476e-06 0.013383 3335.4 3351.3 3334.2 3349.8
670.12 5.7692e-05 0.013524 3336.9 3351.5 3335.9 3353.4
669.85 5.9734e-05 0.013755 3340.8 3355.8 3337.2 3355.1
669.59 2.2464e-05 0.013962 3342.8 3358.9 3340 3357.3
669.33 0.00011896 0.014064 3345.2 3358.6 3340.5 3359.8
669.07 7.3008e-05 0.014055 3341.4 3360.8 3339.2 3362.2
668.8 9.9046e-05 0.01416 3345.7 3359.7 3342.3 3361.1
668.54 3.3185e-05 0.014378 3348.4 3362.6 3346.3 3362.1
668.28 3.1654e-05 0.014615 3350.7 3367.9 3346.9 3365.6
668.02 -2.9101e-05 0.014741 3350.8 3367.8 3351.5 3367.1
667.75 4.697e-05 0.014739 3351.5 3367.2 3350.2 3368.2
667.49 9.0366e-05 0.014898 3353.1 3370.3 3349.9 3371.5
667.23 -2.4506e-05 0.015105 3356.3 3372.1 3356 3370.7
666.96 7.1476e-06 0.015208 3357 3374.5 3355.3 3373.2
666.7 5.7692e-05 0.015283 3357.8 3376 3354.5 3375.5
666.44 -3.0633e-06 0.015407 3359 3377.6 3357.4 3375.9
666.17 -7.6582e-06 0.015575 3360.8 3380 3359.2 3378
665.91 -1.5316e-05 0.015703 3362.4 3379.8 3362.8 3379.4
665.65 -1.889e-05 0.015903 3364.3 3383 3364.6 3382.3
665.38 9.4451e-05 0.015928 3363.7 3382.2 3363.1 3386.2
665.12 0.0001113 0.016121 3370.1 3384.3 3365.4 3385
664.86 2.1443e-05 0.016329 3371.6 3388.8 3368.2 3386.4
664.59 4.2375e-05 0.016366 3372.6 3388.6 3368.7 3386.8
664.33 -8.1687e-06 0.016679 3373.7 3392.6 3373.7 3392.1
664.07 0.00018022 0.01678 3378.4 3392.7 3371.4 3394.6
663.8 8.7814e-05 0.016861 3379 3393.6 3374.8 3393.7
663.54 0.00012355 0.017077 3380.4 3395.7 3377.1 3398.4
663.28 6.7902e-05 0.017258 3382.1 3400.1 3378.5 3399.8
663.01 6.4839e-05 0.017466 3383.3 3402.3 3381.4 3403.6
662.75 0.00010415 0.017628 3386.5 3404.4 3382.3 3405.3
662.48 0.00015163 0.017694 3389.8 3404.2 3383 3404.8
662.22 8.8835e-05 0.017884 3390.7 3406.9 3386.5 3407
661.95 1.3785e-05 0.018126 3389.3 3413.6 3387.5 3412.5
661.69 2.4506e-05 0.018193 3394.1 3411.3 3391.2 3409.6
661.43 0.00014346 0.018361 3396.3 3410.4 3393.3 3414.4
661.16 0.00019452 0.018535 3398.8 3413.5 3393.3 3417.5
660.9 -1.5316e-06 0.018537 3396 3419.4 3392.2 3415.5
660.63 4.4928e-05 0.018781 3399.5 3421 3395.4 3419.2
660.37 2.3485e-05 0.019085 3402.8 3423.9 3400.5 3422.8
660.1 9.0877e-05 0.019143 3406.6 3423.1 3401 3422
659.84 5.0544e-05 0.019322 3407.5 3427.3 3402.3 3424.5
659.57 4.5949e-05 0.019726 3409.7 3431.8 3407.7 3432.1
659.31 5.0544e-05 0.019726 3409.5 3434 3405.4 3432.4
659.04 2.808e-05 0.020005 3413.8 3437.3 3409.4 3434.4
658.78 4.7991e-05 0.020063 3414 3436.8 3410.9 3436
658.51 6.0244e-05 0.020228 3416.2 3438.8 3412.7 3438.3
658.25 -2.808e-05 0.020459 3420 3440.3 3419 3437.9
657.98 -3.4206e-05 0.020555 3420.9 3441.3 3420.5 3439.2
657.72 7.1476e-05 0.020866 3425.1 3446.2 3420.6 3445.2
657.45 -8.1687e-06 0.021061 3426.4 3449.4 3424.2 3446.7
657.19 6.7902e-05 0.021118 3428.1 3447.7 3425.4 3448.3
656.92 0.00019145 0.021287 3430.4 3449.3 3424.9 3453.1
656.66 5.667e-05 0.021663 3435.8 3454.4 3432.4 3453.7
656.39 0.00011794 0.021618 3433.7 3453.6 3430.5 3456.2
656.13 -7.1476e-06 0.021752 3434.6 3457.8 3432.7 3455.5
655.86 8.0666e-05 0.022062 3437.7 3461.8 3434 3462.1
655.6 0.00013325 0.022329 3441 3465 3436.2 3466.6
655.33 8.3729e-05 0.022437 3444.4 3466 3439 3464.7
655.06 0.0001307 0.022719 3446.6 3469.7 3441 3470.6
654.8 5.7692e-05 0.022799 3448.2 3470.7 3443.8 3469.1
654.53 7.6582e-06 0.023108 3448.8 3472.2 3451.1 3474.8
654.27 0.00010875 0.023267 3452.2 3476.2 3448.5 3477.8
654 5.1054e-07 0.023476 3458.1 3478.8 3453.6 3474.3
653.74 3.3696e-05 0.023704 3460.1 3481.1 3456.1 3478.8
653.47 0.00012151 0.023971 3464.3 3486.4 3455.2 3483.3
653.2 9.343e-05 0.024037 3463.8 3485.2 3458.8 3484.7
652.94 0.00013478 0.024299 3465.6 3489.7 3459.6 3490.3
652.67 0.00012355 0.024494 3468.2 3491.6 3462.7 3492.2
652.4 4.5438e-05 0.024773 3470.9 3495.6 3467.5 3494.4
652.14 4.2886e-05 0.02493 3471 3496.9 3470.2 3498.2
651.87 -6.2797e-05 0.025108 3473.7 3499.8 3474.2 3497.2
651.6 2.0422e-06 0.02549 3478.9 3504.2 3477.5 3503
651.34 2.808e-05 0.025509 3478.6 3504.4 3477.2 3504.4
651.07 7.6071e-05 0.025866 3485.1 3508.2 3481 3507.7
650.8 6.1265e-06 0.026185 3489.6 3515.9 3482.8 3509.3
650.54 -2.808e-05 0.026421 3491 3516.7 3488.6 3512.9
650.27 4.3907e-05 0.026468 3492 3516.9 3487.7 3514.8
650 2.2464e-05 0.02678 3493.9 3522.7 3490.1 3520
649.74 0.00018839 0.027037 3501.1 3522.2 3492.8 3523.1
649.47 7.0455e-05 0.027349 3501.7 3527.8 3497.8 3527.3
649.2 0.00011538 0.027489 3505.1 3526.8 3501.1 3528.5
648.94 3.4717e-05 0.02768 3505.7 3530.9 3503.6 3530.6
648.67 5.616e-06 0.027967 3505 3537.5 3504.8 3537.5
648.4 6.1265e-06 0.028181 3510.1 3540.8 3506.8 3537.6
648.13 -5.616e-06 0.028457 3511.6 3542.3 3512.3 3542.7
647.87 0.00013172 0.028764 3518.5 3544.5 3514.2 3546.6
647.6 -7.6582e-06 0.02891 3519.2 3547.2 3518.5 3546.1
647.33 0.00017103 0.029216 3523.1 3547.8 3521 3554.1
647.06 5.3607e-05 0.029538 3527.9 3558.2 3521.4 3554.3
646.8 -4.4417e-05 0.029788 3529.8 3560 3528.1 3556.1
646.53 9.9556e-05 0.030059 3535 3565.6 3525.6 3561.1
646.26 0.00012968 0.030278 3537.1 3564.3 3531.5 3565.1
645.99 5.5649e-05 0.030604 3540.5 3568.8 3536.8 3567.9
645.73 8.3729e-05 0.030853 3540.5 3574.7 3536.3 3574.7
645.46 -2.5527e-05 0.030934 3543.8 3575.8 3539.9 3570.7
645.19 0.00020269 0.031233 3548.9 3577.8 3539.6 3578.4
644.92 2.1443e-05 0.031676 3552.6 3584.4 3548.3 3581.2
644.65 0.00017665 0.031949 3554 3583.9 3551.7 3590.3
644.39 3.5738e-06 0.032157 3558.7 3587.8 3557.2 3586.4
644.12 0.00015623 0.032481 3565 3592.3 3556.8 3591.8
643.85 -7.9134e-05 0.032809 3565.3 3601.5 3561.4 3593.7
643.58 0.00016491 0.033099 3573.2 3598.8 3565.2 3598.9
643.31 7.6071e-05 0.033219 3572.5 3604.1 3565 3600.4
643.05 2.7059e-05 0.03342 3570.6 3604.7 3570.6 3606
642.78 0.00024864 0.03406 3582.9 3614.8 3570.8 3614.8
642.51 0.0001113 0.03424 3581.8 3616.7 3576.6 3616.9
642.24 0.00015929 0.034432 3583 3616.7 3580.1 3621.6
641.97 7.2497e-05 0.034908 3592.8 3624.2 3586.4 3621.3
641.7 3.2164e-05 0.035204 3592.7 3628.4 3590.4 3627.7
641.43 0.00014653 0.035396 3598.6 3630.4 3590.3 3629.3
641.16 0.00020167 0.035695 3599.1 3632.2 3594.5 3637.5
640.9 5.9734e-05 0.035979 3605.8 3636.3 3600.8 3634.2
640.63 0.00019554 0.036254 3607.3 3640 3600.5 3642.8
640.36 3.2675e-05 0.036718 3612.1 3648.7 3607.2 3645.4
640.09 0.00012764 0.0368 3614.6 3643.9 3611.7 3647.2
639.82 0.00019299 0.037335 3620.4 3651.5 3615.5 3656.1
639.55 6.9945e-05 0.037497 3620.9 3656.1 3618 3656.6
639.28 4.5949e-05 0.037958 3629.1 3661.2 3624.7 3659.1
639.01 9.1387e-05 0.038362 3632.4 3669.8 3624.9 3666.8
638.74 -1.1232e-05 0.038448 3631.9 3669.8 3629.4 3666.8
638.47 8.8324e-05 0.039029 3638.4 3675.2 3635.9 3677
638.2 0.00019248 0.039238 3645.5 3676.6 3637.1 3677.7
637.94 0.00012253 0.039578 3648.9 3681.1 3642.6 3680.8
637.67 -7.8624e-05 0.039716 3642.8 3686.5 3645.5 3685.3
637.4 0.00033951 0.040365 3658.5 3691.5 3646.2 3695.8
637.13 0.00025323 0.040792 3662.9 3698.3 3651.9 3699.7
636.86 0.00012457 0.041038 3664.2 3700.7 3658.7 3701.3
636.59 -5.667e-05 0.041372 3664.5 3708.7 3663.3 3704.8
636.32 0.0001598 0.041703 3673.3 3710 3664.8 3709.4
636.05 0.00012355 0.042173 3679 3716.6 3670.6 3714.3
635.78 0.00021085 0.042422 3682.2 3718 3673.2 3719.3
635.51 0.00019401 0.042945 3689.5 3721.9 3682.5 3724.4
635.24 0.00020115 0.0432 3689.9 3729.8 3680.6 3730.4
634.97 -3.0633e-06 0.043781 3695.8 3736.5 3693.2 3733.8
634.7 0.00012866 0.043975 3699.2 3737.5 3693.7 3738.3
634.43 0.00016337 0.044279 3703.7 3740.3 3697.5 3742.1
634.16 0.00038903 0.044775 3711.1 3746.9 3697.6 3752.4
633.89 7.8624e-05 0.045085 3714.2 3752.9 3706.7 3749.2
633.62 0.00024404 0.045547 3720 3758.4 3708.5 3758.9
633.35 0.00012968 0.045718 3720.8 3759.5 3714.4 3759.4
633.08 3.778e-05 0.046002 3720.2 3767.8 3715.3 3764.7
632.81 0.00014959 0.046325 3730 3770.9 3717.3 3765.5
632.53 0.00017563 0.046563 3728.6 3771.8 3721.7 3773.5
632.26 0.00022209 0.046951 3736.4 3775 3726.8 3776.2
631.99 0.00017614 0.047461 3740.3 3785.4 3730 3783.7
631.72 -4.4928e-05 0.047795 3741.7 3792.8 3736.1 3785.1
631.45 -4.646e-05 0.048018 3744.2 3790.8 3743.7 3787.9
631.18 0.00024557 0.048579 3759.7 3795.1 3745.9 3793.5
630.91 0.000121 0.048934 3753.9 3805.6 3747.2 3804.8
630.64 0.00027212 0.049403 3764.3 3806.5 3754.1 3809.6
630.37 7.3518e-05 0.049681 3766.1 3815.3 3757 3809.7
630.1 0.00022464 0.050497 3779.2 3821.9 3766.6 3820.3
629.83 0.00018482 0.050691 3777.2 3822.9 3771.4 3826.1
629.56 2.7059e-05 0.05103 3778.1 3833.8 3772.6 3829.7
629.28 9.8025e-05 0.05168 3791.2 3839.3 3781.3 3834.2
629.01 0.00016695 0.051906 3795.9 3839.4 3785.1 3836.7
628.74 0.00019554 0.052569 3803.2 3845.5 3794.5 3846.4
628.47 0.0002226 0.053127 3804.1 3854.7 3798.3 3859.8
628.2 0.00017001 0.053458 3813.2 3861.3 3801.1 3857.6
627.93 0.0002471 0.053948 3819.3 3864.5 3808 3865.3
627.66 0.00030224 0.054236 3820.5 3870.3 3807.9 3872.4
627.38 -0.00012815 0.054718 3822.7 3879.8 3820.8 3871.6
627.11 -1.4806e-05 0.055307 3830.9 3885.4 3826.8 3880.6
626.84 0.00015061 0.055719 3835.1 3889.6 3828.6 3890.4
626.57 0.00030377 0.056198 3842.9 3892.8 3833.4 3898.2
626.3 0.00011794 0.056727 3846 3902 3841.7 3903.4
626.03 0.00010211 0.057084 3854.5 3905.6 3847.3 3903.3
625.75 0.00020524 0.057579 3860.7 3912.1 3850.3 3911.7
625.48 0.00010058 0.058125 3866.1 3920.6 3857.8 3917.2
625.21 1.9401e-05 0.058522 3869 3925.4 3864.6 3922
624.94 0.00015725 0.059046 3880.3 3930.5 3869 3927
624.67 5.4628e-05 0.059771 3882.9 3940.4 3879.4 3939.5
624.39 -1.7869e-05 0.060165 3888.7 3948.6 3882.5 3941.6
624.12 8.0155e-05 0.060814 3898.1 3950.5 3894.2 3950.5
623.85 -5.616e-05 0.061344 3902.8 3964.5 3896.6 3955.5
623.58 0.00025936 0.061744 3910 3965.8 3897.2 3965.8
623.3 0.00031398 0.062122 3917.4 3967 3904 3968.9
623.03 0.00010568 0.062991 3923.1 3983 3914.3 3979.4
622.76 -1.889e-05 0.063178 3924.6 3983.3 3921.7 3979.5
622.49 5.616e-06 0.063798 3932.6 3992.2 3927.4 3987.2
622.21 0.00048246 0.06414 3943 3992 3924.3 3996.9
621.94 7.8624e-05 0.065034 3951.2 4006 3942 4000.7
621.67 0.00026855 0.065614 3959.5 4008.8 3948.7 4011.2
621.4 0.00012968 0.066046 3955.2 4023.2 3948.4 4022.7
621.12 0.0003242 0.066377 3964.8 4022.2 3952.7 4026
620.85 0.00019707 0.067088 3973.5 4031.9 3963.5 4031.6
620.58 0.00025068 0.067158 3975.6 4035.1 3960.7 4032.5
620.31 0.00024404 0.067986 3983 4044.2 3972 4045.1
620.03 3.0633e-05 0.068186 3986.6 4050.5 3975.9 4041.3
619.76 0.00032624 0.06885 3996.3 4050.7 3984.7 4055
619.49 -3.6249e-05 0.069555 3999.5 4066 3995.5 4060.2
619.21 0.00013274 0.069693 4001 4064.7 3996.1 4066.3
618.94 0.00026497 0.070416 4011.3 4074.4 4000.8 4076.9
618.67 -4.1354e-05 0.071019 4016.8 4086 4011.5 4078.7
618.39 0.0002374 0.071645 4025.7 4088.3 4017.7 4092
618.12 3.0633e-05 0.072458 4038.4 4102.5 4028.5 4094
617.85 0.00024404 0.073033 4041.3 4109.3 4030.5 4110.4
617.57 0.00028488 0.073559 4051.2 4115.2 4036.6 4114.4
617.3 0.00031705 0.074016 4058.7 4120.3 4041.8 4118.9
617.03 0.00010875 0.074694 4063.1 4127.3 4056.5 4126
616.75 9.9046e-05 0.07503 4067.4 4130.5 4061.8 4129.7
616.48 0.00025731 0.075834 4078.2 4142.7 4065.4 4142.5
616.21 0.00012202 0.076417 4082.2 4154.2 4071.4 4149.4
615.93 2.2975e-05 0.076721 4083.1 4156.5 4079 4153.5
615.66 0.00019809 0.077121 4094.9 4162.7 4078.3 4155.8
615.38 0.00026191 0.077608 4097.2 4164.8 4086.6 4167
615.11 0.00026548 0.078466 4108.2 4181 4091.3 4177.1
614.84 0.00017001 0.079147 4112.1 4187.3 4104 4187.5
614.56 0.00017563 0.07942 4121 4181.9 4116 4185.5
614.29 0.00040231 0.080199 4130.2 4196.8 4114.6 4200.9
614.01 8.7303e-05 0.081099 4139 4214.4 4126.8 4206.4
613.74 0.00043294 0.08148 4149.1 4209.2 4132.8 4214.2
613.47 0.0003727 0.082044 4155.6 4220.2 4137.1 4220
613.19 0.00013632 0.082748 4157.7 4227.8 4152.6 4229.4
612.92 0.00043294 0.083347 4166.5 4235.2 4152.5 4242.4
612.64 0.00021596 0.083838 4169.9 4242.8 4162.2 4245.8
612.37 0.00029509 0.084752 4184.2 4256.9 4168.6 4255.7
612.09 0.00049319 0.085478 4192.8 4264 4174.4 4269.8
611.82 0.00027161 0.085958 4196.7 4270.6 4185 4272.2
611.54 0.00030531 0.086385 4208.9 4273.5 4191.7 4271.3
611.27 0.00054067 0.08724 4216.5 4281 4199.4 4290.4
611 0.000339 0.087923 4218.5 4291.2 4210.9 4300.2
610.72 0.00010926 0.088687 4230.9 4308 4218.4 4300.8
610.45 0.00016746 0.089448 4236.6 4315 4228.6 4315.2
610.17 -1.3785e-05 0.090332 4249.3 4326.4 4243.3 4319.7
609.9 0.00021494 0.090964 4258.3 4335.1 4244.5 4331.8
609.62 3.727e-05 0.091715 4261.5 4344.6 4257.7 4342.6
609.35 0.00022107 0.091841 4271 4344.6 4256.2 4340.7
609.07 0.00035738 0.093154 4284.1 4355.2 4274.5 4363.1
608.8 0.0003002 0.093666 4289 4369.4 4274.2 4369.3
608.52 0.00039822 0.094363 4305.1 4375.7 4282.6 4372.7
608.25 0.0003436 0.095241 4307.8 4390.9 4290.2 4390.2
607.97 0.00039874 0.096308 4318.3 4399.8 4306.1 4407.2
607.7 0.00013325 0.096581 4321.7 4403.6 4315.5 4403.9
607.42 0.00040435 0.097246 4330.7 4409.8 4318.9 4417.8
607.15 0.00046613 0.097991 4344.9 4422.5 4322.9 4423.3
606.87 0.00028335 0.099142 4363 4432.1 4346 4429
606.59 8.6793e-06 0.10015 4361.7 4456.6 4352.9 4448.2
606.32 0.00040946 0.10062 4372.2 4449.8 4361.4 4459.1
606.04 0.00013172 0.10143 4383.1 4469.4 4368.5 4461.2
605.77 0.00017052 0.10237 4398.3 4484 4375.9 4470
605.49 6.6371e-05 0.1031 4405.4 4486.5 4393.8 4478.2
605.22 0.00014397 0.10435 4409.2 4504 4405 4506.8
604.94 0.00017869 0.10483 4424.3 4506 4414 4504.6
604.67 0.00048961 0.10563 4433.8 4516.9 4415.1 4522.2
604.39 0.0001598 0.10656 4441.5 4534.2 4428.6 4529.1
604.11 0.000363 0.10745 4458.7 4541.3 4438.4 4538.7
603.84 0.00038036 0.10855 4462.3 4556.2 4449.7 4562.4
603.56 0.0002129 0.10937 4477.7 4564.6 4465.5 4562.9
603.29 0.00053097 0.11029 4485.5 4575.5 4469.5 4585.5
603.01 0.0002277 0.11168 4504.7 4595.6 4490.9 4592.9
602.73 1.0721e-05 0.11249 4515.6 4608.5 4503 4596.4
602.46 0.00035534 0.11311 4519.4 4617.6 4500.6 4616.3
602.18 0.00034258 0.11424 4530.9 4627.6 4518.7 4632.1
601.91 0.00026906 0.11518 4545.5 4644.2 4526.8 4638.8
601.63 0.00046255 0.11601 4553.8 4648.9 4537.8 4655.6
601.35 0.00068311 0.11723 4575.2 4662.8 4548.4 4669.3
601.08 0.00042477 0.11787 4577.3 4676.7 4556.5 4676.8
600.8 0.00039925 0.11946 4599.2 4692 4580.8 4693.2
600.52 0.00056109 0.11978 4602.4 4696.4 4580.2 4701.6
600.25 -3.778e-05 0.12103 4610.6 4714.5 4607.5 4709.5
599.97 0.00027161 0.12151 4615.8 4720.7 4605.5 4723.7
599.69 0.00030888 0.12324 4641.7 4743.9 4623.6 4740.9
599.42 0.00048349 0.1242 4652.5 4752.4 4634.2 4757.8
599.14 0.00072293 0.12542 4668.5 4765.1 4645.8 4777.8
598.86 0.00049063 0.12632 4685.4 4782 4656.5 4777.1
598.59 0.00063205 0.12759 4692.2 4794.1 4672 4804.8
598.31 0.00038546 0.12828 4700.3 4808.7 4680.3 4807.6
598.03 0.0002471 0.12954 4721.1 4818.6 4704.7 4814.4
597.76 0.00044315 0.13068 4728.6 4837.4 4709.1 4839.5
597.48 0.00011896 0.1322 4741.9 4857.8 4733.7 4855.3
597.2 0.00038393 0.13327 4761 4871.7 4739.4 4869
596.93 0.00046766 0.13455 4779.3 4885.7 4755 4884.2
596.65 0.00064022 0.13537 4786.1 4893.3 4763.2 4901.7
596.37 0.0001889 0.13686 4798.9 4915.9 4787.9 4914.1
596.09 0.00054935 0.13762 4811 4922.3 4791.4 4929.6
595.82 0.0004549 0.13923 4829.2 4948.7 4806.7 4948.4
595.54 0.00035381 0.13992 4837.4 4954.4 4820.5 4954.8
595.26 0.00055854 0.14158 4856.3 4973.8 4836.7 4981.6
594.98 0.00051003 0.1426 4869.4 4988.8 4847.8 4992.2
594.71 0.00044213 0.14415 4888.2 5003.9 4872.2 5009.5
594.43 0.00043703 0.14565 4901.9 5026.8 4886.3 5032.6
594.15 0.00014755 0.14666 4916.8 5042.5 4902.4 5035.3
593.87 0.00015469 0.14774 4927.5 5056.4 4914.8 5051.3
593.6 0.00059683 0.14859 4945.2 5063.9 4917.2 5065.1
593.32 0.00047225 0.15083 4963.6 5088.6 4950.4 5098.5
593.04 0.00033083 0.15155 4978.5 5105.4 4954.6 5097.7
592.76 0.0004166 0.15313 4996.7 5115.9 4980.8 5120.4
592.49 0.0008036 0.15407 5008.3 5130.8 4979.5 5141.3
592.21 0.00017103 0.15552 5020.7 5156.6 5004.5 5148.8
591.93 7.454e-05 0.15682 5034.1 5179.1 5016.3 5165.1
591.65 0.00065911 0.15882 5060 5192.2 5037.9 5202.3
591.37 0.00083729 0.16029 5082.1 5213.7 5048 5220.5
591.1 0.00072038 0.16118 5092.3 5218.1 5068.3 5229.4
590.82 0.00029458 0.16292 5104.9 5251.1 5088.2 5248.9
590.54 0.00061061 0.16432 5121.7 5267.2 5098.5 5274
590.26 0.000605 0.16577 5136.8 5281.5 5120.1 5294.4
589.98 0.00035891 0.16716 5156 5306.4 5135.1 5303.1
589.71 0.00019911 0.16829 5165.6 5323.9 5149.3 5317.3
589.43 0.00053301 0.17006 5196 5340.9 5167.5 5338.5
589.15 0.0006535 0.17154 5207.2 5350.7 5190.9 5366.4
588.87 0.00067443 0.17289 5225 5373.8 5200.3 5382.2
588.59 0.00069996 0.17497 5253.5 5403.5 5221 5405.2
588.31 0.00063461 0.17546 5252.5 5407 5231.1 5416.6
588.04 0.00080921 0.17779 5276.2 5441.5 5249.3 5454.2
587.76 0.00056262 0.17923 5292.7 5464.7 5267.4 5466.9
587.48 0.00077654 0.18058 5310.4 5478.6 5281.3 5487.6
587.2 0.00055598 0.18229 5341.5 5498.9 5308.1 5492.8
586.92 0.00049778 0.18401 5342.4 5525.3 5325.4 5532.7
586.64 0.00046306 0.18517 5357.4 5540.9 5339.1 5545.3
586.36 0.00053352 0.18717 5376.1 5569.9 5357.4 5577.3
586.08 0.00035891 0.18819 5381.7 5584.6 5371.9 5592.4
585.81 0.00048655 0.19034 5421.2 5610.9 5395.2 5608.7
585.53 0.00078215 0.19181 5439.5 5634.3 5400.6 5633.6
585.25 0.0003002 0.19392 5458.4 5649.9 5448.3 5654.5
584.97 0.00055037 0.1951 5461.1 5674.1 5446.8 5686.7
584.69 0.00040078 0.19726 5491.2 5704.7 5472.9 5706.1
584.41 0.0010558 0.19861 5517.5 5719.8 5474.7 5728.7
584.13 0.00079645 0.20018 5532.6 5738.8 5500.7 5745.8
583.85 0.00071374 0.20218 5556.2 5771 5519.3 5769
583.57 0.00094553 0.20382 5578.5 5784.2 5540.7 5792.7
583.29 0.00080717 0.20528 5591.4 5802.4 5561.5 5812
583.01 0.00059529 0.20739 5605.9 5832.9 5588 5844.1
582.74 0.00060397 0.2091 5636.1 5853.4 5609 5855.8
582.46 0.00090979 0.21105 5659.4 5875.2 5627.4 5887.8
582.18 0.00037576 0.21283 5671.6 5901.8 5657.5 5906
581.9 0.00040741 0.21389 5685.6 5913.6 5670.8 5918.8
581.62 0.00067086 0.21659 5709.1 5953.1 5691 5967.9
581.34 0.00062286 0.21773 5734 5970.4 5702.8 5969.7
581.06 0.00082555 0.22001 5760.6 5994.7 5729.3 6003.9
580.78 0.00085516 0.22204 5793.8 6014.5 5758.6 6021.2
580.5 0.00048093 0.22356 5798.8 6044.5 5775 6044.3
580.22 0.0010354 0.22521 5828 6058.5 5787.8 6069
579.94 0.00076939 0.22751 5844.7 6091.4 5817.8 6102.2
579.66 0.00074488 0.22942 5873.7 6121.4 5835.2 6119.4
579.38 0.00051106 0.23113 5891.1 6140.1 5864 6138.1
579.1 0.0010558 0.23257 5918.5 6146.5 5879.5 6159.1
578.82 0.00043703 0.23421 5917.3 6186.7 5894.6 6185.4
578.54 0.00030633 0.23611 5952.9 6201.2 5929.8 6193.2
578.26 0.00086537 0.23961 5989.3 6244.7 5958.3 6256.2
577.98 0.00075305 0.24035 6001.5 6261.2 5962.8 6259.4
577.7 0.00079185 0.24264 6026.8 6283.4 5995.5 6290.9
577.42 0.0010961 0.24413 6046.5 6300 6008.1 6315.3
577.14 0.00069894 0.24584 6063.4 6320.5 6039.1 6330.4
576.86 0.00089754 0.24772 6092.3 6351.8 6049 6352.5
576.58 0.00088375 0.25035 6115.3 6373.7 6091.9 6393.6
576.3 0.0003487 0.25239 6132.5 6415.7 6112.9 6413.2
576.02 0.001305 0.25423 6173.5 6420.5 6129.8 6440.7
575.74 0.00095676 0.25627 6187.4 6448.8 6159.9 6468.1
575.46 0.0010282 0.25821 6201.4 6485.1 6169.4 6503.5
575.18 0.00084597 0.26027 6231.3 6512.1 6197.3 6519.5
574.9 0.00051769 0.26201 6254.3 6533.7 6226.2 6531
574.62 0.00078675 0.26412 6274.1 6563.7 6241.4 6569.6
574.34 0.00089958 0.26617 6298.3 6584.5 6268.1 6598.3
574.05 0.0012258 0.26867 6341 6608.6 6297 6624.6
573.77 0.00052484 0.27047 6344.1 6647 6320 6648.6
573.49 0.0010696 0.27271 6378.9 6664.3 6344.2 6681.9
573.21 0.00076786 0.27503 6408.6 6694.6 6378 6701.6
572.93 0.00066371 0.27647 6416.9 6717.3 6393.1 6726
572.65 0.0008327 0.27858 6451.9 6746.1 6411.9 6746.9
572.37 0.0013055 0.28048 6478.4 6765.3 6427.7 6778.4
572.09 0.0013254 0.28387 6511.6 6804.4 6470.9 6828.6
571.81 0.001089 0.28566 6532.2 6833.4 6491.7 6846.2
571.53 0.00096136 0.28693 6541.7 6839.8 6519.6 6864.8
571.25 0.0004937 0.29076 6570 6916.6 6547.9 6918.7
570.97 0.00095625 0.2918 6610.7 6898.7 6579.9 6914.7
570.68 0.0012074 0.29472 6645.9 6947.3 6596.6 6957.2
570.4 0.0011467 0.29682 6658.1 6983.3 6613.7 6995
570.12 0.0012059 0.29872 6693.6 6991.2 6650.9 7007.5
569.84 0.0009634 0.30101 6703.2 7035.7 6668.1 7047.9
569.56 0.0011467 0.30331 6735 7060.1 6695.7 7076.9
569.28 0.0011247 0.30607 6769.3 7098.4 6725.6 7109.8
569 0.0010282 0.30793 6787.9 7117.3 6754.5 7134.4
568.72 0.0012325 0.31026 6824.3 7142.9 6780.9 7159.9
568.43 0.0011661 0.3126 6850.5 7178.7 6804 7189.4
568.15 0.00075356 0.31485 6871.8 7211.4 6836.5 7213
567.87 0.0015439 0.31755 6918.5 7238.3 6856.3 7251.7
567.59 0.0011901 0.32081 6945.7 7286.6 6896.4 7295.7
567.31 0.00083627 0.32273 6964.5 7310.6 6928.2 7315.3
567.03 0.001525 0.32534 6998 7338.4 6947.4 7362.5
566.74 0.0010905 0.32813 7029.8 7376.6 6988.3 7388.5
566.46 0.0012927 0.33018 7053.4 7403.2 7007 7420
566.18 0.0012978 0.33236 7082.4 7439.2 7024.3 7444.5
565.9 0.00082912 0.33532 7109.9 7467.9 7079.4 7478
565.62 0.0010844 0.3383 7135.9 7517.2 7096.7 7531.1
565.34 0.0015056 0.34111 7188 7545 7127.4 7558.2
565.05 0.00084597 0.34373 7204.2 7576 7176.8 7590
564.77 0.001019 0.34712 7266.4 7613.4 7218.1 7614.9
564.49 0.001019 0.34937 7264.4 7661 7225.6 7672.1
564.21 0.0011421 0.35193 7317.1 7683.8 7262.4 7685
563.93 0.0012641 0.35392 7333.8 7709 7282.9 7720.1
563.64 0.00088375 0.35789 7370.1 7762.7 7335.9 7771.7
563.36 0.0012268 0.36019 7408.8 7791.7 7354.7 7797.7
563.08 0.0010895 0.36334 7438.3 7834 7392.8 7841.9
562.8 0.0013805 0.36728 7484.9 7883.1 7433.2 7899
562.51 0.001307 0.36926 7504.8 7906.1 7460.3 7925.7
562.23 0.0010155 0.37263 7548.2 7949.6 7506.7 7957.8
561.95 0.0017747 0.3749 7583.3 7969.1 7524.1 7996.8
561.67 0.0011166 0.37867 7626.9 8022.1 7579.5 8029.4
561.38 0.0018951 0.38099 7647.7 8055.9 7583.5 8084.5
561.1 0.0011288 0.38472 7679.7 8111.4 7638.1 8125
560.82 0.0012023 0.38721 7720.7 8142.6 7666.1 8146.8
560.54 0.0014305 0.39028 7744.4 8172.8 7705.4 8203.9
560.25 0.001308 0.39433 7791.4 8224.6 7755.8 8253
559.97 0.0013034 0.3964 7820 8262.8 7768.3 8274.9
559.69 0.0015745 0.40083 7874.7 8317.5 7815.5 8335.4
559.41 0.0014693 0.40257 7902.6 8331.7 7846.3 8347.4
559.12 0.0018466 0.40735 7951.4 8404 7881.9 8424.9
558.84 0.0015117 0.40884 7966.6 8419.7 7910.9 8437.9
558.56 0.0015158 0.41268 8029.3 8445.7 7978.9 8469.5
558.28 0.0013386 0.41515 8037.1 8512.2 7977.2 8517.8
557.99 0.0015214 0.41963 8102.6 8547.1 8047.4 8566.3
557.71 0.0016455 0.42198 8125.3 8585.3 8063.7 8604.4
557.43 0.0016404 0.42554 8159.3 8632.6 8103.7 8657.4
557.14 0.0021565 0.4285 8207 8659.6 8136.6 8694.8
556.86 0.0015536 0.43223 8235.3 8711.9 8190.3 8742.9
556.58 0.0018267 0.43534 8277 8761.3 8210.5 8784.2
556.3 0.0015163 0.43909 8324.6 8798.2 8273 8820.8
556.01 0.0013177 0.44253 8353.8 8860.8 8299.5 8871
555.73 0.0015873 0.4452 8395.2 8873.1 8345.8 8901.5
555.45 0.0014678 0.44992 8437.2 8953.1 8384.3 8972.1
555.16 0.0014653 0.45089 8468.5 8950.8 8410.4 8964.5
554.88 0.0013662 0.45577 8514.5 9021.9 8461.2 9035.5
554.6 0.001551 0.45963 8564.3 9059.5 8513.6 9084.8
554.31 0.0020907 0.46271 8603.1 9108.1 8527.2 9134.5
554.03 0.0015801 0.46572 8630.6 9142.7 8578.8 9168.3
553.75 0.0020361 0.46851 8673.9 9180.3 8598.4 9204.4
553.46 0.0017803 0.47205 8700.7 9233.7 8638 9258.2
553.18 0.0021356 0.47601 8766.2 9271.5 8688.3 9298.2
552.9 0.0016235 0.4792 8789.6 9319.4 8731 9340.3
552.61 0.0012146 0.48212 8811.7 9357.3 8774.8 9379.9
552.33 0.0016455 0.48581 8868.4 9403.9 8807.9 9424
552.04 0.0020146 0.48909 8896 9455.9 8827.2 9485.8
551.76 0.0018614 0.49333 8942.6 9503.1 8887.5 9539.1
551.48 0.0023102 0.49541 8992.4 9520.9 8909.7 9551.4
551.19 0.0016174 0.50086 9043.2 9589.3 8991.6 9617
550.91 0.0023929 0.50261 9068.3 9621 8983.9 9653.8
550.63 0.0018558 0.50592 9096.3 9667.1 9031.9 9693.6
550.34 0.0020759 0.51079 9170 9724.3 9088.6 9744.6
550.06 0.0023557 0.51285 9161.4 9756.5 9100 9810.5
549.77 0.0019799 0.5161 9237.5 9777.1 9168.2 9804.8
549.49 0.0015924 0.51864 9220.2 9834.1 9182.9 9874.8
549.21 0.0021147 0.52302 9301.1 9879.2 9232.1 9913.7
548.92 0.0017935 0.52649 9341 9925.7 9278.5 9951
548.64 0.0022188 0.529 9373.3 9953 9302.1 9990.5
548.35 0.0022198 0.53408 9424.8 10019 9361 10063
548.07 0.0017251 0.53558 9443.8 10050 9378 10069
547.79 0.0012769 0.53981 9477.7 10107 9435.9 10128
547.5 0.0024537 0.54416 9558.5 10139 9482.1 10182
547.22 0.0026334 0.54689 9595.3 10180 9503.1 10217
546.93 0.0024746 0.55074 9612.8 10238 9543 10290
546.65 0.0017772 0.55358 9655.3 10274 9593.5 10300
546.36 0.0023939 0.55825 9704.1 10342 9625.5 10380
546.08 0.0027135 0.56128 9741.9 10359 9674.3 10424
545.8 0.0022597 0.56295 9767.2 10402 9683.3 10429
545.51 0.0018201 0.56981 9838.7 10477 9787.4 10515
545.23 0.0027003 0.56979 9866.3 10467 9774.8 10508
544.94 0.002106 0.57426 9889.1 10550 9816 10580
544.66 0.0026451 0.57864 9971.5 10575 9884.7 10618
544.37 0.0020994 0.58102 9958.1 10622 9909.4 10676
544.09 0.0022081 0.58459 10015 10667 9949.7 10710
543.8 0.0029964 0.5887 10088 10691 10007 10757
543.52 0.0022408 0.59353 10116 10784 10050 10828
543.23 0.0025446 0.59606 10163 10812 10077 10850
542.95 0.001961 0.60025 10206 10865 10142 10896
542.66 0.0027963 0.60221 10218 10894 10139 10953
542.38 0.0027381 0.60579 10271 10931 10191 10986
542.1 0.0026456 0.61037 10330 10987 10250 11037
541.81 0.0031521 0.61307 10359 11012 10279 11086
541.53 0.0023602 0.61728 10380 11092 10321 11149
541.24 0.0021341 0.61942 10423 11125 10347 11153
540.96 0.0023654 0.62356 10478 11164 10403 11205
540.67 0.002615 0.62743 10519 11218 10437 11265
540.39 0.0027559 0.63 10547 11245 10470 11303
540.1 0.0024981 0.63484 10580 11317 10523 11382
539.82 0.0029709 0.63636 10617 11320 10545 11393
539.53 0.0027115 0.64085 10690 11369 10612 11424
539.24 0.0023521 0.64339 10705 11424 10629 11462
538.96 0.0025394 0.64822 10764 11496 10670 11526
538.67 0.0034074 0.65037 10786 11501 10697 11579
538.39 0.0025885 0.65698 10869 11589 10791 11638
538.1 0.0022377 0.65796 10868 11609 10803 11654
537.82 0.0028948 0.66172 10952 11640 10848 11678
537.53 0.0030444 0.66679 10993 11711 10898 11765
537.25 0.0023638 0.66952 11013 11758 10934 11795
536.96 0.0034273 0.67334 11086 11781 10978 11841
536.68 0.0029474 0.67694 11117 11829 11030 11887
536.39 0.0033002 0.68111 11157 11888 11065 11957
536.11 0.0032951 0.68472 11208 11930 11112 11995
535.82 0.0029428 0.68981 11262 12007 11168 12057
535.53 0.0029596 0.69203 11299 12015 11214 12074
535.25 0.0034079 0.69453 11320 12058 11221 12126
534.96 0.0024894 0.70178 11398 12150 11329 12203
534.68 0.0033175 0.70536 11456 12192 11355 12252
534.39 0.0025221 0.70811 11478 12240 11393 12278
534.11 0.0028024 0.7128 11517 12298 11443 12362
533.82 0.0033783 0.71845 11608 12341 11524 12422
533.53 0.0022995 0.72068 11630 12396 11550 12429
533.25 0.0032466 0.72635 11694 12472 11590 12527
532.96 0.0029535 0.73061 11738 12523 11651 12580
532.68 0.0027513 0.73388 11780 12552 11706 12614
532.39 0.0033972 0.74003 11867 12644 11749 12693
532.1 0.0036764 0.74497 11920 12691 11817 12767
531.82 0.0033083 0.7504 11994 12752 11897 12817
531.53 0.0034309 0.7536 12010 12815 11910 12883
531.25 0.0035039 0.7601 12102 12875 12007 12951
530.96 0.0024618 0.76511 12121 12968 12062 13030
530.67 0.0034804 0.77038 12219 13013 12121 13086
530.39 0.0025859 0.77571 12256 13105 12182 13157
530.1 0.0026477 0.78039 12327 13157 12242 13202
529.82 0.0029601 0.78575 12416 13200 12323 13252
529.53 0.0037505 0.79196 12475 13281 12375 13365
529.24 0.0039756 0.7998 12574 13384 12458 13463
528.96 0.003585 0.80349 12623 13426 12517 13495
528.67 0.0038367 0.80854 12669 13492 12568 13579
528.38 0.0027626 0.81521 12733 13590 12659 13651
528.1 0.003609 0.81993 12821 13621 12723 13700
527.81 0.0028039 0.82653 12880 13733 12792 13782
527.52 0.0037591 0.83316 12969 13794 12871 13879
527.24 0.003027 0.83758 13016 13857 12933 13923
526.95 0.0035713 0.84464 13106 13942 13008 14019
526.66 0.0035861 0.85089 13181 14038 13065 14098
526.38 0.0036029 0.8555 13237 14089 13126 14155
526.09 0.0039516 0.86303 13343 14179 13212 14242
525.8 0.0028861 0.87012 13366 14309 13282 14366
525.52 0.0037157 0.87332 13447 14312 13336 14384
525.23 0.0041798 0.88289 13580 14421 13451 14496
524.94 0.0040134 0.88599 13606 14467 13485 14542
524.66 0.0048517 0.89393 13698 14563 13563 14665
524.37 0.00414 0.89847 13729 14653 13601 14728
524.08 0.0040496 0.90363 13819 14669 13714 14762
523.8 0.0048619 0.91058 13897 14767 13766 14874
523.51 0.0041829 0.91484 13936 14836 13818 14923
523.22 0.0041814 0.92098 14001 14932 13872 15008
522.94 0.0043687 0.92587 14066 14978 13941 15068
522.65 0.0036458 0.92985 14113 15025 14010 15100
522.36 0.0048543 0.93688 14224 15073 14104 15191
522.08 0.0033961 0.94139 14211 15212 14112 15278
521.79 0.0042962 0.94408 14290 15204 14164 15287
521.5 0.0043335 0.95059 14337 15306 14220 15400
521.21 0.0039971 0.95666 14423 15371 14311 15455
520.93 0.0043825 0.95586 14412 15371 14283 15456
520.64 0.0042472 0.96077 14481 15396 14381 15504
520.35 0.004868 0.96679 14544 15496 14413 15604
520.07 0.0041655 0.96956 14574 15541 14453 15624
519.78 0.0036448 0.97095 14584 15568 14473 15635
519.49 0.0036943 0.97705 14657 15649 14540 15712
519.2 0.0046541 0.97577 14621 15615 14519 15741
518.92 0.0041119 0.98237 14721 15716 14593 15790
518.63 0.004383 0.9802 14713 15658 14592 15751
518.34 0.0041431 0.98188 14698 15695 14601 15801
518.05 0.0051938 0.99256 14838 15831 14701 15949
517.77 0.0042503 0.98888 14807 15787 14678 15866
517.48 0.0041691 0.99061 14811 15804 14706 15903
517.19 0.004429 0.99227 14818 15848 14696 15942
516.9 0.0041854 0.99207 14857 15829 14715 15893
516.62 0.0046628 0.99467 14858 15866 14730 15967
516.33 0.0044754 0.99378 14896 15826 14754 15902
516.04 0.0051305 0.995 14854 15867 14726 15990
515.75 0.0047802 0.99455 14884 15850 14740 15941
515.47 0.0042947 0.99579 14875 15868 14765 15968
515.18 0.0054506 0.99657 14894 15876 14747 15997
514.89 0.0054128 0.99914 14935 15894 14794 16018
514.6 0.0054919 0.99835 14923 15901 14765 16013
514.31 0.0048701 0.99924 14922 15921 14783 16020
514.03 0.00484 1 14901 15954 14769 16059
513.74 0.0049548 0.99883 14928 15899 14792 16006
513.45 0.0045612 0.99859 14920 15890 14805 15999
513.16 0.0040696 0.99597 14857 15900 14743 15986
512.87 0.0049533 0.9926 14822 15845 14694 15959
512.59 0.0040624 0.9896 14801 15801 14686 15885
512.3 0.0042804 0.98588 14756 15740 14651 15844
512.01 0.0055823 0.98086 14701 15684 14552 15809
511.72 0.0048742 0.97785 14662 15651 14529 15757
511.43 0.004283 0.97319 14597 15604 14476 15693
511.15 0.0046536 0.96817 14523 15530 14418 15652
510.86 0.0039623 0.96367 14466 15485 14370 15583
510.57 0.0053 0.9608 14473 15423 14329 15538
510.28 0.0048675 0.95564 14385 15373 14263 15490
509.99 0.0052428 0.95113 14325 15310 14207 15448
509.71 0.0047966 0.94726 14293 15287 14146 15375
509.42 0.0050942 0.9432 14248 15218 14108 15327
509.13 0.005134 0.9402 14208 15178 14074 15295
508.84 0.0054072 0.93847 14189 15149 14053 15279
508.55 0.0057263 0.9342 14141 15107 13983 15229
508.26 0.0051243 0.93155 14110 15071 13969 15181
507.97 0.0052989 0.92807 14068 15020 13931 15141
507.69 0.0044637 0.9246 13990 15011 13875 15115
507.4 0.0059626 0.92132 14013 14913 13856 15048
507.11 0.0052387 0.91991 13953 14933 13819 15056
506.82 0.004428 0.91859 13941 14911 13828 15015
506.53 0.0051994 0.91735 13923 14908 13783 15022
506.24 0.0051662 0.91262 13888 14826 13749 14941
505.96 0.0043253 0.91215 13858 14830 13754 14938
505.67 0.0047133 0.91135 13852 14843 13713 14934
505.38 0.0057722 0.90853 13849 14755 13705 14894
505.09 0.004622 0.90822 13804 14797 13684 14903
504.8 0.005569 0.90743 13811 14781 13657 14901
504.51 0.0053827 0.90652 13803 14737 13684 14881
504.22 0.0056783 0.90531 13776 14762 13622 14886
503.93 0.0058585 0.90734 13824 14751 13679 14892
503.65 0.0044979 0.90668 13783 14772 13675 14883
503.36 0.0051294 0.90801 13831 14779 13685 14884
503.07 0.0047884 0.90574 13778 14779 13637 14873
502.78 0.0055675 0.90857 13841 14797 13669 14898
502.49 0.0060505 0.90962 13813 14833 13647 14964
502.2 0.0063798 0.90866 13844 14770 13679 14917
501.91 0.0063553 0.90965 13832 14824 13650 14953
501.62 0.0062486 0.91216 13857 14838 13700 14987
501.33 0.0057503 0.91196 13835 14858 13687 14992
501.05 0.0060254 0.91548 13889 14888 13737 15030
500.76 0.0054674 0.91386 13855 14887 13711 15011
500.47 0.0049906 0.91502 13879 14891 13748 15004
500.18 0.0060321 0.91718 13920 14898 13768 15041
499.89 0.0058136 0.91702 13880 14938 13730 15072
499.6 0.0058947 0.91761 13888 14945 13735 15081
499.31 0.0065467 0.91887 13938 14935 13760 15078
499.02 0.0060857 0.92106 13944 14955 13804 15113
498.73 0.0065585 0.91967 13927 14969 13745 15108
498.44 0.0050544 0.92038 13924 14988 13780 15092
498.15 0.0054863 0.9209 13913 14984 13786 15126
497.86 0.00605 0.92006 13923 14957 13779 15110
497.57 0.0056921 0.9196 13916 14958 13775 15096
497.29 0.0052841 0.91523 13877 14896 13740 15018
497 0.0060229 0.91493 13872 14899 13712 15034
496.71 0.0058932 0.91455 13868 14874 13731 15026
496.42 0.0061413 0.90861 13771 14825 13629 14983
496.13 0.0049487 0.90647 13756 14790 13640 14917
495.84 0.0060765 0.90109 13692 14706 13565 14876
495.55 0.0050488 0.89614 13653 14649 13525 14769
495.26 0.0056344 0.89194 13592 14606 13451 14742
494.97 0.0054077 0.88511 13505 14518 13378 14656
494.68 0.0051197 0.87775 13432 14419 13303 14541
494.39 0.00593 0.87109 13379 14288 13252 14451
494.1 0.005036 0.86054 13206 14207 13097 14344
493.81 0.0054016 0.85382 13129 14142 12988 14266
493.52 0.0048971 0.84194 13008 13944 12907 14083
493.23 0.0046454 0.83089 12879 13824 12764 13936
492.94 0.0057191 0.81912 12743 13672 12601 13810
492.65 0.0050605 0.80828 12627 13512 12512 13645
492.36 0.0057952 0.79376 12451 13327 12322 13483
492.07 0.0041094 0.78036 12278 13187 12176 13287
491.78 0.0043136 0.76575 12096 12992 12008 13115
491.49 0.003195 0.74959 11924 12784 11848 12865
491.2 0.0040272 0.73403 11739 12595 11635 12689
490.91 0.0038056 0.71789 11548 12376 11465 12480
490.62 0.0040604 0.70107 11354 12161 11262 12268
490.33 0.0036662 0.68382 11149 11960 11050 12041
490.04 0.0035411 0.66538 10925 11698 10864 11810
489.75 0.0032057 0.64661 10713 11472 10638 11554
489.46 0.0032445 0.62954 10514 11253 10439 11336
489.17 0.0033093 0.61035 10295 11007 10214 11087
488.88 0.0027375 0.59073 10060 10744 10010 10828
488.59 0.0032547 0.57221 9854.6 10508 9779.7 10593
488.3 0.0029601 0.55253 9623 10255 9557.9 10335
488.01 0.0023117 0.53347 9401.3 10018 9344.4 10074
487.72 0.0024746 0.51526 9179.2 9788.7 9123.9 9854.6
487.43 0.0024573 0.49678 8961.4 9546.2 8914.4 9619.5
487.14 0.0023975 0.47641 8725.5 9278.9 8684.4 9355.2
486.85 0.0021989 0.45845 8517.8 9049.5 8478.8 9118.2
486.56 0.0021897 0.43897 8288.9 8798.3 8253.3 8869.9
486.27 0.0016858 0.42176 8081 8592.4 8050.3 8644.3
485.98 0.0019947 0.40381 7877.5 8353.4 7842.3 8415.8
485.69 0.0018186 0.38668 7664.9 8130.7 7649.7 8204.6
485.4 0.0019334 0.37025 7484.5 7919.6 7455.8 7985.6
485.11 0.0015827 0.353 7278.1 7709.9 7251.7 7761.1
484.82 0.001791 0.3375 7099 7506.9 7070.1 7565.7
484.53 0.0015367 0.32223 6924.3 7302.8 6906.6 7360.4
484.24 0.0011227 0.30689 6744.4 7110.3 6733.7 7154.5
483.95 0.0013713 0.29237 6577.1 6930.9 6551.6 6972.5
483.66 0.0010706 0.27904 6423.1 6752.2 6411.1 6792.6
483.37 0.0011559 0.26463 6252 6577.3 6231.1 6613.1
483.08 0.0010701 0.25281 6106 6427.2 6094.1 6467.6
482.79 0.0013432 0.23969 5972.6 6243.5 5949.8 6286.5
482.5 0.0011406 0.22792 5826.9 6103.4 5806.7 6139
482.21 0.00073825 0.21694 5683.7 5974.7 5676.4 6003.5
481.92 0.00097667 0.20543 5564.8 5822.6 5540.9 5846.5
481.63 0.00086844 0.19536 5447.7 5693.1 5426.5 5714.4
481.34 0.00076531 0.1851 5328.3 5557.9 5312.9 5580
481.05 0.00077552 0.17561 5211.1 5432.4 5206 5465.3
480.76 0.00077041 0.16638 5106.3 5315.4 5097 5343.9
480.46 0.00068056 0.15811 5010.3 5204.9 5007.3 5235.1
480.17 0.00070966 0.15007 4916.1 5102.4 4912.2 5133.2
479.88 0.00077858 0.14173 4821.7 4993.6 4815.1 5025
479.59 0.0003487 0.13461 4731.2 4914.2 4730.7 4930.7
479.3 0.00036606 0.12709 4649.5 4813.4 4647 4828.8
479.01 0.00042784 0.12089 4573.9 4740.2 4566.9 4754.2
478.72 0.00014091 0.11452 4503.2 4652.4 4505.8 4661.9
478.43 0.00036555 0.10878 4435.5 4581 4431 4594.4
478.14 0.00022311 0.10326 4369.9 4507.5 4373 4521.5
477.85 0.00054781 0.098385 4313.7 4446.2 4307 4466.3
477.56 0.00036606 0.094027 4264.1 4390.1 4260.8 4404.7
477.27 0.00031807 0.08948 4210.8 4330.9 4209.8 4345.5
476.98 0.00025834 0.085054 4159.5 4274.7 4159.1 4286.9
476.68 0.00026242 0.08093 4113.2 4220.4 4112.3 4232.4
476.39 0.00014755 0.076685 4060.2 4170.9 4060.8 4178.6
476.1 0.00026293 0.072189 4012.5 4107.5 4011.2 4119
475.81 0.00028846 0.067919 3962.3 4051.9 3961.7 4065.3
475.52 0.00044826 0.063637 3912.4 3995.9 3908.9 4014.3
475.23 0.00026497 0.059868 3870.2 3949.2 3867.8 3959.8
474.94 0.00033441 0.056326 3829.7 3903.2 3825.4 3915.2
474.65 0.00029765 0.053024 3792.2 3856.8 3791.8 3871
474.36 -6.9945e-05 0.050092 3751.9 3828.9 3756.9 3830.5
474.07 0.00021545 0.047296 3725.6 3788.4 3721.9 3795.3
473.78 0.00020779 0.044791 3693.2 3756.6 3692.7 3766.3
473.48 0.00025272 0.042474 3670.1 3727.3 3664.1 3733.7
473.19 3.8801e-05 0.040335 3641.8 3699.9 3644.4 3704.3
472.9 0.00027518 0.038257 3617.5 3673.1 3614.5 3683.6
472.61 0.00015418 0.036309 3596.8 3648.8 3594.1 3653.6
472.32 0.00016848 0.034161 3574.3 3619.8 3570.1 3624
472.03 -9.7514e-05 0.032112 3545.1 3592.7 3553.7 3596.4
471.74 8.7303e-05 0.030135 3523.9 3567.8 3525.6 3573.8
471.45 3.2164e-05 0.028366 3502.9 3545.5 3505.9 3550.1
471.15 0.00014755 0.026683 3486.9 3524.8 3482.6 3527.6
470.86 0.00019656 0.025248 3470.7 3503.3 3467.7 3509.9
470.57 7.6071e-05 0.02378 3454.2 3486.9 3451.1 3487.6
470.28 0.00010875 0.022572 3440 3469.7 3438 3473
469.99 -3.4206e-05 0.021615 3425.6 3461 3426.7 3460.4
469.7 9.0877e-05 0.02056 3416.3 3445 3413.9 3447
469.41 1.889e-05 0.019657 3403.1 3434.1 3404.4 3436.3
469.12 0.00010109 0.01879 3394.2 3422.4 3392.8 3426
468.82 7.1987e-05 0.018262 3387.8 3416.8 3386.3 3418.8
468.53 2.6548e-05 0.017506 3380.1 3405.6 3380.1 3406.9
468.24 0.00020167 0.01676 3370.9 3393.5 3369.6 3402.1
467.95 4.8502e-05 0.016164 3363.4 3387.6 3364.7 3391.3
467.66 9.8535e-05 0.015229 3353.6 3375.1 3353 3379.4
467.37 -4.3907e-05 0.014212 3340.1 3364.2 3342.6 3364.5
467.08 3.8291e-05 0.013244 3330 3350.1 3330.9 3352.9
466.78 0.00010007 0.012211 3319.7 3336.4 3317.8 3339.3
466.49 6.2797e-05 0.011522 3312.1 3327.2 3311.1 3329.2
466.2 2.1443e-05 0.010679 3302 3317.1 3301.6 3317.7
465.91 0.00010875 0.0099597 3294.1 3308 3290.9 3310.1
465.62 5.7692e-05 0.0094982 3288.5 3301.8 3287 3303.2
465.33 3.6759e-05 0.0091178 3284 3297.6 3282.5 3297.8
465.03 5.5649e-05 0.0089019 3280.9 3294.1 3280.1 3296.1
464.74 6.2286e-05 0.0086736 3278.5 3289 3279.5 3293.1
464.45 -8.9856e-05 0.0083387 3273.1 3288.2 3275.9 3286.5
464.16 -1.7359e-05 0.0081978 3272 3285.4 3273.4 3286
463.87 2.0932e-05 0.0078175 3268.5 3280.2 3268.4 3281.1
463.58 -8.424e-05 0.0073763 3263.2 3275.5 3264.9 3273.1
463.28 -3.2675e-05 0.006801 3257.4 3266.4 3258.6 3266
462.99 1.2764e-05 0.0063614 3251.8 3259.9 3253.2 3261.9
462.7 -5.1054e-07 0.0058498 3245.9 3254.1 3246.8 3255
462.41 2.0422e-06 0.0055011 3241.9 3249.6 3242.8 3250.6
462.12 5.1054e-07 0.0051514 3237.1 3246 3237.8 3246.8
461.83 4.0844e-06 0.0049702 3235.6 3243 3236.3 3243.8
461.53 -1.7869e-05 0.004602 3232.1 3239.1 3231.7 3237.9
461.24 1.0211e-06 0.004381 3229.2 3235.5 3229.4 3235.8
460.95 -3.3185e-05 0.0042722 3227 3234.2 3228.9 3234.5
460.66 7.1476e-06 0.0040512 3225.5 3230.9 3225.8 3231.6
460.37 2.5527e-05 0.0039276 3223.5 3228.6 3224.6 3231
460.07 1.4295e-05 0.0036907 3221.3 3226.5 3221.1 3227.1
459.78 -4.5949e-06 0.0036443 3220.8 3226.3 3220.7 3226
459.49 -5.5139e-05 0.0035682 3218.4 3225.5 3220.9 3225.3
459.2 7.454e-05 0.0034303 3218.5 3223.1 3216.8 3225
458.91 -4.0333e-05 0.0033461 3215.7 3222.6 3218 3222.9
458.62 -7.1476e-06 0.0032169 3215.9 3220.4 3216.2 3220.3
458.32 -9.1898e-06 0.0031812 3215.3 3219.9 3215.9 3220
458.03 -3.3185e-05 0.0030796 3213.6 3218.9 3215.1 3218.7
457.74 -1.5316e-05 0.002978 3212.6 3217.1 3213.9 3217.6
457.45 4.8502e-05 0.0029244 3213 3215.6 3212.5 3217.5
457.16 4.5949e-06 0.002904 3210.8 3216.4 3212.3 3218.1
456.86 -3.6249e-05 0.002858 3211.2 3215.6 3212.9 3215.5
456.57 -1.5827e-05 0.0027406 3209.3 3214.2 3211 3215.1
456.28 -7.1476e-06 0.0027615 3210.1 3213.8 3211.7 3215
455.99 -4.5949e-06 0.0028785 3211.3 3216.3 3212 3216.7
455.69 -5.616e-06 0.0029101 3211.5 3215.9 3213.1 3217.3
455.4 8.1687e-06 0.0029841 3213.7 3217.4 3213.2 3217.2
455.11 -2.1953e-05 0.003052 3213.3 3219.1 3213.9 3218.6
454.82 -1.4806e-05 0.0030684 3213.3 3218.2 3214.9 3219.2
454.53 2.3485e-05 0.0030658 3214.1 3218 3214.2 3219.3
454.23 -1.1743e-05 0.0029908 3212.6 3217.2 3214 3218
453.94 -1.5316e-05 0.0029116 3211.5 3216.2 3213.2 3217.1
453.65 5.616e-06 0.0028386 3210.9 3215.6 3211.5 3216.4
453.36 -6.3308e-05 0.002784 3209.8 3216.6 3210.8 3214.5
453.07 2.5017e-05 0.0027457 3210 3213.7 3210.6 3215.5
452.77 1.5316e-06 0.0027876 3210.5 3214.1 3211.8 3215.5
452.48 3.4717e-05 0.0028351 3211 3214.6 3211.7 3217
452.19 -5.7692e-05 0.0028264 3210.2 3215.9 3212.4 3215.3
451.9 -2.1953e-05 0.0029489 3212.1 3217.5 3212.9 3217.3
451.6 2.0932e-05 0.0030602 3213.8 3217.7 3214.4 3219.4
451.31 3.8291e-05 0.0031164 3214.7 3217.7 3215.3 3220.2
451.02 1.5827e-05 0.0032164 3215.9 3219.4 3216.6 3220.9
450.73 -3.6759e-05 0.0033558 3216.5 3222.6 3218.2 3222.4
450.43 7.6582e-06 0.0035299 3218.6 3224.5 3219.4 3225.7
450.14 3.1143e-05 0.0037168 3221.1 3225.4 3222.5 3228.3
449.85 -3.3185e-05 0.0040844 3224.4 3232.1 3226.4 3232.5
449.56 7.7603e-05 0.0044004 3230.3 3235.2 3228.3 3237
449.26 -2.2975e-05 0.004939 3233.7 3242.4 3236.7 3244.4
448.97 -9.0366e-05 0.0056517 3241.2 3251.2 3247.1 3252.7
448.68 3.5738e-06 0.0067382 3255.2 3265.8 3256.8 3267.5
448.39 -5.0544e-05 0.0082667 3271 3285.5 3275.8 3287.8
448.09 8.9345e-05 0.010216 3295.4 3307.7 3298 3314.6
447.8 4.697e-05 0.013566 3334.3 3352.4 3336.3 3356.7
447.51 0.00042733 0.023257 3449.3 3459.5 3457.1 3488.2
447.22 0.0013698 0.055141 3824.8 3809.4 3864.8 3916.5
446.92 0.0031582 0.096032 4320.4 4258.2 4373.3 4465.8
446.63 0.0047557 0.12959 4719.1 4621 4793.2 4928
446.34 0.0053985 0.15544 5030.8 4910.5 5120.9 5265
446.05 0.0062639 0.17087 5224.9 5076.5 5311.3 5469.7
445.75 0.0064773 0.16837 5182.1 5044.9 5276.5 5456.5
445.46 0.0050309 0.14293 4866.8 4773.6 4960.4 5113.5
445.17 0.003897 0.10688 4435.2 4369.3 4509.9 4634.8
444.88 0.0024093 0.078144 4072 4072.4 4139.6 4257.9
444.58 0.0018124 0.056644 3819.1 3828.6 3871.5 3969.8
444.29 0.0012391 0.039739 3625.4 3644.7 3655.6 3735.5
444 0.00061929 0.02591 3472.5 3485.1 3491.8 3534.8
443.71 0.00031756 0.016039 3365.4 3370.3 3372.3 3392.7
443.41 3.1654e-05 0.010767 3301.5 3311.5 3309 3320.6
443.12 5.7692e-05 0.0082616 3271.9 3280.2 3278.4 3289.4
442.83 6.1265e-05 0.0069061 3257.9 3264.6 3260.7 3270.4
442.54 2.859e-05 0.0058973 3245.7 3252.8 3248.5 3257
442.24 9.7514e-05 0.0052892 3239.7 3245.3 3239.5 3249.9
441.95 0.00010926 0.0049068 3235.3 3241 3234.2 3245.2
441.66 3.5228e-05 0.0045684 3231.4 3236.4 3232.3 3239
441.36 4.5949e-06 0.0042549 3227 3233.4 3228.4 3235
441.07 0.00011334 0.004188 3226.9 3232.3 3225.2 3236.1
440.78 3.0122e-05 0.0040578 3223.6 3231 3225.3 3234.2
440.49 4.5438e-05 0.003969 3223 3230.2 3223.5 3233
440.19 7.9134e-05 0.0038403 3222.7 3227.3 3222.5 3230.9
439.9 8.2708e-05 0.0036785 3220.5 3225.9 3219.8 3229.3
439.61 -2.5527e-06 0.0037004 3219.6 3227.1 3221.2 3228.7
439.31 6.3308e-05 0.0036417 3220.2 3225.1 3220.2 3228.2
439.02 4.1354e-05 0.0036524 3220.5 3225.3 3220.8 3227.6
438.73 0.00011232 0.0036009 3219.1 3224.4 3218.7 3229.5
438.44 2.7059e-05 0.0036187 3219.1 3225.2 3220.4 3227.9
438.14 8.8324e-05 0.0035289 3219 3224.4 3217.6 3227.3
437.85 4.5949e-05 0.0035131 3217.6 3225.3 3217.3 3227.3
437.56 7.2497e-05 0.0035008 3218.5 3225 3216.6 3226.7
437.26 6.586e-05 0.0034615 3216.3 3223.9 3216.9 3227.8
436.97 2.4506e-05 0.0033926 3216.7 3223.7 3216.5 3224.7
436.68 2.2464e-05 0.0033875 3215.6 3222.7 3217.3 3225.6
436.39 8.3219e-05 0.0033236 3216.5 3222.4 3214.6 3224.6
436.09 4.9012e-05 0.0033048 3215.2 3221.6 3215.8 3224.7
435.8 5.4118e-05 0.0032047 3214 3220.6 3214.2 3223.5
435.51 1.5827e-05 0.0032021 3214.3 3221.1 3214.7 3222.1
435.21 4.3396e-05 0.0031358 3213.3 3221 3212.5 3222.2
434.92 6.4839e-05 0.0031225 3213.6 3218.6 3214 3222.1
434.63 6.7392e-05 0.003073 3212.3 3218.7 3212.6 3222.2
434.33 5.4118e-05 0.0029831 3212.1 3217.6 3211.8 3220
434.04 0.00010517 0.0029494 3212.4 3216.5 3210.8 3220.1
433.75 7.3008e-05 0.0029173 3211.9 3217.3 3210.1 3219
433.46 7.9645e-05 0.002831 3209.9 3214.8 3210.3 3219
433.16 0.00010875 0.0028335 3210.7 3215.3 3209.2 3219
432.87 0.00010058 0.0027774 3210.5 3214.2 3209 3217.7
432.58 5.8713e-05 0.0026906 3209.9 3214.2 3207.9 3215.2
432.28 0.00010568 0.0026548 3209.1 3213.2 3206.9 3216.2
431.99 4.7481e-05 0.0025752 3209 3212.5 3207.1 3212.9
431.7 9.5472e-05 0.0025098 3207 3211.5 3205.2 3214.5
431.4 9.4961e-05 0.0024205 3206.3 3209.7 3204.9 3212.9
431.11 6.2797e-05 0.0023822 3205.7 3210.3 3204.1 3211.9
430.82 0.00013325 0.0023567 3206.3 3209.1 3203 3212.4
430.52 4.0333e-05 0.0022607 3203.9 3208.2 3203.9 3210.1
430.23 7.1476e-05 0.0021581 3202.6 3206.9 3201.9 3209.7
429.94 6.1776e-05 0.0021075 3201.9 3206.3 3201.5 3208.9
429.65 5.4628e-05 0.0020953 3201.8 3206.3 3201.4 3208.5
429.35 7.0966e-05 0.0020003 3201.2 3204.3 3200.6 3207.1
429.06 3.5738e-05 0.0019702 3199.7 3204.8 3200.3 3207.2
428.77 8.475e-05 0.0018967 3200.2 3202.3 3199.7 3206
428.47 6.7392e-05 0.001817 3199.2 3203 3197.6 3204.7
428.18 4.7991e-05 0.0017333 3197.9 3201.7 3197.3 3203.4
427.89 3.3185e-05 0.0016899 3198.1 3201.3 3197 3201.8
427.59 3.9312e-05 0.0015909 3196.9 3200.3 3195.4 3200.7
427.3 6.9434e-05 0.0015648 3196.7 3199.3 3195 3201.1
427.01 4.697e-05 0.0015138 3195.8 3198.5 3195.1 3200.1
426.71 4.0333e-05 0.001454 3195.2 3197.6 3194.7 3199.1
426.42 2.3485e-05 0.0014127 3194.5 3198.2 3193.5 3198.3
426.13 6.9434e-05 0.0013504 3193.7 3195.8 3193.3 3198.8
425.83 5.1565e-05 0.0013111 3193.9 3196 3192.5 3197.1
425.54 9.1898e-06 0.0012422 3192.5 3194.9 3193 3195.8
425.25 5.7692e-05 0.0012335 3192.4 3194.5 3191.9 3196.9
424.95 3.4206e-05 0.0011069 3191.3 3193.2 3190.8 3194.3
424.66 2.5527e-05 0.0010645 3190.2 3192.7 3190.5 3194.2
424.37 3.5738e-05 0.00099607 3190.1 3192 3189.1 3192.9
424.07 9.7003e-06 0.00095982 3189.3 3190.6 3190.3 3192.1
423.78 3.2164e-05 0.00091694 3190 3190.3 3189 3190.9
423.49 2.859e-05 0.00089294 3188.7 3191.2 3187.7 3191.6
423.19 2.3996e-05 0.0008424 3188.2 3189.7 3188 3190.7
422.9 -1.9911e-05 0.00077194 3186.7 3188.9 3188.1 3189.4
422.61 2.9612e-05 0.00072344 3186.6 3188.4 3186.3 3189.6
422.31 -1.2253e-05 0.00072855 3186.4 3188.9 3186.9 3188.8
422.02 5.616e-05 0.00067953 3186.7 3187.5 3185.5 3189
421.73 -4.4417e-05 0.00068107 3185.7 3189 3186.5 3187.6
421.43 2.2975e-05 0.00061572 3185.3 3187.2 3185 3188.1
421.14 1.1743e-05 0.00061572 3185.3 3187.8 3184.7 3187.7
420.85 2.5527e-05 0.00054986 3184.4 3185.7 3184.8 3187.4
420.55 2.0422e-06 0.00053148 3184.4 3186.3 3184.3 3186.4
420.26 -1.7869e-05 0.00050646 3183.7 3186.3 3184.2 3185.9
419.97 3.2675e-05 0.00044264 3184.2 3184.4 3183.3 3185.2
419.67 -1.5316e-06 0.00042579 3183.2 3184.3 3183.9 3184.9
419.38 -1.3274e-05 0.0004212 3182.7 3184.9 3183.4 3185
419.09 1.9911e-05 0.00038393 3183.1 3183.8 3182.8 3184.5
418.79 -8.1687e-06 0.0003681 3182.3 3184.7 3182.2 3184.2
418.5 3.2675e-05 0.00035381 3182.9 3182.7 3182.8 3184.2
418.2 6.6371e-06 0.00029305 3181.7 3183.4 3181.3 3183.3
417.91 1.9401e-05 0.00032624 3182.8 3183.2 3182 3183.3
417.62 1.2764e-05 0.00023689 3181.7 3181.8 3181.3 3182.2
417.32 -1.5827e-05 0.0002471 3181.1 3182.4 3181.7 3182.2
417.03 3.4206e-05 0.00024506 3182.2 3181.6 3181.2 3182.3
416.74 -1.0211e-06 0.00021085 3180.9 3182.2 3180.6 3182
416.44 -2.9612e-05 0.0001986 3180.4 3181.9 3181.4 3181.4
416.15 -1.0721e-05 0.0001838 3180.4 3181.9 3180.5 3181.6
415.86 1.5316e-05 0.00015878 3180.6 3181.3 3179.9 3181.3
415.56 8.6793e-06 0.0001695 3179.8 3181.1 3180.5 3182.2
415.27 1.0721e-05 0.00013887 3179.8 3181.1 3179.8 3181.6
414.98 1.6848e-05 0.00010926 3180.3 3179.8 3180.1 3180.5
414.68 4.6434e-17 8.9345e-05 3179.7 3180.1 3179.7 3180.2
414.39 2.0422e-05 0.00010977 3180.3 3180.3 3179.6 3180.6
414.1 5.2586e-05 0.00010109 3180.3 3180.1 3178.8 3181.2
413.8 -1.838e-05 6.3818e-05 3179.2 3180.2 3179.6 3179.6
413.51 2.5017e-05 8.2708e-05 3179.5 3179.8 3179.3 3180.8
413.21 6.6371e-06 4.697e-05 3179.3 3179.4 3179.3 3179.7
412.92 -1.5827e-05 2.2464e-05 3178.3 3180.1 3178.5 3179.5
412.63 -2.6548e-05 1.3785e-05 3178.6 3178.9 3179.8 3178.8
412.33 2.859e-05 3.2164e-05 3179.5 3179 3178.8 3179.7
412.04 1.0721e-05 0 3178.4 3179.2 3178.2 3179.6
