# Supplementary material for: Theoretical and experimental analysis of circularly polarized luminescence spectrophotometers for artifact-free measurements using a single CCD camera
Source: Nat Commun. 2023 Feb 24;14:1065. doi: 10.1038/s41467-023-36782-9 (PMC9958114; doi:10.1038/s41467-023-36782-9)
Supplement: Supplementary file 3 — Source Data [file 41467_2023_36782_MOESM3_ESM.zip › LesDataPubli/Camphorquinone/TiltCamera/S_Tilt_p4_0.cpl]

# lambda CPL Fluo Track1(+) Track2(+) Track1(-) Track2(-)
# tint= 0.7, HSS= 2, Gain= 0
# les lignes 95 115 135 155
# Nacc= 40
#  max somme 4 fluo : 50854.575000000004
698.32 2.3597e-05 0.0047916 3235.2 3245 3233.7 3244.8
698.06 -2.0156e-05 0.0048639 3235.1 3245.3 3236.4 3245.6
697.8 1.8681e-05 0.0048673 3236.6 3244.7 3236.1 3245.2
697.55 2.458e-05 0.0049587 3237 3246.5 3236.5 3247.2
697.29 -1.5731e-05 0.0049932 3237 3247.1 3237.7 3247.1
697.04 -7.374e-06 0.0050359 3236.7 3248.8 3237 3248.7
696.78 -1.0815e-05 0.0050531 3237.7 3247.3 3238.9 3248.1
696.53 4.621e-05 0.005121 3238.9 3249 3237.6 3250
696.27 2.9496e-06 0.0052517 3240.9 3250.7 3240.3 3250.2
696.02 -1.4748e-06 0.0052611 3239.2 3251 3240.3 3252.1
695.76 -8.8488e-06 0.0053658 3240.6 3252.3 3241.9 3253.2
695.51 1.6714e-05 0.0053501 3242 3251.8 3241.3 3252
695.25 3.392e-05 0.0054223 3242.6 3252.8 3241.7 3253.7
694.99 7.9639e-05 0.0054307 3244.5 3251.4 3242.2 3253.1
694.74 4.621e-05 0.0055713 3244.9 3254.9 3243.1 3255.5
694.48 -2.2122e-05 0.0055924 3244.3 3255.2 3245 3254.9
694.23 2.0156e-05 0.0056357 3245.8 3254.2 3246.1 3255.6
693.97 4.4735e-05 0.0057065 3246.5 3257.3 3244.2 3257.2
693.71 2.2614e-05 0.0058308 3248.2 3259.2 3246 3258.2
693.46 2.5071e-05 0.0058353 3249.6 3257.5 3247.8 3257
693.2 1.7206e-05 0.0059454 3250.6 3259.3 3249 3258.5
692.94 7.9639e-05 0.0059498 3250.3 3258.2 3248.6 3260.6
692.69 -2.6546e-05 0.0059931 3249.6 3261.2 3249.4 3259.6
692.43 -1.6223e-05 0.0061086 3250.4 3263 3250.3 3262
692.17 0.00011012 0.006171 3252.6 3260.4 3251.2 3264.6
691.92 -3.8836e-05 0.0061745 3251.1 3263.7 3251.8 3262.5
691.66 4.7685e-05 0.0063426 3255.3 3264.5 3253.1 3264.7
691.4 -1.6223e-05 0.0063475 3253.5 3265.1 3254.2 3265
691.15 9.832e-06 0.006405 3254 3265.8 3254.3 3266.7
690.89 5.2601e-05 0.0064989 3257 3267.4 3254 3267.1
690.63 3.2937e-05 0.0064891 3256.8 3266.7 3254.9 3266.5
690.38 5.9975e-05 0.0066144 3258.4 3268.3 3255.9 3268.8
690.12 2.2614e-05 0.0066941 3258.2 3269.2 3258 3270.1
689.86 -3.6378e-05 0.0066587 3256.6 3270.7 3257 3269.3
689.6 1.8189e-05 0.0067162 3258.4 3268.8 3259 3270.3
689.35 1.8681e-05 0.0068583 3260.7 3272.3 3259.2 3271.6
689.09 -1.5731e-05 0.0068475 3261.3 3272.2 3259.8 3269.9
688.83 3.5887e-05 0.006965 3262.2 3272.3 3261.4 3273.3
688.57 5.1126e-05 0.0070008 3262.9 3272.4 3261.9 3273.9
688.32 -4.1786e-05 0.0070426 3261.6 3275.6 3262 3273.9
688.06 -3.0479e-05 0.0071709 3264.2 3276.2 3264.5 3274.8
687.8 8.3572e-06 0.00714 3264.2 3276 3262.9 3275.1
687.54 3.4412e-05 0.0073292 3266.4 3277.9 3265.1 3278.4
687.29 1.4748e-06 0.007315 3266.3 3278 3265.5 3277.2
687.03 -4.1294e-05 0.0074895 3267 3280.6 3268.5 3279.9
686.77 0.00059336 0.0081418 3298.1 3279 3270.5 3281.5
686.51 -1.4748e-06 0.0075854 3269.1 3281.4 3269 3281.2
686.25 5.0635e-05 0.0076748 3271.4 3282 3269.4 3282.5
685.99 0.00011061 0.0078066 3272.7 3281.8 3271.4 3286.1
685.74 -3.687e-05 0.0077692 3270.4 3283.2 3272.8 3283.7
685.48 1.4256e-05 0.0078813 3273.2 3284.3 3273.3 3285.1
685.22 1.8189e-05 0.007898 3273.4 3284.3 3273.6 3285.4
684.96 -2.6055e-05 0.0079383 3274.1 3286.8 3273.2 3284.6
684.7 2.0647e-05 0.0080273 3274.4 3285.6 3275.5 3287.8
684.44 0 0.0081944 3276.6 3290.4 3275.5 3289.3
684.18 -0.00010766 0.0082697 3276.2 3292.3 3278.2 3288.8
683.93 -4.4244e-06 0.0082461 3277.7 3288.8 3278.5 3289.4
683.67 -2.3105e-05 0.0082697 3277.9 3290.2 3278.2 3289.2
683.41 9.832e-06 0.0084668 3279.5 3292.4 3280.1 3293.6
683.15 -2.8021e-05 0.0085312 3280.8 3293.6 3281.6 3292.9
682.89 3.1954e-05 0.0086344 3282.5 3293.8 3282.4 3295.4
682.63 -5.7517e-05 0.008717 3282 3296.1 3284.5 3295.7
682.37 1.3273e-05 0.0088094 3283.6 3298 3283.2 3298.2
682.11 6.3416e-05 0.0087799 3284.2 3298 3281.2 3298.1
681.85 -2.458e-05 0.0089004 3286.4 3299.8 3284.7 3296.8
681.59 5.9975e-05 0.0090675 3287 3299.1 3287.5 3302.6
681.33 1.4256e-05 0.0090936 3286.4 3301.3 3287.1 3302.7
681.07 4.916e-06 0.0092484 3289.4 3302 3290.6 3303.4
680.82 4.4244e-06 0.0092607 3289.2 3303.6 3289.3 3303.9
680.56 -2.5563e-05 0.0094185 3292.6 3305.1 3292.5 3303.8
680.3 -1.4256e-05 0.0095026 3292.8 3306.2 3293.2 3306
680.04 6.3908e-05 0.0094962 3293.2 3305.5 3291.8 3307.4
679.78 6.3908e-05 0.0096673 3296 3308 3293.7 3309
679.52 1.1798e-05 0.0097076 3294.2 3308.6 3295.5 3310.4
679.26 2.5563e-05 0.0098423 3295.1 3311.1 3296 3313.3
679 1.7206e-05 0.0098742 3298.1 3311.2 3297 3310.9
678.74 -1.6714e-05 0.0099544 3296.6 3313.4 3297.6 3313.6
678.48 6.145e-05 0.010112 3300.7 3314.2 3298.8 3315.5
678.22 2.4088e-05 0.010188 3300.3 3313.5 3302.4 3316.9
677.96 2.9496e-05 0.010382 3304.5 3316.8 3303.9 3317.8
677.69 -3.9328e-06 0.010344 3301.9 3316.8 3303.8 3318.6
677.43 -2.9496e-05 0.010434 3302.5 3318.4 3305.1 3319.6
677.17 3.5887e-05 0.010563 3305.6 3320.1 3305.1 3321.4
676.91 0.00012241 0.010647 3307.7 3319.3 3305.8 3323.6
676.65 -2.458e-06 0.010792 3307.5 3321.9 3310.1 3324.4
676.39 -4.0311e-05 0.010818 3308.6 3322.9 3310.7 3322.9
676.13 -2.7529e-05 0.010873 3309.2 3322.2 3312.5 3324
675.87 -1.2782e-05 0.011091 3310.9 3326.5 3313.4 3328.3
675.61 -1.6223e-05 0.011078 3311.2 3326.9 3312.7 3327.6
675.35 6.7349e-05 0.011193 3313.4 3327.5 3312.9 3330.5
675.09 0.00010029 0.011376 3316.3 3327.8 3316.4 3333
674.83 2.458e-06 0.01148 3316 3330.7 3318.7 3333.5
674.57 5.0143e-05 0.011598 3317.8 3331.7 3319.5 3335.9
674.3 8.013e-05 0.011596 3318.6 3331.3 3319 3335.8
674.04 3.9819e-05 0.011825 3319.8 3336.8 3320.4 3339.4
673.78 7.7672e-05 0.01187 3323.8 3336.1 3321.2 3337.6
673.52 1.7698e-05 0.011961 3324 3337.9 3323.2 3338.1
673.26 3.687e-05 0.012141 3325 3339.2 3326.2 3342.1
673 -3.0971e-05 0.012241 3326.9 3344.2 3325.4 3341.1
672.74 -1.9172e-05 0.012319 3326.3 3342.4 3328.9 3344
672.47 -7.8656e-06 0.012491 3329.1 3344 3331.4 3345.8
672.21 3.0479e-05 0.012582 3332.5 3346.1 3330.6 3345.7
671.95 3.687e-05 0.012726 3331.7 3347.2 3333 3350.4
671.69 -8.9471e-05 0.012738 3330.9 3349.5 3334.2 3348.2
671.43 5.5551e-05 0.012949 3335.7 3352.2 3333.1 3352.4
671.16 6.5874e-05 0.013117 3337.6 3351.3 3338.1 3355.1
670.9 -9.832e-07 0.013123 3338.5 3354.3 3336.9 3352.7
670.64 -6.4891e-05 0.013266 3336.4 3356.7 3339.8 3356.8
670.38 5.9975e-05 0.013365 3340.4 3354.8 3341 3358.4
670.12 3.687e-05 0.013529 3343.2 3359 3341.6 3359.3
669.85 5.0143e-05 0.013596 3344.2 3359.6 3342.3 3360.3
669.59 -1.8681e-05 0.013713 3343.7 3361.6 3345.1 3362
669.33 0.00010963 0.013917 3347.3 3363.8 3344.8 3366.8
669.07 4.1786e-05 0.013967 3346.7 3362.3 3349.3 3367
668.8 -2.458e-06 0.014058 3348.3 3365.1 3349.9 3366.6
668.54 0.00011159 0.014263 3352.6 3366.1 3351.3 3370.5
668.28 7.4723e-05 0.014492 3355.7 3370.1 3354.1 3372.2
668.02 0.00017206 0.014558 3355.7 3371.1 3352.2 3376.4
667.75 6.9807e-05 0.014585 3356.4 3372.6 3354 3373.8
667.49 -1.1307e-05 0.014719 3356.2 3374.1 3358 3375.3
667.23 5.0635e-05 0.014954 3360 3377.2 3359.3 3379.1
666.96 1.4748e-05 0.015097 3363.1 3379.2 3361.8 3378.7
666.7 9.9303e-05 0.015104 3362.9 3378.3 3360.8 3381.2
666.44 -1.2782e-05 0.015283 3364.8 3381.5 3364.9 3381
666.17 6.6366e-05 0.015437 3366 3383 3365.3 3385.7
665.91 0.00011946 0.015618 3369.4 3384.8 3366.8 3388.3
665.65 -5.8992e-05 0.015707 3367 3387.5 3370.9 3388.4
665.38 2.3597e-05 0.015983 3369.5 3391 3372.4 3395
665.12 6.4891e-05 0.015986 3374.2 3389 3373.3 3391.4
664.86 -1.0815e-05 0.016168 3375.4 3390.9 3378 3392.9
664.59 2.7529e-05 0.01634 3377.1 3394.9 3377.4 3396.6
664.33 6.0467e-05 0.016448 3378.9 3396.5 3377.7 3398.3
664.07 1.0815e-05 0.016621 3379 3399.8 3380.1 3401.4
663.8 8.7996e-05 0.016767 3383 3400.2 3381.5 3403.1
663.54 1.4748e-06 0.016931 3382.8 3402.4 3385.6 3405.2
663.28 9.9303e-05 0.017012 3386.8 3403.3 3384.3 3405.8
663.01 5.1618e-05 0.01724 3386.6 3408 3386.6 3410.6
662.75 0.00012437 0.017323 3390.1 3408.8 3386.1 3411.1
662.48 5.8992e-05 0.017725 3393.7 3411.8 3394.9 3416
662.22 -5.85e-05 0.017819 3395.8 3417.5 3394.6 3413.4
661.95 7.079e-05 0.017918 3396.3 3414.7 3396.6 3418.6
661.69 -7.9147e-05 0.018047 3395.6 3419 3399.4 3418.8
661.43 4.621e-05 0.018332 3400.5 3421.5 3401 3424.4
661.16 0.00012732 0.018426 3403.1 3422.6 3400.2 3426.1
660.9 0.00028414 0.01851 3404.3 3421.6 3399.4 3431.2
660.63 -9.0946e-05 0.01878 3404.1 3429.9 3407.5 3428.7
660.37 -8.9471e-05 0.018789 3405.3 3429.2 3408.3 3427.7
660.1 9.242e-05 0.018958 3408.8 3428.7 3408.5 3433.1
659.84 8.4063e-05 0.019153 3410.2 3432.5 3409.9 3436.5
659.57 0.00010373 0.019363 3412.3 3434.5 3412.8 3440.2
659.31 -8.8488e-06 0.019443 3411.8 3438.6 3413.5 3439.9
659.04 7.8656e-05 0.019669 3416.7 3437.5 3418.2 3442.9
658.78 1.8681e-05 0.019909 3420.3 3444.7 3418.6 3443.9
658.51 3.6378e-05 0.020044 3420.5 3443 3423.3 3447.6
658.25 -5.1618e-05 0.020178 3420.4 3448.3 3423.6 3448.9
657.98 0.00011946 0.020454 3427.3 3448.7 3425.9 3453.3
657.72 7.4231e-05 0.020588 3429.2 3452.1 3427 3453.7
657.45 8.0622e-05 0.020839 3431.1 3452.1 3433.2 3458.4
657.19 -3.4412e-05 0.02098 3432.4 3459.3 3432.6 3457.7
656.92 -2.9496e-06 0.021071 3434.2 3459.2 3434.1 3459
656.66 0.00011405 0.021328 3438.2 3458.5 3438.4 3464.5
656.39 0.00013126 0.02161 3441.3 3464.5 3439.2 3469
656.13 5.6042e-05 0.02184 3442.4 3464.9 3446.5 3471.9
655.86 5.3093e-05 0.022016 3445.3 3469.6 3446.4 3473.4
655.6 0.00015534 0.021971 3445.4 3468.8 3443.4 3474.7
655.33 3.3429e-05 0.022414 3452 3476.6 3450 3476.3
655.06 7.9147e-05 0.02245 3453.9 3474 3452.4 3476.5
654.8 -5.3584e-05 0.0227 3451.6 3483.1 3453 3481.8
654.53 -7.0298e-05 0.023015 3455.5 3484.4 3460.1 3485.4
654.27 0.00011405 0.023106 3459.6 3484.8 3457.3 3488.4
654 4.1786e-05 0.023346 3460.4 3487.5 3462.6 3491.8
653.74 -3.1954e-05 0.023378 3461.8 3487.8 3465 3489.3
653.47 6.8332e-05 0.023815 3467.2 3492.9 3468.4 3497.6
653.2 -2.3597e-05 0.023888 3467.1 3496.8 3468.7 3497.3
652.94 -1.3765e-05 0.023955 3470.3 3496.2 3470.8 3496
652.67 -2.0647e-05 0.024188 3472 3498.4 3474.7 3500
652.4 0.0001873 0.024557 3478.7 3501 3476.2 3508
652.14 0.00013716 0.024633 3480.1 3501.8 3478.6 3507.3
651.87 0.00012388 0.024855 3483.5 3505.4 3480.9 3509.2
651.6 0.00010225 0.025217 3487.2 3512.4 3483.7 3514.1
651.34 -1.524e-05 0.025344 3486.2 3513.2 3489.2 3515.3
651.07 0.00011995 0.025607 3490.2 3517.8 3487.8 3521.5
650.8 0.00012831 0.025958 3494.6 3523.1 3491.2 3526.3
650.54 4.621e-05 0.026036 3497.2 3524.1 3494.2 3523.5
650.27 -0.00011897 0.026319 3497.2 3530.5 3499.3 3526.5
650 3.9328e-05 0.026607 3499.7 3531.1 3501.9 3535.4
649.74 3.8345e-05 0.026816 3504.6 3532.6 3505.8 3535.8
649.47 -1.7206e-05 0.027115 3506.7 3536 3511.4 3539.8
649.2 0.00014797 0.027283 3511.5 3538.3 3509.2 3543.4
648.94 7.8656e-05 0.027382 3511.5 3543.8 3508 3544.3
648.67 3.4412e-05 0.027837 3517.2 3547.6 3516.8 3549
648.4 0.00011553 0.027938 3519.1 3548.9 3516 3551.7
648.13 0.00017255 0.028227 3522.9 3551.1 3519.8 3556.7
647.87 4.9651e-05 0.028501 3525.3 3557.2 3523.8 3558.2
647.6 4.3752e-05 0.028775 3529.7 3556.9 3531.2 3560.6
647.33 1.5731e-05 0.029088 3528.3 3562.2 3534.5 3569.2
647.06 -2.5563e-05 0.029312 3532.6 3568.1 3535.4 3569.6
646.8 3.7853e-05 0.029536 3536.7 3567.4 3540.2 3572.8
646.53 3.5887e-05 0.029777 3538.9 3574.2 3539.5 3576.7
646.26 -6.145e-05 0.030033 3542.5 3575.1 3547.7 3577.1
645.99 -8.308e-05 0.030106 3544 3577.9 3547.3 3576.9
645.73 2.5563e-05 0.030654 3551.4 3585.3 3551 3586.1
645.46 6.9807e-05 0.030662 3553.5 3584.8 3550.6 3585.4
645.19 -7.374e-06 0.031171 3557.8 3589.4 3560.9 3592.1
644.92 8.4555e-05 0.031429 3559.5 3594.4 3560.1 3599.3
644.65 -1.4748e-06 0.031591 3560.6 3598.2 3562.6 3600.2
644.39 0.000117 0.031907 3567.9 3598.8 3567.1 3603.9
644.12 -1.9172e-05 0.032122 3569.6 3602.8 3571.9 3604.2
643.85 2.3597e-05 0.032324 3572.4 3605 3573.8 3607.6
643.58 -0.00012929 0.032711 3571.8 3611.5 3581.1 3614.2
643.31 4.5227e-05 0.033096 3583.1 3613 3584.9 3617.1
643.05 8.9471e-05 0.033197 3584.3 3614 3585.4 3619.7
642.78 9.2912e-05 0.033586 3589 3619.3 3589.9 3624.8
642.51 0.00018337 0.033706 3593.9 3621.2 3588.7 3625.3
642.24 0.0002045 0.034238 3596.6 3628.9 3594 3636.7
641.97 0.00017452 0.034554 3598.7 3632.9 3598.8 3641.9
641.7 0.00014109 0.03481 3601 3637.6 3601.4 3645.2
641.43 0.0001465 0.0352 3607.3 3642.7 3606.2 3648.9
641.16 8.7013e-05 0.035398 3610 3645.9 3609.5 3649.8
640.9 2.1139e-05 0.035847 3615.5 3654.1 3614.4 3654.1
640.63 -3.7853e-05 0.036016 3612.3 3655.6 3618.7 3660
640.36 5.5059e-05 0.03624 3621.3 3656.4 3621.1 3659.1
640.09 0.00015141 0.036569 3626.8 3659.7 3623.9 3664.4
639.82 0.0001519 0.036925 3632.6 3664.2 3628.4 3667.7
639.55 2.458e-06 0.037229 3631.3 3669.3 3634.7 3672.9
639.28 0.00020057 0.037621 3638.2 3674.1 3634.9 3681
639.01 4.0803e-05 0.037884 3638.7 3679.4 3640.3 3683.1
638.74 0.00020352 0.038116 3643.3 3679.3 3642.2 3688.6
638.47 7.7672e-05 0.038661 3649.5 3687.8 3650.7 3693
638.2 -4.916e-07 0.038884 3651.6 3694.3 3651.9 3694.6
637.94 -6.2433e-05 0.039304 3655.1 3698.9 3659.7 3700.2
637.67 2.8513e-05 0.039614 3658.7 3701.1 3663 3706.8
637.4 0.00014748 0.039994 3667.1 3706.7 3664 3711.2
637.13 3.9328e-05 0.04038 3666.1 3708.2 3675 3719.2
636.86 0.0002694 0.04056 3673.9 3711.4 3670.6 3721.8
636.59 4.2769e-05 0.041084 3678 3721.4 3679.7 3725.3
636.32 -0.00010324 0.041533 3681.2 3729.2 3687 3729.8
636.05 0.00010471 0.041745 3688.1 3729 3687.3 3733.5
635.78 -3.5395e-05 0.042164 3691.8 3735.5 3695.1 3736.9
635.51 0.00025661 0.042622 3699.4 3738.5 3696.3 3748.4
635.24 0.00014355 0.042919 3704.6 3743.4 3701.7 3747.8
634.97 8.603e-05 0.043345 3704.8 3748.2 3709.2 3757.1
634.7 -1.6714e-05 0.043548 3712.2 3757 3708.2 3752.3
634.43 5.8992e-05 0.043936 3714.3 3759.4 3713.8 3761.9
634.16 0.00013961 0.044436 3716 3764.3 3719.6 3774.9
633.89 0.00015534 0.044551 3719.3 3763.4 3723 3775
633.62 0.00018238 0.045142 3728.2 3772.5 3728.2 3781.8
633.35 0.00018238 0.045329 3731.8 3777.6 3727.9 3782.9
633.08 0.00024432 0.045695 3735.3 3777.7 3735.5 3790.4
632.81 -1.0324e-05 0.045931 3734.2 3787.3 3738.4 3790.9
632.53 -7.374e-05 0.046401 3745.6 3796.6 3742.7 3790
632.26 -7.374e-06 0.046678 3747.3 3797.9 3746.7 3797
631.99 5.4076e-06 0.047154 3750.1 3803.7 3752.7 3806.6
631.72 -2.163e-05 0.047379 3750.6 3805.1 3757.7 3811.1
631.45 0.00020696 0.047835 3761.9 3808.7 3759.9 3817.2
631.18 -8.3572e-06 0.04841 3763.6 3817.6 3771 3824.7
630.91 0.00026694 0.048742 3772.5 3820.4 3769.7 3831.2
630.64 0.00018484 0.049088 3777.4 3824.9 3776.1 3833
630.37 0.000205 0.049396 3778.1 3828.3 3780 3840.6
630.1 0.00015338 0.049964 3788.2 3838.6 3785.5 3843.7
629.83 1.8681e-05 0.050189 3788.4 3844.7 3788.5 3845.7
629.56 2.9496e-05 0.050626 3796.9 3849.6 3794.5 3848.7
629.28 0.00013863 0.051162 3802.3 3853.5 3801.4 3859.7
629.01 7.1773e-05 0.05159 3806.2 3859.6 3807.9 3864.9
628.74 0.00020696 0.05209 3812.6 3862.9 3813.9 3874.7
628.47 0.00011897 0.052544 3818.7 3872.6 3818 3877.9
628.2 0.00015731 0.052809 3822.5 3874.9 3821.4 3881.8
627.93 0.00018681 0.053334 3831.5 3880.8 3828.2 3886.9
627.66 0.00011749 0.053811 3835.4 3885.4 3837.4 3893.4
627.38 -1.4748e-06 0.054164 3837.1 3896.8 3838 3897.6
627.11 0.00014011 0.054813 3847.8 3901.8 3845.9 3907
626.84 8.7996e-05 0.055411 3853 3910.8 3853.4 3915.7
626.57 -1.0324e-05 0.055677 3852.8 3915.1 3858.4 3920.2
626.3 9.242e-05 0.056363 3865.9 3923 3865.3 3927.1
626.03 0.00017894 0.056693 3872.3 3926.2 3868.4 3931.2
625.75 0.00022958 0.057012 3874.7 3929.7 3871.6 3938.3
625.48 0.00018976 0.057745 3878.1 3938.2 3882.7 3952.6
625.21 8.6521e-05 0.058032 3884 3945.8 3885.1 3951.4
624.94 -9.2912e-05 0.058677 3891.3 3958.1 3893.7 3955.9
624.67 7.6198e-05 0.059146 3899.2 3956.3 3903.2 3964.2
624.39 -5.0143e-05 0.05978 3906.6 3966.9 3911.9 3969.7
624.12 0.00034854 0.060189 3915.9 3966.2 3912.9 3981
623.85 7.0298e-05 0.060848 3919.2 3983.6 3919.4 3987.2
623.58 0.0002163 0.061372 3927 3984.9 3927.7 3996.5
623.3 0.00038885 0.06169 3933.1 3990 3926.3 4003
623.03 6.3908e-06 0.062453 3940.4 4003.8 3941.5 4005.3
622.76 6.6366e-05 0.062754 3945.1 4007.2 3944.3 4009.7
622.49 0.0002925 0.063309 3951.2 4012.5 3947.3 4023.5
622.21 0.00017501 0.063894 3956.4 4017.5 3960.2 4030.2
621.94 0.0002576 0.064422 3966.5 4022.8 3966.3 4035.7
621.67 8.603e-05 0.065103 3971.8 4037.3 3973.4 4043.3
621.4 0.00019811 0.065405 3975.6 4043.5 3972.1 4050.1
621.12 0.00024678 0.065687 3980 4044.6 3976.9 4054
620.85 -3.4412e-05 0.066399 3987.5 4055.4 3991.3 4057.5
620.58 0.00027185 0.066572 3991.4 4051.8 3991.6 4065.8
620.31 0.00022614 0.067467 4001.8 4068.8 3998.5 4077
620.03 0.00012044 0.067607 3998 4068.2 4005.3 4081.6
619.76 2.7529e-05 0.068318 4009.3 4080.1 4013.8 4086
619.49 -7.6198e-05 0.068735 4010.9 4089.2 4018 4092.4
619.21 -5.7025e-05 0.06945 4020.9 4101.5 4023.3 4101.1
618.94 0.00030823 0.070078 4035.8 4099 4032.6 4111.4
618.67 0.0003215 0.070445 4038.7 4098.5 4042.1 4118.2
618.39 0.00033773 0.071206 4050.1 4113.8 4045.7 4126.6
618.12 6.1941e-05 0.072214 4060.7 4127.9 4064.3 4134.7
617.85 -8.308e-05 0.072419 4059 4131.5 4069.6 4137.8
617.57 0.0002045 0.073181 4068.2 4141.9 4071.2 4155.3
617.3 -1.3273e-05 0.073743 4076.8 4151.3 4081.7 4155.5
617.03 0.00031905 0.074036 4087.9 4150 4081.9 4160.2
616.75 0.00023892 0.074657 4093 4158.1 4091.7 4168.9
616.48 0.00021827 0.075049 4094.9 4168 4092.3 4176.5
616.21 0.00057714 0.075638 4104.1 4167.6 4098.5 4191.4
615.93 0.00025416 0.076141 4103.5 4182.2 4104.9 4196.5
615.66 0.00013716 0.076767 4116.8 4190.1 4115.9 4196.1
615.38 0.00039623 0.077281 4127.8 4191.2 4121.3 4204.8
615.11 0.00029545 0.077847 4128.7 4198.8 4130.6 4215.8
614.84 -8.308e-05 0.078631 4132.6 4221.5 4137.5 4222.2
614.56 0.00021974 0.079157 4145.9 4215.7 4149 4230
614.29 0.00021729 0.079819 4147 4225.1 4156.5 4245.7
614.01 5.4076e-05 0.080436 4161.9 4237.9 4163.5 4242.3
613.74 0.00023597 0.080868 4165 4241.5 4166.3 4254.7
613.47 0.00023203 0.081587 4175.1 4249.9 4176.3 4262.9
613.19 0.00017108 0.082448 4188.8 4264.1 4185.5 4269.5
612.92 0.00025661 0.082745 4191.2 4266.3 4188.7 4276.8
612.64 9.3404e-06 0.083545 4196.3 4282.7 4198.9 4285.8
612.37 0.00037017 0.084035 4209.8 4279.1 4205.8 4293.9
612.09 0.00030528 0.084958 4212.6 4296.5 4213.5 4312.9
611.82 9.5862e-05 0.085562 4222.5 4305.4 4225.3 4313.1
611.54 0.00014551 0.086284 4233.9 4313.1 4234.7 4321.3
611.27 0.00024088 0.086849 4243.2 4320.5 4239.2 4328.8
611 0.00026497 0.087442 4244.8 4328.2 4246 4342.8
610.72 0.00022515 0.088252 4259.6 4338.7 4257.2 4347.7
610.45 0.00013027 0.089103 4265.5 4351.9 4267.9 4361
610.17 0.00051175 0.089544 4281.1 4347.3 4274 4366.3
609.9 0.00020401 0.09019 4273.3 4366.7 4278.9 4382.7
609.62 2.0156e-05 0.091266 4293.1 4378.2 4299.4 4385.6
609.35 0.00025612 0.091539 4300.2 4386.6 4292 4391.4
609.07 0.00016026 0.092488 4308.6 4393.6 4311.5 4404.7
608.8 0.00044932 0.093259 4314.5 4402.7 4314.7 4425.7
608.52 0.00035002 0.093861 4330.3 4406.5 4328.8 4422.8
608.25 0.00016813 0.095078 4343.4 4431.1 4339.8 4435.9
607.97 0.00014355 0.095648 4348.4 4434.7 4351.2 4444.8
607.7 0.00025563 0.09633 4353.3 4445 4355.5 4460.2
607.42 0.0002984 0.097049 4365.6 4452.1 4365.6 4467.2
607.15 -1.8681e-05 0.09788 4370 4466.2 4380.6 4475.8
606.87 0.00031806 0.098687 4382.2 4471 4387.8 4492.8
606.59 0.00023105 0.099677 4395.7 4485 4401.2 4502.2
606.32 0.00030381 0.10037 4405.9 4503.4 4398.6 4511.6
606.04 0.00020893 0.10134 4415.5 4511.2 4417.8 4524.1
605.77 6.2925e-05 0.1021 4422.3 4526.1 4425.8 4532.9
605.49 0.00030922 0.10245 4437.2 4521.1 4433.7 4533.3
605.22 0.00020352 0.10368 4446.4 4540.3 4448.2 4552.4
604.94 0.00032691 0.10439 4457 4545.8 4457.8 4563.2
604.67 0.00034658 0.10538 4463.8 4566.3 4461.9 4582.1
604.39 0.0003333 0.10648 4482.8 4576.8 4479.7 4590.6
604.11 0.00030774 0.10732 4493.6 4585.8 4492.8 4600.7
603.84 0.00029791 0.10839 4501.4 4602.5 4503.7 4619.9
603.56 0.0003687 0.1088 4515.5 4605.7 4508.9 4617.9
603.29 0.00030922 0.10988 4517.1 4623.6 4519.9 4642.2
603.01 0.00045817 0.11068 4532.9 4625.9 4534.2 4650.4
602.73 0.00016124 0.11167 4540.3 4647.7 4545.2 4660.8
602.46 0.00032249 0.11252 4558.6 4656.2 4554.2 4668.1
602.18 5.0635e-05 0.11391 4565 4680.6 4572.1 4690.4
601.91 0.00015731 0.11443 4576.2 4681.7 4581.5 4695
601.63 0.0003687 0.11574 4592.6 4699.5 4591.6 4717.3
601.35 0.0004508 0.11677 4613.3 4713.7 4601.4 4724.8
601.08 0.00031954 0.11736 4612.9 4719.2 4614.5 4737
600.8 0.00077181 0.11901 4641.2 4737.9 4626 4762
600.52 0.00039131 0.11984 4648 4749.3 4645.5 4766.7
600.25 0.00047882 0.12087 4661.3 4757.2 4661.5 4781.8
599.97 0.00031511 0.12149 4670.8 4773.9 4664.7 4783.8
599.69 -6.145e-05 0.12299 4678.4 4799.7 4686.6 4804.8
599.42 0.0003451 0.12375 4687.8 4796.2 4699.1 4825.1
599.14 0.00052699 0.12507 4710.5 4816 4708.4 4840.6
598.86 0.00050831 0.12595 4722.3 4828.1 4719 4850.7
598.59 0.0005093 0.12699 4734.3 4841.4 4732.1 4865.1
598.31 0.00018042 0.12821 4745.1 4873.9 4739.2 4877.2
598.03 0.00026595 0.12907 4755.4 4875.1 4757.7 4890.9
597.76 0.00037656 0.13052 4774.7 4891.7 4775.1 4911.3
597.48 0.00017599 0.1314 4783.3 4907 4787.1 4919.7
597.2 0.00050733 0.1325 4806.5 4912.7 4801.1 4933.1
596.93 0.00072412 0.13369 4820.4 4926.5 4812 4955
596.65 0.00067693 0.135 4832.7 4949.9 4823.2 4974.8
596.37 0.00028267 0.13633 4845.8 4967.9 4848.9 4985.4
596.09 0.00026251 0.13747 4854.7 4987 4859.2 5004.9
595.82 0.00014895 0.1388 4868.3 5004.9 4878.2 5022.3
595.54 0.00024924 0.13965 4884.1 5013 4889 5030.6
595.26 0.00067251 0.1407 4903.2 5031.4 4886.7 5049.1
594.98 0.0006145 0.14221 4918 5042.6 4915.4 5071.2
594.71 0.00031216 0.14328 4933.3 5059.1 4933.6 5075.3
594.43 0.00031954 0.14485 4945.5 5083.5 4949.1 5103.3
594.15 0.00011897 0.14585 4958.1 5099.9 4963.2 5111
593.87 0.00054322 0.14775 4987.6 5111.2 4989.3 5140.6
593.6 0.00021778 0.14818 4989.1 5124.2 4995.7 5141.9
593.32 0.00039475 0.14982 5010.3 5142.9 5014 5166.7
593.04 0.00022417 0.15101 5020.5 5160 5031.5 5182.5
592.76 0.00019123 0.15243 5037.7 5185.4 5043 5200.4
592.49 0.00033625 0.15371 5055.8 5203.4 5054 5218.8
592.21 0.00062777 0.15516 5080.1 5209.1 5077.8 5238.8
591.93 0.00073887 0.15634 5090.5 5227.7 5086.4 5261.2
591.65 0.00022171 0.15816 5109.8 5256.4 5117.1 5275
591.37 0.00059188 0.15936 5124.8 5274.7 5119.9 5299.8
591.1 0.0006376 0.16081 5149.5 5289.5 5140.8 5313.2
590.82 0.00059041 0.16207 5153 5308.2 5155.2 5340.5
590.54 0.00059729 0.16383 5176.3 5336.3 5171.9 5362.2
590.26 0.00059139 0.16507 5195.2 5347.2 5192.6 5374.7
589.98 0.00065235 0.16712 5220.5 5375.4 5215.1 5403.1
589.71 0.00042671 0.16792 5230.5 5395.9 5220.6 5407.7
589.43 0.00054862 0.16964 5246.3 5411.9 5245.1 5438.7
589.15 0.00032839 0.17055 5264.1 5418.5 5267.4 5438.5
588.87 0.00064547 0.17255 5284.9 5445.5 5283.1 5476.5
588.59 0.00058304 0.17449 5304.7 5478.8 5300.6 5504.3
588.31 0.00081507 0.17532 5317.1 5488.3 5306.3 5519.1
588.04 0.00048619 0.17708 5339.9 5516.5 5331.4 5532.8
587.76 0.00050635 0.1791 5359.9 5539.9 5358.7 5564.4
587.48 0.00040999 0.18042 5372.1 5561.3 5373.4 5583.4
587.2 0.00068873 0.18194 5392 5575.8 5390.4 5609.2
586.92 0.00074821 0.18343 5416.6 5594.9 5407.6 5623.9
586.64 0.00044195 0.18506 5431.1 5624.1 5427.7 5643.2
586.36 0.00051765 0.18659 5445.7 5646.7 5442.1 5669.5
586.08 0.00019762 0.18743 5447.4 5661 5457.4 5681
585.81 9.7828e-05 0.19002 5480.4 5693.7 5492.9 5711.2
585.53 0.00066022 0.19173 5508.5 5716.3 5499.6 5741
585.25 0.0005093 0.19333 5524.3 5731.5 5528.9 5762
584.97 0.00047193 0.1944 5526.6 5760.3 5528.3 5785.9
584.69 0.00028955 0.19662 5557.7 5787.9 5561.8 5806.8
584.41 0.00070102 0.19791 5574.2 5802.2 5569.7 5833.5
584.13 0.00037165 0.19906 5585.7 5821.4 5588.2 5842.8
583.85 0.0010112 0.20158 5623.2 5841.1 5616.3 5885.7
583.57 0.00057664 0.20339 5650.4 5872.1 5642.4 5893.4
583.29 0.0012167 0.20512 5669.5 5889.4 5652.8 5934.6
583.01 0.00081163 0.2065 5683.5 5911.3 5676.3 5945.4
582.74 0.00041982 0.20861 5703.5 5946.6 5704.5 5969
582.46 0.00028365 0.21011 5726.1 5966.5 5726.3 5981.2
582.18 0.00041982 0.21226 5757.7 5999.8 5744.2 6007.7
581.9 0.00046259 0.21382 5762.8 6013.6 5769.1 6043.3
581.62 0.00064645 0.21609 5793.8 6054.4 5781.1 6074.7
581.34 0.00046849 0.21709 5808.3 6058 5807.5 6081.1
581.06 0.00090995 0.2195 5837.6 6093.3 5822.3 6124.4
580.78 0.00088684 0.22129 5856.6 6115.6 5846.2 6150.2
580.5 0.00063514 0.22292 5872.7 6134 5875.7 6169.4
580.22 0.00051175 0.22483 5894.4 6163.8 5897.6 6193
579.94 0.00089028 0.22618 5925.5 6166.3 5919.8 6205.8
579.66 0.0003687 0.22862 5944.9 6216.5 5944.8 6235.2
579.38 0.00072412 0.23039 5975.7 6226.1 5971.2 6258.4
579.1 0.00084948 0.23216 5999.8 6253.8 5985.2 6282.5
578.82 0.0010156 0.23407 6004 6281.1 6002.4 6331.1
578.54 0.0009886 0.23562 6043.4 6288.2 6035.5 6330.5
578.26 0.00083375 0.239 6070.5 6352.3 6061 6385.3
577.98 0.0010412 0.23935 6074.7 6349 6068.1 6395.4
577.7 0.0007197 0.24201 6111.9 6389.2 6103.8 6417.7
577.42 0.00082588 0.24396 6129.7 6417.3 6122.5 6452.1
577.14 0.0010235 0.24532 6151.5 6426.4 6142.8 6469.8
576.86 0.00096697 0.24767 6182.9 6461.2 6169.4 6496.8
576.58 0.0010623 0.24994 6214.6 6474.7 6211.3 6525.3
576.3 0.00079491 0.25207 6223.7 6520 6226.9 6563.5
576.02 0.00064694 0.25318 6243.1 6534.3 6244.5 6568.6
575.74 0.0007782 0.25597 6280.7 6567.6 6278.8 6605.3
575.46 0.00078066 0.25714 6297.6 6588.6 6287.4 6618.1
575.18 0.00077476 0.25981 6328.7 6627.1 6316.9 6654.7
574.9 0.0010623 0.26169 6353.2 6639.1 6345.4 6685.3
574.62 0.00070298 0.26341 6365.6 6667.9 6369.4 6707.5
574.34 0.00074379 0.26541 6393.4 6704.4 6382.9 6731.7
574.05 0.00087308 0.26839 6430 6733.5 6426.2 6774.1
573.77 0.00073838 0.27034 6451.8 6764.7 6448.2 6798.6
573.49 0.0015534 0.27223 6480.4 6778.6 6461.5 6838.7
573.21 0.00087947 0.27447 6505.8 6808.4 6505.9 6853.2
572.93 0.0010766 0.27598 6516.8 6835.3 6512.4 6885.6
572.65 0.0010746 0.27839 6554 6863 6545.9 6909.5
572.37 0.0010004 0.28048 6570.4 6895.8 6568.2 6944.5
572.09 0.00067742 0.28298 6597.6 6936.3 6599.4 6972.5
571.81 0.0010073 0.28489 6637.4 6957.6 6618.3 6989.7
571.53 0.0012909 0.28655 6646.3 6978.1 6632.8 7030.1
571.25 0.00080425 0.29017 6685.2 7039.8 6675.5 7071
570.97 0.0010884 0.29111 6719.2 7021.6 6710.4 7068.1
570.68 0.00080966 0.29371 6729.9 7076 6729.2 7116.4
570.4 0.00093305 0.29612 6756 7117.1 6746.2 7154.7
570.12 0.0012668 0.29893 6805.2 7129.9 6796.4 7185.4
569.84 0.00095321 0.30119 6818.8 7180.4 6811.4 7221.5
569.56 0.0011661 0.30289 6833.5 7190.6 6838.9 7255.4
569.28 0.00078213 0.30555 6872.7 7228.1 6878.9 7274.1
569 0.00072904 0.3081 6904.5 7266.9 6906.2 7305.7
568.72 0.0010619 0.31007 6939.3 7288.1 6926.5 7329.3
568.43 0.0011292 0.31294 6958.5 7335.7 6950.3 7384.9
568.15 0.0016159 0.31487 7004.4 7344.1 6978.5 7400.4
567.87 0.0012988 0.31729 7031.5 7374.1 7018.2 7426.8
567.59 0.00099008 0.31973 7038.2 7419.1 7043.1 7474.3
567.31 0.0012919 0.32251 7082 7447.7 7077.5 7508.9
567.03 0.0011297 0.32497 7117.8 7481.6 7110.3 7531.6
566.74 0.0012767 0.32733 7147.4 7514.7 7133.4 7565.6
566.46 0.001198 0.32923 7163.6 7542.8 7155.7 7595.9
566.18 0.00095665 0.33217 7199.5 7578.4 7200.9 7628.5
565.9 0.00095665 0.33438 7215.1 7615.5 7220.1 7669.2
565.62 0.00062875 0.33738 7253.6 7661.3 7258.9 7698.6
565.34 0.00095616 0.34027 7299.7 7684.8 7300.5 7734.2
565.05 0.0006902 0.34289 7323.2 7730.6 7328.1 7770.6
564.77 0.0011641 0.34581 7365.5 7753.4 7367.6 7814.7
564.49 0.00071626 0.34854 7381.4 7806.6 7395.2 7856.8
564.21 0.0013367 0.35149 7445.7 7829.7 7431.2 7883.1
563.93 0.00092912 0.35375 7466.5 7866.2 7462.7 7909.6
563.64 0.0013696 0.35725 7502.1 7917.6 7488.8 7974.1
563.36 0.0012393 0.35973 7532 7932 7540.9 8004
563.08 0.0015539 0.3629 7562.2 7987.5 7558 8062.4
562.8 0.0010933 0.36582 7603.9 8027 7604.5 8083.2
562.51 0.0012177 0.36891 7635.7 8073.2 7633.9 8133.2
562.23 0.0010766 0.37142 7663.4 8103.1 7671.1 8165.6
561.95 0.0010176 0.3747 7703 8148.7 7710.7 8208.1
561.67 0.0018322 0.37788 7756.8 8184.4 7734.9 8255.7
561.38 0.00086423 0.37996 7766.5 8217.1 7779.8 8274.4
561.1 0.00090995 0.38345 7800.9 8279.5 7804.9 8329.8
560.82 0.0010147 0.38628 7843.6 8310.8 7843 8361.7
560.54 0.0010122 0.38985 7887.7 8348 7896.7 8408.5
560.25 0.0016395 0.39335 7939.4 8390.2 7927.5 8461.7
559.97 0.0009188 0.39533 7963.8 8425.3 7961.1 8469.4
559.69 0.0013047 0.39973 7999.6 8496.6 7991.7 8555.1
559.41 0.0015436 0.40215 8052 8510.3 8033.5 8570.3
559.12 0.0014409 0.40638 8077.8 8573 8081.1 8649.5
558.84 0.0014212 0.40774 8102.4 8596.7 8092.5 8659
558.56 0.0014728 0.41236 8174 8643.1 8162.2 8706.1
558.28 0.001344 0.4147 8183.9 8684.2 8183.9 8752.5
557.99 0.0015038 0.41913 8250.5 8734.7 8241.9 8802.6
557.71 0.0016375 0.42084 8264.6 8766 8250.7 8835.4
557.43 0.0014178 0.42589 8326.9 8833.2 8317.7 8896
557.14 0.0012683 0.42806 8344.5 8869.1 8340.4 8929.6
556.86 0.0016999 0.43195 8401.6 8907.8 8389.9 8982.5
556.58 0.0016547 0.43455 8431.5 8939.3 8425.6 9017.6
556.3 0.0019944 0.4388 8488.7 8989.9 8474.4 9077
556.01 0.0014915 0.44225 8503 9054 8510.8 9137.7
555.73 0.0014291 0.44502 8562.9 9069.9 8567.1 9146.7
555.45 0.0020485 0.44859 8598.1 9140 8571.9 9218
555.16 0.0015707 0.45055 8638.9 9141.9 8631.9 9214.8
554.88 0.0016419 0.45523 8677.4 9212.1 8678.9 9297.1
554.6 0.0017983 0.45887 8734.2 9260.2 8719.3 9336.7
554.31 0.0012088 0.46214 8755.2 9325.3 8752.5 9384.1
554.03 0.0017324 0.46585 8810.4 9363.8 8794.9 9436.4
553.75 0.0019772 0.46887 8849 9400.6 8828.6 9480.7
553.46 0.001904 0.47196 8876 9442.5 8867.1 9530.5
553.18 0.0022368 0.4759 8936.6 9486.6 8914.8 9578.6
552.9 0.0016208 0.47819 8967.4 9527.3 8948.1 9590.4
552.61 0.0017427 0.48147 8998.7 9574.1 8981.6 9645.6
552.33 0.0019571 0.48621 9067.6 9619.9 9050.9 9702.6
552.04 0.0018976 0.48821 9064.9 9662.5 9060.6 9754.8
551.76 0.0013617 0.4933 9135.7 9731.7 9134.6 9799.8
551.48 0.0017108 0.49545 9159.7 9757.9 9154 9839.2
551.19 0.0019541 0.50065 9232.6 9827.3 9210.6 9904.7
550.91 0.0018981 0.5031 9259.1 9857.7 9243.9 9939
550.63 0.0026296 0.50623 9312.4 9895.4 9267.3 9984
550.34 0.0028999 0.51062 9367.9 9938.5 9329.1 10047
550.06 0.0021375 0.51231 9364.8 9995.5 9334.3 10074
549.77 0.0020421 0.51637 9457 10012 9423.9 10082
549.49 0.002221 0.51898 9437 10083 9413.9 10173
549.21 0.001728 0.52387 9504.8 10128 9506.3 10217
548.92 0.001991 0.52648 9538 10164 9529.8 10257
548.64 0.0016006 0.53032 9580.9 10222 9579.5 10302
548.35 0.002136 0.53411 9632.3 10274 9609.8 10360
548.07 0.0017865 0.53624 9649.5 10316 9631.5 10389
547.79 0.0021871 0.53998 9703.4 10349 9683.3 10440
547.5 0.0021768 0.54412 9762.6 10390 9748 10486
547.22 0.0018401 0.54792 9808.4 10458 9784.5 10528
546.93 0.0018843 0.55127 9836 10504 9822.8 10587
546.65 0.0026256 0.55413 9890.1 10518 9862.5 10624
546.36 0.0022938 0.55854 9937.4 10589 9912.6 10681
546.08 0.0021404 0.56231 9971.7 10647 9954.4 10738
545.8 0.0024688 0.56402 10003 10655 9981.2 10759
545.51 0.0019099 0.56992 10070 10737 10064 10828
545.23 0.0023312 0.57157 10108 10755 10077 10843
544.94 0.0022171 0.57524 10124 10822 10106 10916
544.66 0.0022574 0.57935 10204 10848 10184 10942
544.37 0.0027839 0.58183 10208 10899 10182 11014
544.09 0.0024531 0.5855 10245 10956 10227 11062
543.8 0.0022142 0.58953 10313 10987 10304 11091
543.52 0.0024255 0.59364 10354 11060 10330 11160
543.23 0.0025032 0.59689 10399 11092 10379 11200
542.95 0.003363 0.60147 10477 11136 10430 11260
542.66 0.0023906 0.60336 10459 11197 10441 11301
542.38 0.0019172 0.60747 10512 11250 10505 11340
542.1 0.0031325 0.61236 10607 11289 10559 11401
541.81 0.0028311 0.61393 10609 11319 10577 11431
541.53 0.0019757 0.61879 10642 11416 10625 11499
541.24 0.0019064 0.62027 10664 11413 10668 11514
540.96 0.0020205 0.62417 10721 11449 10728 11558
540.67 0.0023459 0.62921 10768 11537 10760 11649
540.39 0.0026438 0.63118 10812 11556 10783 11662
540.1 0.0022427 0.63606 10842 11643 10831 11745
539.82 0.0025961 0.6385 10888 11655 10872 11771
539.53 0.0028773 0.64293 10969 11697 10936 11809
539.24 0.0029825 0.64575 10988 11745 10956 11865
538.96 0.0020903 0.65015 11035 11817 11019 11908
538.67 0.0028414 0.65191 11058 11833 11029 11948
538.39 0.0031974 0.65745 11150 11875 11119 12006
538.1 0.0030563 0.65959 11154 11931 11121 12053
537.82 0.0029697 0.66348 11209 11978 11175 12094
537.53 0.0025996 0.66952 11280 12079 11237 12167
537.25 0.0025701 0.67099 11293 12084 11270 12191
536.96 0.0033453 0.67478 11364 12112 11318 12236
536.68 0.002839 0.6781 11387 12152 11375 12285
536.39 0.002543 0.68287 11448 12239 11418 12338
536.11 0.002928 0.68574 11475 12263 11456 12394
535.82 0.0031334 0.69152 11559 12329 11532 12462
535.53 0.0033478 0.69367 11585 12361 11550 12496
535.25 0.0027166 0.69636 11615 12410 11585 12518
534.96 0.0025937 0.70411 11701 12513 11683 12626
534.68 0.002397 0.70619 11720 12553 11700 12655
534.39 0.0022658 0.70991 11775 12574 11777 12691
534.11 0.0026527 0.71401 11819 12673 11773 12761
533.82 0.0036472 0.72019 11920 12698 11880 12843
533.53 0.0030681 0.72225 11943 12726 11918 12858
533.25 0.0028331 0.72864 12007 12823 11990 12950
532.96 0.003392 0.73287 12050 12896 12010 13029
532.68 0.0036137 0.73709 12115 12943 12065 13076
532.39 0.0031939 0.74204 12172 13007 12138 13134
532.1 0.0028921 0.74652 12219 13073 12193 13195
531.82 0.0022751 0.75251 12309 13142 12292 13241
531.53 0.0027416 0.75646 12342 13200 12323 13320
531.25 0.0028114 0.76203 12428 13253 12409 13377
530.96 0.002782 0.76733 12475 13347 12451 13464
530.67 0.003101 0.77197 12538 13401 12507 13527
530.39 0.0029393 0.7782 12597 13488 12582 13623
530.1 0.0036457 0.78214 12670 13529 12623 13668
529.82 0.0031639 0.78778 12735 13586 12722 13734
529.53 0.0030366 0.79408 12797 13703 12769 13829
529.24 0.0027008 0.80177 12899 13800 12875 13914
528.96 0.0027554 0.80506 12948 13822 12936 13950
528.67 0.0034215 0.81111 13012 13914 12981 14056
528.38 0.0031821 0.81707 13077 14001 13052 14138
528.1 0.0035208 0.82193 13158 14036 13132 14188
527.81 0.00357 0.82853 13235 14136 13198 14280
527.52 0.003364 0.83436 13307 14209 13279 14352
527.24 0.0035739 0.84031 13404 14279 13354 14411
526.95 0.0033345 0.84679 13457 14378 13427 14517
526.66 0.0030337 0.85277 13528 14473 13490 14591
526.38 0.0033812 0.85754 13608 14509 13567 14640
526.09 0.0042263 0.86658 13730 14604 13681 14770
525.8 0.0037042 0.87296 13765 14731 13729 14883
525.52 0.0033827 0.87587 13806 14745 13798 14909
525.23 0.0046417 0.885 13936 14850 13892 15043
524.94 0.0029201 0.88857 13964 14919 13958 15061
524.66 0.0035695 0.8952 14063 14989 14040 15148
524.37 0.004361 0.90144 14124 15100 14068 15266
524.08 0.0033753 0.90467 14170 15116 14159 15277
523.8 0.0041127 0.91319 14286 15221 14252 15396
523.51 0.004007 0.91672 14314 15279 14286 15455
523.22 0.0039441 0.92393 14387 15379 14372 15564
522.94 0.0045714 0.92782 14452 15421 14412 15614
522.65 0.0037784 0.93129 14491 15484 14457 15642
522.36 0.004503 0.93933 14634 15550 14578 15723
522.08 0.0041093 0.94371 14615 15661 14588 15843
521.79 0.0035012 0.94612 14684 15666 14660 15820
521.5 0.0041422 0.95242 14752 15766 14703 15928
521.21 0.0039731 0.95859 14820 15841 14790 16013
520.93 0.0050231 0.95829 14815 15819 14778 16037
520.64 0.0047272 0.96302 14906 15879 14845 16059
520.35 0.0044966 0.96898 14954 15979 14903 16157
520.07 0.0042371 0.97191 14997 16014 14949 16181
519.78 0.0041427 0.97384 15007 16043 14971 16218
519.49 0.0039652 0.97846 15063 16115 15021 16275
519.2 0.0044539 0.97868 15046 16131 14999 16309
518.92 0.0042676 0.98343 15126 16177 15077 16346
518.63 0.0040355 0.98243 15122 16148 15087 16319
518.34 0.0041963 0.9826 15097 16173 15063 16352
518.05 0.0052719 0.99398 15254 16317 15180 16512
517.77 0.0044406 0.99029 15198 16248 15177 16453
517.48 0.0054862 0.99307 15265 16281 15188 16483
517.19 0.0041638 0.99363 15222 16320 15197 16507
516.9 0.0048324 0.99334 15268 16279 15214 16470
516.62 0.0050453 0.99702 15282 16357 15224 16555
516.33 0.0030799 0.99515 15283 16307 15276 16457
516.04 0.0048963 0.99524 15240 16333 15206 16548
515.75 0.0041766 0.99569 15268 16339 15230 16514
515.47 0.0044352 0.99749 15301 16380 15228 16533
515.18 0.004885 0.99696 15284 16358 15225 16548
514.89 0.0058102 0.9995 15335 16348 15276 16584
514.6 0.0044681 0.99881 15287 16389 15251 16581
514.31 0.00477 0.99905 15310 16382 15257 16572
514.03 0.0045709 1 15292 16408 15261 16609
513.74 0.0043964 0.99872 15311 16372 15269 16553
513.45 0.0046176 0.99775 15303 16361 15249 16542
513.16 0.0045866 0.99461 15253 16335 15196 16511
512.87 0.0049863 0.99069 15188 16295 15126 16487
512.59 0.0044563 0.98832 15181 16236 15139 16420
512.3 0.004035 0.98391 15116 16191 15082 16362
512.01 0.0045576 0.98122 15076 16155 15036 16348
511.72 0.0046279 0.9791 15062 16144 14992 16309
511.43 0.0035257 0.97326 14970 16073 14942 16225
511.15 0.0038433 0.96843 14915 16004 14880 16165
510.86 0.0050861 0.96362 14860 15942 14788 16129
510.57 0.004855 0.96034 14837 15868 14785 16063
510.28 0.0048098 0.95525 14776 15813 14711 15993
509.99 0.0049302 0.9523 14728 15788 14658 15969
509.71 0.0038384 0.94687 14655 15723 14614 15876
509.42 0.0041432 0.94419 14608 15681 14580 15863
509.13 0.0049376 0.94086 14582 15619 14537 15825
508.84 0.0044504 0.9382 14548 15610 14490 15778
508.55 0.005063 0.93468 14502 15549 14446 15751
508.26 0.0053324 0.93157 14457 15510 14399 15724
507.97 0.0050418 0.92811 14439 15455 14373 15646
507.69 0.0043801 0.92435 14343 15450 14300 15630
507.4 0.0050123 0.92116 14354 15345 14307 15554
507.11 0.0050644 0.92053 14321 15382 14253 15572
506.82 0.0044322 0.91838 14309 15324 14273 15513
506.53 0.0050708 0.91821 14285 15330 14246 15549
506.24 0.0052272 0.91291 14254 15259 14178 15449
505.96 0.0051406 0.91217 14254 15248 14173 15428
505.67 0.0047385 0.91068 14198 15249 14144 15436
505.38 0.0053206 0.90933 14206 15215 14129 15408
505.09 0.0053201 0.90741 14169 15213 14082 15397
504.8 0.0054213 0.9078 14161 15218 14085 15417
504.51 0.0054454 0.90675 14191 15174 14101 15362
504.22 0.0059827 0.90562 14154 15181 14052 15383
503.93 0.0049976 0.90689 14176 15174 14116 15369
503.65 0.0049656 0.90564 14131 15192 14067 15381
503.36 0.0055683 0.90732 14194 15195 14091 15376
503.07 0.0047503 0.9054 14110 15193 14066 15390
502.78 0.0054341 0.90815 14180 15196 14115 15407
502.49 0.0058766 0.90885 14159 15262 14055 15457
502.2 0.0060545 0.90792 14183 15195 14095 15414
501.91 0.0059439 0.90849 14151 15234 14073 15458
501.62 0.0048983 0.91081 14180 15265 14128 15462
501.33 0.0055265 0.91111 14199 15269 14115 15466
501.05 0.0061509 0.91362 14233 15299 14133 15512
500.76 0.0057836 0.91255 14192 15307 14107 15516
500.47 0.0058402 0.91421 14243 15301 14154 15509
500.18 0.0054115 0.91501 14239 15322 14164 15522
499.89 0.005117 0.91551 14226 15357 14149 15541
499.6 0.0057428 0.91617 14245 15362 14145 15554
499.31 0.0055187 0.91621 14255 15338 14176 15540
499.02 0.0055147 0.91833 14276 15368 14200 15573
498.73 0.0050723 0.91697 14225 15402 14142 15578
498.44 0.0057551 0.91702 14246 15376 14152 15576
498.15 0.0053722 0.91667 14228 15369 14160 15575
497.86 0.0054086 0.91597 14232 15343 14168 15553
497.57 0.0054739 0.91489 14237 15328 14153 15523
497.29 0.0061617 0.91067 14193 15260 14097 15477
497 0.0056627 0.90881 14136 15263 14059 15475
496.71 0.005266 0.90873 14157 15250 14080 15441
496.42 0.0052748 0.90342 14079 15186 14009 15384
496.13 0.005382 0.8997 14043 15122 13975 15328
495.84 0.0048747 0.89378 13949 15044 13916 15259
495.55 0.0055093 0.88807 13904 14956 13842 15175
495.26 0.0050123 0.88397 13828 14930 13777 15134
494.97 0.0056519 0.87652 13756 14828 13674 15033
494.68 0.0056244 0.86789 13670 14689 13594 14899
494.39 0.0050875 0.8598 13584 14584 13506 14765
494.1 0.0053451 0.84996 13432 14488 13346 14674
493.81 0.0048349 0.84331 13346 14420 13258 14577
493.52 0.0054135 0.83098 13238 14199 13150 14387
493.23 0.0051692 0.81847 13070 14034 13003 14230
492.94 0.0051175 0.80716 12930 13919 12833 14081
492.65 0.0052891 0.79517 12808 13728 12714 13903
492.36 0.0045016 0.78076 12618 13564 12532 13707
492.07 0.0042351 0.76645 12423 13377 12362 13531
491.78 0.0046358 0.7509 12239 13165 12168 13330
491.49 0.0037632 0.7351 12052 12947 12007 13093
491.2 0.0037007 0.7189 11839 12753 11791 12893
490.91 0.0033198 0.70265 11642 12520 11619 12666
490.62 0.0032229 0.68517 11444 12296 11401 12417
490.33 0.0041884 0.66844 11246 12060 11188 12214
490.04 0.0037012 0.65025 11013 11829 10969 11972
489.75 0.0031334 0.63148 10779 11589 10745 11715
489.46 0.002928 0.61334 10564 11344 10535 11463
489.17 0.0030135 0.59482 10362 11090 10315 11197
488.88 0.0028252 0.57543 10121 10834 10084 10940
488.59 0.0026114 0.55587 9881.3 10584 9841 10677
488.3 0.0030956 0.53658 9643.6 10319 9603.5 10436
488.01 0.0023818 0.51802 9436.8 10064 9404.9 10153
487.72 0.0021704 0.49982 9199.6 9851.3 9160 9922
487.43 0.0025096 0.48111 8979.7 9583.8 8943.3 9675.1
487.14 0.0022904 0.46155 8744.9 9327 8708.2 9406.7
486.85 0.0015067 0.44425 8525.1 9107.7 8507.6 9166.9
486.56 0.0015633 0.42476 8291.1 8825.9 8292.5 8906.7
486.27 0.0017162 0.40755 8087.6 8613.4 8063.2 8676.3
485.98 0.0016518 0.38971 7869.8 8368.8 7856.1 8439
485.69 0.0012605 0.37308 7664.5 8158.8 7653 8211.4
485.4 0.0011194 0.35706 7482.3 7945.3 7462.8 7982.7
485.11 0.0011528 0.3407 7277.6 7727.4 7263.7 7772.2
484.82 0.00078803 0.32531 7089.3 7534.8 7074.5 7560.1
484.53 0.0014704 0.31041 6924.5 7310.1 6902.8 7363.3
484.24 0.0010515 0.29527 6733.8 7115.5 6723.1 7158.3
483.95 0.0013893 0.28184 6576.7 6938.6 6549.9 6982.4
483.66 0.0014212 0.268 6414 6749.7 6386.3 6794.2
483.37 0.0011626 0.2548 6239.6 6584.3 6222.4 6626.3
483.08 0.00055846 0.24312 6092.7 6438.3 6086.9 6460.9
482.79 0.0011169 0.23042 5958.6 6247.6 5940.5 6286.3
482.5 0.00077869 0.21866 5813 6103.4 5794.1 6124.1
482.21 0.00076689 0.20803 5669.1 5968.3 5659.4 5997.7
481.92 0.0010933 0.19734 5553.3 5806.5 5541.1 5850
481.63 0.0005093 0.18755 5430.1 5684.3 5429.1 5709.2
481.34 0.00067644 0.17756 5310.8 5554 5301.3 5578.9
481.05 0.0005383 0.16845 5198.6 5436.2 5190.7 5455.7
480.76 0.00023744 0.1604 5093.8 5327.3 5102.6 5348.2
480.46 0.00076591 0.15119 4992.6 5198.8 4983.5 5228.7
480.17 0.0002807 0.14355 4896.1 5100.2 4900.2 5118.6
479.88 0.00029594 0.13602 4806.4 4999.5 4809.2 5017.3
479.59 0.00041147 0.12906 4722.9 4915.5 4713.3 4926.8
479.3 0.00012241 0.12173 4637.8 4811.4 4638.3 4818.1
479.01 0.00055551 0.11536 4563.5 4715.7 4560.8 4741.4
478.72 0.00049061 0.10964 4497.3 4647.9 4485 4660.5
478.43 0.00042376 0.10425 4432 4576.7 4420.8 4587
478.14 0.00025809 0.098756 4367.6 4502.3 4359.7 4507.6
477.85 0.00029348 0.094277 4308.3 4444.6 4302.6 4453.9
477.56 0.00041638 0.089748 4256.4 4380.7 4248.3 4393.7
477.27 0.00020696 0.085599 4200.5 4328.9 4199.9 4338.8
476.98 0.00017698 0.081312 4150.4 4270 4150.5 4279.1
476.68 0.0004621 0.077051 4103.9 4209.6 4095.3 4224.6
476.39 7.9147e-05 0.072776 4046.2 4158.5 4047.5 4163.8
476.1 1.1307e-05 0.068701 4000.7 4100.1 4004 4104
475.81 0.0001578 0.064452 3948.8 4044.8 3947.6 4051.6
475.52 0.00023498 0.060827 3904.4 3997 3901.2 4005.8
475.23 0.0001347 0.057224 3865.9 3947.1 3862 3950.1
474.94 0.00017255 0.053623 3824.5 3900.2 3816.4 3900.9
474.65 0.00026006 0.050732 3788.6 3859.7 3781.2 3865.5
474.36 9.3404e-06 0.047649 3746.1 3821.6 3747.3 3823.2
474.07 0.00016026 0.045142 3720.8 3786 3715.3 3788.6
473.78 7.5214e-05 0.042788 3688.8 3756.5 3687.1 3758.6
473.48 -1.524e-05 0.040486 3661.8 3724.8 3662.6 3724.7
473.19 0.00023646 0.038507 3642 3695.7 3635 3700.6
472.9 4.916e-05 0.036313 3611.4 3669.1 3610.6 3670.7
472.61 0.00016026 0.034303 3587.7 3638.1 3587.6 3646.2
472.32 5.7025e-05 0.032589 3566.5 3617.5 3567.2 3621.1
472.03 0.00012339 0.030572 3544.8 3591 3540.8 3593.3
471.74 0.00015338 0.028708 3521.9 3562.8 3520.7 3569.5
471.45 0.00013716 0.027015 3502.7 3542.5 3498.5 3545.3
471.15 0.00010029 0.025387 3481.1 3521.5 3478.9 3524.5
470.86 -8.1114e-05 0.023968 3463.7 3501.4 3467.7 3501.2
470.57 -3.0971e-05 0.022863 3451.1 3489.2 3450.5 3486.9
470.28 0.00016223 0.021382 3435.6 3466.2 3430.9 3469.7
469.99 0.00014207 0.020517 3422.8 3453.4 3422.2 3460.1
469.7 9.9794e-05 0.019496 3412.8 3443 3407.7 3443
469.41 9.3404e-06 0.018786 3402.5 3432 3402.9 3432.9
469.12 4.7685e-05 0.017977 3392.3 3422.8 3390.6 3423.5
468.82 0.0001347 0.017331 3386.6 3410.6 3384.2 3415
468.53 7.2265e-05 0.016586 3377.7 3402.9 3374.5 3403.4
468.24 0.00012732 0.015908 3371.3 3392.7 3366.1 3393.9
467.95 0.00015289 0.015065 3361 3380.9 3355.8 3383.4
467.66 -2.9496e-06 0.014307 3348.5 3371.2 3350.1 3372.7
467.37 4.4244e-05 0.013377 3337.3 3361.1 3335.4 3361.5
467.08 4.0311e-05 0.012492 3326.8 3348.2 3325.9 3349.4
466.78 6.145e-05 0.011541 3318.8 3334.5 3314.9 3333.7
466.49 -6.8824e-05 0.010733 3307.6 3324.4 3307.7 3321.1
466.2 5.6534e-05 0.010079 3299.9 3314.8 3297.5 3315.3
465.91 5.0635e-05 0.0094613 3290.2 3307 3289.8 3309.2
465.62 9.832e-06 0.0090144 3287.5 3300 3286.5 3299.5
465.33 -2.6546e-05 0.0086398 3281.8 3294.9 3282.9 3294.7
465.03 8.1114e-05 0.0084319 3279.6 3293.5 3276.4 3294.4
464.74 7.7672e-05 0.0081551 3276 3288.5 3274.4 3290.8
464.45 2.3105e-05 0.0079678 3274 3287.7 3271.9 3286.7
464.16 -6.8824e-06 0.0076635 3270.2 3282.6 3270 3282
463.87 2.2122e-05 0.0073514 3267.1 3278.3 3265.6 3277.9
463.58 -3.7853e-05 0.0068961 3260.6 3271.6 3262.2 3271.3
463.28 -3.392e-05 0.0063898 3254.1 3265.7 3255.2 3265.1
462.99 2.458e-05 0.0059449 3251 3259.8 3248.2 3258.3
462.7 -3.4412e-06 0.0054961 3245.5 3252.5 3244.8 3251.7
462.41 4.0803e-05 0.0052689 3242.9 3249.9 3240.5 3249.6
462.12 2.458e-06 0.0049022 3236.8 3244.9 3237.2 3245.4
461.83 -1.524e-05 0.0046338 3234.5 3240.7 3235.1 3240.4
461.53 -5.8992e-06 0.0043796 3230.8 3238.5 3230.5 3237.9
461.24 4.3752e-05 0.0042228 3229.9 3234.8 3229 3236.1
460.95 -4.4244e-06 0.0039741 3225.7 3232.6 3226.1 3232.7
460.66 4.621e-05 0.0038281 3225.3 3229.7 3223.9 3230.7
460.37 -1.3765e-05 0.0036776 3221.1 3227.9 3223.4 3229.5
460.07 -1.9664e-06 0.0035154 3220.9 3226.7 3220.3 3226
459.78 3.1954e-05 0.0034451 3220.4 3224.9 3219.4 3225.5
459.49 1.3765e-05 0.003308 3218.3 3223.7 3217.6 3223.7
459.2 -7.4723e-05 0.0031565 3215.1 3222 3217.7 3220.8
458.91 1.7206e-05 0.0031197 3216.3 3220.1 3216.3 3221
458.62 -1.0815e-05 0.0030228 3215.4 3220.4 3214.3 3218.7
458.32 8.4555e-05 0.0029855 3215.2 3217.7 3213.6 3220.4
458.03 -2.163e-05 0.0028626 3213.2 3218 3212.9 3216.6
457.74 3.5395e-05 0.0028724 3213.9 3217.3 3212.4 3217.6
457.45 -1.9172e-05 0.0027588 3212.2 3216.5 3211.7 3214.9
457.16 1.0324e-05 0.0026566 3210.6 3214.4 3210.4 3214.7
456.86 -2.8513e-05 0.002662 3210.7 3214.5 3211.4 3213.8
456.57 2.458e-06 0.0026409 3211 3215.4 3209.2 3213.7
456.28 -2.1139e-05 0.0026291 3210.7 3214.6 3210.3 3213.1
455.99 2.4088e-05 0.0026881 3212.5 3215.5 3209.8 3214
455.69 -1.9664e-06 0.0027682 3212.5 3216.5 3211.4 3215.4
455.4 -3.9328e-06 0.0028232 3212.4 3217.7 3211.7 3216.8
455.11 4.8177e-05 0.0028134 3213.2 3215.6 3212.2 3217
454.82 -4.2769e-05 0.0027962 3211.8 3217 3212.8 3215.7
454.53 2.458e-06 0.0028542 3212.9 3217 3213 3217.2
454.23 3.4412e-06 0.0027775 3212.4 3216.8 3211.3 3215.8
453.94 -6.3908e-06 0.0026566 3210.9 3215 3210.3 3214
453.65 -4.916e-07 0.0026369 3209.8 3215 3209.6 3214.7
453.36 -2.163e-05 0.0026099 3210.2 3213.5 3210.9 3213.1
453.07 -1.3765e-05 0.0025745 3208.5 3213.6 3209.7 3214.1
452.77 -3.9328e-06 0.002601 3210 3213.6 3210.2 3213.6
452.48 -1.6714e-05 0.0026256 3210.2 3214 3210.8 3213.6
452.19 2.6546e-05 0.0026728 3211.1 3214.1 3210.7 3215.1
451.9 -3.3429e-05 0.002721 3211.2 3215.6 3211.9 3214.7
451.6 -8.8488e-06 0.0027544 3211.7 3216.3 3211.5 3215.6
451.31 4.0311e-05 0.002896 3214.4 3218.6 3211.6 3217.8
451.02 -2.163e-05 0.0030002 3214.3 3220 3214.3 3218.9
450.73 -7.8656e-06 0.0030799 3215 3221.1 3214.9 3220.6
450.43 6.3908e-05 0.0032362 3219.8 3222.2 3216 3221.6
450.14 2.8021e-05 0.0034658 3220.2 3225.3 3219.6 3226.1
449.85 1.4256e-05 0.0037253 3222.9 3228.8 3223.1 3229.7
449.56 1.4748e-05 0.0040965 3228.6 3235.2 3226.1 3233.5
449.26 1.0324e-05 0.0046584 3234.2 3242.5 3233.2 3242
448.97 3.2445e-05 0.0053255 3242.2 3250.6 3241.5 3251.6
448.68 -7.8656e-06 0.006349 3255.5 3264.6 3254.5 3263.3
448.39 -2.9987e-05 0.0077348 3269.2 3284.7 3270.3 3284.3
448.09 1.0324e-05 0.0095655 3292.7 3307.5 3293 3308.3
447.8 -7.9639e-05 0.01278 3331.3 3352.7 3331.8 3349.2
447.51 -1.4256e-05 0.023704 3467.2 3488.9 3471.7 3492.7
447.22 -4.0311e-05 0.052403 3822.2 3868.4 3822.6 3866.8
446.92 -0.00060516 0.084587 4210.5 4294 4229.8 4282.4
446.63 -0.00017255 0.11091 4538.3 4632.9 4549.1 4635
446.34 -8.7504e-05 0.13025 4786.9 4882 4789.7 4880.2
446.05 -0.00010569 0.13998 4913.5 5002.9 4916.6 5000.6
445.75 -0.00033527 0.13507 4844 4941.9 4858.7 4939.5
445.46 -0.00047144 0.11182 4557.2 4643 4569.7 4631.5
445.17 -0.00019811 0.082544 4194.5 4259.9 4201.5 4256.9
444.88 -0.00020352 0.061075 3921.4 3987.5 3928.2 3983.9
444.58 -0.00024137 0.044298 3711 3771.4 3718.6 3766.8
444.29 -7.3248e-05 0.030876 3547.6 3593.8 3550.7 3593.2
444 -0.00015141 0.02008 3420.3 3449.7 3422.3 3443.9
443.71 -0.00011503 0.012632 3332.1 3347.1 3334.5 3343.7
443.41 6.145e-05 0.008954 3286.6 3297.1 3286.6 3300.1
443.12 5.1618e-05 0.0070082 3263.9 3272.4 3262 3273.1
442.83 1.8189e-05 0.006027 3252 3259.7 3250.6 3259.2
442.54 2.2614e-05 0.0052419 3241.7 3249.2 3241.1 3249.7
442.24 4.916e-05 0.004766 3236 3243 3234.4 3243.9
441.95 5.4076e-06 0.0043664 3231 3238.3 3230.1 3237.7
441.66 7.1282e-05 0.0040694 3227.8 3233.9 3225.3 3235
441.36 6.6857e-05 0.0039411 3226.3 3232.2 3223.8 3233.1
441.07 6.4891e-05 0.0037651 3224.1 3230.2 3221.5 3230.8
440.78 6.6366e-05 0.0036978 3223.5 3229.3 3220.6 3229.7
440.49 -6.3908e-06 0.0035975 3220.8 3228.5 3220.7 3228
440.19 2.7529e-05 0.0035705 3221.1 3227.2 3220.4 3227.9
439.9 4.1786e-05 0.0034461 3220.2 3226.6 3217.5 3226
439.61 0.00011798 0.0035095 3221.7 3224.9 3218.9 3228.1
439.31 7.1282e-05 0.0033665 3218.5 3224.7 3216.6 3226.5
439.02 5.7517e-05 0.0033419 3218.6 3224.1 3216.9 3225.4
438.73 7.4231e-05 0.0033212 3216.9 3223.4 3216.7 3227
438.44 2.1139e-05 0.0033094 3217.2 3224.2 3216.9 3225.1
438.14 8.0622e-05 0.0032568 3217.9 3223.5 3214.7 3224.5
437.85 0.00010569 0.003276 3217.6 3222.1 3216.1 3225.9
437.56 6.145e-05 0.0032583 3216.5 3224.3 3214.5 3225.4
437.26 4.4735e-05 0.0032357 3216.7 3222.8 3215.8 3224.3
436.97 0.00011012 0.0031457 3217.4 3220.8 3213.9 3222.9
436.68 -3.7361e-05 0.0031713 3215.1 3223.5 3215.6 3222.1
436.39 3.4412e-05 0.0031251 3215.7 3221 3215.1 3222.2
436.09 4.7193e-05 0.00307 3214.8 3220.5 3213.9 3222
435.8 2.3105e-05 0.0030125 3213.6 3219.4 3214.2 3221.1
435.51 9.832e-05 0.0029717 3214.4 3218.8 3211.8 3221.2
435.21 -4.4711e-17 0.002953 3213 3219.8 3212.8 3219.5
434.92 5.4076e-06 0.0029063 3212.5 3219.5 3211.8 3219
434.63 2.6055e-05 0.0028464 3211.1 3217.3 3212 3219.4
434.33 4.1786e-05 0.0027706 3212 3217.3 3209.6 3217
434.04 5.4567e-05 0.0027746 3211.7 3216.2 3210.5 3217.7
433.75 7.4723e-05 0.0026984 3210.1 3215 3209.2 3218
433.46 7.2756e-05 0.0026414 3209.8 3214.8 3208 3216.7
433.16 5.8009e-05 0.0025843 3209.3 3213.9 3207.9 3215.4
432.87 3.9328e-05 0.0025686 3208.3 3214 3207.9 3215.5
432.58 8.3572e-05 0.0025165 3207.7 3213.6 3205.8 3215.9
432.28 7.5706e-05 0.0024732 3207.8 3212.4 3206.1 3214.6
431.99 2.458e-05 0.0024142 3206.8 3212.3 3206 3212.7
431.7 8.1114e-05 0.0023489 3206.5 3210.2 3205 3212.8
431.4 6.3908e-05 0.0022825 3205.2 3209.8 3204.1 3211.9
431.11 6.2433e-05 0.0022092 3204.6 3209.3 3202.8 3210.6
430.82 9.832e-06 0.0021753 3203.7 3209.5 3203 3209.4
430.52 5.4567e-05 0.0021276 3203.8 3208.3 3201.9 3209.2
430.23 8.0622e-05 0.0020642 3204.1 3206.6 3201.4 3208
429.94 8.4555e-05 0.002021 3202.6 3205.6 3201.1 3208.4
429.65 4.7193e-05 0.0019797 3201.9 3206.1 3200.6 3207.2
429.35 -1.524e-05 0.0018553 3200 3204.9 3200.1 3204.3
429.06 7.1282e-05 0.0018022 3200.5 3203.3 3198.3 3204.6
428.77 3.9819e-05 0.0017403 3198.5 3202.6 3198.1 3204.2
428.47 2.3597e-05 0.0016719 3198.2 3202.3 3197.2 3202.4
428.18 6.7349e-05 0.0016351 3198.3 3200.8 3196.6 3202.5
427.89 5.3093e-05 0.0015844 3197.4 3200.7 3195.8 3201.8
427.59 4.7193e-05 0.0015402 3198.4 3199.8 3195.7 3199.5
427.3 6.8824e-06 0.0014979 3196 3200.1 3195.3 3199.8
427.01 3.1954e-05 0.0013991 3194.7 3198.8 3193.5 3199.2
426.71 2.3597e-05 0.0013701 3194.6 3198.1 3193.6 3198.3
426.42 6.6857e-05 0.0013062 3194.1 3196.3 3192.8 3198.3
426.13 6.5383e-05 0.0012359 3193.2 3194.9 3192.4 3197.4
425.83 0 0.0012128 3192.9 3197.3 3191.1 3195.4
425.54 2.458e-06 0.0011425 3192.5 3195.1 3191.4 3194.1
425.25 2.9987e-05 0.0011012 3190.9 3193.7 3191.1 3195.3
424.95 1.2782e-05 0.0010614 3191.1 3193.6 3190.6 3193.7
424.66 4.4244e-06 0.00098811 3190.5 3192.4 3190.1 3192.3
424.37 3.392e-05 0.00096746 3190.5 3192.3 3189 3192.5
424.07 -1.9664e-06 0.00092666 3190.3 3192.3 3188.9 3190.7
423.78 8.9421e-18 0.00087259 3188.9 3191.4 3188.3 3190.8
423.49 3.7853e-05 0.00081507 3189 3189.8 3187.5 3190.2
423.19 2.0647e-05 0.00077525 3187.8 3189.9 3186.8 3190
422.9 6.8824e-06 0.0007723 3187.7 3189.9 3187.1 3189.7
422.61 4.8177e-05 0.00074772 3187.7 3188.5 3186.8 3190
422.31 2.6546e-05 0.00068578 3187.1 3188.4 3185.8 3188.5
422.02 2.9496e-05 0.00062974 3186.5 3187.6 3185.2 3187.7
421.73 4.1294e-05 0.00060614 3186.8 3186.6 3185.3 3187.2
421.43 1.9664e-06 0.0006258 3186 3187.6 3185.8 3187.5
421.14 1.3273e-05 0.00053191 3185.5 3186.8 3183.9 3185.9
420.85 2.458e-05 0.0005442 3185.1 3186.4 3184.3 3186.9
420.55 2.6546e-05 0.00052453 3184.4 3186 3184.1 3187.2
420.26 3.7361e-05 0.00047243 3183.9 3185 3183.5 3186.6
419.97 -2.163e-05 0.00046456 3183.9 3186.5 3183.4 3184.9
419.67 4.3261e-05 0.00044195 3184.6 3184.7 3182.9 3185.3
419.38 -3.5887e-05 0.00038246 3182.6 3184.7 3183.5 3183.7
419.09 -1.524e-05 0.00041393 3183 3185.7 3182.8 3184.7
418.79 1.5731e-05 0.00034854 3183.4 3183.7 3182.2 3183.3
418.5 7.8656e-06 0.00030332 3182.2 3182.9 3182.1 3183.2
418.2 3.6378e-05 0.00030922 3182.5 3182.6 3181.8 3183.8
417.91 1.3273e-05 0.00027726 3182.4 3183.1 3181.1 3182.5
417.62 9.3404e-06 0.0002635 3182.3 3183.1 3180.9 3182.2
417.32 3.9819e-05 0.0002163 3181.4 3181.7 3180.3 3182.7
417.03 5.8992e-06 0.00021778 3181.4 3182.4 3180.5 3181.8
416.74 -8.3572e-06 0.00022515 3181.9 3182.2 3181.2 3181.1
416.44 8.8488e-06 0.0001755 3180.9 3181.8 3179.9 3181.4
416.15 9.3404e-06 0.00018386 3180.7 3181.5 3180.4 3181.7
415.86 -1.4748e-06 0.00016124 3180.5 3181.6 3180.1 3181
415.56 -2.3105e-05 0.00015141 3179.9 3181.9 3180.1 3180.8
415.27 1.1798e-05 0.00014207 3180.4 3181.6 3179.2 3181
414.98 4.4244e-06 0.00013765 3180.6 3180.6 3180.3 3180.6
414.68 -4.916e-07 8.8488e-05 3179.6 3180.4 3179.4 3180.1
414.39 3.1462e-05 0.00013814 3180.7 3180.7 3179.5 3181.2
414.1 1.2782e-05 7.7181e-05 3179.8 3180.5 3178.7 3180
413.8 -2.0156e-05 8.4555e-05 3179.7 3180.5 3179.7 3179.5
413.51 -4.4711e-17 7.3248e-05 3179.8 3180.4 3179 3179.5
413.21 2.163e-05 5.1618e-05 3179.3 3179.4 3178.8 3180
412.92 4.916e-07 8.1605e-05 3180.1 3180.3 3179.3 3179.5
412.63 6.8824e-06 5.6534e-05 3180 3180.1 3178.7 3179.2
412.33 2.2122e-05 1.6714e-05 3179.4 3179.2 3178.2 3179.1
412.04 -1.4256e-05 0 3179.1 3179.2 3178.7 3178.1
