# Supplementary material for: Theoretical and experimental analysis of circularly polarized luminescence spectrophotometers for artifact-free measurements using a single CCD camera
Source: Nat Commun. 2023 Feb 24;14:1065. doi: 10.1038/s41467-023-36782-9 (PMC9958114; doi:10.1038/s41467-023-36782-9)
Supplement: Supplementary file 3 — Source Data [file 41467_2023_36782_MOESM3_ESM.zip › LesDataPubli/Camphorquinone/TiltCamera/S_Tilt_p8_0.cpl]

# lambda CPL Fluo Track1(+) Track2(+) Track1(-) Track2(-)
# tint= 0.7, HSS= 2, Gain= 0
# les lignes 95 115 135 155
# Nacc= 40
#  max somme 4 fluo : 50810.850000000006
698.32 6.1011e-05 0.0013693 3191.8 3197.3 3191.1 3199.7
698.06 2.4109e-05 0.0014082 3192.1 3198.1 3192.3 3199.5
697.8 1.1809e-05 0.001386 3191.4 3198.8 3191.3 3199.3
697.55 1.8205e-05 0.0014337 3191.9 3199.4 3191.8 3200.3
697.29 2.1157e-05 0.0014495 3192.9 3199.2 3192.2 3199.7
697.04 1.4761e-06 0.0014652 3192.8 3199.3 3193.1 3199.7
696.78 3.1981e-05 0.0015135 3193.6 3200.4 3192.5 3200.9
696.53 1.3777e-05 0.0015602 3193.4 3201 3193.5 3201.8
696.27 4.0346e-05 0.0015681 3193.6 3200.3 3193.7 3202.5
696.02 1.2301e-05 0.0015843 3194.1 3201.4 3193.8 3201.7
695.76 -2.5093e-05 0.0016306 3193.9 3203.1 3194.2 3202.1
695.51 1.4761e-06 0.0016532 3194.4 3202.6 3194.6 3202.9
695.25 -2.5585e-05 0.0017117 3194.3 3203 3196.3 3203.7
694.99 4.9202e-05 0.0017521 3196.1 3202.3 3196.2 3204.9
694.74 -1.1809e-05 0.0017668 3195.5 3203.6 3196.8 3204.3
694.48 -2.2141e-05 0.0017801 3195.8 3204.9 3196.1 3204.1
694.23 3.1981e-05 0.001848 3197.1 3205 3196.3 3205.9
693.97 5.4122e-06 0.0018972 3197.1 3205.2 3198.1 3206.4
693.71 6.2487e-05 0.001971 3197.9 3205.9 3197.8 3209
693.46 4.9202e-07 0.0019858 3198.4 3206.8 3198.9 3207.3
693.2 7.8723e-06 0.0019873 3197.8 3206.8 3198.7 3208.1
692.94 -1.9189e-05 0.0020458 3198.1 3208.2 3199.5 3208.6
692.69 -2.0665e-05 0.0020316 3198.2 3208.2 3199.2 3208.1
692.43 -1.9189e-05 0.0020891 3199.4 3208.6 3200.1 3208.4
692.17 -1.4269e-05 0.0021157 3198.8 3208.5 3200.9 3209.8
691.92 1.5253e-05 0.0021413 3199.5 3208.7 3200.5 3210.5
691.66 4.9202e-07 0.0022111 3200.8 3210.8 3200.6 3210.6
691.4 -1.2301e-05 0.0022525 3200.2 3211.7 3201.1 3211.9
691.15 -2.0173e-05 0.0022348 3200.7 3211 3201.5 3210.8
690.89 -7.8723e-06 0.0022795 3200.2 3212.1 3201.2 3212.7
690.63 2.1157e-05 0.0023469 3202.2 3211.9 3202.4 3213.1
690.38 1.8697e-05 0.0023917 3202.4 3212.5 3203 3214
690.12 4.625e-05 0.0024143 3203 3212 3203.4 3214.8
689.86 2.4109e-05 0.002402 3202.5 3212.8 3202.9 3214.3
689.6 3.1981e-05 0.0024965 3203.5 3214.2 3203.6 3215.9
689.35 -1.7713e-05 0.0025708 3204 3215.8 3205.2 3216
689.09 -2.0665e-05 0.0026053 3204.4 3216.5 3205.4 3216.5
688.83 -2.0173e-05 0.0026441 3204.2 3216.7 3206.3 3217.7
688.57 2.4109e-05 0.0026677 3205.8 3216 3206.3 3217.9
688.32 1.6237e-05 0.0027002 3205.7 3216.9 3206.4 3218.5
688.06 -4.9202e-06 0.0027745 3206.8 3218.6 3207.2 3218.8
687.8 -4.7726e-05 0.0028055 3206.1 3219.7 3208 3219.2
687.54 -7.8723e-06 0.0028985 3207.3 3220.2 3208.9 3221.4
687.29 -3.1489e-05 0.0028936 3206.8 3220.3 3209.3 3221.1
687.03 -1.5253e-05 0.0029364 3207.5 3220.5 3209.8 3221.9
686.77 9.3484e-06 0.0029885 3208.2 3221.1 3209.9 3223.2
686.51 3.887e-05 0.0030427 3210.2 3221.9 3209.6 3223.3
686.25 2.4601e-06 0.0031479 3209.8 3223.9 3211.3 3225.4
685.99 5.4122e-06 0.0031991 3211 3224.1 3212.2 3225.6
685.74 2.5585e-05 0.0032321 3211.5 3224.7 3212 3226.5
685.48 5.0186e-05 0.0032459 3212.6 3223.9 3212.6 3226.3
685.22 1.3777e-05 0.0033561 3214.2 3225.4 3214.7 3226.6
684.96 3.5799e-17 0.0033876 3213.8 3226.7 3214.5 3227.5
684.7 -8.1183e-05 0.0034579 3213.2 3227.7 3217.5 3227.8
684.44 -3.1489e-05 0.0035086 3214.4 3228.7 3216.4 3229.2
684.18 1.0332e-05 0.0035672 3214.9 3229.8 3215.8 3231.2
683.93 4.7726e-05 0.0035681 3214.5 3229.4 3215.2 3232.6
683.67 -3.1981e-05 0.0036498 3215.7 3231.7 3217.1 3231.4
683.41 3.3457e-05 0.003728 3216.9 3232 3217.1 3233.8
683.15 -4.9202e-05 0.0037713 3216.9 3233.7 3218.6 3232.8
682.89 5.2646e-05 0.0038732 3219 3233.1 3219.2 3236
682.63 7.6263e-05 0.0039431 3220.5 3234.1 3219.4 3236.8
682.37 -3.4441e-06 0.0039745 3220.1 3235.8 3220.5 3236
682.11 -6.3963e-06 0.0040405 3220.4 3236.8 3221.2 3237.3
681.85 8.6596e-05 0.004098 3222.5 3237.2 3220 3239.1
681.59 1.2793e-05 0.0041718 3221.6 3238 3222.8 3239.9
681.33 -2.4601e-06 0.0042894 3223.3 3240 3224.2 3240.9
681.07 -3.5426e-05 0.0043559 3224.1 3241.3 3225.4 3240.9
680.82 6.1011e-05 0.0044228 3225.6 3241.8 3224.2 3243.5
680.56 7.5771e-05 0.0045064 3226.9 3241.7 3226 3244.7
680.3 8.8564e-06 0.0045576 3226.1 3244.7 3226.1 3245.1
680.04 -9.8404e-06 0.0046225 3227.4 3245.5 3227.4 3245
679.78 1.6237e-05 0.0046329 3227.9 3245 3227.5 3245.5
679.52 4.2314e-05 0.0047574 3229.4 3245.1 3229.9 3247.8
679.26 2.1157e-05 0.0048454 3229.8 3247.3 3230.4 3249.1
679 -6.3963e-06 0.004933 3230.2 3248.9 3231.8 3250.2
678.74 -6.1995e-05 0.0050171 3230.1 3250.7 3233.5 3251
678.48 4.5758e-05 0.0050157 3231.2 3247.3 3234.2 3252.6
678.22 9.8404e-06 0.0051825 3233 3253.4 3233.2 3254.1
677.96 2.4601e-06 0.0052213 3234.2 3252.4 3235.4 3253.8
677.69 2.0173e-05 0.0053601 3235.8 3255.1 3235.8 3256.1
677.43 -6.8883e-06 0.0054058 3236.3 3256.9 3235.8 3256.1
677.17 -5.9043e-06 0.0055859 3237.2 3258.3 3239 3259.8
676.91 -5.9043e-06 0.0056085 3238.5 3259.6 3238.3 3259
676.65 2.9521e-05 0.0056745 3240 3258.3 3240.3 3260.2
676.39 7.8231e-05 0.0058314 3241.2 3260.1 3241.3 3264.2
676.13 5.4122e-05 0.0058673 3241.8 3261 3242 3263.9
675.87 6.6915e-05 0.0059205 3242.8 3260.5 3243.4 3264.6
675.61 6.1011e-05 0.0060868 3243 3263.7 3244.7 3268.4
675.35 2.2141e-05 0.0061168 3244.8 3265 3245 3266.4
675.09 -8.8564e-06 0.0063052 3244.7 3268.7 3246.9 3270.5
674.83 3.4441e-05 0.006319 3246.3 3268.2 3246.6 3270.3
674.57 4.9202e-07 0.0064228 3246.8 3269.8 3248.6 3271.6
674.3 4.0346e-05 0.0065129 3248.3 3270.6 3249.1 3273.4
674.04 5.6582e-05 0.006599 3250.1 3270.4 3251 3274.2
673.78 -2.5585e-05 0.0067343 3251.3 3274.3 3252.7 3274.4
673.52 6.2979e-05 0.0068799 3253 3275.7 3252.7 3278.6
673.26 5.0186e-05 0.0069901 3254 3277.7 3253.9 3280.1
673 4.1822e-05 0.0070644 3255.4 3278.2 3255.4 3280.3
672.74 2.1157e-05 0.0072278 3257.8 3281 3257.3 3281.6
672.47 -9.3484e-06 0.0073104 3255.9 3281.2 3259.9 3284.8
672.21 4.871e-05 0.0073616 3257.7 3282.7 3258.3 3285.8
671.95 2.0173e-05 0.0075811 3260.3 3286.1 3261.2 3288
671.69 -5.9043e-06 0.0076868 3260.2 3289.5 3261.2 3290.1
671.43 1.2301e-05 0.0077149 3262 3287.1 3263.8 3289.5
671.16 4.871e-05 0.0079579 3265 3291 3265.1 3293.6
670.9 4.5266e-05 0.0079998 3265.8 3291.7 3265.6 3293.9
670.64 3.7394e-05 0.0080431 3265.7 3291.2 3267.4 3294.8
670.38 3.4441e-06 0.0081784 3266.7 3293.9 3269 3296.4
670.12 2.8537e-05 0.0083324 3269.5 3296.8 3269.4 3298.2
669.85 -6.6423e-05 0.0084864 3270.6 3298 3274.5 3298.6
669.59 2.3125e-05 0.0086232 3273 3299.7 3274 3301.9
669.33 6.6423e-05 0.0087777 3274.2 3302 3274.6 3305.7
669.07 -1.9681e-06 0.0088706 3274.3 3305 3275.6 3306.2
668.8 2.5093e-05 0.0090227 3279.1 3305.7 3278.1 3306
668.54 -1.8697e-05 0.0090783 3277.2 3307.9 3278.4 3308.2
668.28 -7.0851e-05 0.0093115 3278.4 3311.1 3282.5 3311.5
668.02 4.9694e-05 0.0094665 3281.9 3310.2 3284.2 3315.1
667.75 -6.8883e-06 0.0095437 3281.7 3313.8 3284.1 3315.8
667.49 7.8723e-05 0.0097445 3286.1 3314.1 3286.7 3318.7
667.23 -4.4282e-06 0.0098945 3286.9 3318.1 3288.7 3319.5
666.96 2.9029e-05 0.010021 3288.4 3318 3291 3322.2
666.7 6.6915e-05 0.010175 3292.1 3322 3290 3323.3
666.44 4.5266e-05 0.01023 3290.8 3321.8 3292.1 3325.5
666.17 6.3963e-06 0.010435 3292.3 3325.1 3295.1 3328.2
665.91 -6.6915e-05 0.010701 3294.9 3328.3 3300.5 3330.5
665.65 0.00010283 0.010781 3296.3 3330.8 3295.7 3335.5
665.38 2.0173e-05 0.010912 3299.3 3331.2 3300.7 3333.6
665.12 7.3803e-06 0.01105 3297.9 3332 3303.8 3338.2
664.86 -3.4933e-05 0.011263 3303.2 3337.2 3305.1 3337.3
664.59 0.00016581 0.011411 3305.9 3335.8 3305.1 3343.4
664.33 -3.2473e-05 0.011593 3306.5 3340.1 3310.4 3342.3
664.07 6.3471e-05 0.011782 3307.5 3343.7 3309.2 3348.6
663.8 -3.4933e-05 0.011926 3307.7 3346.4 3312.7 3349.6
663.54 3.9854e-05 0.012099 3312.3 3347.3 3314.3 3351.3
663.28 0.00012694 0.01226 3315.9 3348.5 3314.9 3354
663.01 3.8378e-05 0.012331 3314 3350.2 3317.3 3355.4
662.75 6.3963e-05 0.012641 3318.8 3353.4 3321.4 3359.1
662.48 6.8883e-05 0.012879 3323 3357.9 3322.7 3361.1
662.22 0.00017565 0.012935 3325.1 3355.4 3324 3363.3
661.95 3.1981e-05 0.013186 3323.5 3359.8 3329.6 3367.6
661.69 7.3803e-05 0.013338 3329.4 3362.6 3329.6 3366.6
661.43 9.496e-05 0.013567 3329.4 3367.2 3330.3 3372.9
661.16 5.7074e-05 0.01373 3330.8 3367.6 3335 3374.7
660.9 5.5106e-05 0.013951 3332.7 3373.5 3334.8 3378.4
660.63 7.0359e-05 0.014082 3335.3 3372.2 3339 3379.5
660.37 7.8723e-05 0.014385 3337 3377.4 3341.3 3385.7
660.1 2.2633e-05 0.014543 3341.7 3379.6 3344.5 3383.5
659.84 1.4761e-06 0.014648 3341.2 3383.1 3344.2 3386.2
659.57 -5.2646e-05 0.014896 3342.9 3386.3 3348.7 3389.4
659.31 7.6263e-05 0.015127 3347.1 3386.8 3350.8 3394.4
659.04 6.7899e-05 0.015405 3352.2 3391.2 3353.7 3396.1
658.78 -4.9202e-06 0.01545 3352.1 3392.7 3355.1 3395.5
658.51 -0.00010086 0.015707 3354 3398.4 3358.4 3397.7
658.25 -9.4468e-05 0.015954 3356.9 3401.2 3361.7 3401.2
657.98 3.6902e-05 0.016177 3359.8 3403 3362.2 3407.3
657.72 1.4761e-06 0.016373 3362.8 3406.5 3364.7 3408.5
657.45 3.1489e-05 0.016651 3366.5 3408.6 3368.8 3412.5
657.19 7.0851e-05 0.016784 3368.8 3410.9 3368.9 3414.6
656.92 7.5771e-05 0.017132 3368.7 3415.8 3372.7 3423.7
656.66 0.00010529 0.017477 3376.4 3418.6 3378 3425.5
656.39 0.00010234 0.017627 3376 3419.7 3380.8 3429.7
656.13 7.0851e-05 0.017808 3379.5 3424.9 3380.9 3429.9
655.86 9.004e-05 0.017996 3380.1 3426.2 3383.9 3434.6
655.6 0.00010037 0.018368 3387.7 3431.4 3387.9 3436.7
655.33 2.8045e-05 0.018576 3386.1 3434.5 3391.9 3441.8
655.06 0.00018549 0.018741 3393.5 3437.3 3389.3 3442.6
654.8 5.2154e-05 0.018921 3392 3438.5 3396.1 3445.2
654.53 6.6423e-05 0.019255 3394.4 3445.4 3397.3 3451.7
654.27 2.9521e-06 0.019598 3397.8 3450.6 3402.5 3455.3
654 0.00014761 0.019847 3403.4 3447.9 3407.8 3459.8
653.74 -7.8723e-05 0.020126 3406.1 3456.1 3412.4 3458.5
653.47 6.7407e-05 0.020418 3410 3460 3412.2 3465.6
653.2 0.00015351 0.020559 3411.8 3458.9 3414.7 3469.7
652.94 -5.9535e-05 0.020872 3414.4 3464.9 3422.1 3469.6
652.67 0.00012743 0.021092 3418.6 3467.7 3420.1 3475.6
652.4 0.00011415 0.02138 3423.9 3472 3423.5 3477.4
652.14 5.117e-05 0.021741 3425.9 3476.6 3429.7 3483
651.87 1.0824e-05 0.021847 3424.9 3479.6 3430.4 3485.6
651.6 9.2992e-05 0.022246 3432.9 3482.2 3435.8 3489.9
651.34 9.8404e-05 0.022472 3435.3 3484.2 3439.4 3493.3
651.07 8.9498e-18 0.022713 3437.8 3489.3 3442.9 3494.4
650.8 -4.5758e-05 0.023042 3439.9 3492.5 3449.3 3499.6
650.54 -1.4761e-06 0.023308 3445.6 3498.2 3449.2 3501.7
650.27 -2.8045e-05 0.023749 3448.4 3501.7 3457.6 3509.5
650 0.00010578 0.023953 3452.5 3505 3456.1 3513.9
649.74 0.00022977 0.024203 3459.6 3505 3459.3 3516.3
649.47 -1.9189e-05 0.02455 3460 3514.6 3464.8 3518.5
649.2 8.9056e-05 0.024884 3464.4 3517.9 3467.3 3525.3
648.94 -1.3285e-05 0.025029 3465 3519.4 3472.1 3525.7
648.67 8.3644e-06 0.025399 3472.8 3524.6 3475.7 3527.9
648.4 -5.7566e-05 0.025799 3475.4 3530.4 3481.7 3533.8
648.13 4.3298e-05 0.026176 3479.2 3533 3486.1 3542.1
647.87 -0.00010136 0.026399 3480 3539 3489.5 3543.4
647.6 -4.9694e-05 0.026654 3486.1 3542.2 3491.4 3545
647.33 -5.0186e-05 0.026984 3487.8 3546.3 3495.7 3551.7
647.06 9.742e-05 0.027318 3494.5 3547.8 3498.9 3557.3
646.8 3.2965e-05 0.027543 3496.8 3554.3 3499.8 3559
646.53 0.00015499 0.027997 3503.6 3556.9 3505.7 3566.9
646.26 -1.9189e-05 0.028302 3506.5 3563 3511.7 3567.2
645.99 4.3298e-05 0.028559 3508.4 3564.7 3515 3573.5
645.73 0.00013481 0.028994 3516.1 3568.7 3519.8 3579.2
645.46 3.0997e-05 0.029273 3516.2 3575.4 3522.8 3583.5
645.19 6.9867e-05 0.029687 3523.1 3578.2 3529.5 3588.1
644.92 2.4109e-05 0.029968 3525 3585.6 3530.3 3592.2
644.65 0.00013137 0.030282 3529.8 3587.3 3533.9 3598.1
644.39 0.00020862 0.030555 3537.9 3591.1 3535.1 3598.9
644.12 5.7074e-05 0.030941 3540.5 3596 3543.9 3602.2
643.85 0.00014219 0.031488 3548.3 3601.8 3549.8 3610.4
643.58 -3.7394e-05 0.031939 3548.2 3610.9 3556.7 3617.5
643.31 0.00015646 0.032221 3558 3609.9 3559.9 3619.8
643.05 0.00011267 0.032657 3560.4 3616.2 3565.8 3627.4
642.78 -5.3138e-05 0.032953 3559.2 3623.8 3570 3631.8
642.51 -0.00012104 0.033151 3566.1 3625 3575.5 3628.2
642.24 -1.0332e-05 0.03365 3572 3632.6 3577.8 3637.8
641.97 0.00012989 0.034201 3578.5 3636 3584.8 3648.9
641.7 8.9056e-05 0.0345 3581.9 3639.1 3590.3 3652
641.43 6.5931e-05 0.034712 3583.8 3643.4 3592 3654.9
641.16 0.00020074 0.035183 3593.9 3648.8 3595.2 3660.3
640.9 0.00016876 0.035526 3596.6 3653.6 3599.9 3665.4
640.63 0.00019189 0.035881 3602.6 3656.8 3605.1 3669
640.36 6.5439e-05 0.036425 3606.4 3664.9 3614 3675.9
640.09 -5.4122e-05 0.036645 3607.1 3669.4 3618.1 3677.8
639.82 3.1489e-05 0.037422 3619.4 3679.5 3625.7 3687.3
639.55 5.0678e-05 0.037527 3619.8 3681.1 3626.2 3690.1
639.28 0.0002032 0.037947 3628.4 3680.2 3633.9 3696
639.01 -3.5426e-05 0.038314 3632.5 3694.5 3635 3695.2
638.74 0.00025339 0.038682 3636.2 3690 3641.5 3708.2
638.47 -7.0359e-05 0.039155 3639.8 3699.1 3652.6 3708.4
638.2 7.9707e-05 0.039574 3647.4 3705.6 3653 3715.2
637.94 0.00014908 0.040123 3658.1 3709.8 3661 3720.2
637.67 3.0505e-05 0.040563 3656.5 3719 3666 3730
637.4 0.00018254 0.040821 3660.6 3720.4 3667.3 3736.3
637.13 0.00010578 0.041412 3672.8 3726.1 3678.5 3737.2
636.86 2.4601e-06 0.041683 3674 3731.7 3682.4 3740.2
636.59 4.9202e-06 0.042219 3678.6 3739.3 3688.4 3749.3
636.32 0.00010283 0.04249 3682.6 3743.8 3688.3 3754.7
636.05 -0.00010726 0.043108 3687.9 3753.4 3699.7 3759.8
635.78 0.00021895 0.043544 3699.2 3748.9 3707 3767.8
635.51 0.00017467 0.043806 3700.6 3759.2 3704.5 3771.9
635.24 0.00020419 0.04433 3708.4 3765.9 3710.3 3778.3
634.97 -3.9854e-05 0.044708 3709.7 3771.7 3720.4 3780.3
634.7 5.1662e-05 0.045323 3721.3 3778.8 3726.5 3786.6
634.43 4.2314e-05 0.045718 3722.9 3781 3734.6 3794.9
634.16 0.00010037 0.04622 3731.9 3789.2 3737.7 3800.1
633.89 9.1024e-05 0.046603 3736 3795.4 3741.4 3805.5
633.62 0.00011021 0.047042 3739.8 3799.3 3748.2 3813.3
633.35 0.0002529 0.047214 3745.8 3799.3 3749 3815.3
633.08 7.5279e-05 0.047696 3748.9 3808.4 3756.6 3820
632.81 0.00012399 0.048 3749.9 3811.1 3760.4 3827.9
632.53 2.6077e-05 0.048498 3754.3 3816.6 3770.1 3833.7
632.26 4.1822e-05 0.049079 3763.8 3825.6 3775.5 3839.4
631.99 8.0199e-05 0.049439 3770 3830.2 3779 3843.3
631.72 0.00012301 0.049786 3771.7 3836.6 3780.3 3851.5
631.45 0.00019484 0.050243 3781.2 3842.5 3784.2 3855.4
631.18 4.4282e-05 0.050828 3787.3 3849.2 3796.2 3860.4
630.91 2.9521e-05 0.05129 3789 3859.2 3798.3 3870
630.64 2.7061e-05 0.051686 3794.4 3863 3804.7 3874.6
630.37 0.00029521 0.052015 3801.7 3862.9 3806.3 3882.5
630.1 0.00012202 0.052699 3808.2 3874.5 3816.5 3888.9
629.83 0.00018549 0.053119 3813.8 3880.8 3819.2 3895.6
629.56 1.5253e-05 0.053493 3819.2 3883.5 3830.3 3895.4
629.28 6.0027e-05 0.054202 3829.1 3893.5 3837.2 3904.6
629.01 0.00014219 0.054617 3835.8 3895.3 3843.9 3910.6
628.74 0.00016778 0.055261 3844.2 3903.4 3851.5 3919.2
628.47 0.00011464 0.055655 3843.7 3910 3856.3 3928.4
628.2 7.3803e-06 0.055908 3844.7 3915.9 3859.5 3931.1
627.93 0.00019041 0.056633 3859.3 3920.5 3868.6 3939.6
627.66 0.00028488 0.056985 3870.2 3921.6 3874.1 3939.9
627.38 0.00022289 0.057603 3874.5 3933.4 3879.6 3949.8
627.11 -5.4614e-05 0.058209 3872.1 3949.2 3886.2 3960.5
626.84 0.00023863 0.058839 3886.6 3949.5 3894.5 3969.5
626.57 -6.8883e-06 0.059072 3887.9 3955.1 3901 3967.9
626.3 3.0505e-05 0.059864 3901.3 3967.8 3907.5 3975.6
626.03 0.00024945 0.060238 3904.8 3966.4 3912.8 3987.2
625.75 0.00017516 0.060944 3910.5 3975.5 3923.5 3997.5
625.48 0.00034245 0.061563 3921.6 3983.1 3927.4 4006.4
625.21 2.3617e-05 0.062003 3917.9 3993.3 3936.6 4013.1
624.94 0.00018549 0.062702 3933.5 4005.5 3938 4019.4
624.67 0.00018352 0.063141 3937 4005.1 3949.5 4027
624.39 0.00018205 0.063518 3945 4009.7 3954.6 4028.5
624.12 7.3311e-05 0.064376 3947.6 4021.5 3967.4 4044.9
623.85 1.9189e-05 0.064894 3957.4 4033.6 3969.8 4046.9
623.58 3.3457e-05 0.065515 3965.8 4043 3975.8 4054.8
623.3 4.625e-05 0.065669 3968.5 4043.1 3979.3 4056.2
623.03 1.2793e-05 0.066816 3981.6 4055.8 3996.6 4071.4
622.76 0.00011513 0.067009 3986.2 4053.4 4001.3 4074.3
622.49 0.00024945 0.067894 3997.4 4070.9 4002.9 4089
622.21 0.00022387 0.06824 4001.1 4071.7 4011.5 4093.4
621.94 2.0665e-05 0.069016 4008.8 4086.1 4022 4100.3
621.67 0.00021157 0.069597 4017.3 4092.4 4025.5 4111.5
621.4 0.00024896 0.070022 4023.3 4095.2 4032.6 4117.1
621.12 0.00023961 0.070457 4031.3 4102.4 4036.8 4120.1
620.85 -9.5944e-05 0.071187 4033.1 4116.1 4050.1 4128.2
620.58 0.00026274 0.071433 4038.9 4114 4049.3 4137.7
620.31 0.00038132 0.071984 4049 4119.7 4054.6 4144.7
620.03 0.00040936 0.072537 4054.2 4123.9 4063.8 4154.3
619.76 0.00012842 0.073344 4060.4 4140.1 4075.2 4161.4
619.49 0.00030259 0.073958 4073.1 4142.4 4084.1 4168.8
619.21 0.00047677 0.074475 4080.3 4151 4084.2 4179.1
618.94 0.00039116 0.075098 4084.7 4159.1 4094 4188.3
618.67 4.871e-05 0.075939 4096.4 4177.8 4105.5 4189.3
618.39 1.9681e-06 0.076651 4107 4179.6 4123 4195.7
618.12 3.3949e-05 0.07727 4112.6 4191.9 4125.5 4206.5
617.85 1.9681e-06 0.077822 4118 4199.2 4133.1 4214.3
617.57 0.00012547 0.078659 4136.4 4208.5 4141.9 4220.4
617.3 0.00017959 0.079027 4135.7 4211.3 4147 4231.8
617.03 0.00034638 0.079682 4142.7 4220.2 4150.6 4245.6
616.75 -7.7739e-05 0.080088 4144.7 4228.3 4163.6 4243.2
616.48 9.5944e-05 0.080761 4154.7 4237.9 4166.7 4254.7
616.21 0.00017565 0.081263 4164.2 4237.2 4178.1 4260
615.93 0.00016286 0.082096 4170 4257.7 4179.1 4275
615.66 0.00015449 0.08261 4180.3 4256.9 4193.2 4277.6
615.38 0.00016138 0.083239 4189.5 4265.7 4200.1 4284.5
615.11 0.00018795 0.083982 4190.3 4276.5 4207.5 4303.3
614.84 0.00018156 0.084397 4198 4282.1 4212.6 4306
614.56 0.00010578 0.085249 4209.3 4291.3 4227 4314.4
614.29 0.0003454 0.086096 4221.1 4303.1 4230.6 4330.2
614.01 0.00015892 0.086471 4225.6 4310.3 4237.7 4330.5
613.74 0.00040297 0.087189 4236.8 4315.2 4244.8 4343.7
613.47 0.00041428 0.087842 4248.2 4322.8 4253.6 4349.2
613.19 0.00017122 0.088354 4251.8 4335.1 4260.5 4352.4
612.92 0.00019189 0.088933 4257.5 4343 4266.7 4362
612.64 0.00013973 0.089834 4270.9 4352.9 4281 4370.2
612.37 0.00030013 0.090576 4280.3 4357.3 4291.4 4383.7
612.09 0.00021452 0.09159 4287.8 4373.5 4303.1 4399.8
611.82 0.00027061 0.092141 4301 4375.3 4313.9 4402
611.54 9.3484e-06 0.092776 4300.5 4385.1 4326.8 4412
611.27 0.00013531 0.093407 4316.6 4395.7 4329.1 4415.1
611 0.00034737 0.093869 4315.2 4398.7 4332.5 4433.6
610.72 0.00025487 0.094962 4332.1 4410.7 4350.6 4442.2
610.45 0.00028242 0.095416 4338.6 4432.3 4339.8 4447.9
610.17 1.0824e-05 0.096443 4350.5 4437.4 4367.7 4455.2
609.9 0.00026225 0.097331 4364 4449.8 4371.5 4470.6
609.62 0.00010136 0.097996 4363.7 4454.8 4387.5 4483.8
609.35 0.00040543 0.098721 4385.8 4466.4 4386.6 4487.8
609.07 0.00011759 0.099471 4384 4473.8 4405.5 4501.3
608.8 0.00033408 0.10026 4398.6 4485.1 4408.8 4512.3
608.52 5.2646e-05 0.10126 4410.1 4499.1 4427.4 4519
608.25 3.641e-05 0.10207 4415.7 4505.2 4442.1 4533.4
607.97 6.2487e-05 0.10272 4426.2 4518.9 4444.3 4540.2
607.7 0.00010874 0.10317 4427.3 4524.9 4448.7 4551.7
607.42 0.00033949 0.10413 4446.2 4532.4 4459.7 4563.2
607.15 0.00050973 0.1051 4458.6 4546 4466.3 4579.6
606.87 0.00017614 0.10572 4462.2 4556.3 4480.4 4583.4
606.59 -5.4122e-06 0.10684 4475.2 4574.4 4495.3 4594.1
606.32 0.00046791 0.10763 4494.7 4580.7 4497.2 4606.9
606.04 0.00035672 0.10841 4500.4 4594.9 4505.6 4618.1
605.77 0.00029472 0.10943 4509.1 4601.7 4526.1 4633.8
605.49 0.00023814 0.11043 4523.4 4615.1 4539.5 4643.3
605.22 0.00029767 0.11149 4532.2 4633.3 4546.7 4662.9
604.94 0.0002588 0.11201 4546 4632.4 4561.8 4661.3
604.67 -1.9681e-06 0.11339 4557.7 4662.6 4573.3 4678.1
604.39 0.00037541 0.11393 4567.2 4666.4 4573.6 4691.9
604.11 0.0003267 0.11479 4577.8 4671.5 4591.8 4702.2
603.84 0.00025683 0.11604 4588.8 4696 4600.7 4721
603.56 0.00020714 0.11665 4603.5 4697.4 4616.1 4720.6
603.29 0.00032031 0.11784 4612.1 4718.3 4622.7 4745.2
603.01 0.00036951 0.11847 4622.4 4717.3 4638.3 4752.1
602.73 -4.4282e-06 0.11992 4636.1 4743.4 4658.6 4765.7
602.46 0.00034786 0.12081 4650.3 4753 4662.6 4782.9
602.18 0.0005181 0.12204 4671.4 4761.2 4681.3 4797.4
601.91 0.00058649 0.12262 4676.7 4764.2 4691.2 4808.6
601.63 0.00041477 0.12413 4693.3 4789 4709.2 4826
601.35 0.00024207 0.12496 4694.1 4801.3 4722.4 4842
601.08 0.000493 0.12582 4712.8 4814.9 4724.2 4851.3
600.8 0.00059239 0.12707 4733.4 4826.4 4742 4865.1
600.52 0.00020763 0.12801 4732.9 4844 4758.1 4879.7
600.25 0.00034294 0.12909 4748.9 4863.9 4762.2 4894.5
599.97 0.00033605 0.13026 4763.8 4875.6 4780.3 4909.2
599.69 0.00052892 0.1314 4780.9 4886.2 4793.8 4926
599.42 0.0004502 0.13248 4801 4902.9 4806.7 4931.4
599.14 0.00039017 0.13355 4800.9 4917.3 4820.9 4957.1
598.86 0.00024257 0.13491 4828.6 4928.5 4848.1 4960.3
598.59 0.00033507 0.13576 4832.4 4948.2 4847.6 4980.4
598.31 0.00030948 0.13695 4846.6 4961.9 4864.8 4995.8
598.03 0.00036213 0.13825 4864.7 4967.2 4891.1 5012.1
597.76 0.00054368 0.13936 4873.4 4991.5 4890.4 5036.2
597.48 0.00056484 0.14068 4899.4 5006.7 4908.3 5044.1
597.2 0.00022928 0.14152 4909.4 5018.7 4926.1 5047
596.93 0.00035868 0.14316 4929.4 5042.6 4940.4 5071.9
596.65 0.00035573 0.1439 4933.7 5050.5 4951.5 5086.5
596.37 2.8537e-05 0.14586 4959.1 5077.9 4982.3 5102.6
596.09 0.00054172 0.14678 4971.7 5087.3 4983.2 5126.3
595.82 0.00061453 0.14816 4983.9 5098.9 5004.9 5151
595.54 -7.7739e-05 0.14932 4996.7 5125.7 5024.9 5150
595.26 0.00055992 0.15081 5018.8 5142.6 5029.7 5181.9
594.98 0.00030308 0.15178 5028.9 5150.1 5053.3 5190
594.71 0.00052007 0.153 5051 5170.8 5058.3 5204.5
594.43 0.00047185 0.15474 5059.2 5190.5 5083.8 5239.2
594.15 0.00064209 0.15598 5082.7 5205.5 5096.1 5251.6
593.87 0.00037541 0.15689 5091.8 5221 5110.5 5258.7
593.6 0.00080691 0.15832 5118.8 5227.7 5129.3 5279.2
593.32 0.00059043 0.16044 5133.9 5266.3 5150 5312.4
593.04 0.00031686 0.16157 5153.9 5282.1 5169.8 5314.1
592.76 0.00049694 0.1629 5171.1 5294.6 5186.4 5335.2
592.49 0.00043544 0.16396 5176 5317 5192.7 5355.9
592.21 0.00023863 0.16566 5198.4 5343 5214.7 5371.4
591.93 0.00058993 0.16693 5221.1 5343.1 5238.1 5390
591.65 0.00021747 0.16859 5229.3 5376.2 5256.5 5414.4
591.37 0.00030899 0.17058 5253.8 5402 5279 5442.8
591.1 0.00044233 0.17112 5266.7 5402.4 5289 5447.3
590.82 0.00056779 0.17246 5293 5417 5305.3 5458.1
590.54 0.00040543 0.17419 5302.1 5445.8 5324.4 5488.6
590.26 0.00053237 0.17579 5329.6 5466 5341.5 5505.1
589.98 0.00079904 0.17812 5354.5 5492.6 5367.7 5546.3
589.71 0.00046594 0.17916 5363.6 5513 5382.1 5555.2
589.43 0.00048218 0.1802 5380.4 5526.7 5394.4 5565.1
589.15 0.00018451 0.18179 5393 5549 5420.1 5585.4
588.87 0.00050481 0.18361 5415.4 5572.7 5434.3 5617.3
588.59 0.00049054 0.18544 5443 5595.9 5457.9 5635.7
588.31 0.00072819 0.18668 5447.6 5605.3 5474.1 5668.9
588.04 0.0010962 0.18857 5478.8 5628.3 5489.8 5695
587.76 0.00058649 0.19022 5493.4 5660.6 5512.2 5709.3
587.48 0.00082414 0.19171 5511.3 5683.4 5521.4 5735.4
587.2 0.00093779 0.19316 5534.4 5691.9 5546.8 5751.9
586.92 0.0007031 0.19441 5542.6 5718.6 5557.9 5769.7
586.64 0.00020173 0.19645 5560.5 5752.5 5588.4 5790.7
586.36 0.00034343 0.19826 5587.3 5775.9 5607.6 5813.7
586.08 0.00074344 0.19979 5601.8 5794.7 5617.3 5848
585.81 0.00062733 0.20181 5635.5 5814.4 5651.9 5862.7
585.53 0.00058108 0.20377 5648.6 5852.3 5664.9 5898.2
585.25 0.00088416 0.20492 5673.7 5849.3 5689.6 5910.2
584.97 0.00062388 0.2064 5673.8 5891.5 5691.5 5940.9
584.69 0.00053729 0.20899 5712.4 5918.8 5732.2 5965.9
584.41 0.00076608 0.21008 5722.4 5931.4 5741.4 5989.4
584.13 0.00033064 0.21166 5742.2 5954.8 5769.4 5998.8
583.85 0.00044085 0.2145 5775 5987.1 5806.5 6041
583.57 0.00059879 0.21594 5796.5 6004.2 5821.9 6060
583.29 0.00062044 0.21748 5813.3 6033.6 5831.1 6082.8
583.01 0.00052794 0.21911 5823.3 6059.7 5848.6 6111.9
582.74 0.00038279 0.22138 5854 6077.7 5892.1 6135.2
582.46 0.00063963 0.22302 5875.3 6104.3 5900.5 6162.1
582.18 0.00068342 0.22456 5893.9 6122.4 5920.5 6183.7
581.9 0.00049104 0.22622 5914.4 6151.4 5938.5 6200.4
581.62 0.00067062 0.22835 5932.4 6171.8 5967.6 6241.1
581.34 0.00045561 0.22981 5960.5 6189.4 5992.7 6244.7
581.06 0.00071737 0.23245 5982.4 6234.4 6008.1 6296.5
580.78 0.00064356 0.23401 6010.2 6252.9 6031.2 6306.6
580.5 0.00071195 0.23565 6027.2 6269.2 6054.7 6332.9
580.22 0.0010574 0.23772 6055 6296.7 6071 6366.4
579.94 0.00053778 0.23957 6073.8 6318.6 6109.3 6381.4
579.66 0.0011449 0.24208 6113.4 6355.9 6120.3 6421
579.38 0.000493 0.24291 6116 6369.8 6144.1 6423
579.1 0.0011617 0.24518 6161.5 6382.9 6171.8 6452.3
578.82 0.00092894 0.24719 6165.5 6432.7 6178.9 6493.2
578.54 0.00087973 0.2488 6200.4 6441.5 6212.3 6498.2
578.26 0.0005058 0.25193 6205 6497.6 6245 6563.4
577.98 0.00077789 0.25286 6233.9 6498 6261.4 6565.1
577.7 0.00072671 0.255 6268 6527.1 6288 6583.9
577.42 0.00077542 0.25746 6281.9 6562.6 6313.8 6633.8
577.14 0.0010352 0.25863 6304.2 6577.3 6322.2 6647.8
576.86 0.0009004 0.26146 6338.7 6610.3 6364.5 6681.8
576.58 0.00082709 0.26332 6361.4 6635.8 6388.1 6704.6
576.3 0.0011351 0.26549 6388 6667.2 6404.2 6741.1
576.02 0.00073754 0.26678 6401.8 6682.6 6431.6 6749.9
575.74 0.00068096 0.26941 6438.6 6713.6 6468.8 6778.4
575.46 0.00052253 0.27082 6438.1 6752.3 6469.9 6810.7
575.18 0.00062683 0.27341 6477.4 6778 6507.3 6839.8
574.9 0.0011026 0.27561 6516.5 6796.2 6533.1 6868.8
574.62 0.0008261 0.27663 6515.1 6817.1 6545 6888.9
574.34 0.0012763 0.27942 6558.5 6844.3 6577.4 6928
574.05 0.00087186 0.28159 6579.9 6878.8 6608.1 6951.4
573.77 0.0009865 0.28389 6600.1 6913.3 6629.3 6992.7
573.49 0.00058354 0.28607 6621.4 6948.7 6659.4 7016.4
573.21 0.00060125 0.28802 6657.3 6956.7 6700.4 7030.4
572.93 0.0011582 0.28981 6690 6996.4 6692.1 7057.3
572.65 0.00098995 0.29194 6700.6 7030 6716.9 7096.5
572.37 0.000894 0.29411 6730.5 7049.5 6755.1 7119.5
572.09 0.0010726 0.29665 6759.4 7083.2 6781.3 7159.7
571.81 0.0013491 0.29902 6787.8 7103 6814.7 7198.4
571.53 0.0006598 0.30096 6804.3 7147.2 6837.4 7213.8
571.25 0.0011016 0.30395 6840.2 7183.8 6865.3 7264.9
570.97 0.0013196 0.30544 6876.1 7186.3 6895.1 7272.3
570.68 0.0011622 0.30735 6888.2 7229.8 6904.2 7304.9
570.4 0.00072967 0.3098 6897 7260.1 6947.3 7347.4
570.12 0.0015789 0.31227 6953.2 7277 6971.5 7375.5
569.84 0.0014672 0.31453 6966.7 7320 6988.6 7416.5
569.56 0.0015499 0.31675 7003 7350 7013 7438.8
569.28 0.0013103 0.31969 7027.7 7397.9 7046 7482.8
569 0.00093386 0.32152 7052.2 7415.6 7084.2 7495.1
568.72 0.00095157 0.32399 7081.8 7444.6 7117.5 7528.6
568.43 0.0010342 0.32673 7112 7493.1 7136.6 7570.1
568.15 0.00093533 0.32849 7127.3 7510.6 7166.2 7597
567.87 0.0013349 0.33192 7175.1 7553.5 7200.4 7646.5
567.59 0.0018313 0.33407 7199.8 7583.3 7212.6 7689.2
567.31 0.0013166 0.33619 7219.9 7617.4 7245.4 7709.8
567.03 0.0013014 0.33865 7265.2 7637.9 7287.7 7726.5
566.74 0.0013265 0.34171 7284.9 7685.2 7317.6 7785.3
566.46 0.0011971 0.34391 7320.6 7720.5 7341.4 7802.2
566.18 0.0014416 0.34603 7355.4 7744.6 7364.9 7827.3
565.9 0.0010155 0.34879 7378.4 7774.8 7415.9 7863.8
565.62 0.0010913 0.35193 7412.6 7825.7 7442.9 7911.4
565.34 0.0018126 0.35434 7452.3 7849.6 7461.8 7951.2
565.05 0.00077592 0.35754 7476.8 7910 7509 7981.7
564.77 0.0013309 0.36054 7522.8 7928.8 7552.4 8026
564.49 0.0012 0.36298 7541.5 7976.2 7570.1 8065.8
564.21 0.0014672 0.36541 7565.5 7994.7 7606.6 8110.3
563.93 0.0010465 0.3677 7601.8 8029.2 7641.1 8121.6
563.64 0.0017295 0.37113 7637.5 8078.2 7661.9 8190.4
563.36 0.0015179 0.37375 7680.2 8101.6 7710.2 8208.9
563.08 0.0014485 0.37694 7711.8 8154.5 7740.1 8256.4
562.8 0.0009619 0.38044 7744.7 8210.5 7785.4 8300.1
562.51 0.0013841 0.38257 7777.3 8239.8 7799.7 8332.6
562.23 0.0011538 0.38607 7813.3 8275.7 7858.5 8379.4
561.95 0.0016345 0.38893 7848.9 8313.7 7880.9 8428.8
561.67 0.0014082 0.39183 7888.4 8352.2 7921.8 8457.2
561.38 0.0013048 0.39519 7927.4 8397.4 7964.6 8500.9
561.1 0.0013919 0.39864 7953.7 8447.3 8000.1 8564.4
560.82 0.0011508 0.40005 7986.2 8475.8 8013.6 8561.6
560.54 0.0011887 0.40417 8030.5 8519.4 8073.7 8623
560.25 0.0015577 0.40805 8067.8 8582.2 8100.2 8693.8
559.97 0.0011813 0.4103 8091.4 8612.4 8136.6 8717.6
559.69 0.0016227 0.41411 8135.7 8673.4 8161.3 8781.5
559.41 0.0016133 0.41595 8179.8 8680.9 8200.7 8783.8
559.12 0.001081 0.42058 8210.8 8767.3 8245.4 8856.8
558.84 0.0013801 0.42278 8236.7 8787.9 8273.2 8894.5
558.56 0.0014997 0.42628 8303.3 8812.2 8334.6 8919.8
558.28 0.0016994 0.42933 8320.2 8871.8 8347.5 8985.4
557.99 0.0015705 0.43297 8376.4 8913.3 8401.9 9018.6
557.71 0.0012906 0.4357 8388.1 8945.1 8446.6 9069.1
557.43 0.0018608 0.4395 8445.5 9001.3 8472.3 9122.7
557.14 0.0014662 0.44228 8484.3 9037.6 8516.6 9144.5
556.86 0.001637 0.44582 8530.3 9086.5 8553.5 9192.9
556.58 0.0011902 0.44796 8539.8 9118.6 8587 9226.2
556.3 0.0016178 0.4528 8611.7 9171.9 8645.9 9288.2
556.01 0.0013378 0.45617 8611.5 9244.7 8665.7 9366.8
555.73 0.0018023 0.45853 8688.8 9235 8723.6 9361.4
555.45 0.0016852 0.46269 8703.8 9311.6 8755.7 9449.1
555.16 0.0020276 0.46485 8748.2 9322.8 8790.5 9468.2
554.88 0.0023888 0.46867 8793.2 9398.2 8803 9529.3
554.6 0.0020335 0.4729 8862.5 9435.9 8881.8 9558.6
554.31 0.0017939 0.47584 8865.8 9499.2 8899.3 9623.9
554.03 0.0019036 0.47954 8917.7 9542.7 8947.1 9668.8
553.75 0.0018441 0.48206 8962.4 9578.1 8977.2 9686.7
553.46 0.0024758 0.48463 8973.2 9613.7 8990.8 9757.2
553.18 0.001637 0.48965 9043 9675 9078.4 9793.5
552.9 0.0024498 0.49233 9079.9 9702.1 9098.8 9845.4
552.61 0.0022992 0.49469 9099.7 9738.9 9125.8 9881.8
552.33 0.0016512 0.4993 9157.8 9806.4 9191.9 9924.3
552.04 0.0022628 0.50201 9178.5 9849 9202.5 9988
551.76 0.0019327 0.50507 9220 9882 9255.6 10016
551.48 0.0018549 0.50865 9258.7 9936.1 9294.4 10066
551.19 0.0018293 0.51319 9322.2 9988.3 9358.2 10117
550.91 0.0015105 0.51485 9332.7 10024 9372.5 10141
550.63 0.0020242 0.5183 9362.2 10063 9408.6 10212
550.34 0.0017112 0.52365 9441.2 10131 9483.8 10261
550.06 0.0016876 0.52537 9442.2 10175 9484.7 10303
549.77 0.0021231 0.52891 9495.8 10190 9548.8 10351
549.49 0.0019981 0.53212 9524 10265 9558.3 10401
549.21 0.0023179 0.53546 9582.7 10300 9599.4 10435
548.92 0.002004 0.53919 9616 10349 9653.5 10489
548.64 0.0022353 0.5427 9677.6 10385 9700.6 10522
548.35 0.001634 0.54609 9713.2 10447 9740.7 10557
548.07 0.0022653 0.54818 9731.5 10469 9755.5 10608
547.79 0.0025836 0.55263 9785.7 10510 9819.3 10675
547.5 0.0023779 0.55599 9837.4 10553 9867.3 10703
547.22 0.0026997 0.55971 9885.9 10602 9904.5 10758
546.93 0.0023174 0.56247 9899.2 10661 9924.7 10805
546.65 0.0026171 0.56618 9967 10683 9989.6 10839
546.36 0.0025354 0.57122 10013 10770 10033 10918
546.08 0.0024094 0.57368 10032 10799 10070 10959
545.8 0.0022161 0.5752 10043 10828 10084 10982
545.51 0.0023661 0.58214 10152 10916 10169 11053
545.23 0.0022653 0.58289 10160 10910 10197 11061
544.94 0.0021821 0.58641 10165 10991 10207 11144
544.66 0.0023691 0.59123 10263 11035 10280 11173
544.37 0.0026225 0.59378 10275 11082 10292 11232
544.09 0.0025142 0.59722 10324 11121 10343 11267
543.8 0.0025615 0.6015 10386 11159 10413 11316
543.52 0.0025551 0.60478 10401 11233 10422 11384
543.23 0.0025506 0.60785 10444 11251 10482 11419
542.95 0.0024089 0.61245 10509 11314 10539 11466
542.66 0.0024965 0.61501 10517 11358 10559 11526
542.38 0.0025846 0.61815 10564 11403 10590 11561
542.1 0.0029064 0.62277 10632 11445 10658 11619
541.81 0.0021467 0.6257 10654 11494 10702 11652
541.53 0.0030333 0.63013 10718 11563 10724 11723
541.24 0.0029693 0.63173 10737 11575 10755 11743
540.96 0.0035347 0.63489 10791 11601 10794 11784
540.67 0.0025418 0.63982 10826 11706 10839 11849
540.39 0.002716 0.64124 10843 11710 10867 11873
540.1 0.0031716 0.64579 10884 11783 10898 11958
539.82 0.003209 0.6492 10943 11824 10943 11987
539.53 0.0018387 0.6528 10991 11841 11052 11995
539.24 0.0025369 0.65566 11005 11912 11036 12072
538.96 0.0027514 0.65968 11057 11952 11093 12128
538.67 0.0029915 0.66238 11093 11994 11113 12166
538.39 0.0029689 0.66854 11205 12036 11229 12210
538.1 0.002649 0.67035 11178 12097 11222 12275
537.82 0.0032636 0.673 11246 12107 11264 12290
537.53 0.0031947 0.67923 11304 12206 11324 12389
537.25 0.002186 0.68129 11318 12240 11368 12401
536.96 0.0028532 0.68464 11374 12263 11413 12447
536.68 0.0030333 0.68776 11428 12316 11435 12477
536.39 0.0031824 0.69287 11478 12383 11494 12561
536.11 0.0033802 0.69558 11517 12410 11530 12596
535.82 0.0028901 0.70142 11571 12505 11596 12678
535.53 0.0031002 0.70305 11595 12511 11627 12700
535.25 0.0032872 0.70708 11635 12567 11668 12768
534.96 0.0031135 0.71333 11715 12639 11759 12842
534.68 0.0035214 0.71684 11759 12700 11777 12897
534.39 0.002834 0.71897 11789 12722 11827 12904
534.11 0.0036537 0.72309 11843 12780 11853 12976
533.82 0.0028424 0.72888 11912 12855 11945 13033
533.53 0.0022825 0.73286 11982 12897 12019 13050
533.25 0.0033231 0.73705 12012 12964 12032 13152
532.96 0.0033448 0.74197 12069 13016 12104 13222
532.68 0.0036528 0.74557 12119 13079 12125 13270
532.39 0.0041851 0.75064 12181 13118 12201 13351
532.1 0.0028611 0.75549 12240 13216 12260 13382
531.82 0.0030136 0.76193 12318 13278 12358 13471
531.53 0.0027051 0.76459 12334 13339 12372 13515
531.25 0.0038761 0.77093 12427 13394 12449 13612
530.96 0.002775 0.7766 12485 13477 12538 13670
530.67 0.00327 0.78058 12538 13529 12574 13731
530.39 0.0034309 0.787 12606 13620 12642 13831
530.1 0.0036203 0.79071 12674 13662 12689 13862
529.82 0.0030722 0.79728 12744 13739 12794 13945
529.53 0.0042329 0.80079 12791 13781 12811 14017
529.24 0.0036715 0.81087 12922 13922 12941 14127
528.96 0.0039317 0.81267 12932 13946 12955 14169
528.67 0.00379 0.8197 13017 14054 13029 14259
528.38 0.0043962 0.82608 13093 14120 13110 14361
528.1 0.0036036 0.83108 13161 14177 13201 14400
527.81 0.0036134 0.83698 13211 14271 13256 14499
527.52 0.0033507 0.84365 13295 14373 13330 14579
527.24 0.0039426 0.84833 13379 14399 13408 14629
526.95 0.0033576 0.85589 13439 14530 13484 14746
526.66 0.0037216 0.86065 13515 14581 13544 14800
526.38 0.0045148 0.86597 13594 14629 13611 14876
526.09 0.0036159 0.87373 13680 14742 13718 14965
525.8 0.0045104 0.87985 13746 14823 13771 15077
525.52 0.0033748 0.88346 13796 14898 13816 15089
525.23 0.0045448 0.89292 13910 14993 13932 15246
524.94 0.0035563 0.89598 13936 15067 13961 15273
524.66 0.003882 0.9025 14031 15120 14065 15351
524.37 0.0034545 0.90895 14058 15264 14096 15477
524.08 0.0047495 0.9121 14155 15222 14185 15493
523.8 0.0038333 0.92011 14232 15374 14260 15596
523.51 0.0038594 0.92335 14259 15422 14293 15652
523.22 0.0036936 0.92969 14323 15510 14370 15745
522.94 0.0047731 0.9353 14389 15583 14413 15849
522.65 0.0044671 0.9371 14423 15615 14435 15853
522.36 0.0042806 0.94563 14541 15697 14573 15947
522.08 0.0046934 0.94967 14565 15774 14589 16036
521.79 0.0034594 0.95052 14584 15784 14632 16008
521.5 0.0042068 0.95861 14658 15918 14684 16158
521.21 0.0046791 0.96381 14752 15937 14785 16208
520.93 0.0037689 0.96273 14704 15945 14773 16206
520.64 0.0043249 0.96901 14802 16025 14838 16282
520.35 0.0040326 0.97216 14823 16088 14863 16332
520.07 0.0046368 0.97691 14896 16130 14926 16396
519.78 0.0045276 0.97807 14884 16158 14931 16435
519.49 0.0050658 0.98226 14948 16219 14963 16490
519.2 0.0051244 0.98015 14919 16224 14902 16467
518.92 0.0046968 0.98772 15003 16285 15044 16565
518.63 0.0051805 0.98543 15002 16252 15007 16520
518.34 0.0051485 0.98634 14995 16282 15000 16550
518.05 0.0049251 0.99646 15080 16421 15125 16716
517.77 0.0041285 0.99306 15064 16388 15091 16626
517.48 0.0044902 0.99524 15105 16408 15118 16648
517.19 0.0048139 0.99489 15073 16410 15098 16680
516.9 0.0041625 0.99499 15067 16415 15112 16672
516.62 0.0055392 0.99979 15150 16475 15139 16746
516.33 0.0053616 0.99507 15115 16380 15120 16657
516.04 0.0051333 0.99745 15077 16467 15098 16749
515.75 0.0050609 0.99494 15076 16390 15113 16684
515.47 0.0052725 0.99886 15117 16474 15123 16748
515.18 0.0050801 0.99622 15079 16428 15107 16715
514.89 0.0049079 1 15135 16468 15168 16751
514.6 0.0056459 1 15142 16483 15134 16762
514.31 0.0048666 0.99821 15096 16454 15137 16742
514.03 0.005086 0.99998 15098 16504 15127 16792
513.74 0.0053542 0.99635 15081 16445 15086 16723
513.45 0.0048951 0.99843 15101 16463 15133 16745
513.16 0.0059293 0.99314 15019 16398 15038 16718
512.87 0.0043716 0.9901 14940 16420 14978 16681
512.59 0.004809 0.98555 14916 16330 14942 16599
512.3 0.0055874 0.98245 14904 16259 14914 16553
512.01 0.0053463 0.97758 14828 16211 14844 16499
511.72 0.0050762 0.97352 14776 16157 14802 16441
511.43 0.0051175 0.97039 14729 16139 14740 16409
511.15 0.0039952 0.9647 14641 16080 14683 16324
510.86 0.0050098 0.96097 14605 16018 14624 16291
510.57 0.0046895 0.95593 14555 15948 14574 16205
510.28 0.0045094 0.95036 14487 15872 14513 16128
509.99 0.0055259 0.94717 14432 15848 14430 16127
509.71 0.0046634 0.94315 14388 15792 14406 16047
509.42 0.0043298 0.9386 14314 15740 14351 15997
509.13 0.0048764 0.93552 14297 15685 14313 15950
508.84 0.004319 0.93383 14256 15682 14288 15933
508.55 0.0045059 0.92767 14188 15576 14233 15850
508.26 0.005121 0.92709 14192 15574 14204 15846
507.97 0.0055328 0.92213 14139 15501 14141 15784
507.69 0.0051411 0.91911 14086 15472 14103 15750
507.4 0.0051185 0.91716 14068 15439 14087 15718
507.11 0.0054836 0.9141 14028 15420 14019 15690
506.82 0.0050201 0.91352 14038 15391 14045 15653
506.53 0.0049645 0.91167 13991 15384 14007 15651
506.24 0.0051623 0.90615 13953 15283 13963 15554
505.96 0.0056646 0.9063 13965 15286 13950 15559
505.67 0.0049296 0.90549 13915 15300 13935 15570
505.38 0.0056454 0.90233 13888 15238 13898 15535
505.09 0.0053005 0.90155 13872 15264 13861 15522
504.8 0.0043475 0.90002 13837 15243 13868 15494
504.51 0.0058944 0.90015 13880 15203 13871 15494
504.22 0.0059707 0.89939 13842 15224 13829 15514
503.93 0.0058536 0.90055 13886 15212 13873 15497
503.65 0.0055279 0.89855 13850 15220 13823 15473
503.36 0.0054083 0.90002 13864 15230 13853 15493
503.07 0.0059746 0.8979 13829 15200 13815 15489
502.78 0.0060996 0.9009 13895 15218 13869 15503
502.49 0.0057808 0.90015 13835 15260 13817 15536
502.2 0.0061557 0.90044 13879 15223 13852 15508
501.91 0.0056454 0.90122 13875 15252 13855 15519
501.62 0.0057035 0.90332 13884 15291 13869 15566
501.33 0.0056386 0.90246 13873 15288 13851 15553
501.05 0.0063481 0.90542 13922 15301 13895 15597
500.76 0.0062467 0.90381 13890 15302 13857 15585
500.47 0.0055864 0.9065 13927 15315 13928 15601
500.18 0.0061394 0.90574 13930 15297 13913 15592
499.89 0.0055775 0.90726 13915 15359 13904 15632
499.6 0.005275 0.90764 13911 15366 13914 15637
499.31 0.0058654 0.9086 13924 15372 13917 15664
499.02 0.0051756 0.90886 13942 15372 13942 15635
498.73 0.0055431 0.90713 13892 15364 13896 15650
498.44 0.006289 0.90597 13901 15324 13888 15631
498.15 0.0058979 0.90907 13930 15382 13919 15671
497.86 0.0047519 0.90504 13876 15341 13886 15593
497.57 0.005642 0.90405 13882 15319 13860 15584
497.29 0.0055854 0.90191 13846 15284 13843 15565
497 0.0056331 0.89856 13783 15252 13788 15543
496.71 0.0061335 0.8964 13795 15194 13779 15490
496.42 0.0060351 0.89191 13726 15141 13720 15442
496.13 0.0053798 0.88882 13701 15115 13685 15372
495.84 0.0051731 0.88117 13593 15029 13581 15280
495.55 0.0059825 0.87638 13540 14957 13511 15232
495.26 0.0056932 0.87075 13478 14875 13458 15143
494.97 0.006445 0.86361 13396 14772 13360 15063
494.68 0.0053655 0.85522 13290 14674 13272 14929
494.39 0.005336 0.8489 13217 14587 13199 14840
494.1 0.004903 0.83621 13046 14436 13039 14678
493.81 0.0043819 0.82862 12931 14362 12933 14587
493.52 0.0040351 0.81671 12814 14174 12827 14393
493.23 0.0046152 0.80568 12687 14028 12679 14254
492.94 0.0051023 0.79253 12517 13858 12502 14102
492.65 0.0047682 0.78001 12378 13693 12358 13915
492.36 0.0047554 0.76625 12206 13504 12197 13736
492.07 0.0040729 0.75198 12037 13324 12032 13526
491.78 0.0038658 0.73547 11830 13115 11827 13309
491.49 0.00447 0.71998 11648 12892 11641 13112
491.2 0.0039632 0.70357 11448 12688 11441 12883
490.91 0.0035327 0.68854 11270 12489 11269 12668
490.62 0.0031332 0.66928 11033 12239 11040 12405
490.33 0.0041812 0.65231 10852 11991 10831 12182
490.04 0.003548 0.63444 10631 11767 10616 11932
489.75 0.0033974 0.61565 10394 11528 10382 11689
489.46 0.0029118 0.59778 10186 11269 10199 11430
489.17 0.0033713 0.57871 9973.5 11003 9968.7 11170
488.88 0.0030687 0.56094 9758.1 10776 9752 10926
488.59 0.0024941 0.54022 9507.2 10502 9514.5 10636
488.3 0.0024153 0.52088 9260.2 10249 9278.4 10390
488.01 0.0029492 0.50319 9094.5 9984.2 9079.9 10119
487.72 0.002003 0.48538 8843.3 9774.6 8860.9 9893.9
487.43 0.0020601 0.46643 8641.7 9506.9 8645.9 9615.8
487.14 0.0024921 0.44733 8416.3 9245.1 8411.5 9366.9
486.85 0.0021742 0.43037 8226.2 9012.4 8221.3 9117.9
486.56 0.0015095 0.41109 7978.1 8767.9 7992.9 8859.4
486.27 0.0020266 0.39433 7800 8519.5 7802.5 8624.9
485.98 0.0018761 0.37622 7568.2 8290.5 7575.2 8392.7
485.69 0.0015966 0.36118 7402.6 8095 7395.6 8169.1
485.4 0.0013614 0.34464 7199 7871.1 7205.4 7946.7
485.11 0.0017162 0.32851 7025.8 7639 7018.7 7719.1
484.82 0.0011184 0.31354 6834.8 7448.7 6843.6 7514.4
484.53 0.0010913 0.29877 6672.2 7242.1 6675.8 7301.1
484.24 0.0011769 0.28399 6492.8 7050.9 6489.4 7107.3
483.95 0.0012468 0.27149 6344.9 6868.8 6352.2 6939.4
483.66 0.0014136 0.25812 6197.5 6689.4 6187.7 6751.4
483.37 0.00071245 0.24492 6035 6530.1 6029.4 6560.6
483.08 0.0008015 0.23317 5890.2 6359.3 5899.3 6409
482.79 0.00063618 0.22119 5764.7 6184.1 5774.3 6226
482.5 0.0007336 0.20972 5616.4 6038.2 5626.5 6085.6
482.21 0.00086399 0.19926 5498.9 5898.4 5497.1 5940.5
481.92 0.00078428 0.18891 5387.1 5751.5 5383.2 5787.4
481.63 0.00063914 0.17892 5261 5619.6 5264.9 5656.1
481.34 0.00060371 0.16979 5153.8 5497.9 5155.7 5530.4
481.05 0.0009191 0.16076 5054.1 5367.4 5048.7 5408.7
480.76 0.00048562 0.15269 4953.3 5270.7 4951.4 5293.5
480.46 0.00033211 0.14444 4856.5 5150.2 4866.2 5176.7
480.17 0.00033802 0.13679 4771.9 5043.1 4778.7 5067.1
479.88 0.00049153 0.12979 4691 4947.9 4692.1 4974
479.59 0.00023863 0.12287 4606.6 4858.6 4612.2 4876.3
479.3 0.00054172 0.11652 4535.4 4767 4534.6 4793.7
479.01 0.00043544 0.10953 4454.7 4668.3 4458.7 4694.3
478.72 0.00033507 0.1044 4394.7 4605.2 4393.7 4621.3
478.43 0.00035721 0.099054 4329.1 4523.1 4339.5 4551.7
478.14 0.00011562 0.094196 4275.6 4466.3 4279.1 4475.7
477.85 0.00017172 0.089703 4221.9 4405.8 4223.9 4416.6
477.56 0.00030407 0.085344 4175.5 4345 4170.7 4355.7
477.27 3.0505e-05 0.081453 4122.2 4296.8 4127 4303.1
476.98 0.00018598 0.077151 4073 4234.8 4075.7 4247
476.68 0.00023814 0.073301 4034.8 4179.1 4032.3 4188.7
476.39 0.00023371 0.069114 3981.4 4122.1 3983.1 4135.7
476.1 0.00017811 0.064992 3932.1 4068 3933.8 4078.7
475.81 0.00032719 0.061216 3887.3 4016.3 3885.8 4031.4
475.52 0.00024158 0.057169 3843.7 3960.7 3840.8 3970
475.23 4.5758e-05 0.053661 3800.9 3909.1 3808.2 3918.8
474.94 0.00012251 0.050532 3763.8 3871.1 3764.8 3878.3
474.65 0.00010874 0.047892 3730.8 3837.3 3731.9 3843.9
474.36 0.00016335 0.044957 3701.6 3790.7 3702.6 3799.9
474.07 -3.5426e-05 0.042617 3669.4 3757.5 3681.4 3767.6
473.78 0.00024404 0.040259 3646.1 3727.6 3644.2 3738.1
473.48 -4.379e-05 0.038173 3617.2 3704.4 3621.7 3706.7
473.19 0.00014957 0.036156 3597.9 3675.2 3594.8 3679.6
472.9 0.00015843 0.034292 3575.6 3647.3 3575.1 3654.9
472.61 0.0001417 0.032384 3553.6 3622.6 3551.8 3628
472.32 1.0332e-05 0.030385 3527.2 3596 3531 3600.3
472.03 0.00015991 0.028585 3511.3 3569.7 3507.7 3574.2
471.74 0.00011316 0.027073 3490.2 3549.9 3490.2 3555.8
471.45 0.00019582 0.025225 3470.9 3523.5 3467.7 3530.2
471.15 2.4601e-06 0.023888 3453.7 3506.3 3455.7 3508.5
470.86 3.9854e-05 0.02237 3438.8 3484.9 3437.6 3485.7
470.57 3.2965e-05 0.021399 3424.3 3472.6 3425.4 3475.4
470.28 6.8391e-05 0.020228 3413.6 3454.1 3413.3 3457.3
469.99 6.6423e-05 0.019331 3402.5 3442.7 3401.9 3445.5
469.7 6.1011e-05 0.018395 3390.4 3430.5 3390.5 3433.7
469.41 4.2806e-05 0.017494 3382.6 3415.9 3382.6 3418.2
469.12 6.3963e-05 0.016777 3373.8 3407.7 3372.1 3409.3
468.82 7.3803e-06 0.016272 3366.3 3399 3369.4 3402.6
468.53 2.9029e-05 0.015686 3360.2 3394.6 3358.4 3394.2
468.24 1.1316e-05 0.015046 3352 3383.1 3354.1 3385.8
467.95 -1.9681e-06 0.014144 3341.1 3372.2 3342.4 3373.4
467.66 -4.7726e-05 0.013312 3329.5 3361.2 3333.5 3362.7
467.37 9.496e-05 0.012495 3323 3348.5 3321.7 3352
467.08 -1.4269e-05 0.011516 3309.5 3334.6 3313.5 3338
466.78 9.8896e-05 0.010681 3301.5 3323.9 3300.1 3327.6
466.49 -2.9521e-06 0.0099747 3293.5 3314.4 3294.3 3315.1
466.2 -7.8723e-06 0.0092918 3284.7 3305.6 3285.9 3306.4
465.91 -2.1157e-05 0.0087038 3277.9 3296.9 3280 3297.9
465.62 -1.9681e-05 0.0083609 3274.7 3292.1 3276 3292.5
465.33 3.9854e-05 0.0080691 3273.8 3286.4 3272.8 3287.5
465.03 3.9362e-06 0.0079388 3270.7 3285.6 3271.2 3286.3
464.74 2.0173e-05 0.0077946 3268.5 3283.7 3269 3285.3
464.45 3.4441e-05 0.0075018 3265.2 3280 3264.9 3281.5
464.16 -0.00013334 0.0071294 3259.4 3277.6 3262.1 3273.5
463.87 0.00010923 0.0068839 3260.6 3270.1 3257.3 3272.3
463.58 -3.0013e-05 0.0063116 3250.6 3265.2 3251.1 3264.2
463.28 -1.1809e-05 0.0058546 3245.8 3256.5 3247.8 3257.9
462.99 8.6596e-05 0.0054432 3241.5 3250.1 3241.2 3254.2
462.7 -2.0173e-05 0.0050393 3237.2 3247.7 3236 3245.5
462.41 2.0173e-05 0.0047037 3234 3242.4 3231.8 3241.2
462.12 4.133e-05 0.0044621 3230.1 3238 3229.5 3239.5
461.83 -4.4282e-06 0.004252 3227.6 3234.9 3228.5 3235.6
461.53 -3.1489e-05 0.004099 3225.5 3234.7 3225.5 3233.1
461.24 -1.6729e-05 0.0038648 3222.5 3230.6 3223.2 3230.4
460.95 4.379e-05 0.0037246 3222.1 3228.4 3220.3 3228.8
460.66 -2.3125e-05 0.0035278 3217.7 3225.2 3220.2 3226.6
460.37 4.4282e-06 0.0033743 3217.8 3223 3217.9 3223.3
460.07 3.4441e-06 0.0033261 3217.9 3222.5 3217.1 3221.9
459.78 -8.3644e-06 0.0031804 3215.4 3220.1 3216.1 3220.4
459.49 -4.133e-05 0.0030707 3214.7 3219.2 3215 3217.5
459.2 -4.9202e-05 0.0030353 3212.6 3218.3 3215.3 3218.5
458.91 -2.6077e-05 0.0029334 3212 3217.6 3212.9 3217.1
458.62 1.5253e-05 0.0028891 3211.7 3216.1 3212.2 3217.3
458.32 -2.4601e-06 0.0027602 3210.3 3214.7 3210.6 3214.9
458.03 -4.7726e-05 0.0026825 3209.2 3213.8 3210.8 3213
457.74 -8.3644e-06 0.002589 3207.8 3213.5 3207.7 3212.9
457.45 -1.6729e-05 0.0025629 3207.3 3212.5 3208.3 3212.6
457.16 3.4933e-05 0.0025408 3208.2 3211.7 3207.2 3212.4
456.86 -3.0013e-05 0.002527 3207.1 3211.4 3208.8 3211.5
456.57 1.4269e-05 0.0024699 3207.6 3209.9 3207.7 3210.8
456.28 -6.8883e-06 0.0025285 3207.6 3211.1 3208.5 3211.6
455.99 -2.0665e-05 0.0025226 3208.3 3211.6 3208.2 3210.5
455.69 -3.5426e-05 0.0026426 3208.5 3213.5 3209.8 3212.9
455.4 -6.7407e-05 0.0026569 3209.3 3213.8 3210.7 3211.7
455.11 3.3949e-05 0.0026864 3209.6 3212.6 3210 3214.7
454.82 -5.5106e-05 0.0026948 3208.7 3215 3210 3213.6
454.53 -5.0678e-05 0.0026126 3208.1 3214.1 3208.8 3212.2
454.23 -8.3644e-06 0.0026166 3208.8 3213.2 3208.7 3212.7
453.94 1.8697e-05 0.0025049 3207.6 3210.2 3208.2 3211.7
453.65 1.0824e-05 0.0024084 3206 3210.7 3205.4 3210.7
453.36 1.79e-17 0.0023937 3206.4 3209.6 3206.4 3209.7
453.07 1.0332e-05 0.0024158 3206.2 3209.5 3206.8 3210.6
452.77 3.641e-05 0.0023858 3207 3209.3 3205.6 3209.8
452.48 -4.4774e-05 0.0023725 3205.2 3209.4 3207.2 3209.2
452.19 1.3285e-05 0.0024906 3208.2 3209.8 3208.3 3210.6
451.9 1.6237e-05 0.0025437 3208.4 3211.7 3207.7 3211.8
451.6 -1.7221e-05 0.0026176 3209.8 3212.8 3209.3 3211.4
451.31 -4.9202e-06 0.0027145 3210.3 3213.5 3210.8 3213.8
451.02 -3.4933e-05 0.0028035 3210.6 3214.8 3212.5 3215
450.73 -1.3777e-05 0.0029556 3213.5 3215.5 3215.1 3216.4
450.43 -6.4947e-05 0.0030727 3214.1 3219.1 3215.8 3217.5
450.14 -5.7566e-05 0.0033113 3217.5 3222.2 3218.6 3220.4
449.85 3.4441e-06 0.003513 3220.5 3222.9 3221.4 3224.1
449.56 -6.9867e-05 0.0038894 3225.2 3228.4 3227.4 3227.1
449.26 -3.3949e-05 0.0043721 3232.8 3234.4 3232.8 3232.6
448.97 -2.2141e-05 0.005115 3241.2 3242.1 3243.6 3243.4
448.68 -2.7061e-05 0.0061473 3254.7 3256.3 3255.7 3256
448.39 -1.9681e-05 0.0075737 3274.4 3273.9 3274.2 3272.7
448.09 1.9189e-05 0.009555 3302.5 3296 3301.5 3295.9
447.8 -0.00015154 0.013895 3366.2 3339.8 3372.3 3338.2
447.51 -0.00049251 0.029836 3617.9 3493.3 3632.5 3482.9
447.22 -0.001541 0.059558 4004.5 3860.3 4047.2 3824.7
446.92 -0.0027716 0.086143 4308.8 4232.8 4381.4 4164.6
446.63 -0.0035509 0.10535 4526.8 4516.1 4605.7 4414.5
446.34 -0.0039155 0.11952 4674.6 4724.9 4766.3 4617.6
446.05 -0.0039086 0.12393 4692 4827.1 4776 4712.5
445.75 -0.0033211 0.11209 4483.1 4734 4553.2 4635.3
445.46 -0.0022535 0.084816 4114.4 4405 4162.2 4338.3
445.17 -0.0014874 0.05843 3808.1 4034 3843.4 3993.8
444.88 -0.00077739 0.039688 3602.3 3761.9 3621.4 3741.4
444.58 -0.00044429 0.02647 3457.8 3571.2 3467.8 3558.6
444.29 -0.00023223 0.016399 3351.1 3421.7 3356.1 3414.9
444 -0.00010234 0.010396 3292.3 3326 3295.9 3324.4
443.71 -3.5426e-05 0.0075501 3263.3 3283.8 3264.2 3282.8
443.41 -6.5931e-05 0.0060445 3245.8 3262.7 3247.8 3261.3
443.12 -6.6423e-05 0.0049497 3235.5 3245.9 3236.8 3243.8
442.83 -6.9375e-05 0.0043298 3227.6 3237.4 3229.5 3235.9
442.54 1.0332e-05 0.0038693 3223.7 3230 3223.2 3230.1
442.24 2.4109e-05 0.0035298 3219.3 3226.2 3218.1 3226.2
441.95 -3.641e-05 0.003301 3216.4 3222.3 3217.7 3221.8
441.66 7.8723e-06 0.0031504 3216.2 3220.9 3214.2 3219.3
441.36 3.7394e-05 0.002993 3214.3 3216.8 3213.5 3217.9
441.07 -9.3484e-06 0.0029108 3212.8 3216.4 3213 3216.2
440.78 -1.4761e-06 0.0028134 3211.2 3215 3211.8 3215.4
440.49 1.2793e-05 0.0028454 3212.2 3214.5 3212.6 3215.7
440.19 3.5426e-05 0.0027076 3210.5 3212.7 3210.4 3214.4
439.9 4.9694e-05 0.0026697 3209.9 3212.3 3209.4 3214.4
439.61 -6.3963e-06 0.0026215 3208.3 3212.3 3209.6 3213.3
439.31 -8.8564e-06 0.0025738 3208.1 3211.6 3209.2 3212.3
439.02 3.0013e-05 0.0025595 3208.6 3212 3207.5 3212.4
438.73 3.9362e-05 0.0024881 3207.6 3210.2 3207.3 3211.9
438.44 4.4774e-05 0.0024768 3207.2 3210 3207 3212.1
438.14 -4.9202e-07 0.0024227 3206.9 3209.9 3206.9 3209.9
437.85 2.0173e-05 0.0023755 3205.8 3209.7 3205.3 3210.2
437.56 2.0665e-05 0.0023986 3207 3209.7 3205.9 3209.7
437.26 2.1649e-05 0.0023337 3205 3208.9 3205.1 3210.1
436.97 3.2965e-05 0.0023046 3205.8 3209.2 3203.7 3208.8
436.68 8.6596e-05 0.0022284 3205.6 3206.5 3203.1 3208.5
436.39 6.3963e-06 0.0021974 3204.4 3207 3203.9 3206.8
436.09 2.7553e-05 0.0021792 3204.1 3206.7 3203.2 3207.2
435.8 4.3298e-05 0.0021467 3203.4 3206 3202.7 3207.5
435.51 5.8058e-05 0.0020434 3202.6 3204.5 3201.1 3206
435.21 5.3138e-05 0.002068 3202 3204.6 3201.9 3207
434.92 1.9189e-05 0.0019868 3201.5 3204.3 3200.9 3204.7
434.63 3.0505e-05 0.0019676 3202.3 3203.5 3201 3203.7
434.33 4.625e-05 0.0018741 3201 3201.5 3200.1 3203
434.04 3.5918e-05 0.0018618 3199.5 3202.3 3199.3 3203.9
433.75 4.7726e-05 0.0018382 3199.8 3202.1 3198.6 3203.3
433.46 2.9521e-05 0.0017767 3199.8 3199.9 3199.8 3201.3
433.16 4.9202e-05 0.0017659 3199.4 3200.3 3198.5 3201.9
432.87 2.7061e-05 0.0016994 3197.5 3200.2 3197.5 3201.6
432.58 1.1809e-05 0.0016143 3197.4 3197.9 3198.1 3199.1
432.28 9.8404e-06 0.0015976 3196.1 3198.6 3196.9 3200
431.99 4.4774e-05 0.0015479 3197.1 3198 3195.4 3198.6
431.7 4.4282e-06 0.0014898 3195.4 3197.5 3195.5 3197.8
431.4 5.5598e-05 0.0014751 3195.9 3196.7 3194.6 3198.2
431.11 5.7566e-05 0.0013786 3194.5 3195.3 3193.4 3197.2
430.82 6.6423e-05 0.0013511 3195 3195.1 3192.8 3196.2
430.52 4.5758e-05 0.0013235 3194.5 3195.5 3192.2 3195.5
430.23 5.3138e-05 0.0013112 3194.2 3194.7 3192.5 3195.6
429.94 -2.9521e-06 0.0012256 3191.5 3194.2 3192.2 3194.8
429.65 7.8723e-06 0.0011745 3191.9 3193.5 3191.4 3193.4
429.35 2.9029e-05 0.0011248 3190.9 3191.9 3191.2 3193.6
429.06 -4.4282e-06 0.0011149 3189.9 3192.6 3191.1 3193.5
428.77 4.1822e-05 0.0010372 3190.4 3191.4 3189.1 3192.3
428.47 -2.4601e-05 0.0010318 3190.3 3191.9 3190.2 3190.5
428.18 2.6569e-05 0.00097076 3188.9 3190.3 3189 3191.6
427.89 5.6582e-05 0.00089449 3188.9 3189.1 3187.4 3190.4
427.59 -1.0332e-05 0.00092697 3189 3190.2 3188.8 3189.5
427.3 6.3963e-06 0.00081774 3187.5 3188.4 3187.4 3188.6
427.01 1.6729e-05 0.00079068 3187.2 3188.1 3186.8 3188.6
426.71 3.4441e-06 0.00080101 3187 3188.5 3187 3188.7
426.42 1.7713e-05 0.00075427 3186.2 3187.1 3186.8 3188.6
426.13 2.2141e-05 0.00071638 3186.2 3186.5 3186.3 3187.8
425.83 4.5758e-05 0.00068489 3186.3 3186.5 3185 3187.5
425.54 1.2301e-05 0.00068096 3185.6 3186.2 3186 3187.2
425.25 1.5745e-05 0.00060765 3185.1 3185.7 3184.6 3185.9
424.95 1.0824e-05 0.00060568 3184.2 3185.2 3185.2 3186.7
424.66 3.9854e-05 0.0005363 3184.1 3184.2 3183.7 3185.7
424.37 1.8697e-05 0.000524 3183.7 3185 3183 3185.3
424.07 3.4933e-05 0.00050088 3184.2 3184.1 3183 3184.7
423.78 2.6077e-05 0.00048513 3184.2 3183.6 3183.3 3184
423.49 -4.7234e-05 0.00043249 3182.3 3183.7 3183.7 3182.8
423.19 1.5253e-05 0.00041822 3182.7 3182.7 3182.7 3183.6
422.9 2.8045e-05 0.00038082 3182.5 3182 3182.1 3183.1
422.61 2.8537e-05 0.00035278 3181.8 3182.1 3181.4 3183.1
422.31 1.6237e-05 0.00033654 3181.6 3181.2 3182.2 3182.6
422.02 1.5253e-05 0.00034441 3181.4 3182.1 3181.4 3182.9
421.73 1.9681e-06 0.00032129 3181.4 3181.9 3181.5 3182
421.43 1.4761e-05 0.00028291 3181.5 3181.1 3181 3181.3
421.14 1.4269e-05 0.00028439 3181 3181.1 3181 3181.8
420.85 4.5266e-05 0.00023863 3181 3180.6 3179.5 3181.4
420.55 -2.3125e-05 0.00025191 3180 3181 3181.2 3181.1
420.26 1.4761e-06 0.00023027 3180.5 3181 3180 3180.6
419.97 3.3457e-05 0.00020419 3180.4 3179.6 3179.9 3180.8
419.67 2.4109e-05 0.00022731 3180.5 3180.2 3180.1 3181
419.38 -2.9521e-05 0.00019336 3179.1 3180.6 3180.3 3180.3
419.09 -2.9521e-06 0.00017467 3179.6 3179.9 3179.8 3180
418.79 1.3777e-05 0.00016876 3180.3 3179.3 3179.8 3179.6
418.5 -9.3484e-06 0.00014072 3178.7 3179.2 3179.8 3179.9
418.2 2.7061e-05 0.00013186 3179.3 3178.6 3179.3 3180
417.91 -1.5745e-05 0.00012743 3178.6 3179.6 3179.3 3179.5
417.62 8.8564e-06 0.00012547 3179 3178.8 3179.4 3179.7
417.32 2.2141e-05 0.00010431 3179.2 3178.5 3178.8 3179.3
417.03 4.9202e-06 9.7912e-05 3178.9 3178.8 3178.8 3178.9
416.74 2.4601e-06 0.00010037 3178.8 3178.4 3179.3 3179
416.44 -4.9202e-06 5.4614e-05 3177.8 3178.4 3178.3 3178.6
416.15 1.4761e-05 9.7912e-05 3178.8 3178.2 3179.1 3179.3
415.86 1.0332e-05 5.4122e-05 3178.5 3177.5 3178.9 3178.3
415.56 2.1157e-05 7.5771e-05 3179 3178.3 3178.3 3178.7
415.27 1.5253e-05 4.625e-05 3178.6 3177.8 3178.2 3178.2
414.98 -1.0332e-05 6.7899e-05 3178.3 3178.5 3178.7 3178.4
414.68 2.7553e-05 4.871e-05 3178.3 3177.8 3178 3178.9
414.39 1.4269e-05 6.0027e-05 3178.3 3178.3 3178.1 3178.8
414.1 1.2301e-05 3.2473e-05 3177.8 3177.5 3178.2 3178.6
413.8 -2.7553e-05 2.1157e-05 3177.2 3178 3178.5 3177.8
413.51 -2.9521e-06 3.887e-05 3177.8 3178.6 3177.7 3178.4
413.21 -1.2793e-05 8.3644e-06 3177.4 3178.5 3177.3 3177.7
412.92 -2.1157e-05 3.2473e-05 3177.7 3178.1 3178.5 3177.8
412.63 -2.4109e-05 1.8697e-05 3177.5 3178.5 3177.8 3177.6
412.33 3.4933e-05 0 3178.2 3177.2 3177.2 3177.9
412.04 3.7394e-05 2.4601e-06 3178.2 3176.9 3177.4 3178
