# Supplementary material for: Theoretical and experimental analysis of circularly polarized luminescence spectrophotometers for artifact-free measurements using a single CCD camera
Source: Nat Commun. 2023 Feb 24;14:1065. doi: 10.1038/s41467-023-36782-9 (PMC9958114; doi:10.1038/s41467-023-36782-9)
Supplement: Supplementary file 3 — Source Data [file 41467_2023_36782_MOESM3_ESM.zip › LesDataPubli/Europium/ArmsImbalance/DeltaT0p06.dat]

# Measurement on the cam
# lambda CPL(4measurement) QWP45 QWP-45 Arm1 Arm2
7.085339999999999918e+02 7.524800000000000359e-06 -2.071305440253747476e-04 2.233943886801260578e-04 -3.946351326886895361e-05 6.112904050893114706e-05
7.084107556354661028e+02 1.805999999999999988e-05 -2.221400037373582258e-04 2.596205057633906520e-04 -4.791998039791047170e-05 9.330221972415652157e-05
7.082874546125279949e+02 5.116899999999999747e-05 -1.621021648894174826e-04 2.656581919439290635e-04 1.381222964410349307e-04 -4.825976882283806855e-05
7.081640970371820458e+02 1.399600000000000084e-04 -1.410889212926460558e-04 4.226380326380711479e-04 1.691293425808559762e-04 1.061714914102422749e-04
7.080406830154239515e+02 8.126799999999999508e-05 -1.801135165438017384e-04 3.441481122909966633e-04 6.765173703233854155e-05 9.651953764567613710e-05
7.079172126532499760e+02 1.324399999999999991e-04 -1.801135165438017384e-04 4.467887773602452852e-04 1.493975859464214892e-04 1.126061272532888244e-04
7.077936860566560426e+02 1.896300000000000123e-04 -1.981248681981791909e-04 5.796178733322132322e-04 2.367810796132009145e-04 1.351273527039480475e-04
7.076701033316379608e+02 1.188899999999999950e-04 -1.891191923709904647e-04 4.286757188186095051e-04 1.381222964410285339e-04 9.651953764567613710e-05
7.075464645841919946e+02 2.136999999999999902e-04 -9.005675827195548251e-06 4.377322480894308104e-04 2.565128362476290047e-04 1.640832139976464881e-04
7.074227699203140673e+02 2.091899999999999944e-04 -1.050662179838843474e-04 5.252786977073197697e-04 2.142305006024150039e-04 2.026910290559257304e-04
7.072990194459999884e+02 2.769100000000000034e-04 -1.170737857534738649e-04 6.732020091306404946e-04 4.256421788284849538e-04 1.061714914102422749e-04
7.071752132672460220e+02 2.016700000000000122e-04 -1.470927051774408348e-04 5.524482855197630857e-04 3.044328166455394832e-04 8.365026595958305181e-05
7.070513514900479777e+02 2.543399999999999806e-04 -1.921210843133912694e-04 7.033904400333599281e-04 3.016139942691880324e-04 1.994737111343987965e-04
7.069274342204020058e+02 3.521600000000000164e-04 -4.202648719354964339e-05 7.486730863874389158e-04 4.228233564521398998e-04 2.702547054078960950e-04
7.068034615643040297e+02 3.672099999999999757e-04 -1.170737857534738649e-04 8.543325945469636010e-04 3.861786655596224308e-04 3.442530176029129818e-04
7.066794336277499724e+02 3.506599999999999800e-04 -1.981248681981791909e-04 9.026340839913118757e-04 4.002727774413603859e-04 2.927759308585553316e-04
7.065553505167359845e+02 3.506599999999999800e-04 -1.591002729470235083e-04 8.633891238177711369e-04 4.284610012048364045e-04 2.606027516433226388e-04
7.064312123372581027e+02 5.944599999999999971e-04 1.801135165438426942e-05 1.174329962115779188e-03 6.680609031943824001e-04 5.083362316005594428e-04
7.063070191953120229e+02 5.553300000000000380e-04 -9.005675827188722860e-06 1.123009629581161843e-03 5.722209423985614432e-04 5.340747749727456405e-04
7.061827711968940093e+02 6.772300000000000195e-04 -2.701702748157299228e-05 1.385648978434821620e-03 8.090020220117623848e-04 5.244228212081721843e-04
7.060584684479999851e+02 8.352499999999999465e-04 6.604162273272184784e-05 1.609043367114940982e-03 8.794725814204459261e-04 7.818082549299751804e-04
7.059341110546259870e+02 9.360899999999999907e-04 8.105108244470532605e-05 1.796211638711802446e-03 1.071152503012087840e-03 7.785909370084482736e-04
7.058096991227680519e+02 1.262700000000000064e-03 3.061929781244643431e-04 2.224887357530418944e-03 1.276926536485461366e-03 1.241884717707703988e-03
7.056852327584219893e+02 1.358999999999999965e-03 3.692327089147922031e-04 2.354697610412110828e-03 1.482700569958834676e-03 1.212928856413998148e-03
7.055607120675839496e+02 1.616299999999999985e-03 3.482194653180208034e-04 2.892051680480520973e-03 1.742032228582821637e-03 1.467096972214281501e-03
7.054361371562499698e+02 1.881199999999999973e-03 5.433424415737991625e-04 3.227143263500703053e-03 1.959081551561581667e-03 1.785611446445008448e-03
7.053115081304160867e+02 2.266499999999999852e-03 6.273954159609053611e-04 3.915439488082703319e-03 2.410093131777197532e-03 2.094473966911169095e-03
7.051868250960781097e+02 2.666799999999999986e-03 8.315240680438861073e-04 4.513170419956545609e-03 2.863923534369158721e-03 2.432292348671042954e-03
7.050620881592319620e+02 2.897100000000000109e-03 8.705486632950417900e-04 4.935808452594616161e-03 2.996408186057496984e-03 2.773328048352429083e-03
7.049372974258740214e+02 3.309400000000000102e-03 1.152726505880333902e-03 5.479200208843564880e-03 3.357217450229994793e-03 3.243056464894716710e-03
7.048124530020000975e+02 3.661600000000000098e-03 1.338843806308923643e-03 5.998441220370339354e-03 3.873061945101604307e-03 3.407139678892362900e-03
7.046875549936059997e+02 3.759399999999999981e-03 1.521959214795126159e-03 6.010516592731423441e-03 3.870243122725252911e-03 3.619482661712854904e-03
7.045626035066879922e+02 4.150700000000000223e-03 1.687063271626944392e-03 6.629379426237176978e-03 4.408638196607648010e-03 3.841477598297912775e-03
7.044375986472419982e+02 4.269600000000000131e-03 2.080311116080908827e-03 6.472399585543028334e-03 4.329711170069910388e-03 4.185730615900818546e-03
7.043125405212640544e+02 4.283099999999999755e-03 1.981248681981819231e-03 6.599190995334450714e-03 4.459376999381903760e-03 4.066689852804483349e-03
7.041874292347500841e+02 4.332800000000000366e-03 2.128341387159260120e-03 6.550889505890103090e-03 4.222595919768703035e-03 4.443116049622629349e-03
7.040622648936958967e+02 4.094999999999999682e-03 2.161362198525620861e-03 6.040705023634149705e-03 4.121118314220191536e-03 4.050603263196878197e-03
7.039370476040979838e+02 4.080000000000000293e-03 2.158360306583226914e-03 6.013535435821699450e-03 4.185951228876185620e-03 3.944431771786635448e-03
7.038117774719520412e+02 3.715800000000000006e-03 2.209392469603965216e-03 5.231655075441265200e-03 3.701113780144396799e-03 3.719219517280050562e-03
7.036864546032539920e+02 3.365100000000000209e-03 1.990254357809008012e-03 4.748640180997755131e-03 3.433325654391374947e-03 3.275229644109941760e-03
7.035610791039999867e+02 3.092699999999999876e-03 1.690065163569338339e-03 4.504113890685723653e-03 2.934394093777848659e-03 3.262360372423848878e-03
7.034356510801859486e+02 2.811300000000000084e-03 1.819146517092401667e-03 3.809779979923185681e-03 2.776540040702385557e-03 2.840891724704406630e-03
7.033101706378080280e+02 2.614099999999999844e-03 1.572991377815871400e-03 3.661856668499857692e-03 2.477744868809542578e-03 2.760458776666335767e-03
7.031846378828620345e+02 2.201799999999999851e-03 1.266798399691406894e-03 3.142615656973083219e-03 2.066196801862789020e-03 2.348642082711452448e-03
7.030590529213438913e+02 2.042200000000000092e-03 1.134715154225949619e-03 2.955447385376228694e-03 2.040827400475664615e-03 2.036562244323764787e-03
7.029334158592499762e+02 1.809000000000000061e-03 1.062669747608433087e-03 2.559978940550607963e-03 1.798408676109773674e-03 1.814567307738714289e-03
7.028077268025759849e+02 1.452299999999999902e-03 8.135127163895086548e-04 2.095077104648720122e-03 1.183905398065991698e-03 1.753438267229782965e-03
7.026819858573179545e+02 1.372500000000000022e-03 4.292705477627261159e-04 2.321490336419121999e-03 1.231825378463902339e-03 1.528226012723205452e-03
7.025561931294720353e+02 1.027899999999999994e-03 1.771116246014077912e-04 1.883758088329691351e-03 1.062696035883046227e-03 9.844992839859009921e-04
7.024303487250339231e+02 9.616699999999999728e-04 -3.001891942396695641e-05 1.959229165586489664e-03 1.042964279248611821e-03 8.654585208895655777e-04
7.023044527499999958e+02 9.872600000000000039e-04 1.621021648894174826e-04 1.817343540343707188e-03 9.273925618183563504e-04 1.052062960337871384e-03
7.021785053103660630e+02 6.501400000000000061e-04 -2.851797345276861130e-04 1.590930308573312033e-03 5.806774095276029477e-04 7.271138502640978876e-04
7.020525065121279340e+02 6.892699999999999652e-04 -2.041286520829739429e-04 1.587911465483036024e-03 7.751761534955898614e-04 5.887691796386229333e-04
7.019264564612819868e+02 5.944599999999999971e-04 -4.022535202811599914e-04 1.596967994753857329e-03 7.187997059686378242e-04 4.504245090131552974e-04
7.018003552638239171e+02 4.695500000000000021e-04 -6.364010917881008636e-04 1.581873779302497666e-03 5.609456528931748304e-04 3.635569251320453117e-04
7.016742030257499891e+02 3.326000000000000072e-04 -8.645448794102538956e-04 1.536591132948418462e-03 2.762445928820634646e-04 3.957301043472706862e-04
7.015479998530560124e+02 3.942999999999999890e-04 -9.726129893365253326e-04 1.769042050899352191e-03 3.382586851617119523e-04 4.568591448562017926e-04
7.014217458517380237e+02 3.822599999999999891e-04 -1.035652720126860023e-03 1.808287011072885883e-03 3.467151522907534569e-04 4.214686477194495113e-04
7.012954411277920599e+02 3.190499999999999760e-04 -9.696110973941313854e-04 1.615081053295486062e-03 2.170493229787664546e-04 4.343379194055426102e-04
7.011690857872140441e+02 2.528300000000000035e-04 -1.335841914366529696e-03 1.850550814336695800e-03 1.042964279248624615e-04 4.214686477194495113e-04
7.010426799359998995e+02 5.267399999999999746e-05 -1.521959214795126159e-03 1.636212954927391021e-03 1.099340726775589392e-04 -1.286927168609307681e-05
7.009162236801460040e+02 1.896300000000000123e-04 -1.365860833790496489e-03 1.753947835447992529e-03 2.536940138712455090e-05 3.764261968181383563e-04
7.007897171256479396e+02 -1.053499999999999993e-05 -1.735093542705295686e-03 1.723759404545279926e-03 5.637644752695198980e-05 -8.686758388110998571e-05
7.006631603785019706e+02 -3.009900000000000185e-06 -1.813142733207600112e-03 1.817343540343707188e-03 -3.664469089251750961e-05 3.539049713675230163e-05
7.005365535447040202e+02 -5.568399999999999744e-05 -2.002261925578590739e-03 1.901871146871320084e-03 -6.483291465599350112e-05 -4.504245090131114143e-05
7.004098967302500114e+02 1.504999999999999990e-06 -1.852167328458762625e-03 1.865645029788055463e-03 1.522164083227665161e-04 -1.705178498406930375e-04
7.002831900411359811e+02 -2.001600000000000081e-04 -2.389505986147767280e-03 2.001492968850292643e-03 -1.663105202045045254e-04 -2.380815261926707204e-04
7.001564335833579662e+02 -1.399600000000000084e-04 -2.476560852477274147e-03 2.209793142079058848e-03 -3.918163103123188814e-04 1.479966243900411192e-04
7.000296274629118898e+02 -4.364399999999999752e-05 -2.626655449597108984e-03 2.553941254370062450e-03 -1.719481649572010031e-04 1.029541734887226730e-04
6.999027717857940161e+02 -3.130300000000000031e-04 -2.818776533910493341e-03 2.206774298988789778e-03 -2.029552110970220485e-04 -4.375552373270621986e-04
6.997758666579999272e+02 -1.565199999999999990e-04 -2.833785993622483460e-03 2.535828195828426779e-03 -1.268470069356419754e-04 -1.898217573698326587e-04
6.996489121855260009e+02 -3.657099999999999934e-04 -3.608274114760829602e-03 2.895070523570790044e-03 -4.594680473446574229e-04 -2.573854337218029961e-04
6.995219084743679332e+02 -3.009900000000000032e-04 -3.284069784981987969e-03 2.698845722703107491e-03 -2.621504810003319062e-04 -3.442530176029129818e-04
6.993948556305219881e+02 -2.874500000000000210e-04 -3.629287358357601110e-03 3.073182265896829985e-03 -2.677881257530219600e-04 -3.088625204661607005e-04
6.992677537599839752e+02 -4.454700000000000023e-04 -4.139608988565046145e-03 3.269407066764499093e-03 -3.326210404090218444e-04 -5.726825900310175644e-04
6.991406029687499313e+02 -6.019899999999999470e-04 -4.520849265249420913e-03 3.338840457840759265e-03 -6.257785675491619754e-04 -5.726825900310175644e-04
6.990134033628160068e+02 -4.876099999999999749e-04 -4.818036567546689700e-03 3.867137998638348322e-03 -4.932939158608298921e-04 -4.793803703068537109e-04
6.988861550481780114e+02 -4.424599999999999887e-04 -5.283329818618184327e-03 4.425623970338656704e-03 -4.848374487317819908e-04 -3.925127864257583620e-04
6.987588581308319817e+02 -2.513300000000000213e-04 -5.616539824224215174e-03 5.144108625823383234e-03 -1.465787635700700384e-04 -3.699915609750918611e-04
6.986315127167739547e+02 -3.988199999999999796e-04 -5.997780100908603820e-03 5.231655075441258261e-03 -5.045692053662229016e-04 -2.766893412509499627e-04
6.985041189120000809e+02 -5.417900000000000016e-04 -6.553130110251978446e-03 5.503350953565732187e-03 -4.622868697210088737e-04 -6.305943126184144999e-04
6.983766768225059423e+02 -6.666999999999999966e-04 -6.919360927224383478e-03 5.621085834086354295e-03 -6.990679493341970217e-04 -6.273769946968948573e-04
6.982491865542880305e+02 -6.456300000000000103e-04 -7.381652286353477220e-03 6.128251473252031671e-03 -2.255057901078079592e-04 -1.122843954611368574e-03
6.981216482133419277e+02 -7.991400000000000500e-04 -8.276216085187684465e-03 6.719944718945328015e-03 -6.821550150761139042e-04 -9.298048793200163267e-04
6.979940619056640116e+02 -1.008299999999999952e-03 -8.690477173238434286e-03 6.716925875855058944e-03 -1.099340726775563859e-03 -9.008490180263105948e-04
6.978664277372499782e+02 -7.118499999999999828e-04 -9.086726909634792668e-03 7.710125252554529338e-03 -5.637644752695199386e-04 -8.783277925756440398e-04
6.977387458140959779e+02 -9.044800000000000409e-04 -9.687105298114145890e-03 7.927481955054103621e-03 -7.582632192375068523e-04 -1.068149549945491281e-03
6.976110162421979339e+02 -1.118199999999999967e-03 -1.016440611695520850e-02 7.978802287588734193e-03 -1.138804240044419876e-03 -1.090670775396143308e-03
6.974832391275519967e+02 -1.023400000000000047e-03 -1.087585450730322104e-02 8.884455214670301804e-03 -9.724937198399217749e-04 -1.077801503710050209e-03
6.973554145761539758e+02 -1.399599999999999976e-03 -1.200156398570199553e-02 9.261810600954293801e-03 -1.570084063625620634e-03 -1.200059584727912422e-03
6.972275426940000216e+02 -1.944399999999999991e-03 -1.334941346783811468e-02 9.524449949807960517e-03 -1.778676919475332763e-03 -2.126647146126409323e-03
6.970996235870859437e+02 -2.517800000000000159e-03 -1.428300186192348400e-02 9.313130933488924373e-03 -2.590497763863446653e-03 -2.425857712827996296e-03
6.969716573614080062e+02 -2.516299999999999960e-03 -1.504248052334983959e-02 1.007991707841800026e-02 -2.675062435153874492e-03 -2.326120857260785893e-03
6.968436441229620186e+02 -2.873000000000000120e-03 -1.568188350708034015e-02 1.000746484425146972e-02 -2.675062435153874492e-03 -3.088625204661636387e-03
6.967155839777439041e+02 -3.167899999999999969e-03 -1.577494215729463578e-02 9.509355734356600420e-03 -2.911843514767075217e-03 -3.448964811872154684e-03
6.965874770317499269e+02 -3.819599999999999818e-03 -1.561283999240521171e-02 8.039179149394158966e-03 -4.056285399564198320e-03 -3.535832395753271771e-03
6.964593233909760102e+02 -3.914400000000000171e-03 -1.590702540276009436e-02 8.144838657553690048e-03 -4.185951228876185620e-03 -3.590526800419149064e-03
6.963311231614179633e+02 -4.248499999999999673e-03 -1.591302918664488225e-02 7.480693177693864895e-03 -4.259240610661220450e-03 -4.221121113037563238e-03
6.962028764490719368e+02 -4.033300000000000080e-03 -1.394979185631744015e-02 5.938064358564907642e-03 -3.531984437563534616e-03 -4.591112674012655208e-03
6.960745833599338539e+02 -4.451700000000000275e-03 -1.394378807243265225e-02 5.092788293288765672e-03 -4.380449972844172209e-03 -4.517114361817631436e-03
6.959462439999999788e+02 -4.325299999999999805e-03 -1.336142103560769047e-02 4.760715553358838351e-03 -4.340986459575302964e-03 -4.291902107311068235e-03
6.958178584752661209e+02 -4.009200000000000090e-03 -1.197754885016281620e-02 4.002985937700599163e-03 -4.135212426101922932e-03 -3.851129552062471702e-03
6.956894268917279760e+02 -3.921899999999999865e-03 -1.100793775276869176e-02 3.202992518778522302e-03 -3.653193799746499385e-03 -4.214686477194524820e-03
6.955609493553820357e+02 -3.660099999999999899e-03 -1.019142314443678178e-02 2.907145895931866758e-03 -3.264196311810525341e-03 -4.098863032019716204e-03
6.954324259722239958e+02 -3.515599999999999802e-03 -9.017683394959662493e-03 2.016587184301645366e-03 -3.371311562111726622e-03 -3.667742430535692912e-03
6.953038568482500068e+02 -3.297399999999999810e-03 -8.006045810371982888e-03 1.436969310969439181e-03 -3.024596409820966714e-03 -3.596961436262203094e-03
6.951752420894559918e+02 -2.949699999999999978e-03 -6.730241734853400007e-03 8.513137514566806530e-04 -2.773721218326040665e-03 -3.140102291406008349e-03
6.950465818018379878e+02 -2.778200000000000201e-03 -5.748623069689672016e-03 2.083001732287663682e-04 -2.491838980691280479e-03 -3.095059840504675239e-03
6.949178760913920314e+02 -2.168699999999999968e-03 -5.112221977901564539e-03 7.909368896512556637e-04 -2.083109736120865741e-03 -2.258557180908815718e-03
6.947891250641139322e+02 -2.067799999999999847e-03 -4.661938186542074342e-03 5.403729131586794323e-04 -1.916799215916367748e-03 -2.232818637536644266e-03
6.946603288260000681e+02 -1.947399999999999956e-03 -3.962497363963638462e-03 7.848992034706761339e-05 -2.305796703852341575e-03 -1.531443330644725095e-03
6.945314874830460212e+02 -1.748800000000000007e-03 -3.743359252168674319e-03 2.566016626731146429e-04 -1.550352306991179723e-03 -1.968998567971787239e-03
6.944026011412479420e+02 -1.417700000000000037e-03 -3.227033838076447895e-03 4.015061310061730738e-04 -1.426324122431882856e-03 -1.402750613783823597e-03
6.942736699066019810e+02 -1.420700000000000001e-03 -3.239041405846037561e-03 4.075438171867114311e-04 -1.423505300055537747e-03 -1.412402567548397053e-03
6.941446938851040613e+02 -1.062500000000000076e-03 -2.803767074198516666e-03 6.882962245820070961e-04 -9.245737394420177474e-04 -1.216146174335510418e-03
6.940156731827499925e+02 -1.250599999999999932e-03 -2.806768966140910614e-03 3.139596813882704535e-04 -1.138804240044432670e-03 -1.373794752490132285e-03
6.938866079055360387e+02 -9.330799999999999771e-04 -2.434534365283717687e-03 5.765990302419371147e-04 -5.637644752695199386e-04 -1.351273527039465730e-03
6.937574981594580095e+02 -1.039900000000000069e-03 -2.638663017366691711e-03 5.675425009711227483e-04 -1.023232522614177416e-03 -1.055280278259390810e-03
6.936283440505120552e+02 -8.021499999999999551e-04 -2.548606259094797401e-03 9.539544165259292207e-04 -4.904750934844848923e-04 -1.155017133826594057e-03
6.934991456846940991e+02 -7.314100000000000462e-04 -2.185377334064800194e-03 7.305600278458100746e-04 -7.441691073557688430e-04 -7.142445785780047888e-04
6.933699031679999507e+02 -6.230499999999999927e-04 -2.254420848739922562e-03 1.017350121421643988e-03 -4.425551130865744138e-04 -8.268507058312936538e-04
6.932406166064259878e+02 -6.546600000000000509e-04 -2.485566528304462928e-03 1.186405334476869780e-03 -7.469879297321138428e-04 -5.469440466588313668e-04
6.931112861059680199e+02 -5.523200000000000245e-04 -2.254420848739922562e-03 1.159235746664426464e-03 -6.314162123018648770e-04 -4.600764627777214353e-04
6.929819117726219702e+02 -3.070099999999999761e-04 -2.182375442122399308e-03 1.578854936212221441e-03 -7.892702653773151042e-05 -5.662479541879710150e-04
6.928524937123839891e+02 -4.213900000000000024e-04 -2.287441660106283737e-03 1.455082369511074853e-03 -4.820186263554433336e-04 -3.506876534459522129e-04
6.927230320312499998e+02 -4.198800000000000253e-04 -2.254420848739915623e-03 1.424893938608355528e-03 -2.818822376347599693e-04 -5.758999079525298345e-04
6.925935268352160392e+02 -3.867799999999999797e-04 -1.921210843133885210e-03 1.156216903574150455e-03 -5.722209423985614432e-04 -1.737351677622199714e-04
6.924639782302780304e+02 -3.280800000000000166e-04 -2.056295980541736432e-03 1.409799723156995865e-03 -2.706069481293670140e-04 -3.925127864257510436e-04
6.923343863224318966e+02 -2.106900000000000038e-04 -1.948227870615451551e-03 1.536591132948418462e-03 -1.212093621829454977e-04 -3.120798383876802889e-04
6.922047512176740156e+02 -4.078500000000000202e-04 -2.134345171044054953e-03 1.328290959719652256e-03 -3.128892837745873845e-04 -5.147708674436059922e-04
6.920750730219999696e+02 -1.053499999999999993e-04 -1.867176788170746239e-03 1.666401385830103624e-03 -5.355762515060695614e-05 -1.640832139976538065e-04
6.919453518414059090e+02 -2.212299999999999944e-04 -2.152356522698432081e-03 1.720740561455003917e-03 -2.114116782260699499e-04 -2.316468903496241710e-04
6.918155877818880981e+02 -1.610299999999999948e-04 -2.095320575792892440e-03 1.784136266350718793e-03 -1.324846516883320562e-04 -1.930390752913522742e-04
6.916857809494418916e+02 3.009900000000000185e-06 -1.639033000548593098e-03 1.654326013469026909e-03 -6.765173703233854155e-05 8.365026595959037018e-05
6.915559314500640085e+02 -3.040000000000000167e-04 -2.359487066723800052e-03 1.763004364718813834e-03 -1.240281845592905246e-04 -5.083362316005594428e-04
6.914260393897500308e+02 -1.866199999999999988e-04 -2.203388685719170816e-03 1.841494285065881434e-03 -1.804046320862425347e-04 -1.930390752913522742e-04
6.912961048744959953e+02 -2.799200000000000169e-04 -2.293445443991071631e-03 1.744891306177177945e-03 -2.734257705057184106e-04 -2.863412950155014638e-04
6.911661280102979390e+02 -4.966399999999999748e-05 -2.056295980541736432e-03 1.968285694857304247e-03 -7.328938178503501921e-05 -2.252122545065922651e-05
6.910361089031518986e+02 1.203999999999999992e-05 -2.134345171044054953e-03 2.170548181905525374e-03 1.775858097098974807e-04 -1.769524856837395869e-04
6.909060476590539110e+02 1.188899999999999950e-04 -1.903199491479507866e-03 2.152435123363896207e-03 9.020231604312446575e-05 1.512139423115607347e-04
6.907759443840000131e+02 7.374300000000000191e-05 -2.317460579530250531e-03 2.478470177113257199e-03 1.437599411937250115e-04 -6.434635843046538407e-06
6.906457991839859005e+02 -1.203999999999999992e-04 -2.815774641968105899e-03 2.590167371453320350e-03 1.973175663442806985e-05 -2.799066591724622328e-04
6.905156121650079513e+02 -9.481300000000000177e-05 -2.947857887433556669e-03 2.774316799959912743e-03 7.892702653773151042e-05 -2.927759308585480133e-04
6.903853834330619748e+02 -4.665399999999999750e-05 -3.212024378364464281e-03 3.136577970792538139e-03 1.719481649572010031e-04 -2.959932487800749201e-04
6.902551130941440078e+02 6.019899999999999741e-06 -3.353113299657103832e-03 3.384123104194845192e-03 3.100704613983384586e-05 -2.252122545065922651e-05
6.901248012542499737e+02 2.708900000000000102e-05 -3.629287358357608049e-03 3.704120471763660671e-03 -3.382586851617888629e-05 9.651953764567613710e-05
6.899944480193759091e+02 -1.580200000000000083e-04 -4.526853049134215747e-03 4.235436855651518798e-03 -1.522164083227729400e-04 -1.640832139976538065e-04
6.898640534955180783e+02 2.136999999999999902e-04 -4.304713045396851151e-03 4.757696710268569280e-03 2.818822376347599490e-05 4.246859656409837365e-04
6.897336177886720634e+02 2.302600000000000079e-04 -4.917099001645793173e-03 5.406747974677049949e-03 2.818822376347599693e-04 1.705178498407003559e-04
6.896031410048340149e+02 3.205600000000000073e-04 -5.277326034733396433e-03 5.950139730925984791e-03 5.073880277425679014e-04 1.061714914102349701e-04
6.894726232499999696e+02 3.009900000000000185e-06 -6.135867130258848556e-03 6.176552962696380163e-03 1.042964279248560512e-04 -1.126061272532888244e-04
6.893420646301659644e+02 6.922799999999999516e-05 -6.315980646802651054e-03 6.490512644084663572e-03 -6.201409227964206389e-05 2.187776186635237809e-04
6.892114652513279225e+02 2.874500000000000210e-04 -6.589152813560747446e-03 7.202959613388851962e-03 3.974539550650217829e-04 1.608658960761268726e-04
6.890808252194821080e+02 3.777499999999999933e-04 -6.769266330104549076e-03 7.565220784221470852e-03 3.636280865488429170e-04 3.925127864257437252e-04
6.889501446406239893e+02 5.312500000000000382e-04 -6.802287141470910251e-03 7.906350053422205384e-03 8.766537590441009263e-04 1.351273527039553658e-04
6.888194236207500580e+02 4.003200000000000161e-04 -6.805289033413317208e-03 7.646729547658807739e-03 2.170493229787600308e-04 6.080730871677479448e-04
6.886886622658560100e+02 3.611900000000000028e-04 -6.760260654277367234e-03 7.522956980957674379e-03 4.932939158608298921e-04 2.091256648989649615e-04
6.885578606819379957e+02 5.959700000000000284e-04 -6.760260654277367234e-03 7.993896503040080412e-03 7.272561730976729319e-04 4.439898731701014296e-04
6.884270189749920519e+02 8.743800000000000140e-04 -5.961757397599848698e-03 7.749370212728055873e-03 1.209274799453110031e-03 4.890323240714199030e-04
6.882961372510139881e+02 1.071499999999999970e-03 -5.607534148397019455e-03 7.788615172901596287e-03 1.369947674904943612e-03 7.271138502640906234e-04
6.881652156159999549e+02 8.337499999999999642e-04 -5.394399820486856650e-03 7.097300105229320880e-03 1.079608970141135741e-03 5.501613645803510094e-04
6.880342541759459891e+02 1.310799999999999986e-03 -4.181635475758603039e-03 6.834660756375667175e-03 1.434780589560930757e-03 1.164669087591152768e-03
6.879032530368480138e+02 1.115200000000000002e-03 -3.578255195336855869e-03 5.835423693495645631e-03 1.429142944808227747e-03 7.528523936362767127e-04
6.877722123047019522e+02 8.337499999999999642e-04 -3.386134111023478450e-03 5.077694077837391698e-03 9.612184303345288738e-04 6.852887172842917927e-04
6.876411320855039548e+02 9.375899999999999729e-04 -2.686693288445042571e-03 4.582603811032805348e-03 1.009138410732445803e-03 8.525892492034724789e-04
6.875100124852499448e+02 9.887599999999999861e-04 -2.191381117949588089e-03 4.187135366207170306e-03 1.183905398065991698e-03 7.625043474008355322e-04
6.873788536099360726e+02 7.479700000000000367e-04 -1.708076515223708961e-03 3.218086734229881965e-03 7.695385087428997534e-04 7.206792144210513382e-04
6.872476555655579205e+02 8.397699999999999913e-04 -1.347849482136119145e-03 3.039974991903834651e-03 7.582632192374940587e-04 9.298048793200163267e-04
6.871164184581119798e+02 6.080099999999999741e-04 -6.604162273272730409e-04 1.883758088329691351e-03 5.863150542802930557e-04 6.305943126184291366e-04
6.869851423935940602e+02 7.148599999999999963e-04 -5.523481174009947734e-04 1.989417596489208989e-03 8.681972919150658186e-04 5.372920928942579106e-04
6.868538274779999711e+02 6.501400000000000061e-04 -2.671683828733086605e-04 1.572817250031683083e-03 6.004091661620438586e-04 7.045926248134313325e-04
6.867224738173259766e+02 5.192099999999999840e-04 -1.651040568318182602e-04 1.207537236108774739e-03 6.173221004201204709e-04 4.053820581118441424e-04
6.865910815175680000e+02 7.584999999999999512e-04 2.821778425852921116e-04 1.237725667011494064e-03 7.469879297321138428e-04 7.689389832438894542e-04
6.864596506847219644e+02 4.575100000000000022e-04 2.101324359677823693e-05 8.965963978107665796e-04 4.763809816027468830e-04 4.343379194055426102e-04
6.863281814247840202e+02 3.250700000000000030e-04 9.005675827190086922e-05 5.615048147905843910e-04 4.143668893230983952e-04 2.219949365850580332e-04
6.861966738437498634e+02 4.499799999999999980e-04 3.182005458940470165e-04 5.826367164224892413e-04 4.369174683338779091e-04 4.632937806992483420e-04
6.860651280476159855e+02 2.738999999999999898e-04 -1.080681099262783217e-04 6.581077936792808320e-04 2.875198823874564199e-04 2.573854337218029961e-04
6.859335441423779685e+02 2.844400000000000075e-04 -8.105108244471215652e-05 6.520701074987424748e-04 4.059104221940568907e-04 1.447793064685141853e-04
6.858019222340319629e+02 2.588499999999999764e-04 -1.410889212926460558e-04 6.611266367695568412e-04 1.719481649572074269e-04 3.571222892889987623e-04
6.856702624285740058e+02 3.130300000000000031e-04 -7.504729855991739101e-05 7.033904400333599281e-04 2.170493229787664546e-04 4.214686477194495113e-04
6.855385648319999063e+02 1.384599999999999991e-04 -2.491570312189243775e-04 5.282975407975889484e-04 7.328938178503501921e-05 2.123429828204918682e-04
6.854068295503060426e+02 2.603600000000000077e-04 -1.591002729470235083e-04 6.822585384014617999e-04 2.875198823874564199e-04 2.284295724281045555e-04
6.852750566894879967e+02 1.504999999999999990e-04 -2.701702748157026076e-04 5.735801871516679360e-04 2.170493229787664546e-04 7.399831219501690042e-05
6.851432463555420327e+02 1.971499999999999945e-04 -1.681059487742122345e-04 5.645236578808535697e-04 2.001363887206834185e-04 1.930390752913522742e-04
6.850113986544639602e+02 2.693899999999999940e-04 -1.350851374078513038e-04 6.762208522209166121e-04 2.903387047638014739e-04 2.445161620357172699e-04
6.848795136922500433e+02 6.471300000000000197e-05 -3.932478444539712651e-04 5.252786977073128308e-04 1.606728754518080477e-04 -4.504245090131845302e-05
6.847475915748959778e+02 1.535100000000000125e-04 -4.562875752442991251e-04 7.667861449290746959e-04 1.409411188173799847e-04 1.673005319191734220e-04
6.846156324083980280e+02 1.655499999999999989e-05 -4.442800074747096212e-04 4.799960513532406737e-04 -2.818822376345035775e-06 3.860781505827191716e-05
6.844836362987518896e+02 1.805999999999999988e-05 -4.863064946682660815e-04 5.252786977073197697e-04 3.382586851617247595e-05 -0.000000000000000000e+00
6.843516033519540542e+02 -3.912899999999999755e-05 -4.412781155323156198e-04 3.652800139229016221e-04 -3.382586851617247595e-05 -4.504245090131845302e-05
6.842195336740001039e+02 1.595300000000000125e-04 -3.722346008571929808e-04 6.943339107625454533e-04 1.578540530754630208e-04 1.608658960761268726e-04
6.840874273708859619e+02 1.234100000000000127e-04 -3.031910861820703959e-04 5.524482855197630857e-04 1.719481649572010031e-04 6.756367635197036456e-05
6.839552845486080059e+02 1.188899999999999950e-04 -3.542232492028087520e-04 5.947120887835728948e-04 1.888610992152904360e-04 3.860781505827191716e-05
6.838231053131619319e+02 -3.310899999999999759e-05 -4.382762235899148422e-04 3.743365431937228731e-04 -5.637644752695198980e-05 -6.434635843039223430e-06
6.836908897705440040e+02 1.234100000000000127e-04 -3.302081136636365205e-04 5.796178733322132322e-04 1.465787635700764623e-04 9.651953764567613710e-05
6.835586380267500317e+02 1.294300000000000127e-04 -2.521589231613251551e-04 5.132033253462292858e-04 1.973175663443319677e-04 5.147708674435767730e-05
6.834263501877759381e+02 9.180300000000000179e-05 -3.212024378364477942e-04 5.071656391656839897e-04 1.353034740646835070e-04 4.182513297979152591e-05
6.832940263596179875e+02 1.203999999999999992e-04 -2.311456795645469521e-04 4.739583651726954317e-04 1.775858097098974807e-04 5.469440466588460441e-05
6.831616666482719893e+02 5.116899999999999747e-05 -3.061929781244643431e-04 4.105626602769806639e-04 3.664469089251750961e-05 6.756367635197036456e-05
6.830292711597339803e+02 2.708900000000000102e-05 -2.671683828733086605e-04 3.230162106590985893e-04 -5.637644752696481049e-06 6.434635843045074903e-05
6.828968400000001111e+02 -3.912899999999999755e-05 -3.542232492028087520e-04 2.777335643050126627e-04 3.664469089251750961e-05 -1.254753989393819096e-04
6.827643732750659638e+02 -1.655499999999999989e-05 -4.172629799931366120e-04 3.864119155548065266e-04 2.536940138713095785e-05 -6.434635843045074903e-05
6.826318710909280298e+02 4.966399999999999748e-05 -3.662308169723982559e-04 4.679206789921501897e-04 1.042964279248624615e-04 -1.286927168609307681e-05
6.824993335535820052e+02 -1.053499999999999993e-05 -3.812402766843817070e-04 3.622611708326323892e-04 -1.973175663443447680e-05 -0.000000000000000000e+00
6.823667607690240402e+02 7.825799999999999510e-05 -3.001891942396695641e-04 4.588641497213288845e-04 -3.946351326886895361e-05 2.123429828204845499e-04
6.822341528432499445e+02 7.223799999999999514e-05 -2.371494634493417041e-04 3.833930724645304633e-04 8.174584891407653731e-05 6.112904050892382869e-05
6.821015098822559821e+02 -1.655499999999999989e-05 -4.472818994171103989e-04 4.166003464575259059e-04 -3.664469089251750961e-05 6.434635843039223430e-06
6.819688319920379627e+02 9.029799999999999502e-05 -2.461551392765304303e-04 4.286757188186163898e-04 7.328938178503501921e-05 1.093888093317692088e-04
6.818361192785920366e+02 -2.106900000000000106e-05 -3.452175733756200258e-04 3.049031521174697481e-04 -5.355762515060054579e-05 1.608658960761268726e-05
6.817033718479138997e+02 -3.310899999999999759e-05 -3.542232492028155825e-04 2.898089366661100313e-04 -1.973175663443447680e-05 -4.825976882283806855e-05
6.815705898059999299e+02 -2.407900000000000104e-05 -3.692327089147922031e-04 3.230162106590985893e-04 -5.919526990329702346e-05 1.608658960761268726e-05
6.814377732588460503e+02 5.869399999999999742e-05 -2.521589231613251551e-04 3.713177001034468640e-04 -3.382586851617247595e-05 1.640832139976464881e-04
6.813049223124479568e+02 3.461399999999999758e-05 -2.311456795645469521e-04 3.018843090271936848e-04 8.456467129042798808e-05 -2.252122545065922651e-05
6.811720370728020271e+02 6.471300000000000197e-05 -2.371494634493417041e-04 3.682988570131708007e-04 1.691293425808303280e-05 1.190407630963280419e-04
6.810391176459039571e+02 -2.106900000000000106e-05 -3.151986539516530694e-04 2.747147212147434841e-04 -4.791998039791047170e-05 9.651953764566149698e-06
6.809061641377500109e+02 1.354499999999999991e-05 -2.551608151037191565e-04 2.837712504855647894e-04 9.865878317216598384e-05 -8.365026595958305181e-05
6.807731766543359981e+02 1.504999999999999990e-06 -2.701702748157026076e-04 2.747147212147434841e-04 6.201409227964847423e-05 -6.756367635197768292e-05
6.806401553016579555e+02 -9.782300000000000175e-05 -3.452175733756200258e-04 1.509421545135968424e-04 -1.353034740646835070e-04 -5.469440466588460441e-05
6.805071001857120336e+02 5.417899999999999745e-05 -1.801135165438017384e-04 2.898089366661032009e-04 2.818822376347599490e-05 8.365026595958305181e-05
6.803740114124940419e+02 -2.106900000000000106e-05 -1.981248681981791909e-04 1.569798406941352268e-04 -3.946351326886895361e-05 -0.000000000000000000e+00
6.802408890879999035e+02 -2.558400000000000103e-05 -1.801135165438017384e-04 1.298102528816919108e-04 2.818822376347599490e-05 -8.686758388110998571e-05
6.801077333182259963e+02 3.461399999999999758e-05 -1.921210843133912694e-04 2.626393488536598849e-04 5.355762515060695614e-05 1.286927168608576184e-05
6.799745442091680161e+02 6.772300000000000195e-05 -1.711078407166130122e-04 3.079219952077389267e-04 8.456467129042798808e-05 4.825976882283806855e-05
6.798413218668219997e+02 -1.203999999999999992e-05 -1.621021648894243130e-04 1.388667821525063314e-04 -2.536940138713095785e-05 3.217317921519611715e-06
6.797080663971839840e+02 -1.203999999999999992e-05 -1.921210843133844390e-04 1.690552130552257107e-04 -4.228233564521399404e-05 2.252122545065922651e-05
6.795747779062500058e+02 -1.504999999999999990e-06 -9.305865021429484351e-05 9.056529270815809730e-05 1.409411188173799745e-05 -1.930390752913229940e-05
6.794414565000159882e+02 -2.558400000000000103e-05 -1.861173004285964904e-04 1.358479390622371527e-04 -6.201409227964847423e-05 1.608658960761268726e-05
6.793081022844780819e+02 4.063399999999999754e-05 -1.350851374078513038e-04 2.173567024995739583e-04 -5.637644752696481049e-06 9.330221972414920321e-05
6.791747153656319824e+02 -7.524800000000000359e-06 -1.020643260414903867e-04 8.754644961788204754e-05 -3.382586851617247595e-05 2.252122545065191153e-05
6.790412958494739541e+02 1.354499999999999991e-05 -6.604162273272184784e-05 9.358413579842728949e-05 2.536940138713095785e-05 -0.000000000000000000e+00
6.789078438419999202e+02 3.009900000000000185e-06 -1.230775696382686304e-04 1.298102528816919108e-04 1.973175663442806985e-05 -1.608658960761268726e-05
6.787743594492059174e+02 9.481300000000000177e-05 -6.003783884794757037e-06 1.962248008676758843e-04 3.100704613982744229e-05 1.673005319191661036e-04
6.786408427770880962e+02 -2.558400000000000103e-05 -7.504729855991739101e-05 2.415074472217412042e-05 -8.456467129047925052e-06 -4.504245090131114143e-05
6.785072939316419252e+02 -0.000000000000000000e+00 -1.380870293502521086e-04 1.388667821525063314e-04 -1.127528950539296210e-05 1.286927168608576184e-05
6.783737130188640094e+02 2.859400000000000101e-05 -9.305865021429484351e-05 1.509421545135968424e-04 5.637644752695198980e-05 -3.217317921519611715e-06
6.782401001447499311e+02 5.417899999999999745e-05 -7.204540661752343027e-05 1.811305854163161946e-04 7.047055940868999233e-05 3.539049713674499004e-05
6.781064554152959545e+02 -3.310899999999999759e-05 -1.831154084861957127e-04 1.177348805206082709e-04 -3.664469089251750961e-05 -2.895586129369845079e-05
6.779727789364981163e+02 -6.019899999999999741e-06 -8.405297438710611726e-05 7.245223416652235788e-05 -1.127528950539296210e-05 -0.000000000000000000e+00
6.778390708143518850e+02 -1.504999999999999990e-05 -1.380870293502521086e-04 1.086783512497869792e-04 5.355762515060054579e-05 -9.330221972415652157e-05
6.777053311548539796e+02 4.213899999999999753e-05 -1.681059487742122345e-04 2.535828195828454101e-04 1.127528950539296210e-05 7.721563011654383431e-05
6.775715600639999820e+02 1.354499999999999991e-05 -1.711078407166130122e-04 1.992436439579519476e-04 5.355762515060695614e-05 -3.217317921522537452e-05
6.774377576477860430e+02 1.203999999999999992e-05 -1.110700018686722825e-04 1.358479390622371527e-04 -0.000000000000000000e+00 2.573854337218615363e-05
6.773039240122080855e+02 5.417899999999999745e-05 -7.504729855991739101e-05 1.841494285065922579e-04 1.127528950539296210e-05 1.029541734887226730e-04
6.771700592632619191e+02 8.427799999999999506e-05 -1.200756776958678256e-04 2.898089366661032009e-04 7.328938178503501921e-05 9.651953764567613710e-05
6.770361635069439217e+02 4.665399999999999750e-05 -9.005675827190086922e-05 1.841494285065854004e-04 5.637644752695198980e-05 3.539049713674499004e-05
6.769022368492500163e+02 -6.471300000000000197e-05 -2.611645989885070509e-04 1.328290959719610894e-04 -1.071152503012075019e-04 -1.608658960761268726e-05
6.767682793961760126e+02 1.956499999999999987e-05 -1.350851374078513038e-04 1.750928992357709527e-04 6.765173703234495190e-05 -3.539049713675230163e-05
6.766342912537179473e+02 8.126799999999999508e-05 -1.410889212926460558e-04 3.049031521174628634e-04 7.610820416138005964e-05 8.686758388110998571e-05
6.765002725278719709e+02 1.354499999999999991e-05 -1.681059487742190650e-04 1.962248008676758843e-04 -3.100704613982744229e-05 6.434635843045074903e-05
6.763662233246340065e+02 -1.053499999999999993e-05 -2.341475715069408993e-04 2.143378594093047526e-04 -2.818822376347599490e-05 9.651953764566149698e-06
6.762321437499999774e+02 3.912899999999999755e-05 -1.711078407166062088e-04 2.505639764925694010e-04 2.818822376351444850e-06 8.043294803806343629e-05
6.760980339099659204e+02 -5.417899999999999745e-05 -1.831154084861957127e-04 7.547107725679842120e-05 -8.456467129041516401e-06 -1.061714914102422749e-04
6.759638939105279860e+02 3.310899999999999759e-05 -1.921210843133844390e-04 2.596205057633906520e-04 8.174584891408294765e-05 -2.252122545065191153e-05
6.758297238576819836e+02 1.956499999999999987e-05 -1.861173004285964904e-04 2.264132317703952636e-04 9.865878317216598384e-05 -7.078099427349729845e-05
6.756955238574239502e+02 -1.354499999999999991e-05 -2.911835184124808378e-04 2.656581919439290635e-04 2.255057901077951385e-05 -5.469440466588460441e-05
6.755612940157499224e+02 2.257400000000000105e-05 -1.771116246014077912e-04 2.233943886801260578e-04 1.973175663443447680e-05 2.573854337217883865e-05
6.754270344386559373e+02 2.558400000000000103e-05 -1.711078407166130122e-04 2.233943886801260578e-04 1.409411188173799847e-04 -1.061714914102422749e-04
6.752927452321379178e+02 5.116899999999999747e-05 -1.020643260414903867e-04 2.052813301384903320e-04 4.791998039790406136e-05 5.469440466588460441e-05
6.751584265021920146e+02 2.558400000000000103e-05 -1.530964890622287563e-04 2.052813301384903320e-04 5.637644752695198980e-05 -9.651953764566149698e-06
6.750240783548140371e+02 -3.310899999999999759e-05 -3.001891942396695641e-04 2.354697610412165418e-04 -3.382586851616606560e-05 -3.217317921522537452e-05
6.748897008960000221e+02 -1.203999999999999992e-05 -2.491570312189312080e-04 2.264132317703952636e-04 -2.536940138713095785e-05 3.217317921519611715e-06
6.747552942317461202e+02 3.611899999999999757e-05 -1.350851374078513038e-04 2.083001732287663682e-04 -3.100704613982103194e-05 1.126061272532888244e-04
6.746208584680480271e+02 1.053499999999999993e-04 -7.204540661751659980e-05 2.837712504855647894e-04 1.155717174302554304e-04 9.330221972415652157e-05
6.744863937109020071e+02 1.655499999999999989e-05 -1.410889212926460558e-04 1.750928992357709527e-04 1.691293425808303280e-05 1.608658960761268726e-05
6.743519000663038696e+02 -3.762399999999999756e-05 -2.101324359677686948e-04 1.358479390622371527e-04 -4.510115802155902770e-05 -2.895586129370576576e-05
6.742173776402499925e+02 6.019899999999999741e-06 -1.831154084862025432e-04 1.962248008676758843e-04 -2.818822376351444850e-06 1.608658960761268726e-05
6.740828265387360716e+02 -1.956499999999999987e-05 -1.470927051774340044e-04 1.086783512497869792e-04 -5.073880277425551214e-05 1.608658960761268726e-05
6.739482468677579163e+02 2.106900000000000106e-05 -2.101324359677686948e-04 2.535828195828385796e-04 -1.127528950539296210e-05 5.791172258740421316e-05
6.738136387333120183e+02 -3.762399999999999756e-05 -2.401513553917356512e-04 1.660363699649565321e-04 8.456467129041516401e-06 -9.008490180262958768e-05
6.736790022413939596e+02 -1.053499999999999993e-05 -1.861173004285964904e-04 1.660363699649565321e-04 -4.228233564521399404e-05 2.573854337217883865e-05
6.735443374980000044e+02 -7.524800000000000359e-06 -1.861173004285896870e-04 1.720740561454948893e-04 -2.818822376347599490e-05 1.608658960761268726e-05
6.734096446091259622e+02 -2.407900000000000104e-05 -2.761740587004973867e-04 2.294320748606712998e-04 -4.510115802155902770e-05 -0.000000000000000000e+00
6.732749236807679836e+02 4.514899999999999751e-06 -9.305865021429484351e-05 1.026406650692485948e-04 3.664469089252391995e-05 -3.217317921522537452e-05
6.731401748189219916e+02 -2.257400000000000105e-05 -2.041286520829739429e-04 1.599986837844112630e-04 -3.946351326886895361e-05 -3.217317921519611715e-06
6.730053981295840231e+02 5.267399999999999746e-05 -1.260794615806557742e-04 2.324509179509405055e-04 8.174584891408294765e-05 1.930390752913961437e-05
6.728705937187498876e+02 -1.026600000000000069e-17 -2.011267601405799957e-04 2.022624870482211262e-04 2.818822376351444850e-06 -3.217317921526927115e-06
6.727357616924160766e+02 6.922799999999999516e-05 -1.140718938110730737e-04 2.535828195828385796e-04 7.047055940868999233e-05 6.756367635197036456e-05
6.726009021565779449e+02 1.504999999999999990e-05 -2.161362198525634739e-04 2.475451334023001681e-04 -0.000000000000000000e+00 3.217317921522537452e-05
6.724660152172319840e+02 -6.320799999999999520e-05 -2.311456795645401216e-04 1.056595081595177870e-04 -0.000000000000000000e+00 -1.351273527039407291e-04
6.723311009803740035e+02 -4.364399999999999752e-05 -2.521589231613251551e-04 1.660363699649565321e-04 -7.328938178503501921e-05 -9.651953764573464675e-06
6.721961595519999264e+02 4.364399999999999752e-05 -1.530964890622355868e-04 2.415074472217549261e-04 -0.000000000000000000e+00 9.330221972414920321e-05
6.720611910381060170e+02 -4.213899999999999753e-05 -2.341475715069408993e-04 1.509421545135968424e-04 6.483291465599991146e-05 -1.640832139976538065e-04
6.719261955446880847e+02 7.223799999999999514e-05 -1.891191923709904647e-04 3.350915830201822427e-04 9.583996079582094341e-05 4.504245090131114143e-05
6.717911731777420528e+02 -6.019899999999999741e-06 -2.581627070461199342e-04 2.475451334023001681e-04 -0.000000000000000000e+00 -1.286927168609307681e-05
6.716561240432639579e+02 1.053499999999999993e-05 -3.151986539516530694e-04 3.381104261104583061e-04 3.946351326886895361e-05 -2.252122545065922651e-05
6.715210482472499507e+02 1.504999999999999990e-06 -2.551608151037191565e-04 2.596205057633906520e-04 1.973175663443447680e-05 -1.930390752913229940e-05
6.713859458956960680e+02 1.053499999999999993e-05 -3.422156814332260244e-04 3.652800139229016221e-04 2.818822376345035775e-06 1.930390752913229940e-05
6.712508170945980055e+02 -3.461399999999999758e-05 -4.472818994171103989e-04 3.803742293742612846e-04 5.637644752690071551e-06 -8.043294803806343629e-05
6.711156619499519138e+02 1.504999999999999990e-06 -3.001891942396695641e-04 3.049031521174697481e-04 2.255057901077951385e-05 -2.252122545065191153e-05
6.709804805677540571e+02 6.320799999999999520e-05 -3.121967620092522917e-04 4.407510911797068737e-04 7.892702653773790722e-05 4.504245090131845302e-05
6.708452730539999038e+02 -3.009900000000000100e-05 -3.602270330876034769e-04 3.018843090271936848e-04 -6.483291465599350112e-05 9.651953764566149698e-06
6.707100395146859455e+02 1.655499999999999989e-05 -4.052554122235539386e-04 4.407510911797068737e-04 2.255057901077951385e-05 9.651953764573464675e-06
6.705747800558081053e+02 4.514899999999999751e-06 -4.202648719355373897e-04 4.316945619088855685e-04 2.818822376347599490e-05 -2.252122545065922651e-05
6.704394947833619653e+02 1.504999999999999990e-06 -4.082573041659547162e-04 4.135815033672567273e-04 -2.818822376351444850e-06 6.434635843046538407e-06
6.703041838033440172e+02 7.374300000000000191e-05 -2.521589231613183247e-04 4.015061310061661891e-04 9.583996079582094341e-05 4.825976882283806855e-05
6.701688472217499566e+02 -2.859400000000000101e-05 -3.992516283387591595e-04 3.441481122909966633e-04 -5.919526990330343380e-05 6.434635843046538407e-06
6.700334851445760478e+02 1.053499999999999993e-05 -3.452175733756200258e-04 3.682988570131776312e-04 5.637644752695198980e-05 -4.182513297979152591e-05
6.698980976778179866e+02 9.029799999999999502e-06 -1.711078407166130122e-04 1.901871146871374999e-04 -6.483291465599350112e-05 9.330221972415652157e-05
6.697626849274719234e+02 -2.407900000000000104e-05 -2.851797345276861130e-04 2.384886041314788899e-04 -2.536940138713095785e-05 -2.252122545065922651e-05
6.696272469995338952e+02 -1.655499999999999989e-05 -3.932478444539712651e-04 3.622611708326323892e-04 -7.892702653773151042e-05 5.469440466587728605e-05
6.694917840000000524e+02 -1.956499999999999987e-05 -3.812402766843748765e-04 3.441481122910035480e-04 1.691293425808944315e-05 -6.112904050892382869e-05
6.693562960348659772e+02 6.170300000000000199e-05 -2.461551392765304303e-04 3.713177001034468640e-04 6.765173703234495190e-05 5.469440466587728605e-05
6.692207832101280474e+02 -6.922799999999999516e-05 -3.572251411452026992e-04 2.203755455898499945e-04 -2.255057901077951385e-05 -1.222580810178549757e-04
6.690852456317820725e+02 -9.029799999999999502e-06 -1.861173004285896870e-04 1.690552130552257107e-04 -5.919526990329702346e-05 4.825976882283806855e-05
6.689496834058239756e+02 -4.514899999999999751e-06 -2.341475715069408993e-04 2.264132317703952636e-04 -5.637644752695198980e-05 5.469440466588460441e-05
6.688140966382500210e+02 -2.106900000000000106e-05 -2.701702748157026076e-04 2.294320748606644422e-04 -1.691293425808303280e-05 -2.573854337218615363e-05
6.686784854350560181e+02 2.407900000000000104e-05 -1.861173004285964904e-04 2.354697610412165418e-04 -2.536940138712455090e-05 8.043294803806343629e-05
6.685428499022380038e+02 -3.009900000000000185e-06 -2.251418956797521730e-04 2.203755455898568792e-04 -1.973175663442806985e-05 1.608658960761268726e-05
6.684071901457920148e+02 -6.019899999999999741e-06 -3.061929781244643431e-04 2.958466228466484428e-04 -1.691293425808944315e-05 6.434635843046538407e-06
6.682715062717139745e+02 4.364399999999999752e-05 -1.891191923709904647e-04 2.777335643050195474e-04 1.324846516883384530e-04 -5.791172258740421316e-05
6.681357983860000331e+02 2.859400000000000101e-05 -1.230775696382686304e-04 1.811305854163161946e-04 5.073880277425551214e-05 3.217317921519611715e-06
6.680000665946458867e+02 -1.203999999999999992e-05 -1.591002729470235083e-04 1.358479390622371527e-04 1.973175663443447680e-05 -4.825976882283806855e-05
6.678643110036480266e+02 1.354499999999999991e-05 -2.221400037373582258e-04 2.505639764925694010e-04 1.127528950538655175e-05 1.608658960761268726e-05
6.677285317190020351e+02 -2.708900000000000102e-05 -2.101324359677686948e-04 1.569798406941420844e-04 -5.637644752696481049e-06 -5.147708674435767730e-05
6.675927288467039489e+02 -4.514899999999999751e-06 -9.005675827190086922e-05 8.150876343734366316e-05 -8.456467129041516401e-06 -0.000000000000000000e+00
6.674569024927499186e+02 3.310899999999999759e-05 -6.604162273272867832e-05 1.328290959719610894e-04 -5.355762515060695614e-05 1.319100347824211136e-04
6.673210527631360947e+02 5.869399999999999742e-05 -4.202648719355647387e-05 1.599986837844112630e-04 4.791998039791047170e-05 7.078099427348998008e-05
6.671851797638579455e+02 -1.113699999999999993e-04 -2.131343279101626691e-04 -9.056529270814437537e-06 -6.483291465599350112e-05 -1.640832139976464881e-04
6.670492836009119628e+02 1.203999999999999992e-05 -9.305865021429484351e-05 1.177348805206014133e-04 -4.228233564521399404e-05 7.399831219501690042e-05
6.669133643802939559e+02 5.718899999999999743e-05 -1.170737857534670344e-04 2.324509179509405055e-04 1.014776055485174211e-04 6.434635843046538407e-06
6.667774222079999618e+02 -4.364399999999999752e-05 -1.470927051774408348e-04 6.037686180543873154e-05 -1.691293425808303280e-05 -7.399831219502421879e-05
6.666414571900260171e+02 4.514899999999999751e-06 -7.804919050231136531e-05 8.754644961788204754e-05 5.637644752696481049e-06 3.217317921519611715e-06
6.665054694323680451e+02 -3.009900000000000185e-06 -1.320832454654573566e-04 1.267914097914227050e-04 7.610820416138646999e-05 -9.330221972415652157e-05
6.663694590410219689e+02 -3.160399999999999760e-05 -2.071305440253747476e-04 1.449044683330516004e-04 -6.201409227964847423e-05 3.217317921519611715e-06
6.662334261219840528e+02 -7.524800000000000359e-06 -1.951229762557852166e-04 1.811305854163161946e-04 -8.174584891408294765e-05 7.721563011654383431e-05
6.660973707812499924e+02 1.956499999999999987e-05 -1.621021648894174826e-04 2.022624870482211262e-04 -1.691293425808303280e-05 6.112904050893114706e-05
6.659612931248160521e+02 9.029799999999999502e-06 -1.891191923709904647e-04 2.083001732287663682e-04 5.355762515060695614e-05 -4.182513297979152591e-05
6.658251932586779276e+02 4.364399999999999752e-05 -1.500945971198347820e-04 2.384886041314857475e-04 1.071152503012075019e-04 -2.895586129369845079e-05
6.656890712888318831e+02 3.009900000000000100e-05 -1.801135165438017384e-04 2.415074472217549261e-04 2.255057901078592420e-05 3.860781505826459879e-05
6.655529273212739554e+02 -1.504999999999999990e-05 -1.771116246014009608e-04 1.479233114233276367e-04 -1.691293425808303280e-05 -1.286927168608576184e-05
6.654167614619999540e+02 -9.029799999999999502e-06 -1.951229762557852166e-04 1.781117423260401584e-04 -8.456467129041516401e-06 -9.651953764573464675e-06
6.652805738170059158e+02 -2.558400000000000103e-05 -2.641664909309078828e-04 2.143378594093116373e-04 -3.100704613982103194e-05 -1.930390752913229940e-05
6.651443644922879912e+02 3.160399999999999760e-05 -1.440908132350400301e-04 2.083001732287663682e-04 9.302113841947591652e-05 -3.860781505827191716e-05
6.650081335938418761e+02 -7.675300000000000189e-05 -2.641664909309078828e-04 1.116971943400630289e-04 -1.183905398065940469e-04 -2.895586129370576576e-05
6.648718812276639483e+02 1.053499999999999993e-05 -1.651040568318182602e-04 1.871682715968614366e-04 8.456467129042798808e-05 -7.399831219501690042e-05
6.647356074997500173e+02 2.407900000000000104e-05 -2.101324359677686948e-04 2.596205057633838215e-04 5.637644752696481049e-06 4.504245090131114143e-05
6.645993125160960062e+02 9.029799999999999502e-06 -2.221400037373513954e-04 2.415074472217549261e-04 6.201409227964847423e-05 -5.147708674435767730e-05
6.644629963826980656e+02 -4.514899999999999751e-05 -1.981248681981791909e-04 1.086783512497938367e-04 -5.919526990329702346e-05 -2.895586129369845079e-05
6.643266592055520050e+02 2.407900000000000104e-05 -1.080681099262851386e-04 1.569798406941420844e-04 5.073880277425551214e-05 -6.434635843046538407e-06
6.641903010906540885e+02 1.805999999999999988e-05 -1.801135165438017384e-04 2.173567024995808159e-04 -2.536940138713095785e-05 6.756367635197768292e-05
6.640539221439998983e+02 3.461399999999999758e-05 -1.921210843133912694e-04 2.626393488536598849e-04 1.127528950539296210e-05 6.112904050892382869e-05
6.639175224715860395e+02 6.922799999999999516e-05 -1.290813535230565519e-04 2.686770350341982421e-04 1.268470069356419754e-04 3.217317921519611715e-06
6.637811021794080943e+02 1.354499999999999991e-05 -1.410889212926460558e-04 1.690552130552325683e-04 2.818822376351444850e-06 2.573854337217883865e-05
6.636446613734619859e+02 -5.718899999999999743e-05 -2.521589231613183247e-04 1.388667821525063314e-04 -2.255057901077951385e-05 -9.651953764567613710e-05
6.635082001597439785e+02 9.481300000000000177e-05 -9.606054215669563472e-05 2.867900935758339680e-04 1.268470069356419754e-04 5.791172258740421316e-05
6.633717186442499951e+02 -1.504999999999999990e-06 -2.431532473341296255e-04 2.415074472217549261e-04 2.818822376347599490e-05 -3.539049713674499004e-05
6.632352169329759590e+02 1.053499999999999993e-05 -1.951229762557852166e-04 2.173567024995739583e-04 9.020231604311805540e-05 -8.043294803806343629e-05
6.630986951319180207e+02 -4.213899999999999753e-05 -2.491570312189243775e-04 1.660363699649565321e-04 -8.174584891408294765e-05 3.217317921526927115e-06
6.629621533470719896e+02 -2.708900000000000102e-05 -2.911835184124740073e-04 2.384886041314788899e-04 -3.664469089251750961e-05 -1.608658960761268726e-05
6.628255916844339026e+02 2.106900000000000106e-05 -2.251418956797521730e-04 2.686770350341982421e-04 1.409411188173799745e-05 2.895586129369845079e-05
6.626890102500000239e+02 1.053499999999999993e-05 -2.821778425852921116e-04 3.049031521174697481e-04 6.483291465599350112e-05 -5.147708674435767730e-05
6.625524091497659356e+02 -6.471300000000000197e-05 -3.091948700668582903e-04 1.811305854163161946e-04 -4.510115802155902770e-05 -8.686758388110998571e-05
6.624157884897280155e+02 -4.213899999999999753e-05 -2.971873022972756169e-04 2.143378594093116373e-04 -8.456467129041516401e-06 -8.043294803806343629e-05
6.622791483758819595e+02 -1.008299999999999952e-04 -3.121967620092522917e-04 1.116971943400561713e-04 -9.020231604312446575e-05 -1.126061272532888244e-04
6.621424889142240318e+02 -2.558400000000000103e-05 -2.791759506428913339e-04 2.294320748606712998e-04 2.818822376351444850e-06 -5.791172258740421316e-05
6.620058102107500417e+02 5.267399999999999746e-05 -2.401513553917356512e-04 3.471669553812727267e-04 8.456467129042798808e-05 1.608658960761268726e-05
6.618691123714559126e+02 -5.568399999999999744e-05 -1.981248681981791909e-04 8.754644961788890511e-05 -7.047055940868999233e-05 -3.860781505826459879e-05
6.617323955023380222e+02 -6.772300000000000195e-05 -2.161362198525634739e-04 8.150876343734366316e-05 -9.302113841946950618e-05 -3.860781505827191716e-05
6.615956597093920664e+02 -5.116899999999999747e-05 -2.641664909309078828e-04 1.630175268746873263e-04 -5.919526990329702346e-05 -4.182513297979152591e-05
6.614589050986139682e+02 -7.073300000000000193e-05 -2.071305440253747476e-04 6.641454798598398705e-05 -4.791998039791047170e-05 -9.651953764567613710e-05
6.613221317759999920e+02 -8.578300000000000183e-05 -2.131343279101694996e-04 4.226380326380985646e-05 -1.663105202045109222e-04 6.434635843046538407e-06
6.611853398475459471e+02 -3.160399999999999760e-05 -1.951229762557852166e-04 1.328290959719610894e-04 -1.973175663443447680e-05 -4.504245090131845302e-05
6.610485294192479842e+02 -7.675300000000000189e-05 -1.560983810046295340e-04 3.018843090269190920e-06 -6.765173703234495190e-05 -8.686758388110998571e-05
6.609117005971020262e+02 -1.203999999999999992e-05 -1.530964890622287563e-04 1.298102528816919108e-04 4.791998039791047170e-05 -8.043294803806343629e-05
6.607748534871039965e+02 -1.068499999999999951e-04 -1.921210843133912694e-04 -2.113190163189806726e-05 -1.634916978281594985e-04 -4.182513297979152591e-05
6.606379881952499318e+02 -5.869399999999999742e-05 -1.741097326590069865e-04 5.735801871516268177e-05 8.456467129041516401e-06 -1.351273527039480475e-04
6.605011048275359826e+02 -2.558400000000000103e-05 -2.461551392765304303e-04 1.962248008676758843e-04 -1.409411188173799745e-05 -3.860781505827191716e-05
6.603642034899579585e+02 -2.859400000000000101e-05 -1.230775696382617999e-04 6.641454798598398705e-05 -2.818822376347599490e-05 -2.895586129369845079e-05
6.602272842885120099e+02 -5.869399999999999742e-05 -2.221400037373582258e-04 1.056595081595177870e-04 -5.919526990329702346e-05 -5.791172258741153153e-05
6.600903473291939463e+02 -3.611899999999999757e-05 -2.131343279101626691e-04 1.418856252427755371e-04 2.255057901077951385e-05 -1.029541734887226730e-04
6.599533927180000319e+02 -8.277300000000000185e-05 -2.581627070461131037e-04 9.358413579843416063e-05 -1.042964279248560512e-04 -5.791172258740421316e-05
6.598164205609260762e+02 -2.558400000000000103e-05 -1.470927051774340044e-04 9.660297888870335282e-05 -1.973175663442806985e-05 -3.217317921522537452e-05
6.596794309639678886e+02 -3.009900000000000100e-05 -2.161362198525634739e-04 1.569798406941352268e-04 -3.382586851617247595e-05 -2.573854337218615363e-05
6.595424240331219607e+02 -7.374300000000000191e-05 -2.701702748157026076e-04 1.237725667011466688e-04 -6.765173703234495190e-05 -8.043294803806343629e-05
6.594053998743839884e+02 -1.805999999999999988e-05 -1.080681099262783217e-04 7.245223416652922901e-05 1.691293425808944315e-05 -5.791172258740421316e-05
6.592683585937500084e+02 -1.805999999999999988e-05 -2.011267601405799957e-04 1.660363699649565321e-04 1.409411188173799745e-05 -5.469440466588460441e-05
6.591313002972159438e+02 -7.524800000000000359e-06 -1.290813535230565519e-04 1.147160374303322211e-04 -1.691293425808303280e-05 3.217317921519611715e-06
6.589942250907779453e+02 -9.029799999999999502e-06 -8.405297438711294773e-05 6.641454798598398705e-05 3.946351326886255004e-05 -6.434635843045074903e-05
6.588571330804319359e+02 -7.524799999999999512e-05 -2.221400037373513954e-04 7.245223416652235788e-05 -6.201409227964847423e-05 -9.008490180262958768e-05
6.587200243721739525e+02 7.524800000000000359e-06 -1.530964890622355868e-04 1.690552130552257107e-04 3.946351326886255004e-05 -2.895586129370576576e-05
6.585828990720000320e+02 -6.471300000000000197e-05 -1.861173004285964904e-04 5.735801871516954612e-05 -5.073880277425551214e-05 -8.043294803806343629e-05
6.584457572859059837e+02 -5.869399999999999742e-05 -2.401513553917356512e-04 1.237725667011466688e-04 -8.174584891408294765e-05 -3.217317921522537452e-05
6.583085991198878446e+02 -4.213899999999999753e-05 -1.951229762557852166e-04 1.116971943400630289e-04 -9.020231604311805540e-05 1.286927168608576184e-05
6.581714246799419925e+02 -1.655499999999999989e-05 -2.221400037373582258e-04 1.901871146871306423e-04 -7.047055940868999233e-05 4.504245090131114143e-05
6.580342340720640095e+02 1.203999999999999992e-05 -2.161362198525634739e-04 2.415074472217549261e-04 -6.483291465599350112e-05 9.973685556719573907e-05
6.578970274022499325e+02 6.019899999999999741e-06 -1.741097326590069865e-04 1.871682715968614366e-04 2.255057901077951385e-05 -1.286927168608576184e-05
6.577598047764960256e+02 9.631799999999999498e-05 -2.041286520829807734e-04 3.984872879158970105e-04 1.240281845592905246e-04 6.434635843045074903e-05
6.576225663007980984e+02 6.922799999999999516e-05 -8.105108244470532605e-05 2.203755455898499945e-04 1.409411188173799847e-04 -1.286927168608576184e-05
6.574853120811519602e+02 1.098599999999999951e-04 -1.981248681981791909e-04 4.196191895478019692e-04 1.240281845592969485e-04 9.330221972415652157e-05
6.573480422235539891e+02 1.414700000000000126e-04 -7.804919050231818223e-05 3.622611708326323892e-04 1.296658293119870022e-04 1.544312602330803503e-04
6.572107568339999943e+02 1.851099999999999946e-04 -3.001891942396695641e-05 4.015061310061661891e-04 1.804046320862489315e-04 1.898217573698253403e-04
6.570734560184860129e+02 2.302600000000000079e-04 -4.502837913595043461e-05 5.071656391656839897e-04 2.339622572368494637e-04 2.252122545065776487e-04
6.569361398830080816e+02 2.904599999999999804e-04 1.110700018686791129e-04 4.709395220824193684e-04 3.326210404090154476e-04 2.412988441141903360e-04
6.567988085335618962e+02 1.565199999999999990e-04 -1.110700018686791129e-04 4.256568757283472112e-04 2.367810796132009145e-04 6.434635843045074903e-05
6.566614620761439483e+02 2.287500000000000037e-04 2.101324359677823693e-05 4.377322480894308104e-04 1.804046320862425347e-04 2.831239770939891938e-04
6.565241006167499336e+02 2.272499999999999943e-04 1.050662179838843474e-04 3.501857984715487900e-04 2.283246124841594100e-04 2.252122545065776487e-04
6.563867242613760027e+02 2.874500000000000210e-04 1.020643260414835562e-04 4.739583651726885470e-04 2.170493229787600308e-04 3.667742430535649001e-04
6.562493331160180787e+02 2.437999999999999900e-04 5.403405496313916086e-05 4.347134049991547471e-04 2.508751914949324999e-04 2.348642082711437866e-04
6.561119272866718575e+02 2.031699999999999945e-04 2.101324359677823693e-05 3.864119155548065266e-04 2.057740334733734722e-04 1.994737111343987965e-04
6.559745068793340579e+02 3.371100000000000030e-04 1.530964890622355868e-04 5.222598546170436522e-04 3.805410208069259261e-04 2.863412950155087822e-04
6.558370720000000347e+02 3.326000000000000072e-04 1.080681099262783217e-04 5.584859717003082735e-04 2.875198823874564199e-04 3.828608326611775874e-04
6.556996227546659384e+02 3.581799999999999893e-04 2.101324359677686948e-04 5.071656391656839897e-04 3.523527970434499616e-04 3.635569251320453117e-04
6.555621592493280332e+02 2.844400000000000075e-04 1.801135165437744572e-05 5.524482855197630857e-04 2.790634152584085185e-04 2.895586129370283706e-04
6.554246815899819012e+02 3.581799999999999893e-04 1.380870293502521086e-04 5.796178733322132322e-04 3.467151522907598537e-04 3.699915609750918611e-04
6.552871898826239203e+02 3.100199999999999896e-04 7.804919050231136531e-05 5.433917562489486109e-04 2.734257705057184106e-04 3.506876534459522129e-04
6.551496842332500137e+02 4.138599999999999983e-04 2.011267601405799957e-04 6.279193627765615069e-04 4.622868697210088737e-04 3.571222892889987623e-04
6.550121647478559908e+02 3.822599999999999891e-04 2.101324359677686948e-04 5.554671286100322644e-04 3.185269285272774383e-04 4.536418269346748858e-04
6.548746315324380021e+02 3.747399999999999798e-04 1.200756776958678256e-04 6.309382058668375160e-04 4.002727774413603859e-04 3.442530176029129818e-04
6.547370846929920845e+02 4.289100000000000117e-04 1.711078407166130122e-04 6.882962245820001572e-04 3.889974879359674306e-04 4.729457344638144799e-04
6.545995243355139337e+02 4.740599999999999979e-04 2.491570312189243775e-04 7.003715969430906411e-04 4.989315606135263969e-04 4.439898731701087480e-04
6.544619505659999277e+02 4.183799999999999889e-04 1.591002729470235083e-04 6.792396953111857908e-04 4.481927578392644676e-04 3.828608326611849058e-04
6.543243634904459896e+02 4.680400000000000250e-04 2.041286520829739429e-04 7.335788709360792532e-04 5.243009620006509105e-04 4.021647401903172356e-04
6.541867632148480425e+02 4.454700000000000023e-04 1.110700018686722825e-04 7.818803603804343584e-04 4.594680473446574229e-04 4.279032835624960607e-04
6.540491498452021233e+02 3.461399999999999894e-04 -0.000000000000000000e+00 6.943339107625454533e-04 3.269833956563189970e-04 3.667742430535722185e-04
6.539115234875040414e+02 3.626999999999999799e-04 4.502837913595043461e-05 6.822585384014549694e-04 3.664469089251879167e-04 3.571222892889987623e-04
6.537738842477500611e+02 3.672099999999999757e-04 1.500945971198347820e-05 7.215034985749887693e-04 3.213457509036224923e-04 4.182513297979299229e-04
6.536362322319358782e+02 3.310899999999999759e-04 -6.003783884794757037e-06 6.701831660403713160e-04 3.692657313015329707e-04 2.863412950155087822e-04
6.534985675460579841e+02 2.317599999999999901e-04 -2.251418956797521730e-04 6.913150676722693358e-04 2.367810796131945177e-04 2.252122545065776487e-04
6.533608902961120748e+02 2.904599999999999804e-04 -1.500945971198347820e-05 5.977309318738490123e-04 3.157081061509324385e-04 2.606027516433299571e-04
6.532232005880939596e+02 1.489899999999999948e-04 -2.851797345276861130e-04 5.856555595127515895e-04 1.155717174302490200e-04 1.866044394483057248e-04
6.530854985280000164e+02 2.663799999999999805e-04 -1.380870293502452781e-04 6.732020091306404946e-04 2.959763495164979244e-04 2.316468903496241710e-04
6.529477842218260548e+02 2.091899999999999944e-04 -3.722346008571862045e-04 7.939557327415248424e-04 2.198681453551178783e-04 1.962563932128791810e-04
6.528100577755679979e+02 2.453099999999999942e-04 -4.652932510714878514e-04 9.599921027064745168e-04 2.452375467422424462e-04 2.445161620357099515e-04
6.526723192952219961e+02 2.648700000000000034e-04 -5.463443335162000486e-04 1.080745826317351926e-03 3.185269285272774383e-04 2.026910290559184120e-04
6.525345688867839726e+02 3.416299999999999936e-04 -5.283329818618225961e-04 1.216593765379589106e-03 3.128892837745809877e-04 3.732088788966114496e-04
6.523968066562500780e+02 6.591700000000000467e-04 -2.881816264700800601e-04 1.612062210205216992e-03 6.877926598288168058e-04 6.241596767753752146e-04
6.522590327096160081e+02 6.907799999999999965e-04 -4.172629799931434425e-04 1.805268167982616813e-03 7.582632192375004555e-04 6.112904050892821158e-04
6.521212471528780270e+02 6.862599999999999516e-04 -2.791759506428981644e-04 1.657344856559295979e-03 6.793361926997689045e-04 6.917233531273456063e-04
6.519834500920319442e+02 9.225400000000000137e-04 -8.705486632950690847e-05 1.938097263954584705e-03 9.555807855818323690e-04 8.815451104971782107e-04
6.518456416330740240e+02 7.509800000000000503e-04 -3.302081136636774762e-05 1.539609976038687749e-03 8.259149562698453939e-04 6.627674918336398744e-04
6.517078218819999620e+02 8.834099999999999462e-04 1.440908132350468605e-04 1.627156425656569715e-03 9.076608051839283415e-04 8.525892492034724789e-04
6.515699909448060225e+02 8.081699999999999821e-04 2.761740587004905562e-04 1.343385175171011919e-03 9.048419828075768365e-04 6.949406710488652489e-04
6.514321489274879013e+02 7.810799999999999688e-04 2.671683828733086605e-04 1.298102528816932714e-03 8.681972919150593134e-04 6.788540814412598800e-04
6.512942959360419763e+02 7.630199999999999960e-04 3.722346008571929808e-04 1.156216903574150455e-03 6.680609031943824001e-04 8.686758388110852203e-04
6.511564320764640570e+02 7.539899999999999554e-04 4.803027107834713025e-04 1.029425493782727642e-03 7.469879297321138428e-04 7.592870294793159979e-04
6.510185574547499527e+02 5.929600000000000148e-04 3.902459525115704333e-04 7.969745758317940210e-04 6.116844556674303629e-04 5.694652721094906576e-04
6.508806721768960415e+02 5.116899999999999747e-04 2.101324359677686948e-04 8.150876343734228622e-04 5.609456528931748304e-04 4.536418269346748858e-04
6.507427763488979053e+02 6.757300000000000372e-04 3.031910861820703959e-04 1.050557395414639539e-03 7.639008639902033571e-04 5.726825900310175644e-04
6.506048700767519222e+02 6.983000000000000058e-04 1.470927051774408348e-04 1.252819882462853727e-03 6.849738374524654092e-04 7.110272606564852545e-04
6.504669534664540151e+02 1.068500000000000005e-03 5.133235221498322603e-04 1.627156425656576654e-03 1.113434838657301760e-03 1.013455145279599460e-03
6.503290266239999937e+02 1.095599999999999959e-03 5.313348738042165433e-04 1.663382542739834337e-03 1.051420746377653434e-03 1.142147862140500958e-03
6.501910896553860084e+02 1.288199999999999979e-03 5.403405496314052153e-04 2.040737929023826551e-03 1.302295937872585772e-03 1.267623261079882813e-03
6.500531426666080961e+02 1.322899999999999901e-03 6.814294709240512711e-04 1.968285694857304247e-03 1.344578273517806196e-03 1.293361804452061638e-03
6.499151857636619525e+02 1.310799999999999986e-03 5.343367657466104904e-04 2.092058261558450618e-03 1.471425280453448172e-03 1.122843954611361201e-03
6.497772190525439555e+02 1.235599999999999893e-03 4.232667638779313911e-04 2.052813301384917143e-03 1.347397095894151305e-03 1.103540047082229034e-03
6.496392426392499146e+02 1.220500000000000014e-03 5.313348738042165433e-04 1.913946519232410676e-03 1.158535996678867292e-03 1.286927168609014981e-03
6.495012566297759804e+02 1.136199999999999970e-03 5.823670368249616756e-04 1.693570973642553662e-03 1.245919490345640240e-03 1.007020509436552802e-03
6.493632611301179622e+02 9.526400000000000406e-04 4.742989268986765776e-04 1.433950467879169894e-03 8.851102261731424309e-04 1.026324416965692559e-03
6.492252562462720107e+02 7.374299999999999649e-04 5.613537932281834454e-04 9.147094563524023596e-04 6.736985479470787965e-04 8.075467983021613781e-04
6.490872420842339352e+02 5.613499999999999567e-04 4.652932510714878514e-04 6.581077936792808320e-04 4.510115802156159184e-04 6.852887172842990569e-04
6.489492187500000000e+02 4.304199999999999888e-04 3.151986539516530694e-04 5.464105993392177896e-04 4.340986459575264583e-04 4.246859656409764181e-04
6.488111863495660145e+02 2.949699999999999761e-04 2.551608151037191565e-04 3.350915830201890732e-04 2.226869677314629323e-04 3.764261968181383563e-04
6.486731449889280157e+02 1.730699999999999947e-04 1.560983810046295340e-04 1.901871146871306423e-04 1.212093621829454977e-04 2.316468903496241710e-04
6.485350947740819265e+02 2.453099999999999942e-04 1.681059487742122345e-04 3.230162106590985893e-04 2.762445928820634646e-04 2.091256648989649615e-04
6.483970358110240113e+02 1.504999999999999990e-04 6.003783884793391281e-05 2.415074472217549261e-04 1.409411188173799847e-04 1.608658960761268726e-04
6.482589682057500795e+02 1.489899999999999948e-04 6.604162273272867832e-05 2.324509179509405055e-04 9.583996079582094341e-05 2.091256648989649615e-04
6.481208920642559406e+02 1.745799999999999989e-04 6.003783884793391281e-05 2.898089366661100313e-04 1.296658293119934261e-04 2.252122545065776487e-04
6.479828074925379724e+02 1.309299999999999950e-04 9.005675827188722860e-06 2.535828195828454101e-04 1.324846516883384530e-04 1.286927168609014981e-04
6.478447145965919844e+02 5.116899999999999747e-05 -9.005675827190086922e-05 1.932059577774067056e-04 5.919526990329702346e-05 4.182513297979884427e-05
6.477066134824138999e+02 9.932799999999999496e-05 -1.110700018686791129e-04 3.109408382980081054e-04 1.042964279248560512e-04 9.330221972415652157e-05
6.475685042560000966e+02 6.471300000000000197e-05 -5.703594690553312160e-05 1.871682715968614366e-04 3.946351326886895361e-05 9.330221972415652157e-05
6.474303870233459293e+02 -5.267399999999999746e-05 -2.071305440253679172e-04 1.026406650692485948e-04 -5.073880277425551214e-05 -5.469440466587728605e-05
6.472922618904480032e+02 7.073300000000000193e-05 -8.705486632950690847e-05 2.294320748606644422e-04 6.483291465599350112e-05 7.721563011653651595e-05
6.471541289633021279e+02 -5.718899999999999743e-05 -2.341475715069477298e-04 1.207537236108774631e-04 -1.973175663443447680e-05 -9.973685556720305744e-05
6.470159883479039991e+02 2.708900000000000102e-05 -1.140718938110730737e-04 1.690552130552257107e-04 1.691293425808303280e-05 3.860781505827191716e-05
6.468778401502499946e+02 9.180300000000000179e-05 -6.604162273272867832e-05 2.505639764925694010e-04 1.296658293119870022e-04 4.825976882283806855e-05
6.467396844763359240e+02 -1.203999999999999992e-05 -1.050662179838843474e-04 8.150876343733680558e-05 -5.919526990330343380e-05 4.182513297979152591e-05
6.466015214321580515e+02 2.859400000000000101e-05 -1.350851374078513038e-04 1.932059577774067056e-04 2.536940138713095785e-05 3.217317921522537452e-05
6.464633511237119592e+02 8.277300000000000185e-05 -4.803027107834440212e-05 2.143378594093116373e-04 7.328938178504142956e-05 9.330221972415652157e-05
6.463251736569939112e+02 -3.762399999999999756e-05 -2.401513553917356512e-04 1.660363699649565321e-04 -1.409411188173799745e-05 -6.434635843045074903e-05
6.461869891379999444e+02 -2.558400000000000103e-05 -1.260794615806625776e-04 7.547107725679842120e-05 -2.818822376347599490e-05 -2.252122545065922651e-05
6.460487976727259820e+02 -6.621799999999999518e-05 -2.341475715069408993e-04 1.026406650692485948e-04 -5.637644752695198980e-05 -7.721563011653651595e-05
6.459105993671680608e+02 -2.257400000000000105e-05 -2.011267601405799957e-04 1.569798406941420844e-04 1.127528950539296210e-05 -6.112904050893114706e-05
6.457723943273219902e+02 1.805999999999999988e-05 -6.303973079032788710e-05 9.962182197897254501e-05 2.818822376351444850e-06 3.539049713674499004e-05
6.456341826591839208e+02 -3.762399999999999756e-05 -1.500945971198347820e-04 7.547107725679842120e-05 -1.691293425808303280e-05 -6.112904050893114706e-05
6.454959644687500031e+02 -1.504999999999999990e-05 -1.080681099262783217e-04 7.848992034706761339e-05 -5.355762515060695614e-05 2.895586129370576576e-05
6.453577398620160466e+02 -8.277300000000000185e-05 -1.891191923709904647e-04 2.415074472217412042e-05 -5.637644752695198980e-05 -1.126061272532888244e-04
6.452195089449779744e+02 -7.524799999999999512e-05 -2.281437876221461473e-04 7.848992034706761339e-05 -7.610820416138646999e-05 -7.399831219501690042e-05
6.450812718236320507e+02 -3.009900000000000185e-06 -5.403405496313916086e-05 4.830148944435510520e-05 1.691293425808944315e-05 -2.573854337217883865e-05
6.449430286039739713e+02 -2.257400000000000105e-05 -1.560983810046227306e-04 1.116971943400630289e-04 -3.382586851616606560e-05 -9.651953764566149698e-06
6.448047793919998867e+02 -1.805999999999999988e-05 -9.906243409909642594e-05 6.339570489570792373e-05 1.973175663442806985e-05 -6.112904050893114706e-05
6.446665242937060611e+02 3.461399999999999758e-05 -8.705486632950007800e-05 1.569798406941420844e-04 5.919526990330343380e-05 6.434635843046538407e-06
6.445282634150879630e+02 5.869399999999999742e-05 -5.703594690553995207e-05 1.750928992357709527e-04 1.071152503012075019e-04 3.217317921519611715e-06
6.443899968621419703e+02 4.514899999999999751e-05 -9.606054215668880425e-05 1.871682715968614366e-04 4.510115802156543805e-05 4.504245090131845302e-05
6.442517247408641197e+02 -5.718899999999999743e-05 -2.191381117949574211e-04 1.056595081595177870e-04 -3.664469089251750961e-05 -8.043294803806343629e-05
6.441134471572498796e+02 1.354499999999999991e-05 -1.741097326590069865e-04 2.022624870482211262e-04 -1.127528950538655175e-05 4.182513297979152591e-05
6.439751642172959691e+02 5.869399999999999742e-05 -4.502837913595043461e-05 1.630175268746873263e-04 3.100704613982744229e-05 9.008490180262958768e-05
6.438368760269979703e+02 6.170300000000000199e-05 -8.105108244471215652e-05 2.052813301384903320e-04 6.483291465599350112e-05 5.791172258740421316e-05
6.436985826923520335e+02 3.762399999999999756e-05 -1.530964890622355868e-04 2.294320748606712998e-04 4.228233564521399404e-05 3.217317921522537452e-05
6.435602843193540821e+02 3.611899999999999757e-05 -8.705486632950690847e-05 1.599986837844112630e-04 2.536940138712455090e-05 4.825976882283806855e-05
6.434219810140000391e+02 5.267399999999999746e-05 -9.606054215668880425e-05 2.022624870482211262e-04 3.382586851617247595e-05 7.399831219502421879e-05
6.432836728822860550e+02 1.264199999999999992e-04 -5.403405496313916086e-05 3.079219952077320421e-04 1.296658293119870022e-04 1.222580810178549757e-04
6.431453600302080531e+02 5.267399999999999746e-05 -1.140718938110799041e-04 2.203755455898499945e-04 1.691293425808303280e-05 9.330221972414920321e-05
6.430070425637619564e+02 4.665399999999999750e-05 -1.560983810046295340e-04 2.505639764925694010e-04 6.765173703234495190e-05 2.252122545065191153e-05
6.428687205889440293e+02 2.558400000000000103e-05 -1.951229762557852166e-04 2.475451334023001681e-04 -2.818822376347599490e-05 8.686758388110998571e-05
6.427303942117499673e+02 6.170300000000000199e-05 -1.981248681981791909e-04 3.230162106590985893e-04 4.228233564521399404e-05 8.365026595959037018e-05
6.425920635381760349e+02 4.665399999999999750e-05 -2.251418956797521730e-04 3.199973675688294107e-04 6.201409227964847423e-05 2.895586129370576576e-05
6.424537286742179276e+02 7.976300000000000187e-05 -1.831154084861957127e-04 3.441481122910035480e-04 1.212093621829519080e-04 3.217317921522537452e-05
6.423153897258719098e+02 1.053499999999999993e-05 -3.242043297788486261e-04 3.471669553812727267e-04 -1.691293425808944315e-05 4.182513297979152591e-05
6.421770467991340183e+02 7.374300000000000191e-05 -2.701702748157026076e-04 4.196191895478019692e-04 1.240281845592969485e-04 1.608658960761268726e-05
6.420386999999999489e+02 1.309299999999999950e-04 -2.311456795645469521e-04 4.950902668045935057e-04 1.014776055485110243e-04 1.640832139976464881e-04
6.419003494344659657e+02 4.364399999999999752e-05 -2.851797345276861130e-04 3.743365431937160427e-04 2.536940138712455090e-05 6.434635843045074903e-05
6.417619952085281056e+02 -1.053499999999999993e-05 -4.262686558203321687e-04 4.075438171867114311e-04 -1.409411188173799745e-05 -6.434635843046538407e-06
6.416236374281819508e+02 -3.762399999999999756e-05 -3.932478444539644347e-04 3.199973675688294107e-04 -3.946351326886255004e-05 -3.539049713674499004e-05
6.414852761994239927e+02 1.354499999999999991e-05 -3.572251411452026992e-04 3.864119155548065266e-04 4.791998039791047170e-05 -2.573854337217883865e-05
6.413469116282500408e+02 1.504999999999999990e-06 -4.052554122235539386e-04 4.105626602769806639e-04 -2.255057901077951385e-05 2.895586129369845079e-05
6.412085438206559047e+02 -6.320799999999999520e-05 -4.983140624378487550e-04 3.743365431937160427e-04 -9.865878317216598384e-05 -2.252122545065922651e-05
6.410701728826379622e+02 -5.869399999999999742e-05 -4.322724397051201173e-04 3.169785244785533473e-04 -2.536940138712455090e-05 -9.651953764567613710e-05
6.409317989201920227e+02 -1.354499999999999991e-05 -3.512213572604147506e-04 3.260350537493677679e-04 8.456467129041516401e-06 -3.860781505827191716e-05
6.407934220393138958e+02 8.879300000000000181e-05 -2.971873022972756169e-04 4.769772082629646103e-04 4.791998039790406136e-05 1.351273527039480475e-04
6.406550423459999593e+02 -6.019899999999999741e-06 -2.911835184124808378e-04 2.807524073952956107e-04 1.409411188173799745e-05 -2.895586129369845079e-05
6.405166599462460226e+02 3.421899999999999872e-18 -3.572251411452095297e-04 3.592423277423632106e-04 5.637644752696481049e-06 -6.434635843046538407e-06
6.403782749460480090e+02 3.310899999999999759e-05 -2.011267601405799957e-04 2.686770350342051268e-04 3.382586851617247595e-05 3.217317921522537452e-05
6.402398874514020690e+02 -4.514899999999999751e-06 -2.851797345276861130e-04 2.777335643050195474e-04 -8.738349366677301497e-05 9.008490180262958768e-05
6.401014975683040120e+02 6.320799999999999520e-05 -2.311456795645469521e-04 3.592423277423563259e-04 1.268470069356419754e-04 -9.651953764573464675e-06
6.399631054027499886e+02 -4.213899999999999753e-05 -2.491570312189312080e-04 1.660363699649565321e-04 -4.510115802156543805e-05 -3.860781505827191716e-05
6.398247110607359218e+02 2.859400000000000101e-05 -2.521589231613183247e-04 3.109408382980081054e-04 3.946351326886895361e-05 1.608658960761268726e-05
6.396863146482579623e+02 6.320799999999999520e-05 -1.591002729470235083e-04 2.867900935758339680e-04 1.183905398066004573e-04 -0.000000000000000000e+00
6.395479162713120331e+02 2.558400000000000103e-05 -1.320832454654573566e-04 1.841494285065854004e-04 4.791998039790406136e-05 -0.000000000000000000e+00
6.394095160358939438e+02 -4.514899999999999751e-06 -2.851797345276861130e-04 2.777335643050195474e-04 -5.919526990329702346e-05 5.791172258740421316e-05
6.392711140480000722e+02 6.320799999999999520e-05 -1.170737857534670344e-04 2.445262903120241048e-04 3.664469089251750961e-05 9.330221972415652157e-05
6.391327104136260004e+02 -3.762399999999999756e-05 -3.182005458940470165e-04 2.445262903120241048e-04 -8.456467129041516401e-06 -7.078099427349729845e-05
6.389943052387679927e+02 1.083599999999999993e-04 -1.200756776958678256e-04 3.381104261104583061e-04 1.522164083227729400e-04 5.791172258740421316e-05
6.388558986294220858e+02 3.160399999999999760e-05 -1.861173004285964904e-04 2.505639764925694010e-04 2.818822376345035775e-06 6.434635843045074903e-05
6.387174906915839756e+02 7.073300000000000193e-05 -1.170737857534738649e-04 2.596205057633838215e-04 8.738349366677301497e-05 5.147708674435767730e-05
6.385790815312500399e+02 -1.655499999999999989e-05 -1.981248681981791909e-04 1.660363699649565321e-04 -0.000000000000000000e+00 -3.539049713674499004e-05
6.384406712544160882e+02 5.417899999999999745e-05 -1.771116246014009608e-04 2.867900935758339680e-04 2.818822376351444850e-06 1.126061272532888244e-04
6.383022599670779300e+02 6.772300000000000195e-05 -1.410889212926460558e-04 2.777335643050195474e-04 2.818822376351444850e-06 1.415619885469872785e-04
6.381638477752320568e+02 -3.009900000000000185e-06 -1.591002729470235083e-04 1.539609976038728786e-04 3.100704613982744229e-05 -4.182513297979152591e-05
6.380254347848740508e+02 -2.558400000000000103e-05 -2.311456795645469521e-04 1.811305854163161946e-04 -7.047055940868999233e-05 2.573854337217883865e-05
6.378870211019999488e+02 7.524800000000000359e-06 -1.981248681981791909e-04 2.143378594093047526e-04 5.637644752696481049e-06 9.651953764566149698e-06
6.377486068326060149e+02 1.956499999999999987e-05 -1.951229762557852166e-04 2.354697610412096842e-04 8.456467129041516401e-06 3.217317921522537452e-05
6.376101920826879450e+02 1.023399999999999993e-04 -2.011267601405799957e-04 4.075438171867114311e-04 9.020231604312446575e-05 1.158234451748084263e-04
6.374717769582420033e+02 1.956499999999999987e-05 -2.461551392765304303e-04 2.867900935758339680e-04 3.946351326886255004e-05 -3.217317921519611715e-06
6.373333615652641129e+02 5.417899999999999745e-05 -2.371494634493348736e-04 3.471669553812727267e-04 1.127528950539296210e-05 1.029541734887226730e-04
6.371949460097499696e+02 7.976300000000000187e-05 -2.191381117949574211e-04 3.803742293742681693e-04 1.127528950539039796e-04 4.182513297979884427e-05
6.370565303976959513e+02 -3.160399999999999760e-05 -3.422156814332192481e-04 2.807524073952887261e-04 -2.818822376347599490e-05 -3.539049713674499004e-05
6.369181148350979811e+02 1.113699999999999993e-04 -1.891191923709904647e-04 4.135815033672498426e-04 5.637644752695198980e-05 1.737351677622126530e-04
6.367796994279519822e+02 3.762399999999999756e-05 -2.731721667581033853e-04 3.501857984715487900e-04 4.228233564521399404e-05 3.217317921522537452e-05
6.366412842822539915e+02 6.471300000000000197e-05 -2.941854103548748392e-04 4.256568757283472112e-04 9.865878317216598384e-05 2.573854337218615363e-05
6.365028695040000457e+02 1.203999999999999992e-04 -2.101324359677686948e-04 4.528264635407905272e-04 2.818822376347599490e-05 2.252122545065776487e-04
6.363644551991859544e+02 1.264199999999999992e-04 -1.200756776958678256e-04 3.743365431937160427e-04 1.437599411937250115e-04 1.061714914102422749e-04
6.362260414738078680e+02 1.821000000000000082e-04 -1.560983810046295340e-04 5.222598546170505911e-04 1.719481649572074269e-04 1.930390752913522742e-04
6.360876284338620508e+02 1.324399999999999991e-04 -2.971873022972687864e-04 5.645236578808466308e-04 1.973175663443319677e-04 5.791172258740421316e-05
6.359492161853439711e+02 1.730699999999999947e-04 -6.904351467512263906e-05 4.166003464575327364e-04 1.155717174302554304e-04 2.380815261926707204e-04
6.358108048342500069e+02 2.016700000000000122e-04 -1.801135165438017384e-04 5.856555595127584200e-04 2.480563691185875001e-04 1.479966243900411192e-04
6.356723944865759677e+02 1.986599999999999987e-04 -9.906243409908959546e-05 4.981091098948695148e-04 2.001363887206834185e-04 1.962563932128718626e-04
6.355339852483180039e+02 2.061800000000000080e-04 -1.080681099262783217e-04 5.222598546170436522e-04 1.944987439679869408e-04 2.187776186635310993e-04
6.353955772254719250e+02 1.535100000000000125e-04 -1.260794615806625776e-04 4.347134049991547471e-04 1.663105202045045254e-04 1.383446706254676630e-04
6.352571705240339952e+02 2.362800000000000078e-04 -4.803027107835122582e-05 5.222598546170436522e-04 2.480563691185875001e-04 2.219949365850507148e-04
6.351187652500000240e+02 1.384599999999999991e-04 -1.861173004285964904e-04 4.649018359018810111e-04 1.719481649572010031e-04 9.973685556720305744e-05
6.349803615093659346e+02 1.520000000000000084e-04 -2.101324359677686948e-04 5.162221684364984645e-04 1.606728754518144445e-04 1.415619885469872785e-04
6.348419594081279911e+02 1.670499999999999947e-04 -1.651040568318182602e-04 5.011279529851388019e-04 1.606728754518144445e-04 1.737351677622126530e-04
6.347035590522820030e+02 1.821000000000000082e-04 -1.290813535230565519e-04 4.950902668046003362e-04 1.663105202045109222e-04 1.994737111343987965e-04
6.345651605478240072e+02 1.294300000000000127e-04 -1.801135165438017384e-04 4.407510911796999891e-04 1.832234544625939584e-04 6.756367635197036456e-05
6.344267640007500404e+02 1.805999999999999988e-04 -1.681059487742122345e-04 5.313163838878581270e-04 1.042964279248624615e-04 2.670373874863691882e-04
6.342883695170559122e+02 1.068499999999999951e-04 -2.041286520829739429e-04 4.196191895478019692e-04 1.832234544625939584e-04 1.930390752913961437e-05
6.341499772027380004e+02 1.068499999999999951e-04 -1.861173004285964904e-04 4.015061310061661891e-04 1.691293425808303280e-05 2.091256648989649615e-04
6.340115871637920009e+02 6.772300000000000195e-05 -2.581627070461131037e-04 3.954684448256278319e-04 8.738349366677942531e-05 4.504245090131845302e-05
6.338731995062139504e+02 -2.106900000000000106e-05 -3.482194653180208034e-04 3.079219952077389267e-04 8.456467129041516401e-06 -5.469440466588460441e-05
6.337348143360001131e+02 8.427799999999999506e-05 -3.061929781244643431e-04 4.769772082629714950e-04 7.328938178504142956e-05 9.651953764567613710e-05
6.335964317591459576e+02 1.986599999999999987e-04 -9.005675827190086922e-05 4.890525806240482096e-04 2.283246124841529861e-04 1.640832139976464881e-04
6.334580518816479753e+02 6.621799999999999518e-05 -4.412781155323156198e-04 5.765990302419371147e-04 3.664469089251750961e-05 9.973685556719573907e-05
6.333196748095019757e+02 5.417899999999999745e-05 -2.911835184124808378e-04 4.015061310061661891e-04 1.212093621829454977e-04 -2.252122545065922651e-05
6.331813006487039956e+02 -2.106900000000000106e-05 -4.532856833018983475e-04 4.135815033672567273e-04 -2.536940138712455090e-05 -1.608658960761268726e-05
6.330429295052500720e+02 7.524799999999999512e-05 -4.232667638779313911e-04 5.765990302419371147e-04 1.775858097098974807e-04 -4.182513297979152591e-05
6.329045614851360142e+02 -3.310899999999999759e-05 -5.613537932281766150e-04 4.981091098948695148e-04 3.100704613982744229e-05 -1.061714914102422749e-04
6.327661966943579728e+02 6.320799999999999520e-05 -4.742989268986765776e-04 6.037686180543873696e-04 9.583996079581453306e-05 2.573854337218615363e-05
6.326278352389119846e+02 4.815899999999999749e-05 -4.082573041659478858e-04 5.071656391656839897e-04 9.302113841946950618e-05 -3.217317921519611715e-06
6.324894772247939727e+02 2.708900000000000102e-05 -5.073197382650443659e-04 5.645236578808535697e-04 -0.000000000000000000e+00 5.791172258740421316e-05
6.323511227579999741e+02 -4.514899999999999751e-06 -5.043178463226434798e-04 4.981091098948695148e-04 -2.255057901077951385e-05 1.608658960761268726e-05
6.322127719445260254e+02 -3.762399999999999756e-05 -5.523481174009947734e-04 4.799960513532406737e-04 5.919526990329702346e-05 -1.479966243900338008e-04
6.320744248903680500e+02 -1.504999999999999990e-05 -4.803027107834713025e-04 4.528264635407905272e-04 1.183905398066004573e-04 -1.673005319191734220e-04
6.319360817015220846e+02 1.354499999999999991e-05 -4.712970349562825762e-04 5.011279529851388019e-04 -3.382586851617247595e-05 6.756367635197036456e-05
6.317977424839840523e+02 -2.859400000000000101e-05 -4.863064946682660815e-04 4.316945619088924531e-04 -8.456467129041516401e-06 -5.147708674435767730e-05
6.316594073437499901e+02 -3.421899999999999872e-18 -5.913727126521436256e-04 5.947120887835728948e-04 5.073880277426191571e-05 -5.791172258740421316e-05
6.315210763868160484e+02 -3.009900000000000185e-06 -5.463443335162000486e-04 5.433917562489486109e-04 5.637644752695198980e-05 -7.078099427349729845e-05
6.313827497191779230e+02 -1.008299999999999952e-04 -6.544124434424783161e-04 4.558453066310597058e-04 -3.664469089251750961e-05 -1.737351677622199714e-04
6.312444274468319918e+02 -6.170300000000000199e-05 -5.763632529401669508e-04 4.558453066310597058e-04 -1.099340726775589392e-04 -6.434635843046538407e-06
6.311061096757739506e+02 -3.461399999999999758e-05 -5.523481174009879429e-04 4.860337375337790851e-04 -2.255057901077951385e-05 -4.825976882283806855e-05
6.309677965120000636e+02 -7.073300000000000193e-05 -5.793651448825677284e-04 4.407510911796999891e-04 -1.691293425808944315e-05 -1.319100347824284320e-04
6.308294880615060265e+02 -9.631799999999999498e-05 -5.733613609977661731e-04 3.833930724645304633e-04 -1.042964279248624615e-04 -8.686758388110998571e-05
6.306911844302878762e+02 7.825799999999999510e-05 -4.112591961083486634e-04 5.705613440613987574e-04 6.201409227964847423e-05 9.651953764567613710e-05
6.305528857243421044e+02 -5.116899999999999747e-05 -5.163254140922330379e-04 4.166003464575259059e-04 -0.000000000000000000e+00 -1.093888093317692088e-04
6.304145920496639519e+02 -3.009900000000000185e-06 -4.532856833018983475e-04 4.498076204505212943e-04 5.637644752696481049e-06 -1.286927168608576184e-05
6.302763035122500241e+02 4.063399999999999754e-05 -4.532856833019051779e-04 5.373540700684033148e-04 7.892702653773151042e-05 -3.217317921526927115e-06
6.301380202180960168e+02 7.524800000000000359e-06 -5.283329818618225961e-04 5.464105993392246200e-04 -1.409411188173799745e-05 3.217317921522537452e-05
6.299997422731979668e+02 -9.029799999999999502e-05 -5.973764965369383504e-04 4.196191895478019692e-04 -1.014776055485110243e-04 -7.721563011653651595e-05
6.298614697835519110e+02 4.665399999999999750e-05 -4.562875752442991251e-04 5.524482855197630857e-04 4.791998039791047170e-05 4.504245090131114143e-05
6.297232028551539997e+02 6.019899999999999741e-06 -4.712970349562825762e-04 4.860337375337859156e-04 2.255057901077951385e-05 -1.286927168608576184e-05
6.295849415939999290e+02 3.421899999999999872e-18 -3.902459525115704333e-04 3.924496017353517685e-04 3.664469089251750961e-05 -4.182513297979152591e-05
6.294466861060859628e+02 3.611899999999999757e-05 -4.682951430138817986e-04 5.433917562489486109e-04 5.919526990330343380e-05 9.651953764566149698e-06
6.293084364974080245e+02 8.427799999999999506e-05 -2.881816264700800601e-04 4.588641497213357691e-04 6.765173703234495190e-05 1.029541734887226730e-04
6.291701928739620371e+02 2.708900000000000102e-05 -5.973764965369451809e-04 6.550889505890116534e-04 3.382586851617247595e-05 1.930390752913229940e-05
6.290319553417440375e+02 1.805999999999999988e-05 -4.562875752442991251e-04 4.950902668045935057e-04 -6.201409227964847423e-05 1.093888093317618905e-04
6.288937240067499488e+02 7.524800000000000359e-06 -5.883708207097565089e-04 6.067874611446565482e-04 2.536940138712455090e-05 -1.286927168609307681e-05
6.287554989749759216e+02 4.364399999999999752e-05 -4.953121704954548078e-04 5.856555595127584200e-04 5.637644752696481049e-06 8.686758388110998571e-05
6.286172803524179926e+02 -6.019899999999999741e-06 -6.003783884793391281e-04 5.916932456932968857e-04 4.791998039791047170e-05 -6.756367635197768292e-05
6.284790682450719714e+02 8.126799999999999508e-05 -5.463443335162000486e-04 7.124469693041812334e-04 5.637644752695198980e-05 1.093888093317692088e-04
6.283408627589340085e+02 4.514899999999999751e-06 -6.033802804217330753e-04 6.158439904154710230e-04 -1.973175663443447680e-05 3.217317921522537452e-05
6.282026640000000270e+02 6.019899999999999741e-06 -6.033802804217399058e-04 6.188628335057470321e-04 5.637644752695198980e-05 -5.147708674436499566e-05
6.280644720742659501e+02 5.417899999999999745e-05 -6.333991998457000859e-04 7.456542432971629067e-04 1.691293425808303280e-05 9.651953764567613710e-05
6.279262870877279283e+02 6.320799999999999520e-05 -7.714862291959521945e-04 9.026340839913049368e-04 1.014776055485110243e-04 1.930390752913229940e-05
6.277881091463819985e+02 -1.956499999999999987e-05 -8.075089325047139300e-04 7.728238311096130532e-04 9.583996079581453306e-05 -1.512139423115607347e-04
6.276499383562239700e+02 -3.009900000000000185e-06 -8.735505552374425676e-04 8.724456530885924422e-04 -7.892702653773151042e-05 8.365026595958305181e-05
6.275117748232499935e+02 1.158799999999999951e-04 -9.185789343733861446e-04 1.156216903574150455e-03 9.020231604312446575e-05 1.447793064685141853e-04
6.273736186534559920e+02 1.399600000000000084e-04 -8.915619068918200201e-04 1.177348805206055414e-03 1.691293425808559762e-04 1.061714914102422749e-04
6.272354699528380024e+02 5.869399999999999742e-05 -8.885600149494192425e-04 1.011312435241098692e-03 1.240281845592969485e-04 -1.608658960761268726e-05
6.270973288273919479e+02 1.414700000000000126e-04 -9.966281248757044488e-04 1.286027156455849061e-03 9.865878317216598384e-05 1.898217573698326587e-04
6.269591953831139790e+02 1.805999999999999988e-04 -8.735505552374425676e-04 1.240744510101763134e-03 2.508751914949324999e-04 9.973685556719573907e-05
6.268210697260000188e+02 3.070099999999999761e-04 -8.975656907766147450e-04 1.518478074406782790e-03 2.395999019895459685e-04 3.828608326611775874e-04
6.266829519620459905e+02 2.347700000000000036e-04 -1.011637584587687846e-03 1.488289643504070187e-03 2.677881257530219600e-04 1.962563932128791810e-04
6.265448421972480446e+02 2.347700000000000036e-04 -9.395921779701643748e-04 1.415837409337541162e-03 2.677881257530219600e-04 1.962563932128791810e-04
6.264067405376021043e+02 2.483200000000000077e-04 -1.152726505880333902e-03 1.657344856559289040e-03 4.002727774413539891e-04 7.399831219501690042e-05
6.262686470891039789e+02 2.453099999999999942e-04 -1.140718938110744452e-03 1.639231798017660308e-03 2.142305006024150039e-04 2.799066591724622328e-04
6.261305619577500465e+02 3.536699999999999935e-04 -1.239781372209834047e-03 1.956210322496213655e-03 4.989315606135263969e-04 1.866044394483057248e-04
6.259924852495358891e+02 4.921199999999999707e-04 -1.134715154225949619e-03 2.128284378641715456e-03 4.002727774413603859e-04 5.952038154816694827e-04
6.258544170704579983e+02 4.590099999999999844e-04 -1.038654612069260909e-03 1.965266851767028238e-03 6.398726794308999847e-04 2.509507978787565009e-04
6.257163575265120699e+02 5.538299999999999473e-04 -1.044658395954048804e-03 2.161491652634710790e-03 5.299386067533538120e-04 5.791172258740567413e-04
6.255783067236939132e+02 5.116899999999999747e-04 -1.137717046168350505e-03 2.170548181905525374e-03 4.340986459575329093e-04 5.984211334031891254e-04
6.254402647680000200e+02 4.213900000000000024e-04 -1.266798399691406894e-03 2.119227849370900873e-03 4.200045340757885032e-04 4.214686477194568297e-04
6.253022317654259723e+02 4.575100000000000022e-04 -1.437906240408019960e-03 2.363754139682924978e-03 5.553080081404719289e-04 3.442530176029129818e-04
6.251642078219680343e+02 4.454700000000000023e-04 -1.248787048037022611e-03 2.149416280273613259e-03 4.791998039790919370e-04 4.053820581118368241e-04
6.250261930436220155e+02 5.192099999999999840e-04 -1.341845698251324312e-03 2.390923727495375233e-03 5.609456528931748304e-04 4.697284165422875731e-04
6.248881875363839526e+02 5.944599999999999971e-04 -1.572991377815871400e-03 2.774316799959912743e-03 6.088656332910789663e-04 5.758999079525372071e-04
6.247501914062499964e+02 4.364400000000000159e-04 -1.726087866878099966e-03 2.611299273085225092e-03 3.974539550650089893e-04 4.793803703068610293e-04
6.246122047592159561e+02 5.854299999999999565e-04 -1.756106786302066977e-03 2.940353169924862092e-03 4.763809816027404862e-04 7.078099427349583478e-04
6.244742277012779823e+02 5.733900000000000108e-04 -1.654042460260576712e-03 2.813561760133446218e-03 4.961127382371813971e-04 6.595501739121202318e-04
6.243362603384319982e+02 4.228899999999999847e-04 -2.170367874352809642e-03 3.030918462633027007e-03 4.087292445704019447e-04 4.375552373270695170e-04
6.241983027766739269e+02 5.553300000000000380e-04 -2.101324359677686840e-03 3.227143263500703053e-03 6.314162123018648770e-04 4.665110986207679847e-04
6.240603551219999190e+02 5.357699999999999746e-04 -2.401513553917356512e-03 3.489782612354362830e-03 4.763809816027468830e-04 6.016384513247160322e-04
6.239224174804060112e+02 4.514899999999999751e-04 -2.617649773769913264e-03 3.538084101798704383e-03 3.128892837745809877e-04 6.080730871677625816e-04
6.237844899578878994e+02 5.222199999999999976e-04 -2.749733019235370540e-03 3.812798823013461690e-03 4.848374487317947843e-04 5.630306362664441082e-04
6.236465726604419615e+02 3.852700000000000027e-04 -3.109960052322974233e-03 3.900345272631350595e-03 2.706069481293798076e-04 5.147708674436059922e-04
6.235086656940640069e+02 6.952899999999999922e-04 -3.025907077935861313e-03 4.437699342699746863e-03 6.708797255707337967e-04 7.206792144210513382e-04
6.233707691647499587e+02 5.056699999999999477e-04 -3.542232492028101181e-03 4.576566124852253330e-03 6.821550150761139042e-04 3.024278846231214695e-04
6.232328831784960812e+02 7.554900000000000461e-04 -3.719344116629494986e-03 5.255805820163439446e-03 7.131620612159478246e-04 8.011121624591148287e-04
6.230950078412979565e+02 9.782300000000000717e-04 -4.064561690005128944e-03 6.049761552904949977e-03 9.527619632054809724e-04 1.003803191515026004e-03
6.229571432591519624e+02 8.788999999999999504e-04 -4.430792506977533976e-03 6.218816765960189646e-03 1.141623062420777778e-03 5.758999079525225703e-04
6.228192895380541358e+02 1.012799999999999898e-03 -4.679949538196451035e-03 6.738057777486957181e-03 9.302113841947078554e-04 1.103540047082221661e-03
6.226814467839999452e+02 1.000800000000000040e-03 -5.223291979770250740e-03 7.260317632104007664e-03 8.935666933021839354e-04 1.119626636689848931e-03
6.225436151029859957e+02 1.459800000000000030e-03 -5.535488741779510079e-03 8.495024456025231790e-03 1.530620550356751606e-03 1.373794752490117756e-03
6.224057946010079831e+02 1.547100000000000038e-03 -6.330990106514633800e-03 9.470110774183060007e-03 1.443237056689965865e-03 1.660136047505626593e-03
6.222679853840619444e+02 2.228899999999999805e-03 -6.541122542482402658e-03 1.104896571039528860e-02 2.308615526228673890e-03 2.129864464047928532e-03
6.221301875581440299e+02 2.204799999999999816e-03 -7.066453632401824801e-03 1.152896176174851572e-02 2.356535506626590819e-03 2.023692972637664532e-03
6.219924012292499356e+02 2.586999999999999890e-03 -8.060079865335127713e-03 1.329498496955761229e-02 2.531302493960149291e-03 2.641418013570000570e-03
6.218546265033759255e+02 2.830800000000000070e-03 -9.588042864015034611e-03 1.532062868313007961e-02 2.917481159519765433e-03 2.721850961608078805e-03
6.217168634865180366e+02 3.414799999999999953e-03 -9.927256653505868098e-03 1.683306907135631580e-02 3.701113780144403304e-03 3.075755932975543071e-03
6.215791122846719645e+02 3.998699999999999997e-03 -1.156328776211206638e-02 1.964964967458003933e-02 4.200045340757923087e-03 3.754610014416810432e-03
6.214413730038340873e+02 4.587100000000000205e-03 -1.288412021676661225e-02 2.215830828259601412e-02 4.555216960177730680e-03 4.607199263620268166e-03
6.213036457499999869e+02 4.901700000000000154e-03 -1.548375863888213494e-02 2.540356460463834634e-02 5.000590895640657195e-03 4.771282477617929535e-03
6.211659306291660414e+02 6.275700000000000375e-03 -1.670252676749520507e-02 2.938541864070702211e-02 6.593225538277024816e-03 5.890909114307778249e-03
6.210282277473279464e+02 7.178699999999999665e-03 -1.803536678991935274e-02 3.253709082695093596e-02 7.447328718310352626e-03 6.846452536999966462e-03
6.208905372104819662e+02 7.518799999999999963e-03 -2.143951225259719748e-02 3.664271742972077112e-02 8.295794253590990652e-03 6.605153692885775557e-03
6.207528591246240239e+02 8.919899999999999704e-03 -2.208792091215489375e-02 4.010533045426270538e-02 9.499431408291436271e-03 8.226681925333122203e-03
6.206151935957500427e+02 1.053800000000000049e-02 -2.338173633932785420e-02 4.465170814821222550e-02 1.117944954459458920e-02 9.767777209742437017e-03
6.204775407298559458e+02 1.102999999999999987e-02 -2.536898880519448604e-02 4.763734396449113145e-02 1.127810832776670463e-02 1.070723404282701054e-02
6.203399006329381109e+02 1.196700000000000021e-02 -2.436935878837635447e-02 4.851280846067002051e-02 1.241691256781117525e-02 1.141182666764046540e-02
6.202022734109920066e+02 1.257199999999999984e-02 -2.445641365470590384e-02 4.981091098948695756e-02 1.282000416762886161e-02 1.224189469139325658e-02
6.200646591700140107e+02 1.275199999999999945e-02 -2.245715362106969273e-02 4.815658497601795623e-02 1.307933582625286223e-02 1.232554495735285402e-02
6.199270580160000463e+02 1.294000000000000011e-02 -2.031080088225600128e-02 4.638754292511858973e-02 1.369102028192031167e-02 1.204242098025889302e-02
6.197894700549459230e+02 1.234400000000000081e-02 -1.791529111222351159e-02 4.276795005988254933e-02 1.282000416762886161e-02 1.174642773147879619e-02
6.196518953928480187e+02 1.055999999999999994e-02 -1.568188350708038178e-02 3.695365826801878806e-02 1.053675804278730692e-02 1.054958546467238932e-02
6.195143341357019153e+02 1.073499999999999975e-02 -1.332239644035654140e-02 3.493103339753658720e-02 1.057340273367985556e-02 1.088096921058921696e-02
6.193767863895039909e+02 9.895100000000000423e-03 -1.011637584587686545e-02 3.002239453275441089e-02 1.014776055485135803e-02 9.571520816529548864e-03
6.192392522602500549e+02 8.208099999999999424e-03 -8.009047702314362957e-03 2.451904357918866309e-02 8.284518964085611087e-03 8.091554572629182721e-03
6.191017318539360303e+02 7.469100000000000218e-03 -5.667571987244940032e-03 2.068209401145304840e-02 7.233098217707950930e-03 7.711911057889546568e-03
6.189642252765580679e+02 5.407300000000000301e-03 -5.913727126521490900e-03 1.679382411118279100e-02 5.369856626942177101e-03 5.430832651530049550e-03
6.188267326341118633e+02 4.442699999999999948e-03 -5.016161435744861952e-03 1.395611160632716924e-02 4.651056920973539385e-03 4.188947933822367679e-03
6.186892540325940217e+02 3.778999999999999807e-03 -4.325726288993649547e-03 1.193046789275471579e-02 4.171857116994447286e-03 3.317054777089748288e-03
6.185517895780000117e+02 2.884999999999999978e-03 -5.028169003514465496e-03 1.084368438025679060e-02 3.106342258735049662e-03 2.622114106040868402e-03
6.184143393763258700e+02 2.194199999999999883e-03 -5.439428199622807492e-03 9.871616905189220179e-03 1.992907420077747686e-03 2.416205759063423057e-03
6.182769035335679746e+02 1.075999999999999917e-03 -6.084834967238110688e-03 8.277667753525659242e-03 1.646192267787000571e-03 4.214686477194495113e-04
6.181394821557221348e+02 9.511399999999999499e-04 -6.276956051551488107e-03 8.220309734810488794e-03 8.541031800333278093e-04 1.058497596180917825e-03
6.180020753487840466e+02 -6.772300000000000195e-05 -7.669833912823558093e-03 7.577296156582561011e-03 1.832234544625939584e-04 -3.539049713674791739e-04
6.178646832187500877e+02 -4.514899999999999751e-04 -8.120117704183062168e-03 7.260317632104007664e-03 -3.213457509036288890e-04 -5.984211334031891254e-04
6.177273058716160676e+02 -1.350000000000000071e-03 -9.341887724738512366e-03 6.686737444952339619e-03 -1.254375957474681853e-03 -1.454227700528181247e-03
6.175899434133780233e+02 -1.623899999999999953e-03 -1.023645152357273262e-02 7.036923243423881362e-03 -1.299477115496240880e-03 -1.988302475500934152e-03
6.174525959500319914e+02 -1.893200000000000048e-03 -1.050662179838843593e-02 6.768246208389676506e-03 -2.054921512357402516e-03 -1.701961180485425315e-03
6.173152635875738952e+02 -3.085200000000000182e-03 -1.258092913058454949e-02 6.463343056272227195e-03 -2.852648244863765711e-03 -3.339576002540385353e-03
6.171779464319999988e+02 -3.205599999999999856e-03 -1.382671428667917729e-02 7.474655491513325888e-03 -3.461513878154844678e-03 -2.902020765213323208e-03
6.170406445893059981e+02 -4.776800000000000317e-03 -1.675956271440075945e-02 7.272393004465098690e-03 -4.490384045521731392e-03 -5.086579633927129467e-03
6.169033581654879299e+02 -5.788100000000000016e-03 -2.011867979794266376e-02 8.621815865816662844e-03 -5.694021200222150990e-03 -5.874822524700150546e-03
6.167660872665420584e+02 -7.500699999999999902e-03 -2.531795664217371955e-02 1.041500866143818191e-02 -7.808137982482850868e-03 -7.123141878250886447e-03
6.166288319984639656e+02 -1.021400000000000086e-02 -3.312887947628994495e-02 1.282706429056547533e-02 -1.067488033922835491e-02 -9.651953764567613656e-03
6.164915924672500296e+02 -1.451799999999999966e-02 -4.365351262633274110e-02 1.477723692688113002e-02 -1.442673292214701961e-02 -1.457123286657556124e-02
6.163543687788960597e+02 -1.795100000000000168e-02 -5.515075876571211982e-02 1.945342487371237716e-02 -1.824905606447437337e-02 -1.754725194398390822e-02
6.162171610393979790e+02 -2.413399999999999920e-02 -6.818497357959853178e-02 2.017190952919710456e-02 -2.441945824629923253e-02 -2.370841576369956891e-02
6.160799693547520519e+02 -3.080499999999999905e-02 -8.394490627718119435e-02 2.261113474613680660e-02 -3.114798725864097520e-02 -3.032000409242838201e-02
6.159427938309538604e+02 -3.722500000000000114e-02 -9.831196111349178868e-02 2.421112158398093170e-02 -3.656012622122836730e-02 -3.783565875710504650e-02
6.158056345739998960e+02 -4.397700000000000220e-02 -1.098992640111430275e-01 2.230925043710961161e-02 -4.400181729478602755e-02 -4.378769691192174046e-02
6.156684916898860820e+02 -4.866800000000000292e-02 -1.150925370714893231e-01 1.811305854163161935e-02 -4.710252190876838829e-02 -5.028667911339726460e-02
6.155313652846078867e+02 -5.164699999999999847e-02 -1.221169642166975849e-01 1.923003048503223525e-02 -5.085155566931069682e-02 -5.234576258317168856e-02
6.153942554641620291e+02 -5.351299999999999807e-02 -1.224771912497851917e-01 1.584892622392766737e-02 -5.285291955651749002e-02 -5.405094108157863092e-02
6.152571623345440912e+02 -5.476899999999999824e-02 -1.187548452412132832e-01 9.569732596162039071e-03 -5.392407205952957916e-02 -5.553090732547900227e-02
6.151200860017499963e+02 -5.198099999999999943e-02 -1.092388477838157623e-01 5.554671286100363627e-03 -4.997772073264293569e-02 -5.411528744000908275e-02
6.149830265717760085e+02 -4.963100000000000150e-02 -9.813184759694798531e-02 -8.754644961788616208e-04 -4.803273329296309235e-02 -5.128404766906925066e-02
6.148459841506180510e+02 -4.483100000000000279e-02 -8.282219869072483809e-02 -6.641454798598261065e-03 -4.369174683338779286e-02 -4.597547309855706116e-02
6.147089588442719332e+02 -3.832100000000000090e-02 -6.667202004063060850e-02 -9.811240043383793671e-03 -3.605273819348579767e-02 -4.076341806569055287e-02
6.145719507587340331e+02 -3.207999999999999741e-02 -5.319352521926944827e-02 -1.086783512497897265e-02 -3.055603455960797729e-02 -3.371749181755619856e-02
6.144349599999999327e+02 -2.709500000000000103e-02 -4.361448803108158162e-02 -1.047236668015333674e-02 -2.553571190733289198e-02 -2.875960490048995455e-02
6.142979866740660100e+02 -2.252499999999999988e-02 -3.514014707769570756e-02 -9.844447317376795945e-03 -2.185714870619927599e-02 -2.320651416794207098e-02
6.141610308869280743e+02 -1.841200000000000128e-02 -2.868607940154283692e-02 -8.084461795748251398e-03 -1.720609178522576263e-02 -1.972215885893315729e-02
6.140240927445819352e+02 -1.484599999999999982e-02 -2.265828038121023638e-02 -6.994659440160071878e-03 -1.356699209736097513e-02 -1.625389013953185482e-02
6.138871723530240843e+02 -1.253600000000000027e-02 -1.999860412024678097e-02 -5.035430274573596092e-03 -1.181368457927279951e-02 -1.331647887718177131e-02
6.137502698182498762e+02 -1.077700000000000012e-02 -1.813442922401845014e-02 -3.381104261104569183e-03 -1.033098400931395204e-02 -1.124774345364280316e-02
6.136133852462559162e+02 -8.898800000000000113e-03 -1.558882485686604626e-02 -2.173567024995794444e-03 -8.600227070236535556e-03 -9.207963891397497047e-03
6.134765187430380138e+02 -7.973299999999999138e-03 -1.457118348839357702e-02 -1.340366332080742632e-03 -7.413502849794199184e-03 -8.583804214622136469e-03
6.133396704145919784e+02 -6.900299999999999837e-03 -1.349650617301554126e-02 -2.686770350342051268e-04 -6.229597451728194693e-03 -7.641130063616026827e-03
6.132028403669139607e+02 -6.185399999999999752e-03 -1.262895940166290816e-02 2.928277797563723795e-04 -5.801136450523365282e-03 -6.601936374964255914e-03
6.130660287059999973e+02 -5.645100000000000118e-03 -1.136216100197149324e-02 1.026406650692485948e-04 -5.369856626942177101e-03 -5.939168883130601512e-03
6.129292355378460115e+02 -5.076200000000000330e-03 -1.080080720874331685e-02 6.792396953111857908e-04 -4.783541572661883720e-03 -5.392224836471770470e-03
6.127924609684480401e+02 -4.445700000000000346e-03 -9.603052323727032102e-03 7.396165571166244410e-04 -4.174675939370792177e-03 -4.739109298402703618e-03
6.126557051038018926e+02 -4.128099999999999999e-03 -8.354265275689996481e-03 1.207537236108774631e-04 -3.791316096187521360e-03 -4.497810454288498835e-03
6.125189680499039468e+02 -3.702200000000000109e-03 -7.756888779153064961e-03 3.743365431937091580e-04 -3.548897371821630418e-03 -3.863998823748579330e-03
6.123822499127501260e+02 -2.930199999999999992e-03 -6.781273897874138742e-03 9.418790441648387367e-04 -2.762445928820647656e-03 -3.111146430112302942e-03
6.122455507983358984e+02 -2.707399999999999998e-03 -6.243935240185126932e-03 8.482949083664114744e-04 -2.751170639315267223e-03 -2.647852649413039855e-03
6.121088708126579832e+02 -2.465100000000000017e-03 -5.784645772998427138e-03 8.724456530885924422e-04 -2.359354329002935711e-03 -2.577071655139549604e-03
6.119722100617120759e+02 -2.090400000000000071e-03 -4.833046027258680252e-03 6.671643229500953069e-04 -1.801227498486118565e-03 -2.412988441141903414e-03
6.118355686514939862e+02 -1.575699999999999974e-03 -4.136607096622652198e-03 9.992370628800083168e-04 -1.603909932141786652e-03 -1.537877966487778908e-03
6.116989466880000919e+02 -1.396600000000000012e-03 -3.902459525115704441e-03 1.123009629581154904e-03 -9.837690093453148928e-04 -1.862827076561552296e-03
6.115623442772258613e+02 -7.705400000000000053e-04 -2.755736803120165373e-03 1.225650294650417350e-03 -5.722209423985550464e-04 -9.941512377504597032e-04
6.114257615251678999e+02 -5.493100000000000109e-04 -2.431532473341330245e-03 1.343385175171011919e-03 -3.072516390218909339e-04 -8.236333879097740111e-04
6.112891985378221307e+02 -4.876099999999999749e-04 -2.080311116080908827e-03 1.113953100310347477e-03 -3.946351326886639354e-04 -5.919864975601425760e-04
6.111526554211839084e+02 -3.837700000000000204e-04 -2.188379226007194141e-03 1.430931624788900824e-03 -2.452375467422424462e-04 -5.405094108157848173e-04
6.110161322812500657e+02 -1.896300000000000123e-04 -1.368862725732890653e-03 9.962182197897390297e-04 -1.324846516883384530e-04 -2.541681158002760893e-04
6.108796292240159573e+02 5.869399999999999742e-05 -1.200756776958678256e-03 1.325272116629376030e-03 1.663105202045045254e-04 -6.434635843045074903e-05
6.107431463554779612e+02 -3.461399999999999758e-05 -1.266798399691400172e-03 1.204518393018498730e-03 6.201409227964847423e-05 -1.447793064685141853e-04
6.106066837816321140e+02 1.384599999999999991e-04 -8.585410955254590623e-04 1.141122688122790793e-03 1.071152503012075019e-04 1.737351677622126530e-04
6.104702416084738843e+02 1.775900000000000124e-04 -9.035694746614095782e-04 1.264895254823944319e-03 3.044328166455394832e-04 3.217317921522537452e-05
6.103338199419999910e+02 3.160400000000000167e-04 -6.574143353848790937e-04 1.295083685726656705e-03 3.579904417961400154e-04 2.670373874863691882e-04
6.101974188882060162e+02 3.837700000000000204e-04 -5.523481174009879429e-04 1.325272116629376030e-03 4.228233564521398998e-04 3.378183817598664324e-04
6.100610385530879967e+02 5.146999999999999882e-04 -5.193273060346269851e-04 1.554704191490047412e-03 3.861786655596224308e-04 6.595501739121202318e-04
6.099246790426419693e+02 6.080099999999999741e-04 -2.581627070461131037e-04 1.479233114233248882e-03 7.639008639902033571e-04 4.279032835624960607e-04
6.097883404628639710e+02 5.538299999999999473e-04 -1.110700018686791129e-04 1.222631451560134402e-03 5.722209423985614432e-04 5.308574570512187337e-04
6.096520229197499248e+02 5.643599999999999702e-04 -2.371494634493417041e-04 1.370554762983461957e-03 4.932939158608298921e-04 6.434635843045074903e-04
6.095157265192960949e+02 4.830899999999999843e-04 -2.461551392765304303e-04 1.216593765379589106e-03 4.876562711081334415e-04 4.761630523853341225e-04
6.093794513674979498e+02 4.213900000000000024e-04 -2.821778425852852811e-04 1.129047315761700200e-03 4.510115802156159184e-04 3.860781505827045484e-04
6.092431975703519811e+02 6.305800000000000511e-04 3.001891942396695641e-05 1.234706823921218055e-03 6.229597451728169756e-04 6.370289484614610493e-04
6.091069652338541118e+02 4.439600000000000252e-04 -1.200756776958678256e-04 1.011312435241098692e-03 4.763809816027468830e-04 4.053820581118368241e-04
6.089707544639999242e+02 4.198800000000000253e-04 -5.403405496313916086e-05 8.965963978107665796e-04 4.622868697210088737e-04 3.699915609750918611e-04
6.088345653667860233e+02 3.235700000000000208e-04 -1.831154084861957127e-04 8.332006929150518118e-04 2.762445928820634646e-04 3.764261968181383563e-04
6.086983980482079915e+02 2.769100000000000034e-04 -3.091948700668582903e-04 8.664079669080472544e-04 2.198681453551178783e-04 3.410356996813860750e-04
6.085622526142619790e+02 3.040000000000000167e-04 -2.191381117949574211e-04 8.301818498247826332e-04 3.128892837745873845e-04 2.927759308585480133e-04
6.084261291709440229e+02 1.249099999999999950e-04 -3.482194653180208034e-04 6.007497749641181909e-04 1.606728754518144445e-04 8.365026595958305181e-05
6.082900278242500463e+02 1.700600000000000082e-04 -2.821778425852921116e-04 6.249005196862922199e-04 1.493975859464214892e-04 1.930390752913522742e-04
6.081539486801760859e+02 1.580200000000000083e-04 -2.461551392765235998e-04 5.645236578808535697e-04 2.424187243658973922e-04 6.112904050893114706e-05
6.080178918447179512e+02 6.170300000000000199e-05 -3.692327089147922031e-04 4.950902668045935057e-04 8.174584891407653731e-05 3.860781505827191716e-05
6.078818574238719066e+02 9.180300000000000179e-05 -2.911835184124808378e-04 4.769772082629714950e-04 5.637644752695198980e-05 1.319100347824284320e-04
6.077458455236339887e+02 -7.524799999999999512e-05 -4.652932510714878514e-04 3.169785244785533473e-04 -1.747669873335460299e-04 3.860781505826459879e-05
6.076098562500000071e+02 -1.700600000000000082e-04 -5.163254140922330379e-04 1.781117423260470160e-04 -1.973175663443319677e-04 -1.383446706254676630e-04
6.074738897089659986e+02 -2.031699999999999945e-04 -6.093840643065347390e-04 2.052813301384903320e-04 -1.578540530754694176e-04 -2.541681158002834077e-04
6.073379460065280000e+02 -2.302600000000000079e-04 -6.003783884793391281e-04 1.418856252427755371e-04 -1.578540530754694176e-04 -3.120798383876876073e-04
6.072020252486820482e+02 -2.558400000000000171e-04 -5.823670368249616756e-04 7.245223416652922901e-05 -2.311434348605044369e-04 -2.831239770939818754e-04
6.070661275414240663e+02 -2.784199999999999804e-04 -5.883708207097496784e-04 3.320727399298855796e-05 -3.354398627853668984e-04 -2.123429828204845499e-04
6.069302529907499775e+02 -3.461399999999999894e-04 -5.943746045945512337e-04 -9.660297888870335282e-05 -2.875198823874564199e-04 -4.118166939548906919e-04
6.067944017026559322e+02 -3.160400000000000167e-04 -6.574143353848790937e-04 2.716958781244331261e-05 -3.298022180326704478e-04 -2.992105667016018811e-04
6.066585737831379674e+02 -3.446400000000000071e-04 -7.024427145208295012e-04 1.509421545135968288e-05 -3.805410208069259261e-04 -3.024278846231214695e-04
6.065227693381918925e+02 -3.190499999999999760e-04 -6.364010917881008636e-04 -0.000000000000000000e+00 -2.818822376347599693e-04 -3.603396072105256691e-04
6.063869884738139717e+02 -1.610299999999999948e-04 -4.322724397051201173e-04 1.116971943400630289e-04 -1.465787635700700384e-04 -1.769524856837395869e-04
6.062512312960000145e+02 -2.979799999999999897e-04 -6.003783884793391281e-04 6.037686180538381839e-06 -2.677881257530219600e-04 -3.313837459168272556e-04
6.061154979107460576e+02 -3.461399999999999758e-05 -3.602270330876034769e-04 2.928277797563723795e-04 -6.765173703234495190e-05 3.217317921519611715e-06
6.059797884240480244e+02 -8.126799999999999508e-05 -4.172629799931434425e-04 2.566016626731146429e-04 -1.042964279248624615e-04 -5.469440466588460441e-05
6.058441029419019515e+02 -7.524799999999999512e-05 -3.242043297788417956e-04 1.750928992357778102e-04 -6.765173703233854155e-05 -8.365026595958305181e-05
6.057084415703039895e+02 -3.461399999999999758e-05 -3.422156814332260244e-04 2.747147212147434841e-04 2.818822376345035775e-06 -7.721563011654383431e-05
6.055728044152500615e+02 -5.116899999999999747e-05 -3.272062217212357428e-04 2.264132317703952636e-04 -3.100704613982103194e-05 -7.399831219501690042e-05
6.054371915827359771e+02 -4.966399999999999748e-05 -3.512213572604079201e-04 2.535828195828385796e-04 3.382586851617247595e-05 -1.447793064685141853e-04
6.053016031787580005e+02 -1.504999999999999990e-06 -2.911835184124808378e-04 2.898089366661100313e-04 5.355762515060695614e-05 -6.434635843045074903e-05
6.051660393093119410e+02 1.550099999999999948e-04 -1.621021648894174826e-04 4.739583651726954317e-04 1.944987439679869408e-04 1.093888093317692088e-04
6.050305000803940629e+02 9.180300000000000179e-05 -1.170737857534670344e-04 3.018843090271936848e-04 1.437599411937314083e-04 3.217317921522537452e-05
6.048949855980000621e+02 7.374300000000000191e-05 -1.891191923709904647e-04 3.381104261104583061e-04 1.775858097099039046e-04 -4.504245090131845302e-05
6.047594959681259752e+02 4.815899999999999749e-05 -2.431532473341364560e-04 3.411292692007274847e-04 1.296658293119870022e-04 -4.504245090131845302e-05
6.046240312967680666e+02 4.966399999999999748e-05 -1.981248681981791909e-04 2.988654659369245062e-04 6.201409227964847423e-05 3.539049713675230163e-05
6.044885916899219183e+02 1.610299999999999948e-04 -1.050662179838843474e-04 4.286757188186163898e-04 1.127528950539039796e-04 2.155603007420114838e-04
6.043531772535839082e+02 1.008299999999999952e-04 -1.170737857534738649e-04 3.199973675688225260e-04 1.437599411937250115e-04 5.147708674435767730e-05
6.042177880937500731e+02 8.879300000000000181e-05 -1.230775696382617999e-04 3.018843090271936848e-04 1.212093621829454977e-04 5.147708674436499566e-05
6.040824243164159952e+02 1.429699999999999949e-04 -8.105108244471215652e-05 3.682988570131776312e-04 1.973175663443319677e-04 8.043294803806343629e-05
6.039470860275780524e+02 1.249099999999999950e-04 -9.005675827190086922e-05 3.411292692007274847e-04 7.328938178503501921e-05 1.833871215267861093e-04
6.038117733332320540e+02 1.249099999999999950e-04 -1.530964890622287563e-04 4.045249740964354220e-04 1.324846516883384530e-04 1.158234451748084263e-04
6.036764863393739233e+02 1.926399999999999987e-04 -2.101324359677140985e-05 4.075438171867114311e-04 2.508751914949388967e-04 1.254753989393819096e-04
6.035412251520000382e+02 1.775900000000000124e-04 -2.701702748157299228e-05 3.833930724645373479e-04 2.057740334733734722e-04 1.447793064685141853e-04
6.034059898771059807e+02 2.377799999999999901e-04 2.701702748157299228e-05 4.498076204505212943e-04 2.706069481293734108e-04 1.994737111343987965e-04
6.032707806206879013e+02 2.603600000000000077e-04 -2.701702748157299228e-05 5.494294424294939071e-04 2.818822376347599693e-04 2.348642082711437866e-04
6.031355974887420643e+02 3.386199999999999800e-04 8.405297438710611726e-05 5.947120887835728948e-04 3.044328166455394832e-04 3.764261968181383563e-04
6.030004405872639381e+02 3.356100000000000207e-04 6.604162273272867832e-05 6.067874611446565482e-04 3.861786655596224308e-04 2.766893412509353260e-04
6.028653100222500143e+02 3.581799999999999893e-04 1.500945971198347820e-05 7.033904400333599281e-04 4.453739354629194136e-04 2.573854337218029961e-04
6.027302058996961023e+02 5.688800000000000150e-04 3.782383847419877598e-04 7.607484587485225692e-04 6.004091661620374618e-04 5.308574570512187337e-04
6.025951283255978979e+02 5.071700000000000383e-04 2.131343279101626691e-04 8.030122620123393172e-04 4.651056920973539277e-04 5.533786825018779162e-04
6.024600774059520063e+02 5.478100000000000287e-04 2.551608151037191565e-04 8.422572221858661782e-04 5.327574291296924150e-04 5.630306362664441082e-04
6.023250532467538960e+02 5.116899999999999747e-04 3.512213572604079201e-04 6.732020091306404946e-04 5.327574291296924150e-04 4.858150061499002604e-04
6.021900559539999449e+02 5.899500000000000013e-04 3.362118975484312995e-04 8.452760652761422957e-04 5.891338766566508491e-04 5.887691796386229333e-04
6.020550856336860761e+02 6.335899999999999562e-04 2.851797345276861130e-04 9.841428474286486542e-04 6.173221004201268677e-04 6.498982201475467756e-04
6.019201423918078717e+02 6.396099999999999832e-04 2.851797345276861130e-04 9.962182197897390297e-04 6.990679493342034185e-04 5.694652721094906576e-04
6.017852263343620507e+02 6.576699999999999560e-04 3.452175733756200258e-04 9.720674750675650008e-04 6.426915018072513813e-04 6.724194455982133306e-04
6.016503375673439677e+02 7.223800000000000056e-04 3.932478444539712651e-04 1.053576238504908610e-03 7.357126402267273385e-04 7.045926248134387051e-04
6.015154761967498871e+02 5.733900000000000108e-04 2.431532473341296255e-04 9.056529270815810544e-04 5.496703633877819293e-04 5.984211334031891254e-04
6.013806423285760729e+02 7.404399999999999784e-04 3.422156814332260244e-04 1.141122688122790793e-03 7.187997059686378242e-04 7.625043474008429047e-04
6.012458360688179937e+02 5.462999999999999974e-04 2.401513553917356512e-04 8.543325945469636010e-04 5.073880277425679014e-04 5.887691796386303059e-04
6.011110575234720272e+02 6.441199999999999790e-04 1.771116246014009608e-04 1.113953100310340538e-03 7.075244164632449231e-04 5.694652721094832851e-04
6.009763067985340967e+02 6.892699999999999652e-04 2.341475715069408993e-04 1.147160374303335872e-03 7.498067521084653478e-04 6.177250409323214011e-04
6.008415839999998980e+02 7.253900000000000192e-04 2.131343279101626691e-04 1.240744510101763134e-03 7.047055940868999233e-04 7.464177577932228991e-04
6.007068892338660362e+02 8.111799999999999957e-04 3.061929781244643431e-04 1.319234430448837673e-03 7.949079101300243755e-04 8.268507058312936538e-04
6.005722226061279798e+02 6.998100000000000371e-04 1.681059487742122345e-04 1.234706823921224777e-03 7.244373507213343289e-04 6.692021276766864238e-04
6.004375842227818794e+02 8.247200000000000321e-04 2.281437876221529778e-04 1.424893938608355528e-03 7.244373507213343289e-04 9.362395151630628761e-04
6.003029741898239990e+02 8.819099999999999639e-04 1.771116246014077912e-04 1.590930308573312033e-03 8.879290485494938275e-04 8.718931567326121271e-04
6.001683926132500346e+02 8.879299999999999910e-04 3.452175733756200258e-04 1.433950467879169894e-03 8.597408247860178088e-04 9.169356076339232279e-04
6.000338395990560230e+02 1.024900000000000030e-03 3.091948700668582903e-04 1.744891306177177945e-03 1.037326634495915317e-03 1.007020509436552802e-03
5.998993152532380009e+02 1.125700000000000095e-03 3.482194653180208034e-04 1.907908833051858441e-03 1.248738312721985348e-03 9.812819660643739769e-04
5.997648196817918915e+02 1.170899999999999892e-03 3.692327089147922031e-04 1.977342224128118397e-03 1.217731266582157933e-03 1.113192000846802490e-03
5.996303529907139591e+02 1.288199999999999979e-03 4.112591961083418872e-04 2.170548181905518435e-03 1.378404142033972215e-03 1.180755677198765509e-03
5.994959152859998994e+02 1.538099999999999927e-03 6.904351467512400515e-04 2.390923727495375233e-03 1.612366399270828265e-03 1.447793064685141962e-03
5.993615066736460903e+02 1.613300000000000020e-03 6.724237950968625990e-04 2.559978940550601025e-03 1.578540530754655741e-03 1.647266775819540867e-03
5.992271272596480003e+02 1.547100000000000038e-03 5.313348738042165433e-04 2.569035469821422113e-03 1.654648734916042184e-03 1.418837203391443494e-03
5.990927771500020071e+02 1.971500000000000162e-03 9.065713666037966949e-04 3.042993834994110660e-03 2.139486183647824283e-03 1.772742174758915349e-03
5.989584564507040341e+02 1.938400000000000062e-03 9.215808263157869223e-04 2.961485071556767268e-03 1.905523926410974738e-03 1.968998567971794612e-03
5.988241652677498905e+02 2.331199999999999852e-03 1.260794615806612277e-03 3.408273848917019438e-03 2.390361375142769414e-03 2.255339862987296076e-03
5.986899037071359544e+02 2.442600000000000066e-03 1.233777588325046153e-03 3.658837825409588622e-03 2.407274309400852640e-03 2.474117481650834303e-03
5.985556718748579215e+02 2.589999999999999854e-03 1.272802183576195005e-03 3.915439488082703319e-03 2.770902395949688835e-03 2.374380626083631273e-03
5.984214698769119423e+02 2.857900000000000024e-03 1.413891104868847783e-03 4.310907932908324483e-03 2.739895349809868142e-03 2.982453713251394072e-03
5.982872978192940536e+02 3.142400000000000054e-03 1.678057595799755611e-03 4.615811085025793743e-03 3.176812818143746105e-03 3.091842522583162969e-03
5.981531558079999513e+02 3.234200000000000009e-03 1.690065163569338339e-03 4.787885141171295544e-03 3.024596409820972786e-03 3.461834083558254938e-03
5.980190439490260133e+02 3.641999999999999838e-03 1.927214627018680043e-03 5.367503014503508668e-03 3.599636174595885734e-03 3.677394384300266585e-03
5.978849623483680489e+02 3.757900000000000216e-03 1.885188139825123583e-03 5.642217735718245593e-03 3.794134918563866251e-03 3.703132927672438037e-03
5.977509111120219814e+02 3.971599999999999610e-03 2.104326251620081221e-03 5.850517908947018737e-03 4.045010110058804877e-03 3.873650777513138257e-03
5.976168903459839612e+02 4.203400000000000365e-03 2.020273277232974805e-03 6.399947351376505597e-03 4.233871209274095611e-03 4.153557436685593497e-03
5.974829001562500252e+02 4.486300000000000357e-03 2.128341387159260120e-03 6.858811501097841420e-03 4.662332210478931961e-03 4.269380881860409052e-03
5.973489406488159830e+02 4.466699999999999664e-03 2.143350846871243300e-03 6.804472325472940911e-03 4.501659335027110957e-03 4.410942870407403432e-03
5.972150119296779849e+02 4.694000000000000256e-03 1.867176788170746239e-03 7.538051196409034475e-03 4.707433368500497928e-03 4.661893668286160204e-03
5.970811141048319541e+02 5.199600000000000402e-03 2.122337603274458348e-03 8.295780812067287541e-03 5.169720238221499863e-03 5.215272350788030531e-03
5.969472472802739276e+02 5.133399999999999769e-03 1.672053811914954056e-03 8.615778179636110826e-03 5.299386067533487163e-03 4.925713737851002486e-03
5.968134115619999420e+02 5.623999999999999659e-03 1.660046244145364606e-03 9.611996399425835544e-03 5.772948226759876469e-03 5.434049969451554447e-03
5.966796070560059206e+02 5.891900000000000262e-03 1.338843806308923643e-03 1.047236668015335062e-02 5.930802279835351715e-03 5.826562755877312538e-03
5.965458338682880139e+02 6.436700000000000060e-03 1.338843806308923643e-03 1.156518787883178620e-02 6.291611544007836947e-03 6.579415149513589793e-03
5.964120921048420314e+02 6.499900000000000296e-03 5.613537932281902759e-04 1.247385964900365150e-02 6.660877275309382874e-03 6.293073854498095268e-03
5.962783818716640099e+02 6.912299999999999695e-03 -6.033802804217330753e-04 1.447233377476366684e-02 6.925846578686059400e-03 6.872191080372137481e-03
5.961447032747499861e+02 7.702399999999999872e-03 -8.585410955254522318e-04 1.631382805982955000e-02 7.661559218912780342e-03 7.721563011654090751e-03
5.960110564200959971e+02 8.065100000000000394e-03 -1.224771912497857372e-03 1.740966810159826766e-02 7.965992035558313103e-03 8.149466295216593534e-03
5.958774414136979658e+02 8.859699999999999867e-03 -1.843161652631573845e-03 1.962549892985787289e-02 8.927210465892855204e-03 8.751104746541301868e-03
5.957438583615519292e+02 9.291600000000000553e-03 -2.044288412772147200e-03 2.069416938381411081e-02 9.116071565108126856e-03 9.458914689276261625e-03
5.956103073696540378e+02 9.315699999999999675e-03 -2.428530581398943237e-03 2.112888278881328713e-02 9.877153606721977841e-03 8.641715937209533405e-03
5.954767885439999873e+02 9.517400000000000512e-03 -2.635661125424276947e-03 2.174170793613848171e-02 9.803864224936956889e-03 9.156486804653153275e-03
5.953433019905860419e+02 9.858999999999999708e-03 -2.266428416509505290e-03 2.205566761752678073e-02 9.829233626324099943e-03 9.857862111545044256e-03
5.952098478154080112e+02 9.904200000000000156e-03 -1.566987593931069844e-03 2.144284247020157227e-02 1.038454163446457176e-02 9.320570018650786021e-03
5.950764261244619320e+02 1.005900000000000023e-02 -7.054446064632235568e-04 2.088737534159151865e-02 9.975812389894143581e-03 1.011846486318838077e-02
5.949430370237440684e+02 9.550499999999999962e-03 -2.581627070460994428e-04 1.941719875662909281e-02 9.065332762333891056e-03 1.007020509436554363e-02
5.948096806192500026e+02 8.471400000000000458e-03 -8.975656907766284059e-04 1.789570183913204507e-02 8.385996569634108708e-03 8.538761763720804226e-03
5.946763570169761124e+02 8.120799999999999200e-03 4.442800074747164517e-04 1.584288853774713096e-02 8.292975431214658771e-03 7.895298179416296303e-03
5.945430663229179800e+02 7.690400000000000014e-03 5.703594690553722259e-04 1.485270800413791489e-02 7.312025244245662532e-03 8.094771890550701496e-03
5.944098086430719832e+02 6.495400000000000132e-03 5.613537932281766150e-04 1.246480311973282955e-02 6.316980945394967857e-03 6.675934687159265808e-03
5.942765840834340452e+02 6.233599999999999731e-03 7.744881211383529722e-04 1.172518656261620565e-02 6.376176215298277362e-03 6.048557692462370843e-03
5.941433927499999754e+02 5.782100000000000087e-03 6.814294709240581015e-04 1.091311777133305121e-02 5.936439924588042365e-03 5.585263911763137246e-03
5.940102347487659245e+02 5.508200000000000422e-03 1.137717046168350505e-03 9.904824179182222452e-03 5.437508363974522148e-03 5.569177322155509542e-03
5.938771101857279291e+02 4.940800000000000400e-03 6.123859562489286862e-04 9.295017874947296074e-03 5.062604987920286438e-03 4.784151749304021983e-03
5.937440191668820262e+02 5.159000000000000391e-03 8.105108244471078771e-04 9.533506479078782472e-03 5.000590895640644185e-03 5.321443842198280219e-03
5.936109617982240252e+02 5.211699999999999666e-03 9.185789343733861446e-04 9.530487635988498657e-03 5.510797745759556977e-03 4.851715425655977847e-03
5.934779381857499629e+02 5.676699999999999802e-03 1.116703802571565336e-03 1.026406650692458442e-02 5.705296489727543566e-03 5.623871726821386835e-03
5.933449484354561037e+02 5.633100000000000260e-03 1.218768128613055817e-03 1.007387939223744651e-02 5.826505851910483182e-03 5.392224836471770470e-03
5.932119926533379157e+02 5.779099999999999689e-03 1.317830562712152135e-03 1.026708535001485435e-02 5.787042338641626947e-03 5.749347125760769124e-03
5.930790709453918907e+02 6.430700000000000131e-03 1.777120029898838485e-03 1.111236141529099546e-02 6.305705655889575281e-03 6.550459288219883519e-03
5.929461834176140655e+02 6.876199999999999847e-03 1.927214627018673321e-03 1.185499681549788929e-02 7.142895901664806854e-03 6.547241970298363876e-03
5.928133301759999085e+02 7.269000000000000287e-03 1.960235438385034279e-03 1.260970758806587329e-02 7.416321672170531933e-03 7.074882109428048439e-03
5.926805113265460250e+02 8.272800000000000292e-03 3.133975187862139689e-03 1.344290828098092597e-02 8.521300043698784923e-03 7.959644537846746401e-03
5.925477269752479970e+02 8.414299999999999558e-03 2.776750046716943386e-03 1.408592185920885462e-02 8.391634214386798490e-03 8.410069046859916173e-03
5.924149772281019750e+02 9.112600000000000214e-03 3.467185193468183546e-03 1.479233114233249012e-02 9.414866737000981978e-03 8.735018156933690645e-03
5.922822621911039960e+02 1.003099999999999999e-02 4.250678990433732346e-03 1.584590738083739916e-02 9.939167699001645248e-03 1.009916095565924904e-02
5.921495819702500967e+02 1.022600000000000071e-02 4.004523851157181479e-03 1.648590211597504226e-02 1.056494626655079573e-02 9.803167706879166096e-03
5.920169366715359729e+02 1.084800000000000000e-02 5.190271168403889565e-03 1.654024129159994277e-02 1.065796740497027169e-02 1.102574851705774572e-02
5.918843264009580025e+02 1.069600000000000065e-02 5.199276844231085284e-03 1.622628161021166110e-02 1.067206151685202130e-02 1.068471281737634442e-02
5.917517512645118813e+02 1.065100000000000074e-02 5.646558743648182402e-03 1.568590869705297972e-02 1.065796740497027169e-02 1.060427986933828136e-02
5.916192113681939873e+02 1.026200000000000029e-02 5.763632529401655630e-03 1.478931229924220631e-02 1.004910177167919229e-02 1.046915251663432626e-02
5.914867068180000160e+02 9.762699999999999156e-03 5.397401712429264475e-03 1.415535525028509961e-02 9.755944244539039092e-03 9.735604030527195488e-03
5.913542377199258908e+02 8.924400000000000735e-03 5.181265492576707724e-03 1.269121635150322405e-02 8.557944734591323155e-03 9.310918064886226225e-03
5.912218041799679895e+02 8.248699999999999435e-03 4.884078190279418988e-03 1.163462126990804681e-02 8.208410759924204478e-03 8.265289740391403017e-03
5.910894063041220079e+02 7.225299999999999605e-03 4.619911699348503570e-03 9.847466160467052004e-03 7.140077079288461963e-03 7.296877046013106743e-03
5.909570441983839828e+02 5.998800000000000313e-03 3.701332764975117859e-03 8.310875027518633759e-03 5.930802279835338704e-03 6.054992328305410128e-03
5.908247179687500648e+02 5.342600000000000300e-03 3.311086812463547371e-03 7.387109041895423972e-03 5.155626126339749385e-03 5.537004142940284493e-03
5.906924277212159495e+02 4.448699999999999877e-03 3.040916537647858370e-03 5.865612124398364956e-03 4.214139452639661422e-03 4.700501483344424539e-03
5.905601735617779013e+02 3.690199999999999817e-03 2.347479498954217324e-03 5.041467960754134232e-03 3.343123338348256892e-03 4.073124488647529573e-03
5.904279555964318433e+02 3.125800000000000193e-03 2.128341387159253181e-03 4.129777347492007665e-03 3.080972857347924823e-03 3.165840834778172862e-03
5.902957739311740397e+02 2.904599999999999804e-03 1.909203275364302699e-03 3.906382958811889169e-03 2.807547086842212755e-03 3.004974938702053254e-03
5.901636286719999589e+02 2.156599999999999837e-03 1.164734073649916629e-03 3.154691029334173811e-03 2.060559157110092732e-03 2.258557180908823091e-03
5.900315199249059788e+02 1.939900000000000044e-03 1.263796507749006225e-03 2.620355802356039675e-03 2.004182709583140695e-03 1.859609758640025281e-03
5.898994477958880225e+02 1.530499999999999959e-03 7.985032566775183190e-04 2.267151160794221923e-03 1.434780589560924252e-03 1.634397504133447768e-03
5.897674123909420132e+02 1.498900000000000059e-03 8.135127163895018243e-04 2.188661240447154106e-03 1.533439372733090209e-03 1.454227700528188403e-03
5.896354138160639877e+02 1.128700000000000059e-03 5.103216302074383131e-04 1.750928992357723242e-03 1.085246614893825741e-03 1.174321041355726224e-03
5.895034521772500966e+02 1.125700000000000095e-03 6.814294709240512711e-04 1.572817250031683083e-03 9.612184303345352706e-04 1.309448394059674380e-03
5.893715275804960356e+02 9.135099999999999731e-04 3.842421686267757084e-04 1.446025840240260487e-03 9.668560750872253785e-04 8.493719312819528362e-04
5.892396401317979553e+02 8.126799999999999779e-04 2.281437876221461473e-04 1.400743193886174560e-03 9.358490289473978549e-04 6.692021276766864238e-04
5.891077899371520061e+02 7.464600000000000055e-04 4.142610880507426648e-04 1.080745826317351926e-03 8.794725814204523229e-04 5.919864975601425760e-04
5.889759771025538839e+02 6.365999999999999697e-04 1.981248681981791909e-04 1.077726983227075917e-03 5.412138962587340280e-04 7.432004398717032565e-04
5.888442017339999666e+02 4.906199999999999884e-04 9.606054215669563472e-05 8.875398685399521048e-04 3.777221984305808721e-04 6.177250409323286652e-04
5.887124639374860635e+02 4.228899999999999847e-04 -9.005675827195548251e-06 8.573514376372327796e-04 3.974539550650089893e-04 4.504245090131552974e-04
5.885807638190079842e+02 3.897899999999999933e-04 3.001891942396695641e-05 7.516919294777080944e-04 3.354398627853605016e-04 4.504245090131552974e-04
5.884491014845619929e+02 3.973100000000000026e-04 1.771116246014009608e-04 6.188628335057470321e-04 3.974539550650089893e-04 3.957301043472706862e-04
5.883174770401438991e+02 3.461399999999999894e-04 -3.001891942393965399e-06 6.973527538528146320e-04 3.720845536778844215e-04 3.152971563092072499e-04
5.881858905917499669e+02 3.596900000000000206e-04 1.320832454654573566e-04 5.886744026030277070e-04 2.987951718928429784e-04 4.279032835625033791e-04
5.880543422453760058e+02 2.437999999999999900e-04 -1.801135165437744572e-05 5.071656391656908201e-04 2.508751914949388967e-04 2.348642082711511049e-04
5.879228321070179391e+02 2.814299999999999940e-04 3.902459525116250635e-05 5.252786977073128308e-04 2.311434348605044369e-04 3.378183817598664324e-04
5.877913602826720307e+02 3.491500000000000029e-04 1.500945971198347820e-04 5.494294424294939071e-04 3.100704613982359337e-04 3.925127864257510436e-04
5.876599268783339767e+02 2.453099999999999942e-04 -6.003783884793391281e-05 5.524482855197630857e-04 2.198681453551114815e-04 2.734720233294156834e-04
5.875285319999999274e+02 1.760800000000000082e-04 -5.103216302074519334e-05 4.045249740964422525e-04 2.621504810003254552e-04 7.721563011654383431e-05
5.873971757536660334e+02 1.369499999999999949e-04 -4.202648719355647387e-05 3.169785244785533473e-04 1.775858097098974807e-04 9.008490180262958768e-05
5.872658582453278768e+02 1.459800000000000084e-04 -1.200756776958268699e-05 3.049031521174628634e-04 1.550352306991179669e-04 1.351273527039480475e-04
5.871345795809819492e+02 1.249099999999999950e-04 -2.101324359677823693e-05 2.716958781244743055e-04 9.865878317216598384e-05 1.544312602330803503e-04
5.870033398666240601e+02 9.029799999999999502e-05 -8.105108244471215652e-05 2.626393488536598849e-04 9.020231604312446575e-05 9.008490180262958768e-05
5.868721392082500188e+02 6.772300000000000195e-05 -5.703594690553312160e-05 1.932059577773998209e-04 4.228233564521399404e-05 9.651953764567613710e-05
5.867409777118559759e+02 1.068499999999999951e-04 -7.204540661751659980e-05 2.867900935758339680e-04 1.409411188173799847e-04 6.756367635197768292e-05
5.866098554834380820e+02 5.869399999999999742e-05 -1.320832454654505262e-04 2.505639764925694010e-04 2.255057901077951385e-05 9.973685556720305744e-05
5.864787726289920329e+02 6.019899999999999741e-05 -7.804919050231136531e-05 1.992436439579450900e-04 1.240281845592969485e-04 -1.286927168609307681e-05
5.863477292545139790e+02 1.143799999999999992e-04 -2.401513553917902815e-05 2.535828195828454101e-04 1.409411188173799745e-05 2.284295724280972642e-04
5.862167254659998434e+02 7.675300000000000189e-05 -1.170737857534738649e-04 2.716958781244743055e-04 1.240281845592969485e-04 2.252122545065191153e-05
5.860857613694460042e+02 1.053499999999999993e-04 -6.003783884794757037e-06 2.173567024995808159e-04 9.020231604312446575e-05 1.222580810178549757e-04
5.859548370708480434e+02 1.203999999999999992e-05 -1.320832454654573566e-04 1.569798406941420844e-04 5.637644752696481049e-06 1.930390752913229940e-05
5.858239526762019977e+02 1.068499999999999951e-04 3.001891942393965399e-06 2.113190163190355739e-04 1.353034740646835070e-04 7.399831219501690042e-05
5.856931082915040179e+02 3.912899999999999755e-05 -1.621021648894243130e-04 2.415074472217549261e-04 -1.409411188173799745e-05 9.973685556719573907e-05
5.855623040227499132e+02 5.869399999999999742e-05 -3.302081136636774762e-05 1.509421545135968424e-04 1.042964279248560512e-04 6.434635843046538407e-06
5.854315399759359480e+02 7.073300000000000193e-05 -7.504729855991739101e-05 2.173567024995808159e-04 7.328938178504142956e-05 6.756367635197036456e-05
5.853008162570580453e+02 4.966399999999999748e-05 -1.410889212926460558e-04 2.415074472217549261e-04 6.765173703233854155e-05 2.895586129370576576e-05
5.851701329721120146e+02 5.869399999999999742e-05 -1.140718938110730737e-04 2.324509179509336480e-04 -2.818822376351444850e-06 1.286927168609014981e-04
5.850394902270940065e+02 2.859400000000000101e-05 -1.290813535230565519e-04 1.871682715968614366e-04 3.100704613982744229e-05 2.573854337217883865e-05
5.849088881279999441e+02 -3.009900000000000185e-06 -1.801135165438017384e-04 1.750928992357709527e-04 -4.228233564521399404e-05 4.182513297979152591e-05
5.847783267808259779e+02 7.675300000000000189e-05 -7.804919050231136531e-05 2.324509179509405055e-04 1.183905398066004573e-04 2.895586129370576576e-05
5.846478062915679175e+02 2.407900000000000104e-05 -1.230775696382686304e-04 1.720740561455017740e-04 -1.691293425808944315e-05 7.078099427349729845e-05
5.845173267662220269e+02 -3.009900000000000100e-05 -2.311456795645469521e-04 1.720740561455017740e-04 5.355762515060054579e-05 -1.254753989393745913e-04
5.843868883107840020e+02 -4.665399999999999750e-05 -1.861173004285964904e-04 9.358413579842728949e-05 -9.583996079582094341e-05 9.651953764566149698e-06
5.842564910312499933e+02 2.106900000000000106e-05 -9.005675827195548251e-06 5.132033253461743303e-05 3.382586851616606560e-05 6.434635843039223430e-06
5.841261350336159239e+02 9.330799999999999500e-05 -3.001891942396695641e-05 2.173567024995808159e-04 1.155717174302490200e-04 6.756367635197768292e-05
5.839958204238779444e+02 1.053499999999999993e-05 -1.410889212926392524e-04 1.630175268746804687e-04 7.047055940868999233e-05 -5.791172258740421316e-05
5.838655473080320917e+02 -1.805999999999999988e-05 -9.606054215669563472e-05 6.037686180543873154e-05 -4.510115802155902770e-05 1.286927168608576184e-05
5.837353157920740614e+02 3.611899999999999757e-05 -1.380870293502452781e-04 2.113190163190355739e-04 -3.100704613982103194e-05 1.126061272532888244e-04
5.836051259820000041e+02 3.421899999999999872e-18 -1.020643260414835562e-04 1.026406650692485948e-04 5.637644752696481049e-06 -6.434635843039223430e-06
5.834749779838059567e+02 4.514899999999999751e-06 -1.140718938110730737e-04 1.237725667011466688e-04 -3.382586851617247595e-05 4.825976882283806855e-05
5.833448719034880696e+02 2.407900000000000104e-05 -5.703594690553312160e-05 1.056595081595177870e-04 2.536940138713095785e-05 2.252122545065922651e-05
5.832148078470420387e+02 -5.116899999999999747e-05 -1.440908132350400301e-04 4.226380326380299888e-05 -5.355762515060695614e-05 -4.825976882283806855e-05
5.830847859204639008e+02 -6.772300000000000195e-05 -1.981248681981791909e-04 6.339570489570792373e-05 -9.865878317216598384e-05 -3.217317921522537452e-05
5.829548062297500337e+02 3.310899999999999759e-05 -3.902459525115568265e-05 1.056595081595177870e-04 3.946351326886255004e-05 2.573854337218615363e-05
5.828248688808959059e+02 -4.815899999999999749e-05 -1.020643260414903867e-04 6.037686180545246194e-06 -3.100704613982103194e-05 -6.756367635197768292e-05
5.826949739798980090e+02 1.805999999999999988e-05 -3.001891942400791214e-06 3.924496017354067105e-05 2.818822376347599490e-05 6.434635843046538407e-06
5.825651216327520387e+02 -6.621799999999999518e-05 -1.741097326590138169e-04 4.226380326380985646e-05 -3.382586851617247595e-05 -1.029541734887226730e-04
5.824353119454539183e+02 1.805999999999999988e-05 -9.606054215669563472e-05 1.328290959719679741e-04 -3.382586851617247595e-05 7.721563011654383431e-05
5.823055450240000255e+02 -5.116899999999999747e-05 -1.470927051774340044e-04 4.528264635407904865e-05 -4.791998039790406136e-05 -5.469440466588460441e-05
5.821758209743859425e+02 -6.772300000000000195e-05 -1.560983810046295340e-04 2.113190163190492823e-05 -8.456467129042798808e-05 -4.825976882283806855e-05
5.820461399026080471e+02 1.053499999999999993e-05 -8.705486632950007800e-05 1.086783512497938367e-04 1.691293425808944315e-05 3.217317921526927115e-06
5.819165019146620352e+02 -7.825799999999999510e-05 -1.981248681981791909e-04 4.226380326380299888e-05 -1.973175663443447680e-05 -1.447793064685141853e-04
5.817869071165440573e+02 1.203999999999999992e-05 -1.200756776958951407e-05 3.622611708326461450e-05 -5.637644752696481049e-06 3.217317921522537452e-05
5.816573556142499228e+02 -2.257400000000000105e-05 -6.003783884793391281e-05 1.509421545135968288e-05 -3.382586851616606560e-05 -9.651953764573464675e-06
5.815278475137760097e+02 -4.364399999999999752e-05 -9.906243409908959546e-05 1.207537236108362803e-05 -5.073880277425551214e-05 -3.539049713675230163e-05
5.813983829211180137e+02 -3.461399999999999758e-05 -8.405297438710611726e-05 1.509421545135968288e-05 -7.610820416138646999e-05 1.286927168609307681e-05
5.812689619422719716e+02 -2.558400000000000103e-05 -3.001891942396695641e-05 -2.113190163190492823e-05 -3.100704613982103194e-05 -1.930390752913961437e-05
5.811395846832340339e+02 1.504999999999999990e-06 2.101324359677823693e-05 -1.811305854162887507e-05 3.100704613982744229e-05 -3.217317921522537452e-05
5.810102512500000103e+02 9.029799999999999502e-06 6.003783884794757037e-06 1.207537236109049239e-05 -3.664469089251750961e-05 6.112904050893114706e-05
5.808809617485659373e+02 1.504999999999999990e-05 4.202648719355647387e-05 -1.207537236109049239e-05 4.228233564521399404e-05 -1.608658960761268726e-05
5.807517162849279657e+02 -6.019899999999999741e-06 -3.302081136636092392e-05 2.113190163190492823e-05 3.382586851617247595e-05 -5.147708674435767730e-05
5.806225149650820185e+02 -5.116899999999999747e-05 -1.260794615806625776e-04 2.415074472217412042e-05 -9.020231604312446575e-05 -6.434635843046538407e-06
5.804933578950240189e+02 7.524800000000000359e-06 -5.403405496313916086e-05 6.943339107625316569e-05 1.691293425808303280e-05 -3.217317921519611715e-06
5.803642451807500038e+02 1.053499999999999993e-05 -6.003783884794757037e-06 2.716958781245017697e-05 5.637644752695198980e-05 -4.182513297979152591e-05
5.802351769282561236e+02 -3.160399999999999760e-05 -5.403405496313916086e-05 -9.056529270814437537e-06 -0.000000000000000000e+00 -6.756367635197036456e-05
5.801061532435379604e+02 3.461399999999999758e-05 -3.302081136636092392e-05 1.026406650692485948e-04 3.100704613982744229e-05 3.860781505827191716e-05
5.799771742325918922e+02 -5.116899999999999747e-05 -8.105108244471215652e-05 -2.113190163190492823e-05 -6.765173703234495190e-05 -3.217317921522537452e-05
5.798482400014140694e+02 5.417899999999999745e-05 -7.204540661751659980e-05 1.811305854163161946e-04 5.073880277426191571e-05 5.791172258740421316e-05
5.797193506559999605e+02 -3.912899999999999755e-05 -5.703594690553995207e-05 -2.113190163190492823e-05 2.255057901077951385e-05 -1.093888093317692088e-04
5.795905063023460571e+02 -2.558400000000000103e-05 -9.305865021429484351e-05 4.226380326380299888e-05 -1.127528950539296210e-05 -4.182513297979152591e-05
5.794617070464479411e+02 -4.514899999999999751e-05 -4.803027107834440212e-05 -4.226380326380985646e-05 -4.791998039791047170e-05 -4.182513297979152591e-05
5.793329529943019907e+02 2.558400000000000103e-05 6.003783884793391281e-05 -9.056529270814437537e-06 -8.456467129041516401e-06 6.434635843045074903e-05
5.792042442519040151e+02 -1.504999999999999990e-06 -8.705486632950690847e-05 8.452760652761285535e-05 -1.409411188173799745e-05 1.286927168608576184e-05
5.790755809252499375e+02 1.655499999999999989e-05 -3.902459525115568265e-05 7.245223416652922901e-05 2.536940138713095785e-05 6.434635843046538407e-06
5.789469631203360223e+02 -3.762399999999999756e-05 -3.602270330876171514e-05 -3.924496017353380669e-05 -4.791998039791047170e-05 -2.573854337217883865e-05
5.788183909431580787e+02 -4.514899999999999751e-06 2.101324359677823693e-05 -3.018843090271936577e-05 -5.355762515060054579e-05 5.147708674435767730e-05
5.786898644997120300e+02 -3.912899999999999755e-05 -5.703594690553312160e-05 -2.113190163190492823e-05 -4.510115802155902770e-05 -3.217317921522537452e-05
5.785613838959939130e+02 -3.762399999999999756e-05 -6.303973079032788710e-05 -1.207537236109049239e-05 -4.791998039791047170e-05 -2.573854337217883865e-05
5.784329492379999920e+02 6.772300000000000195e-05 4.803027107834440212e-05 8.754644961788890511e-05 5.637644752695198980e-05 8.043294803806343629e-05
5.783045606317259626e+02 3.762399999999999756e-05 1.200756776958268699e-05 6.339570489570792373e-05 -1.691293425808944315e-05 9.973685556719573907e-05
5.781762181831679754e+02 6.019899999999999741e-06 -3.302081136636092392e-05 4.528264635407904865e-05 5.637644752696481049e-06 6.434635843046538407e-06
5.780479219983219537e+02 1.504999999999999990e-05 8.405297438710611726e-05 -5.433917562489348958e-05 -1.691293425808303280e-05 5.147708674435767730e-05
5.779196721831839341e+02 -2.257400000000000105e-05 -2.101324359677823693e-05 -2.415074472218098478e-05 -3.100704613982744229e-05 -1.286927168609307681e-05
5.777914688437499535e+02 3.009900000000000185e-06 -1.801135165437744572e-05 2.415074472217412042e-05 2.536940138713095785e-05 -2.252122545065922651e-05
5.776633120860159352e+02 3.461399999999999758e-05 7.804919050231136531e-05 -9.056529270814437537e-06 4.791998039791047170e-05 1.930390752913229940e-05
5.775352020159780295e+02 1.203999999999999992e-05 -1.500945971198347820e-05 3.924496017354067105e-05 2.818822376351444850e-06 2.252122545065922651e-05
5.774071387396319324e+02 -2.106900000000000106e-05 -6.003783884794757037e-06 -3.622611708326461450e-05 -3.382586851617247595e-05 -6.434635843046538407e-06
5.772791223629740216e+02 9.029799999999999502e-06 3.602270330876171514e-05 -1.811305854162887507e-05 -3.100704613982103194e-05 5.469440466588460441e-05
5.771511529920001067e+02 1.203999999999999992e-05 5.103216302074519334e-05 -2.716958781245017697e-05 -5.637644752696481049e-06 3.217317921522537452e-05
5.770232307327058834e+02 1.504999999999999990e-05 5.403405496313916086e-05 -2.415074472218098478e-05 -2.818822376351444850e-06 3.539049713674499004e-05
5.768953556910879570e+02 1.053499999999999993e-05 3.001891942393965399e-06 1.811305854162887507e-05 5.637644752690071551e-06 1.608658960761268726e-05
5.767675279731419096e+02 3.160399999999999760e-05 5.703594690553995207e-05 6.037686180545246194e-06 5.355762515060695614e-05 6.434635843046538407e-06
5.766397476848638917e+02 1.504999999999999990e-05 9.005675827188722860e-06 2.113190163190492823e-05 1.409411188173799745e-05 1.608658960761268726e-05
5.765120149322500538e+02 -1.203999999999999992e-05 -1.801135165437744572e-05 -6.037686180545246194e-06 -0.000000000000000000e+00 -2.573854337217883865e-05
5.763843298212959780e+02 2.558400000000000103e-05 -3.001891942400791214e-06 5.433917562489348958e-05 1.691293425808303280e-05 3.539049713674499004e-05
5.762566924579979286e+02 2.708900000000000102e-05 4.803027107834440212e-05 6.037686180538381839e-06 3.382586851616606560e-05 1.930390752913229940e-05
5.761291029483520560e+02 1.354499999999999991e-05 8.105108244471215652e-05 -5.433917562489348958e-05 2.536940138713095785e-05 -0.000000000000000000e+00
5.760015613983539424e+02 -1.203999999999999992e-05 1.200756776958951407e-05 -3.622611708326461450e-05 -1.973175663443447680e-05 -3.217317921519611715e-06
5.758740679140000793e+02 4.514899999999999751e-06 1.801135165437744572e-05 -9.056529270814437537e-06 1.409411188173799745e-05 -6.434635843046538407e-06
5.757466226012860488e+02 1.504999999999999990e-06 2.701702748157299228e-05 -2.415074472217412042e-05 8.456467129041516401e-06 -6.434635843039223430e-06
5.756192255662080015e+02 9.029799999999999502e-06 3.001891942393965399e-06 1.509421545135968288e-05 2.255057901077951385e-05 -6.434635843046538407e-06
5.754918769147619741e+02 3.310899999999999759e-05 3.302081136636092392e-05 3.320727399299542231e-05 1.409411188173799745e-05 5.469440466588460441e-05
5.753645767529440036e+02 7.524800000000000359e-06 3.602270330876171514e-05 -2.113190163189806726e-05 -1.691293425808303280e-05 3.539049713675230163e-05
5.752373251867500130e+02 3.611899999999999757e-05 4.803027107834440212e-05 2.415074472217412042e-05 2.536940138712455090e-05 4.825976882283806855e-05
5.751101223221760392e+02 6.170300000000000199e-05 9.606054215668880425e-05 2.716958781245017697e-05 5.919526990329702346e-05 6.434635843045074903e-05
5.749829682652178917e+02 7.524800000000000359e-06 -0.000000000000000000e+00 1.509421545135968288e-05 4.791998039791047170e-05 -3.860781505827191716e-05
5.748558631218719484e+02 -9.029799999999999502e-06 -3.001891942400791214e-06 -1.509421545135968288e-05 -8.456467129047925052e-06 -9.651953764566149698e-06
5.747288069981340186e+02 1.053499999999999993e-05 3.902459525115568265e-05 -1.811305854162887507e-05 4.791998039791047170e-05 -3.217317921522537452e-05
5.746018000000000256e+02 -1.956499999999999987e-05 -2.701702748156616519e-05 -1.207537236108362803e-05 -5.637644752690071551e-06 -3.539049713674499004e-05
5.744748422334660063e+02 1.504999999999999990e-06 5.703594690553312160e-05 -5.433917562489348958e-05 -1.127528950539296210e-05 1.608658960761268726e-05
5.743479338045279974e+02 3.160399999999999760e-05 8.405297438711294773e-05 -2.113190163189806726e-05 3.664469089252391995e-05 2.573854337218615363e-05
5.742210748191819221e+02 3.009900000000000185e-06 5.103216302074519334e-05 -4.528264635407904865e-05 -1.127528950539296210e-05 1.930390752913961437e-05
5.740942653834239309e+02 2.558400000000000103e-05 2.701702748156616519e-05 2.415074472217412042e-05 6.483291465599350112e-05 -1.930390752913961437e-05
5.739675056032500606e+02 -1.805999999999999988e-05 -3.302081136636092392e-05 -3.018843090269190920e-06 -2.255057901077951385e-05 -1.286927168608576184e-05
5.738407955846560071e+02 -1.053499999999999993e-05 1.500945971198347820e-05 -3.622611708326461450e-05 -0.000000000000000000e+00 -2.252122545065922651e-05
5.737141354336379209e+02 1.354499999999999991e-05 4.803027107835122582e-05 -2.113190163190492823e-05 5.637644752696481049e-06 2.252122545065922651e-05
5.735875252561919524e+02 2.859400000000000101e-05 6.003783884794757037e-06 5.132033253461743303e-05 4.510115802155902770e-05 9.651953764566149698e-06
5.734609651583140248e+02 -9.029799999999999502e-06 -1.500945971198347820e-05 -3.018843090276055275e-06 -3.382586851617247595e-05 1.930390752913229940e-05
5.733344552459999477e+02 -1.026600000000000069e-17 -0.000000000000000000e+00 -0.000000000000000000e+00 -4.228233564521399404e-05 4.825976882283806855e-05
5.732079956252459851e+02 -4.514899999999999751e-05 -1.801135165437744572e-05 -7.245223416652235788e-05 -5.355762515060054579e-05 -3.539049713674499004e-05
5.730815864020480603e+02 -1.655499999999999989e-05 2.401513553917220106e-05 -5.735801871516954612e-05 2.255057901077951385e-05 -6.112904050893114706e-05
5.729552276824019827e+02 3.009900000000000100e-05 3.902459525115568265e-05 2.113190163190492823e-05 2.255057901077951385e-05 3.860781505827191716e-05
5.728289195723040166e+02 -2.257400000000000105e-05 -3.001891942396695641e-05 -1.509421545135968288e-05 -3.382586851617247595e-05 -9.651953764566149698e-06
5.727026621777498576e+02 3.009900000000000185e-06 -3.001891942400791214e-06 9.056529270821301892e-06 -1.409411188173799745e-05 2.252122545065922651e-05
5.725764556047359974e+02 1.956499999999999987e-05 4.803027107834440212e-05 -9.056529270814437537e-06 5.637644752696481049e-06 3.539049713674499004e-05
5.724502999592580181e+02 -3.310899999999999759e-05 3.001891942393965399e-06 -6.943339107625316569e-05 -1.973175663443447680e-05 -4.825976882283806855e-05
5.723241953473119565e+02 2.859400000000000101e-05 -0.000000000000000000e+00 5.735801871516268177e-05 2.818822376347599490e-05 2.895586129369845079e-05
5.721981418748939632e+02 -3.009900000000000185e-06 3.902459525115568265e-05 -4.528264635407904865e-05 -1.127528950539296210e-05 6.434635843046538407e-06
5.720721396479999612e+02 -9.029799999999999502e-06 -9.005675827188722860e-06 -9.056529270814437537e-06 1.691293425808944315e-05 -3.860781505827191716e-05
5.719461887726258738e+02 1.354499999999999991e-05 5.703594690553995207e-05 -3.018843090271936577e-05 -2.818822376345035775e-06 3.217317921522537452e-05
5.718202893547679651e+02 1.203999999999999992e-05 3.902459525115568265e-05 -1.509421545135968288e-05 2.536940138713095785e-05 -3.217317921526927115e-06
5.716944415004219309e+02 1.504999999999999990e-06 2.701702748156616519e-05 -2.415074472218098478e-05 -1.691293425808944315e-05 2.252122545065191153e-05
