# Supplementary material for: Theoretical and experimental analysis of circularly polarized luminescence spectrophotometers for artifact-free measurements using a single CCD camera
Source: Nat Commun. 2023 Feb 24;14:1065. doi: 10.1038/s41467-023-36782-9 (PMC9958114; doi:10.1038/s41467-023-36782-9)
Supplement: Supplementary file 3 — Source Data [file 41467_2023_36782_MOESM3_ESM.zip › LesDataPubli/Europium/ArmsImbalance/DeltaT0p25.dat]

# Measurement on the cam
# lambda CPL(4measurement) QWP45 QWP-45 Arm1 Arm2
7.085339999999999918e+02 5.418799999999999686e-05 -7.299571833408517686e-04 8.552842295925708587e-04 1.035173155442103407e-04 -2.793988082709074428e-05
7.084107556354661028e+02 8.739999999999999668e-05 -7.922284122514522322e-04 9.860508266790397099e-04 1.035173155442103407e-04 6.053640845870366614e-05
7.082874546125279949e+02 8.215600000000000420e-05 -8.821757429000853237e-04 1.067338170813869050e-03 1.175061419691034479e-04 2.328323402257914784e-05
7.081640970371820458e+02 1.013799999999999950e-04 -7.645523105134041002e-04 9.860508266790397099e-04 2.014391005184621591e-04 -6.519305526321526596e-05
7.080406830154239515e+02 1.747999999999999866e-05 -9.859611244177424270e-04 1.042598544338049294e-03 3.077541813476867400e-05 -4.656646804522182655e-06
7.079172126532499760e+02 1.573199999999999913e-04 -9.063923319208734954e-04 1.244049788498284136e-03 1.678659170987173953e-04 1.396994041354748871e-04
7.077936860566560426e+02 8.565199999999999919e-05 -9.686635608314661527e-04 1.162762444363454797e-03 7.274189740944802282e-05 1.071028765038619686e-04
7.076701033316379608e+02 1.363400000000000126e-04 -9.928801498522543244e-04 1.289994809096230589e-03 1.818547435236105296e-04 6.053640845870366614e-05
7.075464645841919946e+02 2.307400000000000033e-04 -8.960137937691015292e-04 1.381884850292123277e-03 1.958435699485036369e-04 2.887121018799835583e-04
7.074227699203140673e+02 2.394800000000000043e-04 -9.236898955071496612e-04 1.427829870890069512e-03 1.986413352334796996e-04 3.073386890980405015e-04
7.072990194459999884e+02 2.569599999999999792e-04 -9.236898955071496612e-04 1.463172194426960639e-03 2.713832326429277495e-04 2.328323402257914784e-04
7.071752132672460220e+02 3.059000000000000087e-04 -8.994733064863614895e-04 1.537391073854411667e-03 2.881698243527969195e-04 3.352785699251418540e-04
7.070513514900479777e+02 3.933000000000000189e-04 -9.755825862659782671e-04 1.791855803319963034e-03 3.749005481871317070e-04 4.237548592109362678e-04
7.069274342204020058e+02 2.919199999999999833e-04 -1.037853815176570816e-03 1.650486509172439074e-03 3.301363036274826651e-04 2.281756934212693009e-04
7.068034615643040297e+02 2.901700000000000221e-04 -1.134720171259715913e-03 1.745910782722024822e-03 2.937653549227554417e-04 2.840554550754719517e-04
7.066794336277499724e+02 3.426099999999999740e-04 -1.155477247563244233e-03 1.873143147454800397e-03 3.189452424875656206e-04 3.818450379703001497e-04
7.065553505167359845e+02 4.230200000000000258e-04 -1.131260658542463868e-03 2.010978209248647560e-03 4.728223331613898815e-04 3.399352167296534606e-04
7.064312123372581027e+02 5.016800000000000079e-04 -1.203910425604820793e-03 2.244237544592072447e-03 5.287776388609623105e-04 4.563513868425491727e-04
7.063070191953120229e+02 6.205400000000000455e-04 -1.217748476473844805e-03 2.498702274057631838e-03 5.679463528506592269e-04 7.078103142864082195e-04
7.061827711968940093e+02 7.271699999999999648e-04 -1.293857756253461583e-03 2.792043559413759368e-03 6.910480253897212377e-04 7.869733099631689033e-04
7.060584684479999851e+02 8.198100000000000265e-04 -1.390724112336598657e-03 3.078316380062508587e-03 8.952848911931595138e-04 6.938403738728628287e-04
7.059341110546259870e+02 9.561500000000000121e-04 -1.300776781687965674e-03 3.262096462454301769e-03 9.680267886026074553e-04 9.359860077076775746e-04
7.058096991227680519e+02 1.141400000000000097e-03 -1.567159260916620601e-03 3.908860983179259473e-03 1.292567561660125201e-03 8.894195396625192247e-04
7.056852327584219893e+02 1.354699999999999915e-03 -1.643268540696237378e-03 4.417790442110378253e-03 1.452040182903908093e-03 1.192101581956048120e-03
7.055607120675839496e+02 1.587199999999999982e-03 -1.861217841883315528e-03 5.110499983433282843e-03 1.569546324873005239e-03 1.615856441166995013e-03
7.054361371562499698e+02 1.767200000000000021e-03 -2.061869579484125643e-03 5.679511392377103833e-03 1.818547435236105188e-03 1.681049496430210306e-03
7.053115081304160867e+02 2.211199999999999971e-03 -2.058410066766865575e-03 6.573672177860243049e-03 2.448044624356295312e-03 1.816092253761173586e-03
7.051868250960781097e+02 2.650000000000000012e-03 -2.082626655787646157e-03 7.485504125111824142e-03 2.789371989123688896e-03 2.416799691543719715e-03
7.050620881592319620e+02 2.826500000000000019e-03 -2.387063774906113267e-03 8.153474039958915481e-03 3.010395446636995962e-03 2.519245921243070362e-03
7.049372974258740214e+02 3.212800000000000031e-03 -2.494308669141022308e-03 9.044100593088369444e-03 3.320947393269627242e-03 3.031477069739811452e-03
7.048124530020000975e+02 3.553699999999999914e-03 -2.584255999789663097e-03 9.825165943253482553e-03 3.581139564772638055e-03 3.506455043800417622e-03
7.046875549936059997e+02 3.798399999999999953e-03 -2.812583839128505840e-03 1.055321780811327610e-02 3.942051286534882862e-03 3.557678158650098149e-03
7.045626035066879922e+02 4.244099999999999782e-03 -2.383604262188861005e-03 1.101620224644643369e-02 4.487615517105707566e-03 3.837076966921037190e-03
7.044375986472419982e+02 4.244099999999999782e-03 -2.791826762824977520e-03 1.143324166418165956e-02 4.361716079281676567e-03 4.046626073124249927e-03
7.043125405212640544e+02 4.294799999999999660e-03 -2.518525258161810696e-03 1.125653004649724426e-02 4.403682558556355590e-03 4.111819128387475195e-03
7.041874292347500841e+02 4.432900000000000035e-03 -2.442415978382193702e-03 1.145798129065747975e-02 4.431660211406142184e-03 4.433127757899071875e-03
7.040622648936958967e+02 4.174200000000000306e-03 -2.435496952947681804e-03 1.092784643760423384e-02 4.283378651302276012e-03 3.990746311470068364e-03
7.039370476040979838e+02 4.025599999999999838e-03 -2.252142778933155769e-03 1.044012237279524913e-02 4.123906030058493120e-03 3.860360200943626936e-03
7.038117774719520412e+02 3.843800000000000081e-03 -1.996138837856265003e-03 9.811029013838725929e-03 3.888893746120286252e-03 3.767227264853310453e-03
7.036864546032539920e+02 3.599100000000000042e-03 -1.757432460365658533e-03 9.072374451917874019e-03 3.623106044047317079e-03 3.557678158650098149e-03
7.035610791039999867e+02 3.177899999999999996e-03 -1.954624685249208363e-03 8.422075698839232363e-03 3.147485945600951053e-03 3.227056235529478581e-03
7.034356510801859486e+02 2.992600000000000208e-03 -1.726296845910366053e-03 7.814187734004834560e-03 3.071946282906527076e-03 2.859181137972713251e-03
7.033101706378080280e+02 2.532799999999999982e-03 -1.854298816448803630e-03 7.015451222071281308e-03 2.484415573061022481e-03 2.612378857333376436e-03
7.031846378828620345e+02 2.090600000000000184e-03 -2.151816910132758626e-03 6.425234419005333188e-03 2.036773127464436544e-03 2.179310704513406222e-03
7.030590529213438913e+02 2.045200000000000056e-03 -1.857758329166063482e-03 6.032934627745926634e-03 2.019986535754561031e-03 2.086177768423089739e-03
7.029334158592499762e+02 1.783000000000000080e-03 -2.075707630353141632e-03 5.725456412975050285e-03 1.770985425391467371e-03 1.802122313347628195e-03
7.028077268025759849e+02 1.440400000000000100e-03 -2.193331062739815266e-03 5.152910771677551849e-03 1.387691581349401052e-03 1.527380151881200599e-03
7.026819858573179545e+02 1.309300000000000004e-03 -2.120681295677458340e-03 4.813624465723462253e-03 1.337331806219780586e-03 1.261951284023785699e-03
7.025561931294720353e+02 1.029600000000000090e-03 -2.359387673168072616e-03 4.492009321537829281e-03 9.204647787579632416e-04 1.210728169174115796e-03
7.024303487250339231e+02 1.026100000000000059e-03 -2.456254029251217930e-03 4.583899362733729992e-03 9.316558398978866829e-04 1.182788288347014390e-03
7.023044527499999958e+02 8.198100000000000265e-04 -2.726096021197124686e-03 4.442530068586198443e-03 7.609921575141868552e-04 9.173594204896205230e-04
7.021785053103660630e+02 7.796100000000000252e-04 -2.760691148369685041e-03 4.396585047988244184e-03 7.246212088094595776e-04 8.707929524444516563e-04
7.020525065121279340e+02 6.310299999999999807e-04 -2.857557504452822115e-03 4.195133803828017365e-03 5.651485875656831913e-04 7.404068419180211786e-04
7.019264564612819868e+02 4.754599999999999777e-04 -3.321132208565026871e-03 4.354174259743990791e-03 4.280580886017281003e-04 5.541409697373879959e-04
7.018003552638239171e+02 4.212700000000000103e-04 -3.379943924758367375e-03 4.304695006792351279e-03 3.665072523321970949e-04 5.122311484967413068e-04
7.016742030257499891e+02 4.737100000000000165e-04 -3.462972229972496267e-03 4.495543553891514534e-03 4.392491497416387480e-04 5.308577357147982500e-04
7.015479998530560124e+02 2.272399999999999995e-04 -3.798544963546248050e-03 4.340037330329234166e-03 2.210234575133137886e-04 2.374889870303030850e-04
7.014217458517380237e+02 2.744399999999999813e-04 -4.002656213864310211e-03 4.643981312746425262e-03 3.021586507776900538e-04 2.281756934212693009e-04
7.012954411277920599e+02 1.328500000000000037e-04 -4.137577209837267275e-03 4.495543553891514534e-03 1.790569782386280701e-04 5.587976165418148856e-05
7.011690857872140441e+02 1.538199999999999876e-04 -4.386662125479638338e-03 4.792419071601335123e-03 5.875307098454854589e-05 3.119953359025627333e-04
7.010426799359998995e+02 2.447199999999999880e-05 -4.639206553839268603e-03 4.788884839247649870e-03 3.077541813476867400e-05 1.396994041354537214e-05
7.009162236801460040e+02 -8.040800000000000670e-05 -4.998995876433817015e-03 4.944391062809931105e-03 -1.818547435236105296e-04 8.847628928579441381e-05
7.007897171256479396e+02 4.894399999999999760e-05 -5.182350050448342182e-03 5.393238571728346809e-03 2.909675896377730093e-04 -3.539051571431988514e-04
7.006631603785019706e+02 -4.369999999999999834e-05 -5.514463271304842137e-03 5.545210562936950596e-03 8.113519326438262136e-05 -2.514589274438484758e-04
7.005365535447040202e+02 -4.020400000000000335e-05 -5.708195983471139705e-03 5.750196039450870475e-03 8.113519326438262136e-05 -2.421456338348252626e-04
7.004098967302500114e+02 -5.768399999999999862e-05 -6.154473123997060598e-03 6.170769689539773797e-03 7.833742797940017539e-05 -2.840554550754613807e-04
7.002831900411359811e+02 1.083800000000000025e-04 -6.303232170839042324e-03 6.658493754348765448e-03 1.035173155442103407e-04 1.164161701128957392e-04
7.001564335833579662e+02 -1.747999999999999934e-04 -7.005513252441853550e-03 6.803397280849983117e-03 -1.203039072540795242e-04 -2.654288678574044376e-04
7.000296274629118898e+02 -2.324799999999999968e-04 -7.496764058292098958e-03 7.188628607402002685e-03 -1.091128461141688494e-04 -4.377247996244922295e-04
6.999027717857940161e+02 -2.744399999999999813e-04 -8.008771940445871818e-03 7.626873419259355691e-03 -2.490011103631000031e-04 -3.166519827070742856e-04
6.997758666579999272e+02 -8.040800000000000670e-05 -8.475806157275328837e-03 8.496294578266675585e-03 1.063150808291864170e-04 -3.911583315793339339e-04
6.996489121855260009e+02 -5.453800000000000401e-04 -9.216141878767944440e-03 8.312514495874889775e-03 -5.455642305708315347e-04 -5.448276761283436407e-04
6.995219084743679332e+02 -4.265100000000000076e-04 -9.928801498522528066e-03 9.280894160785488692e-03 -4.868111595862766191e-04 -3.259652763161080698e-04
6.993948556305219881e+02 -4.667200000000000038e-04 -1.071065137262221592e-02 9.998343328584203063e-03 -4.784178637313484038e-04 -4.470380932335260137e-04
6.992677537599839752e+02 -3.810600000000000142e-04 -1.118806412760343059e-02 1.065924477872391869e-02 -3.189452424875656206e-04 -4.842912676696399543e-04
6.991406029687499313e+02 -4.737100000000000165e-04 -1.239889357864277022e-02 1.170891178776935389e-02 -6.155083626952971522e-04 -2.374889870303030850e-04
6.990134033628160068e+02 -2.080100000000000091e-04 -1.290744194807929256e-02 1.276564726152215092e-02 -1.370904989639550910e-04 -3.259652763161080698e-04
6.988861550481780114e+02 -4.457400000000000251e-04 -1.419092116618098087e-02 1.359619186463890267e-02 -4.028782010369243182e-04 -5.168877953012528592e-04
6.987588581308319817e+02 -4.300099999999999843e-04 -1.490358078593555756e-02 1.435605182068187997e-02 -2.741809979279101819e-04 -6.891837270683406512e-04
6.986315127167739547e+02 -1.276000000000000116e-04 -1.582035165600820248e-02 1.590404559159735304e-02 9.512401968926301632e-05 -4.982612080831959160e-04
6.985041189120000809e+02 -4.387500000000000124e-04 -1.768848852332601321e-02 1.718343770363252310e-02 -4.616312720214728370e-04 -4.004716251883571471e-04
6.983766768225059423e+02 -6.607400000000000469e-04 -1.831466032514922349e-02 1.737428625073169502e-02 -5.399687000008793550e-04 -8.614796588354285516e-04
6.982491865542880305e+02 -4.509800000000000223e-04 -1.966732979759601777e-02 1.918027898346641447e-02 -3.972826704669721386e-04 -5.401710293238319799e-04
6.981216482133419277e+02 -4.369999999999999970e-04 -2.135557200361657901e-02 2.093325823089580914e-02 -3.385295994824236198e-04 -6.007074377825462374e-04
6.979940619056640116e+02 -6.257800000000000428e-04 -2.261137511998022320e-02 2.183448748108632667e-02 -2.713832326429340921e-04 -1.215384815978627240e-03
6.978664277372499782e+02 -8.268000000000000392e-04 -2.463864957229180280e-02 2.349911091967352844e-02 -9.428469010378037274e-04 -6.333039654141485713e-04
6.977387458140959779e+02 -1.153699999999999908e-03 -2.659327425754101290e-02 2.483505074936771459e-02 -7.973631062189076276e-04 -1.746242551693436224e-03
6.976110162421979339e+02 -9.316800000000000515e-04 -2.824692133638900468e-02 2.697326132334913751e-02 -1.054757512436935900e-03 -7.264369015044651627e-04
6.974832391275519967e+02 -9.963599999999999540e-04 -3.016003186903115640e-02 2.879692521785229622e-02 -7.721832186540975029e-04 -1.369054160527658198e-03
6.973554145761539758e+02 -1.599399999999999954e-03 -3.291380399196632001e-02 3.039086400936572008e-02 -1.600321743007780120e-03 -1.597229853948916927e-03
6.972275426940000216e+02 -1.955999999999999839e-03 -3.529740825415518535e-02 3.210496670090454835e-02 -2.050761953889335912e-03 -1.797465666543106126e-03
6.970996235870859437e+02 -2.279400000000000003e-03 -3.695105533300317713e-02 3.314049678053522519e-02 -2.050761953889323336e-03 -2.658945325378534678e-03
6.969716573614080062e+02 -2.763600000000000171e-03 -3.945228302757872174e-02 3.471676441028018895e-02 -2.613112776170036563e-03 -3.012850482521754400e-03
6.968436441229620186e+02 -3.113199999999999995e-03 -4.086376421621885913e-02 3.545188473984735994e-02 -3.074744048191509725e-03 -3.175833120679808462e-03
6.967155839777439041e+02 -2.767100000000000202e-03 -4.100906375034357731e-02 3.630010050473255617e-02 -2.753001040418967798e-03 -2.789331435904986081e-03
6.965874770317499269e+02 -3.454000000000000039e-03 -4.204691756552014770e-02 3.597141689583955443e-02 -3.295767505704810720e-03 -3.716004150003640767e-03
6.964593233909760102e+02 -3.541400000000000103e-03 -4.226140735398996318e-02 3.601382768408380869e-02 -3.077541813476485869e-03 -4.312054940981653768e-03
6.963311231614179633e+02 -3.667300000000000074e-03 -4.186010387878835726e-02 3.534939200159039480e-02 -3.186654659590654366e-03 -4.465724285530684942e-03
6.962028764490719368e+02 -3.962700000000000423e-03 -4.067003150405255896e-02 3.353633080414829271e-02 -4.224625580317721042e-03 -3.525081631018495924e-03
6.960745833599338539e+02 -3.833399999999999828e-03 -3.922741470095712779e-02 3.232408910683321618e-02 -3.533577554928006310e-03 -4.330681528199721228e-03
6.959462439999999788e+02 -3.688299999999999825e-03 -3.796815207187621832e-02 3.133096981544680748e-02 -3.620308278762340935e-03 -3.799823792484912678e-03
6.958178584752661209e+02 -3.495999999999999976e-03 -3.563644050044618983e-02 2.933766276796659703e-02 -3.206239016585499951e-03 -3.976776371056522756e-03
6.956894268917279760e+02 -3.897999999999999989e-03 -3.360916604813462411e-02 2.645372916735694649e-02 -3.860916093270500091e-03 -3.958149783838455296e-03
6.955609493553820357e+02 -3.752999999999999826e-03 -3.158535110854030631e-02 2.467954452580542468e-02 -3.217430077725416671e-03 -4.642676864102274203e-03
6.954324259722239958e+02 -2.943600000000000209e-03 -2.838876135779646800e-02 2.305026341075511881e-02 -2.643888194304798867e-03 -3.441261988537181078e-03
6.953038568482500068e+02 -3.128899999999999997e-03 -2.617813273147036671e-02 2.041726030725731986e-02 -3.153081476170903341e-03 -3.087356831394003423e-03
6.951752420894559918e+02 -2.837000000000000112e-03 -2.414393925372429819e-02 1.892934848635454553e-02 -2.772585397413813383e-03 -2.943000780454017255e-03
6.950465818018379878e+02 -2.312600000000000159e-03 -2.129330077470598104e-02 1.707741073302187357e-02 -2.047964188604347192e-03 -2.752078261468872411e-03
6.949178760913920314e+02 -2.087100000000000153e-03 -1.939402829293285224e-02 1.559303314447278536e-02 -1.863311679795760572e-03 -2.458709512784366513e-03
6.947891250641139322e+02 -2.022400000000000152e-03 -1.779227390484368690e-02 1.408745016180157177e-02 -1.978020056479894151e-03 -2.095491062032123469e-03
6.946603288260000681e+02 -1.751500000000000019e-03 -1.584802775774623446e-02 1.264901759385043956e-02 -1.748603303111639570e-03 -1.755555845302459329e-03
6.945314874830460212e+02 -1.526000000000000013e-03 -1.433968021302296260e-02 1.156400826126812754e-02 -1.393287111919359412e-03 -1.746242551693436224e-03
6.944026011412479420e+02 -1.403600000000000073e-03 -1.314960783828715910e-02 1.059562859635752169e-02 -1.460433478758849102e-03 -1.308517752068954565e-03
6.942736699066019810e+02 -1.125700000000000095e-03 -1.201142815431018203e-02 9.994809096230527351e-03 -9.708245538875772025e-04 -1.383024100941203588e-03
6.941446938851040613e+02 -1.204400000000000002e-03 -1.146482514498384925e-02 9.277359928431795633e-03 -9.288580746128978537e-04 -1.662422909212153254e-03
6.940156731827499925e+02 -1.192099999999999974e-03 -1.120190217847246220e-02 9.033497896027307614e-03 -9.540379621777079783e-04 -1.587916560339904231e-03
6.938866079055360387e+02 -1.008599999999999905e-03 -1.030242887198609160e-02 8.485691881205620693e-03 -8.589139424884322362e-04 -1.257294637219274038e-03
6.937574981594580095e+02 -8.844900000000000375e-04 -9.703933171900937585e-03 8.125200181129410906e-03 -7.386100352343527662e-04 -1.126908526692832826e-03
6.936283440505120552e+02 -8.635099999999999503e-04 -9.236898955071480566e-03 7.690489601625744021e-03 -8.281385243536763287e-04 -9.220160672941321838e-04
6.934991456846940991e+02 -8.949799999999999726e-04 -9.022409166601663352e-03 7.407751013330687861e-03 -9.092737176180525939e-04 -8.707929524444622815e-04
6.933699031679999507e+02 -6.310299999999999807e-04 -8.593429589662002904e-03 7.503175286880265152e-03 -4.336536191716866225e-04 -9.592692417302566953e-04
6.932406166064259878e+02 -4.352499999999999815e-04 -7.898067533493704009e-03 7.188628607402011358e-03 -4.420469150266212346e-04 -4.237548592109362678e-04
6.931112861059680199e+02 -5.278999999999999838e-04 -8.008771940445871818e-03 7.114409727974560331e-03 -4.252603233167456679e-04 -6.984970206773744895e-04
6.929819117726219702e+02 -4.789500000000000137e-04 -7.690496770458388719e-03 6.888218857338497710e-03 -3.385295994824172230e-04 -7.124669610909198803e-04
6.928524937123839891e+02 -3.408600000000000128e-04 -7.403357214926206339e-03 6.874081927923748891e-03 -1.706636823836998277e-04 -6.239906718051148413e-04
6.927230320312499998e+02 -4.579799999999999757e-04 -7.621306516113284489e-03 6.859944998508992267e-03 -4.476424455965797569e-04 -4.749779740606167411e-04
6.925935268352160392e+02 -5.104200000000000360e-04 -7.413735753077977872e-03 6.541864086677053221e-03 -3.273385383425001785e-04 -8.149131907902702017e-04
6.924639782302780304e+02 -4.212700000000000103e-04 -7.569413825354455450e-03 6.881150392631119397e-03 -2.769787632128862718e-04 -6.612438462412499780e-04
6.923343863224318966e+02 -2.884200000000000067e-04 -7.299571833408549128e-03 6.874081927923748891e-03 -3.217430077725416562e-04 -2.328323402257914784e-04
6.922047512176740156e+02 -1.450799999999999865e-04 -7.047027405048917996e-03 6.905890019106938719e-03 -8.113519326438262136e-05 -2.514589274438590468e-04
6.920750730219999696e+02 -1.922799999999999954e-05 -6.832537616579092109e-03 6.941232342643821607e-03 5.875307098454854589e-05 -1.490126977445086712e-04
6.919453518414059090e+02 -2.167500000000000101e-04 -7.081622532221470111e-03 6.796328816142604805e-03 -1.566748559588067205e-04 -3.166519827070742856e-04
6.918155877818880981e+02 -2.027700000000000119e-04 -7.199245964608144178e-03 6.944766574997514666e-03 -1.231016725390619837e-04 -3.352785699251312830e-04
6.916857809494418916e+02 -1.013799999999999950e-04 -6.984756176138325230e-03 6.930629645582758909e-03 5.875307098454854589e-05 -3.678750975567547589e-04
6.915559314500640085e+02 -7.341600000000000317e-05 -7.123136684828526750e-03 7.128546657389308282e-03 -7.553966269441774297e-05 -6.984970206773744353e-05
6.914260393897500308e+02 -2.954100000000000194e-04 -7.354924036884629562e-03 6.916492716168010091e-03 -3.049564160626661437e-04 -2.793988082709497741e-04
6.912961048744959953e+02 -2.220000000000000022e-04 -7.354924036884629562e-03 7.064930475022920819e-03 -3.609117217622385726e-04 9.313293609033777398e-06
6.911661280102979390e+02 -1.206099999999999989e-04 -7.372221600470913426e-03 7.287587113305281708e-03 -2.517988756481015513e-05 -2.793988082709497741e-04
6.910361089031518986e+02 -9.264400000000000272e-05 -7.548656749050927130e-03 7.524380681002391415e-03 8.393295854934598537e-06 -2.607722210528928310e-04
6.909060476590539110e+02 -1.118699999999999979e-04 -7.939581686100767588e-03 7.884872381078600334e-03 6.155083626953099186e-05 -4.004716251883677180e-04
6.907759443840000131e+02 2.097600000000000042e-05 -7.901527046210962343e-03 8.114597484068340402e-03 1.342927336789726585e-04 -1.676392849625762125e-04
6.906457991839859005e+02 -3.670800000000000159e-05 -8.406615902930224607e-03 8.513965740035125268e-03 2.517988756481015513e-05 -1.396994041354748871e-04
6.905156121650079513e+02 -1.241100000000000027e-04 -9.157330162574604804e-03 9.104182543101064715e-03 -2.545966409330521828e-04 9.313293609031659138e-05
6.903853834330619748e+02 4.544800000000000261e-05 -9.593228764948769777e-03 9.892316357973555269e-03 5.875307098454854589e-05 2.328323402257914784e-05
6.902551130941440078e+02 -2.184999999999999985e-04 -1.052037817317317929e-02 1.030582154335509502e-02 -2.378100492231829857e-04 -1.862658721806331828e-04
6.901248012542499737e+02 9.788799999999999520e-05 -1.096665531369910712e-02 1.140143357299846193e-02 2.434055797931351382e-04 -1.443560509399970646e-04
6.899944480193759091e+02 -3.495999999999999732e-05 -1.228472965897334929e-02 1.247937444087339476e-02 1.203039072540731681e-04 -2.933687486844951649e-04
6.898640534955180783e+02 -5.768399999999999862e-05 -1.353361374990248722e-02 1.370928729995692097e-02 9.232625440428694004e-05 -3.073386890980405015e-04
6.897336177886720634e+02 9.963600000000000624e-05 -1.458876512866533366e-02 1.510530907966380933e-02 3.245407730575177460e-04 -2.747421614664275966e-04
6.896031410048340149e+02 2.621999999999999765e-04 -1.590683947393957409e-02 1.678053521531206946e-02 3.161474772025895308e-04 1.722959317670878191e-04
6.894726232499999696e+02 3.076500000000000241e-04 -1.738405140420756431e-02 1.838154247153285861e-02 2.853720590678144871e-04 3.445918635341756382e-04
6.893420646301659644e+02 1.485799999999999903e-04 -1.860871890611591820e-02 1.931104558055288939e-02 -6.434860155450069846e-05 5.029178548876969516e-04
6.892114652513279225e+02 1.468300000000000020e-04 -1.995100984041094094e-02 2.067879350143025582e-02 9.232625440429965231e-05 2.374889870303030850e-04
6.890808252194821080e+02 4.509800000000000223e-04 -2.092313291395967584e-02 2.228686922235845191e-02 5.959240057004518924e-04 2.095491062032123306e-04
6.889501446406239893e+02 4.911899999999999643e-04 -2.142476225796168671e-02 2.288062025777807401e-02 7.162279129545250740e-04 1.164161701128957392e-04
6.888194236207500580e+02 5.890799999999999639e-04 -2.207515064880566022e-02 2.374297295207802513e-02 7.637899227991692876e-04 2.980253954890173425e-04
6.886886622658560100e+02 9.491599999999999994e-04 -2.212704333956449013e-02 2.452403830224313477e-02 1.068746338861841774e-03 7.497201355270443918e-04
6.885578606819379957e+02 7.621299999999999689e-04 -2.256294194193864469e-02 2.459118871696321790e-02 1.144286001556259463e-03 1.257294637219401215e-04
6.884270189749920519e+02 9.246900000000000388e-04 -2.253180632748336132e-02 2.488806423467303935e-02 1.018386563732221525e-03 7.683467227451119602e-04
6.882961372510139881e+02 1.003399999999999995e-03 -2.167038766088680291e-02 2.416708083452060590e-02 1.261792143525356609e-03 5.727675569554343139e-04
6.881652156159999549e+02 8.565200000000000461e-04 -2.143168128339618950e-02 2.362634328440630510e-02 1.127499409846390238e-03 4.051282719928686995e-04
6.880342541759459891e+02 1.169399999999999910e-03 -1.980916981900348109e-02 2.260141590183669530e-02 1.119106113991449230e-03 1.252637990414762377e-03
6.879032530368480138e+02 1.428100000000000072e-03 -1.872288282578533219e-02 2.201473333112444197e-02 1.426860295339097860e-03 1.429590568986372455e-03
6.877722123047019522e+02 1.125700000000000095e-03 -1.761237924354640619e-02 2.026882254840241607e-02 1.264589908810345329e-03 8.940761864670308855e-04
6.876411320855039548e+02 1.047100000000000027e-03 -1.600024631730546931e-02 1.846282981566769663e-02 1.454837948188884237e-03 3.678750975567547589e-04
6.875100124852499448e+02 1.470100000000000009e-03 -1.445038461997511653e-02 1.773477795080789440e-02 1.521984315028373710e-03 1.383024100941192963e-03
6.873788536099360726e+02 9.858700000000000189e-04 -1.328798834697736062e-02 1.556829351799696518e-02 1.021184329017197452e-03 9.266727140986437362e-04
6.872476555655579205e+02 7.708699999999999971e-04 -1.229510819712510521e-02 1.411925825298477807e-02 6.910480253897276345e-04 9.033894800760752406e-04
6.871164184581119798e+02 1.095999999999999969e-03 -1.009831762166803031e-02 1.253238792617871779e-02 1.396084877204335556e-03 5.960507909780240598e-04
6.869851423935940602e+02 6.467600000000000215e-04 -9.153870649857351674e-03 1.065924477872391869e-02 7.581943922292044228e-04 4.610080336470714045e-04
6.868538274779999711e+02 7.883500000000000533e-04 -7.835796304583118183e-03 9.598975072617435544e-03 7.833742797940145474e-04 7.962866035722026333e-04
6.867224738173259766e+02 6.415200000000000242e-04 -6.929403972662236989e-03 8.376130678241278105e-03 5.371709347158969226e-04 8.149131907902702017e-04
6.865910815175680000e+02 5.925700000000000542e-04 -6.178689713017856792e-03 7.510243751587643464e-03 6.043173015553801077e-04 5.727675569554449390e-04
6.864596506847219644e+02 5.139100000000000178e-04 -5.434894478807973314e-03 6.591343339628684926e-03 6.239016585502380526e-04 3.306219231206196764e-04
6.863281814247840202e+02 4.457400000000000251e-04 -4.753370473508690408e-03 5.757264504158248787e-03 5.903284751304933159e-04 2.048924593987007511e-04
6.861966738437498634e+02 5.890799999999999639e-04 -4.324390896569045573e-03 5.608826745303338059e-03 5.203843430060214100e-04 7.031536674818966671e-04
6.860651280476159855e+02 4.002899999999999774e-04 -3.850437654305076656e-03 4.742939818649704285e-03 3.665072523322034917e-04 4.563513868425491727e-04
6.859335441423779685e+02 8.040800000000000670e-05 -3.943844497670969708e-03 4.191599571474324305e-03 6.155083626952462218e-05 1.117595233083841462e-04
6.858019222340319629e+02 3.041499999999999933e-04 -3.293456106826986654e-03 3.979545630253026114e-03 2.657877020729692273e-04 3.678750975567441879e-04
6.856702624285740058e+02 3.565899999999999994e-04 -2.975180936839503121e-03 3.760423224324357418e-03 4.812156290163244936e-04 1.490126977445086712e-04
6.855385648319999063e+02 3.146399999999999826e-04 -2.888693118908122401e-03 3.587245838993627367e-03 3.972826704669593992e-04 1.769525785716099967e-04
6.854068295503060426e+02 2.761800000000000019e-04 -2.643067715982995794e-03 3.258562230100616949e-03 2.573944062180346152e-04 3.073386890980511267e-04
6.852750566894879967e+02 2.027700000000000119e-04 -2.667284305003784182e-03 3.134864097721525977e-03 2.266189880832723109e-04 1.629826381580540349e-04
6.851432463555420327e+02 2.080100000000000091e-04 -2.483930130989258148e-03 2.958152480037102867e-03 2.350122839382005533e-04 1.629826381580540349e-04
6.850113986544639602e+02 6.991999999999999463e-05 -2.556579898051622880e-03 2.753167003523182988e-03 6.155083626952462218e-05 8.381964248128282076e-05
6.848795136922500433e+02 1.066300000000000006e-04 -2.404361338492389324e-03 2.671879659388361888e-03 1.258994378240380465e-04 7.450634887225963466e-05
6.847475915748959778e+02 1.887799999999999916e-04 -2.151816910132758626e-03 2.579989618192461177e-03 2.434055797931415079e-04 9.778958289482818443e-05
6.846156324083980280e+02 7.516400000000000067e-05 -2.310954495126496273e-03 2.512839203472380222e-03 9.792178497425181843e-05 3.725317443612451829e-05
6.844836362987518896e+02 1.957799999999999992e-04 -2.027274452311573095e-03 2.466894182874433770e-03 2.406078145081590484e-04 1.210728169174073323e-04
6.843516033519540542e+02 2.657000000000000074e-04 -1.947705659814696465e-03 2.526976132887136413e-03 2.154279269433552664e-04 3.492485103386872448e-04
6.842195336740001039e+02 1.555700000000000030e-04 -1.999598350573525071e-03 2.357332979910099421e-03 1.846525088085865924e-04 1.071028765038725531e-04
6.840874273708859619e+02 -6.991999999999999463e-05 -2.151816910132758626e-03 2.056923229846594012e-03 -3.357318341974475028e-05 -1.303861105264411029e-04
6.839552845486080059e+02 2.062599999999999937e-04 -1.816244176558999036e-03 2.272511403421585263e-03 2.825742937828447940e-04 7.916299567677122771e-05
6.838231053131619319e+02 8.215600000000000420e-05 -1.902731994490379974e-03 2.109936715151918343e-03 2.238212227982771594e-05 1.816092253761216033e-04
6.836908897705440040e+02 1.747999999999999866e-05 -1.892353456338615814e-03 1.968567421004386361e-03 9.232625440429329618e-05 -1.071028765038619686e-04
6.835586380267500317e+02 -1.922799999999999954e-05 -1.837001252862527356e-03 1.837800823917917509e-03 1.678659170987555660e-05 -7.916299567677122771e-05
6.834263501877759381e+02 3.496000000000000070e-06 -1.615592438958189138e-03 1.657554973879817170e-03 2.797765284982440042e-06 4.656646804522182655e-06
6.832940263596179875e+02 7.341600000000000317e-05 -1.812784663841739185e-03 2.000375512187576189e-03 4.196647927467934882e-05 1.257294637219295234e-04
6.831616666482719893e+02 4.369999999999999834e-05 -1.542942671895840235e-03 1.664623438587187459e-03 -2.797765284982440042e-06 1.210728169174073323e-04
6.830292711597339803e+02 -4.369999999999999834e-05 -1.743594409496634521e-03 1.692897297416692251e-03 -2.797765284978623481e-05 -6.984970206773744353e-05
6.828968400000001111e+02 -3.974499999999999921e-18 -1.688242206020553870e-03 1.724705388599898125e-03 3.357318341974475028e-05 -5.587976165418148856e-05
6.827643732750659638e+02 -1.433399999999999930e-04 -1.798946612972722979e-03 1.547993770915483038e-03 -2.098323963733967441e-04 -3.259652763160234072e-05
6.826318710909280298e+02 1.066300000000000006e-04 -1.601754388089180739e-03 1.851937753332665894e-03 5.315754041459002364e-05 1.955791657896563689e-04
6.824993335535820052e+02 4.369999999999999834e-05 -1.570618773633880453e-03 1.692897297416700274e-03 3.357318341974475028e-05 6.053640845870366614e-05
6.823667607690240402e+02 -2.447199999999999880e-05 -1.681323180586049562e-03 1.668157670940880518e-03 8.673072383433477392e-05 -2.095491062032123306e-04
6.822341528432499445e+02 2.097600000000000042e-05 -1.553321210047604395e-03 1.629281115050312378e-03 1.119106113991449392e-04 -1.303861105264411029e-04
6.821015098822559821e+02 9.439200000000000021e-05 -1.497969006571515721e-03 1.721171156246197043e-03 1.538770906738242880e-04 -4.656646804522182655e-06
6.819688319920379627e+02 1.817900000000000061e-04 -1.349209959729542234e-03 1.745910782722024822e-03 1.902480393785451146e-04 1.676392849625762125e-04
6.818361192785920366e+02 9.963600000000000624e-05 -1.318074345274241948e-03 1.547993770915475015e-03 8.113519326438262136e-05 1.303861105264411029e-04
6.817033718479138997e+02 2.272400000000000131e-05 -1.373426548750330406e-03 1.449035265012204232e-03 2.238212227982771594e-05 2.328323402257914784e-05
6.815705898059999299e+02 5.943200000000000289e-05 -1.356128985164054349e-03 1.505582982671221839e-03 -4.196647927467934882e-05 2.281756934212798989e-04
6.814377732588460503e+02 2.272400000000000131e-05 -1.335371908860518006e-03 1.410158709121636092e-03 1.958435699485163627e-05 2.793988082710133219e-05
6.813049223124479568e+02 -1.747999999999999866e-05 -1.318074345274249754e-03 1.311200203218357068e-03 -2.797765284982440042e-06 -4.190982124064670264e-05
6.811720370728020271e+02 3.496000000000000070e-06 -1.221207989191096851e-03 1.254652485559347485e-03 6.155083626953099186e-05 -9.313293609031659138e-05
6.810391176459039571e+02 1.747999999999999866e-05 -1.269641167232673411e-03 1.332405597340483765e-03 1.678659170986919707e-05 1.862658721805696688e-05
6.809061641377500109e+02 1.188599999999999970e-04 -1.027475277024798850e-03 1.289994809096230589e-03 5.035977512962031027e-05 2.328323402257914784e-04
6.807731766543359981e+02 5.593600000000000113e-05 -1.089746505935399422e-03 1.226378626729842693e-03 7.553966269442409910e-05 2.328323402257914784e-05
6.806401553016579555e+02 -5.943200000000000289e-05 -1.165855785715016199e-03 1.070872403167554086e-03 -4.196647927467934882e-05 -8.847628928580499833e-05
6.805071001857120336e+02 4.020400000000000335e-05 -1.027475277024806873e-03 1.130954353180256946e-03 4.196647927467934882e-05 3.725317443612451829e-05
6.803740114124940419e+02 8.390400000000000169e-05 -8.441211030102808380e-04 1.031995847276977922e-03 1.007195502592278947e-04 5.587976165418148856e-05
6.802408890879999035e+02 4.894399999999999760e-05 -8.648781793138090495e-04 9.825165943253466507e-04 9.232625440429329618e-05 -2.328323402257914784e-05
6.801077333182259963e+02 6.642399999999999965e-05 -8.441211030102808380e-04 9.966535237400950351e-04 7.274189740944166668e-05 5.587976165418148856e-05
6.799745442091680161e+02 6.817199999999999714e-05 -7.783903613824282204e-04 9.330373413737071391e-04 6.994413212446557685e-05 6.519305526321526596e-05
6.798413218668219997e+02 5.243999999999999936e-05 -8.337425648585088719e-04 9.577769678495349180e-04 1.286972031090204789e-04 -7.450634887224903658e-05
6.797080663971839840e+02 1.048800000000000021e-05 -8.164450012722325976e-04 8.552842295925708587e-04 2.238212227983407546e-05 -9.313293609033777398e-06
6.795747779062500058e+02 2.447199999999999880e-05 -6.815240052992753168e-04 7.457230266282367272e-04 3.637094870472718948e-05 4.656646804522182655e-06
6.794414565000159882e+02 -6.992000000000000141e-06 -6.815240052992831230e-04 6.821068442618488312e-04 -6.714636683948314443e-05 9.313293609031659138e-05
6.793081022844780819e+02 -1.048800000000000021e-05 -7.576332850788920943e-04 7.527914913356149309e-04 3.077541813476867400e-05 -7.916299567676062963e-05
6.791747153656319824e+02 -1.748000000000000035e-06 -6.919025434510472829e-04 7.033122383839673962e-04 -0.000000000000000000e+00 -4.656646804522182655e-06
6.790412958494739541e+02 4.195200000000000085e-05 -6.330908272577066712e-04 7.315860972134803197e-04 7.274189740944802282e-05 -9.313293609033777398e-06
6.789078438419999202e+02 1.747999999999999866e-05 -6.330908272577066712e-04 6.821068442618408081e-04 -1.398882642489311740e-05 6.984970206773744353e-05
6.787743594492059174e+02 1.398400000000000028e-05 -6.227122891059425113e-04 6.644356824933993644e-04 -0.000000000000000000e+00 3.725317443612451829e-05
6.786408427770880962e+02 6.992000000000000141e-06 -6.123337509541784598e-04 6.396960560175796087e-04 2.797765284978623481e-05 -2.793988082710133219e-05
6.785072939316419252e+02 2.272400000000000131e-05 -6.261718018231946653e-04 6.856410766155339757e-04 -2.797765284976078824e-06 6.519305526322585048e-05
6.783737130188640094e+02 -1.223599999999999940e-05 -6.261718018232024716e-04 6.149564295417678760e-04 6.994413212446557685e-05 -1.490126977445086712e-04
6.782401001447499311e+02 -2.971600000000000145e-05 -6.227122891059425113e-04 5.760798736511997357e-04 -1.958435699484527336e-05 -4.656646804515829569e-05
6.781064554152959545e+02 5.069200000000000187e-05 -6.123337509541784598e-04 7.280518648597871520e-04 3.916871398969690963e-05 6.984970206773744353e-05
6.779727789364981163e+02 4.195200000000000085e-05 -5.293054457400495679e-04 6.255591266028312242e-04 1.063150808291864170e-04 -6.519305526321526596e-05
6.778390708143518850e+02 6.642399999999999965e-05 -5.569815474780898936e-04 7.033122383839754193e-04 4.476424455966178801e-05 1.024462296993503756e-04
6.777053311548539796e+02 5.768399999999999862e-05 -5.535220347608378480e-04 6.821068442618408081e-04 6.434860155450706815e-05 4.656646804515829569e-05
6.775715600639999820e+02 4.369999999999999834e-05 -5.258459330227975223e-04 6.255591266028232011e-04 6.434860155450706815e-05 9.313293609023189486e-06
6.774377576477860430e+02 -4.195200000000000085e-05 -6.711454671475189631e-04 6.008195001270114684e-04 -8.113519326438262136e-05 2.328323402257914784e-05
6.773039240122080855e+02 -1.048800000000000021e-05 -6.123337509541705451e-04 6.043537324806966130e-04 1.119106113991703773e-05 -4.656646804515829569e-05
6.771700592632619191e+02 5.418799999999999686e-05 -5.777386237816260197e-04 6.997780060302903832e-04 7.274189740944802282e-05 2.328323402257914784e-05
6.770361635069439217e+02 -1.748000000000000035e-06 -6.573074162784949513e-04 6.679699148470844006e-04 -1.678659170987555660e-05 2.328323402257914784e-05
6.769022368492500163e+02 5.243999999999999936e-05 -6.607669289957469969e-04 7.810653501651197228e-04 1.007195502592342508e-04 -2.793988082709074428e-05
6.767682793961760126e+02 -3.974499999999999921e-18 -7.126596197545834090e-04 7.280518648597871520e-04 -1.119106113991703773e-05 1.862658721805696688e-05
6.766342912537179473e+02 1.573200000000000116e-05 -6.849835180165352770e-04 7.315860972134722966e-04 5.595530569957246961e-05 -5.122311484968048004e-05
6.765002725278719709e+02 3.670800000000000159e-05 -6.192527763886904657e-04 7.068464707376605639e-04 -8.393295854934598537e-06 1.117595233083735616e-04
6.763662233246340065e+02 2.272400000000000131e-05 -6.642264417130069572e-04 7.245176325061021159e-04 4.196647927467934882e-05 -9.313293609033777398e-06
6.762321437499999774e+02 5.593600000000000113e-05 -6.227122891059425113e-04 7.492572589819217633e-04 4.196647927467934882e-05 7.916299567677122771e-05
6.760980339099659204e+02 1.398400000000000028e-05 -6.469288781267307914e-04 6.891753089692190118e-04 1.678659170986919707e-05 9.313293609033777398e-06
6.759638939105279860e+02 3.495999999999999732e-05 -6.780644925820231627e-04 7.633941883966701477e-04 1.063150808291864170e-04 -8.381964248128282076e-05
6.758297238576819836e+02 9.439200000000000021e-05 -6.607669289957549116e-04 8.658869266536342070e-04 1.203039072540795242e-04 5.122311484966988874e-05
6.756955238574239502e+02 1.048800000000000021e-05 -7.126596197545756028e-04 7.492572589819217633e-04 1.678659170987555660e-05 -0.000000000000000000e+00
6.755612940157499224e+02 7.341600000000000317e-05 -7.057405943200714031e-04 8.694211590073192431e-04 5.315754041459002364e-05 1.071028765038619686e-04
6.754270344386559373e+02 6.292800000000000466e-05 -7.368762087753716892e-04 8.800238560683825914e-04 6.155083626952462218e-05 6.519305526321526596e-05
6.752927452321379178e+02 6.642399999999999965e-05 -6.434693654094787458e-04 7.916680472261830711e-04 9.232625440429329618e-05 2.328323402257914784e-05
6.751584265021920146e+02 9.788799999999999520e-05 -7.022810816028192491e-04 9.153661796052655871e-04 1.370904989639487213e-04 3.259652763160234072e-05
6.750240783548140371e+02 3.845599999999999908e-05 -7.437952342098757804e-04 8.376130678241294151e-04 4.476424455965543188e-05 2.793988082710133219e-05
6.748897008960000221e+02 1.223599999999999940e-05 -7.264976706235996146e-04 7.669284207503633153e-04 3.637094870472083334e-05 -2.793988082709074428e-05
6.747552942317461202e+02 2.796800000000000056e-05 -7.264976706235996146e-04 7.987365119335612749e-04 1.119106113991703773e-05 5.587976165419207309e-05
6.746208584680480271e+02 1.048800000000000021e-05 -7.368762087753716892e-04 7.739968854577334960e-04 2.517988756480379222e-05 -1.396994041355596005e-05
6.744863937109020071e+02 -3.670800000000000159e-05 -7.472547469271357407e-04 6.891753089692190118e-04 -6.155083626953099186e-05 4.656646804511594743e-06
6.743519000663038696e+02 3.321199999999999982e-05 -7.507142596443878947e-04 8.340788354704362475e-04 5.315754041459002364e-05 -0.000000000000000000e+00
6.742173776402499925e+02 -2.971600000000000145e-05 -7.092001070373234487e-04 6.644356824933993644e-04 -5.315754041459638655e-05 9.313293609033777398e-06
6.740828265387360716e+02 6.642399999999999965e-05 -7.126596197545756028e-04 8.623526942999410394e-04 3.077541813476231109e-05 1.257294637219295234e-04
6.739482468677579163e+02 -1.922799999999999954e-05 -7.818498740996881807e-04 7.598599560429851116e-04 -2.797765284982440042e-06 -4.656646804515829569e-05
6.738136387333120183e+02 -1.223599999999999940e-05 -7.645523105134120149e-04 7.563257236892919439e-04 1.678659170986919707e-05 -6.053640845871425744e-05
6.736790022413939596e+02 1.748000000000000035e-06 -7.576332850788999006e-04 7.775311178114266636e-04 1.958435699484527336e-05 -2.793988082709074428e-05
6.735443374980000044e+02 -5.418799999999999686e-05 -8.406615902930208778e-04 7.492572589819217633e-04 2.797765284982440042e-06 -1.490126977445086712e-04
6.734096446091259622e+02 -3.495999999999999732e-05 -7.922284122514444259e-04 7.386545619208585234e-04 -2.517988756480379222e-05 -5.122311484966988874e-05
6.732749236807679836e+02 -4.020400000000000335e-05 -8.095259758377285064e-04 7.457230266282367272e-04 -6.155083626953099186e-05 -4.656646804511594743e-06
6.731401748189219916e+02 -6.642399999999999965e-05 -7.576332850788999006e-04 6.396960560175796087e-04 2.797765284978623481e-05 -2.235190466167682923e-04
6.730053981295840231e+02 -3.321199999999999982e-05 -7.853093868169324200e-04 7.351203295671653558e-04 -5.875307098454854589e-05 9.313293609033777398e-06
6.728705937187498876e+02 4.894399999999999760e-05 -7.126596197545756028e-04 8.270103707630660668e-04 -4.476424455965543188e-05 2.048924593987007511e-04
6.727357616924160766e+02 4.369999999999999834e-05 -6.780644925820231627e-04 7.810653501651116997e-04 5.595530569957246961e-05 2.328323402257914784e-05
6.726009021565779449e+02 -8.739999999999999329e-06 -8.095259758377205917e-04 8.093392089946164917e-04 3.357318341974475028e-05 -7.916299567677122771e-05
6.724660152172319840e+02 -2.447199999999999880e-05 -8.060664631204685461e-04 7.739968854577415191e-04 -5.315754041459002364e-05 2.328323402257914784e-05
6.723311009803740035e+02 -4.020400000000000335e-05 -7.576332850788999006e-04 6.927095413229121795e-04 -5.595530569958518866e-06 -9.778958289482818443e-05
6.721961595519999264e+02 2.097600000000000042e-05 -8.233640267067447120e-04 8.835580884220756506e-04 8.952848911931721989e-05 -9.313293609031659138e-05
6.720611910381060170e+02 6.992000000000000141e-06 -8.199045139894925579e-04 8.517499972388858226e-04 -1.398882642489311740e-05 4.190982124064670264e-05
6.719261955446880847e+02 1.922799999999999954e-05 -8.925542810518493752e-04 9.507085031421485827e-04 8.393295854934598537e-06 3.725317443612451829e-05
6.717911731777420528e+02 -1.223599999999999940e-05 -8.510401284447928439e-04 8.446815325315076188e-04 -1.398882642489311740e-05 -9.313293609033777398e-06
6.716561240432639579e+02 1.223599999999999940e-05 -8.510401284447850377e-04 8.941607854831389989e-04 5.315754041459638655e-05 -5.587976165419207309e-05
6.715210482472499507e+02 -5.943200000000000289e-05 -9.963396625695065869e-04 8.976950178368321666e-04 -2.797765284976078824e-06 -1.536693445490202507e-04
6.713859458956960680e+02 3.146400000000000233e-05 -9.340684336589138211e-04 1.017858917862229538e-03 5.875307098455490880e-05 -1.396994041355596005e-05
6.712508170945980055e+02 5.593600000000000113e-05 -9.825016117004903814e-04 1.116817423765508561e-03 5.035977512961394736e-05 6.519305526322585048e-05
6.711156619499519138e+02 -1.223599999999999940e-05 -1.145098709411480073e-03 1.145091282595013353e-03 2.517988756481015513e-05 -7.450634887224903658e-05
6.709804805677540571e+02 6.992000000000000141e-06 -1.017096738873042713e-03 1.053201241399112642e-03 2.238212227982771594e-05 -1.862658721806755480e-05
6.708452730539999038e+02 1.520799999999999940e-04 -9.859611244177424270e-04 1.314734435572042105e-03 1.426860295339072435e-04 1.676392849625656415e-04
6.707100395146859455e+02 3.495999999999999732e-05 -1.127801145825204016e-03 1.222844394376149633e-03 6.434860155450706815e-05 -1.396994041354537214e-05
6.705747800558081053e+02 1.747999999999999866e-05 -1.138179683976975982e-03 1.198104767900329878e-03 1.678659170986919707e-05 1.862658721805696688e-05
6.704394947833619653e+02 2.447199999999999880e-05 -1.162396272997756348e-03 1.236981323790906041e-03 3.916871398970327254e-05 -0.000000000000000000e+00
6.703041838033440172e+02 6.117999999999999361e-05 -1.169315298432276268e-03 1.318268667925735381e-03 1.203039072540795242e-04 -3.725317443613510959e-05
6.701688472217499566e+02 -5.418799999999999686e-05 -1.283479218101697423e-03 1.201639000254022937e-03 -1.342927336789726585e-04 7.916299567676062963e-05
6.700334851445760478e+02 -5.768399999999999862e-05 -1.314614832556989903e-03 1.226378626729842693e-03 2.238212227982771594e-05 -1.909225189851447894e-04
6.698980976778179866e+02 -1.748000000000000035e-06 -1.248884090929145091e-03 1.272323647327788928e-03 1.119106113991067651e-05 -2.328323402257914784e-05
6.697626849274719234e+02 -2.971600000000000145e-05 -1.286938730818941662e-03 1.254652485559347485e-03 5.595530569958518866e-06 -8.847628928579441381e-05
6.696272469995338952e+02 -2.447199999999999880e-05 -1.255803116363649182e-03 1.233447091437212765e-03 -3.357318341974475028e-05 -9.313293609033777398e-06
6.694917840000000524e+02 -2.796800000000000056e-05 -1.148558222128740142e-03 1.116817423765500538e-03 -3.916871398970327254e-05 -9.313293609033777398e-06
6.693562960348659772e+02 4.544800000000000261e-05 -1.148558222128740142e-03 1.265255182620410833e-03 2.517988756481015513e-05 7.916299567676062963e-05
6.692207832101280474e+02 -4.195200000000000085e-05 -1.107044069521675696e-03 1.046132776691734330e-03 -1.119106113991449392e-04 7.450634887224903658e-05
6.690852456317820725e+02 -2.796800000000000056e-05 -1.041313327893830885e-03 1.007256220801166190e-03 1.119106113991067651e-05 -9.313293609031659138e-05
6.689496834058239756e+02 -8.739999999999999329e-06 -1.068989429631871102e-03 1.074406635521247362e-03 -2.797765284978623481e-05 2.328323402257914784e-05
6.688140966382500210e+02 4.195200000000000085e-05 -9.928801498522543244e-04 1.099146261997058878e-03 8.673072383433477392e-05 -3.259652763161292524e-05
6.686784854350560181e+02 -9.439200000000000021e-05 -1.051691866045595045e-03 8.835580884220756506e-04 -8.113519326438262136e-05 -1.164161701128957392e-04
6.685428499022380038e+02 5.243999999999999936e-05 -9.202303827898897009e-04 1.046132776691734330e-03 7.833742797940017539e-05 9.313293609033777398e-06
6.684071901457920148e+02 3.845599999999999908e-05 -9.721230735487183068e-04 1.070872403167554086e-03 1.119106113991703773e-05 8.381964248128282076e-05
6.682715062717139745e+02 6.991999999999999463e-05 -8.960137937691093355e-04 1.056735473752805701e-03 1.119106113991449392e-04 -0.000000000000000000e+00
6.681357983860000331e+02 -5.243999999999999936e-05 -1.030934789742058919e-03 9.471742707884635466e-04 -1.958435699485163627e-05 -1.071028765038619686e-04
6.680000665946458867e+02 3.495999999999999732e-05 -8.441211030102808380e-04 9.330373413737151622e-04 6.434860155450706815e-05 -1.396994041354537214e-05
6.678643110036480266e+02 5.244000000000000106e-06 -8.060664631204685461e-04 8.340788354704442705e-04 1.119106113991703773e-05 -4.656646804511594743e-06
6.677285317190020351e+02 -5.593600000000000113e-05 -9.167708700726376553e-04 8.234761384093728992e-04 -3.637094870472083334e-05 -8.847628928580499833e-05
6.675927288467039489e+02 5.943200000000000289e-05 -6.780644925820231627e-04 8.128734413483096593e-04 8.113519326438262136e-05 2.328323402257914784e-05
6.674569024927499186e+02 4.369999999999999834e-05 -6.676859544302590028e-04 7.704626531040564830e-04 4.756200984463787107e-05 3.725317443613510959e-05
6.673210527631360947e+02 -3.496000000000000070e-06 -7.195786451890876087e-04 7.280518648597871520e-04 2.797765284978623481e-05 -5.587976165419207309e-05
6.671851797638579455e+02 -4.020400000000000335e-05 -6.400098526922187855e-04 5.725456412974986534e-04 -8.393295854940959754e-06 -9.313293609031659138e-05
6.670492836009119628e+02 6.991999999999999463e-05 -5.673600856298619682e-04 7.209834001524089483e-04 9.512401968926937246e-05 2.793988082709074428e-05
6.669133643802939559e+02 3.496000000000000070e-06 -6.434693654094787458e-04 6.644356824933993644e-04 -2.797765284982440042e-06 1.396994041354537214e-05
6.667774222079999618e+02 3.146400000000000233e-05 -6.088742382369263057e-04 6.856410766155339757e-04 -0.000000000000000000e+00 8.381964248128282076e-05
6.666414571900260171e+02 -5.244000000000000106e-06 -6.330908272577066712e-04 6.361618236638944641e-04 6.155083626953099186e-05 -1.164161701128957392e-04
6.665054694323680451e+02 -1.747999999999999866e-05 -6.227122891059425113e-04 6.008195001270114684e-04 -5.595530569952157648e-06 -3.725317443613510959e-05
6.663694590410219689e+02 1.223599999999999940e-05 -6.157932636714305054e-04 6.538329854323360162e-04 3.077541813476867400e-05 -1.862658721806755480e-05
6.662334261219840528e+02 -1.223599999999999940e-05 -6.227122891059425113e-04 6.114221971880748167e-04 -1.678659170987555660e-05 -4.656646804511594743e-06
6.660973707812499924e+02 -7.166800000000000568e-05 -6.988215688855592888e-04 5.690114089438135089e-04 -3.357318341974475028e-05 -1.350427573309633076e-04
6.659612931248160521e+02 2.621999999999999968e-05 -6.538479035612427973e-04 7.209834001524089483e-04 -2.797765284982440042e-06 7.450634887224903658e-05
6.658251932586779276e+02 6.817199999999999714e-05 -5.327649584573095282e-04 6.821068442618408081e-04 1.119106113991449392e-04 -4.656646804522182655e-06
6.656890712888318831e+02 -1.031299999999999968e-04 -8.095259758377205917e-04 6.184906618954530205e-04 -1.203039072540795242e-04 -7.450634887224903658e-05
6.655529273212739554e+02 -1.748000000000000035e-06 -7.195786451890876087e-04 7.315860972134722966e-04 -0.000000000000000000e+00 -4.656646804522182655e-06
6.654167614619999540e+02 4.195200000000000085e-05 -6.573074162784949513e-04 7.563257236892919439e-04 1.342927336789726585e-04 -1.117595233083841462e-04
6.652805738170059158e+02 -2.447199999999999880e-05 -7.334166960581038142e-04 6.997780060302823601e-04 -2.238212227982771594e-05 -2.793988082709074428e-05
6.651443644922879912e+02 -6.642399999999999965e-05 -7.645523105134041002e-04 6.467645207249578124e-04 -1.678659170986919707e-05 -1.490126977445086712e-04
6.650081335938418761e+02 -1.206099999999999989e-04 -8.821757429000853237e-04 6.573672177860210523e-04 -8.952848911931721989e-05 -1.722959317670878191e-04
6.648718812276639483e+02 -6.992000000000000141e-06 -6.884430307337952373e-04 6.891753089692190118e-04 8.393295854934598537e-06 -3.259652763161292524e-05
6.647356074997500173e+02 -2.447199999999999880e-05 -7.161191324718355631e-04 6.821068442618408081e-04 -3.077541813476867400e-05 -1.396994041354537214e-05
6.645993125160960062e+02 -3.974499999999999921e-18 -7.403357214926158201e-04 7.563257236892999670e-04 5.875307098455490880e-05 -9.778958289482818443e-05
6.644629963826980656e+02 2.272400000000000131e-05 -6.607669289957469969e-04 7.209834001524089483e-04 5.595530569958518866e-06 5.122311484966988874e-05
6.643266592055520050e+02 5.069200000000000187e-05 -6.296313145404546256e-04 7.457230266282287041e-04 4.196647927467934882e-05 6.519305526321526596e-05
6.641903010906540885e+02 1.747999999999999866e-05 -6.953620561682993285e-04 7.457230266282287041e-04 -1.958435699485163627e-05 7.916299567677122771e-05
6.640539221439998983e+02 -7.948999999999999842e-18 -7.610927977961520546e-04 7.775311178114266636e-04 8.393295854934598537e-06 -1.396994041354537214e-05
6.639175224715860395e+02 -6.992000000000000141e-06 -7.610927977961520546e-04 7.633941883966782792e-04 -8.393295854934598537e-06 -4.656646804511594743e-06
6.637811021794080943e+02 -4.369999999999999834e-05 -7.368762087753716892e-04 6.644356824933993644e-04 -5.315754041459638655e-05 -2.793988082710133219e-05
6.636446613734619859e+02 1.118699999999999979e-04 -6.780644925820310774e-04 9.189004119589587547e-04 1.734614476686695478e-04 9.313293609033777398e-06
6.635082001597439785e+02 -4.020400000000000335e-05 -8.614186665965570039e-04 7.987365119335532518e-04 -8.393295854935869764e-05 3.259652763160234072e-05
6.633717186442499951e+02 -0.000000000000000000e+00 -8.129854885549805520e-04 8.305446031167511029e-04 2.797765284976078824e-06 -4.656646804511594743e-06
6.632352169329759590e+02 -4.020400000000000335e-05 -8.960137937691015292e-04 8.340788354704362475e-04 -0.000000000000000000e+00 -1.071028765038619686e-04
6.630986951319180207e+02 -4.020400000000000335e-05 -9.167708700726376553e-04 8.552842295925628356e-04 8.393295854934598537e-06 -1.210728169174179303e-04
6.629621533470719896e+02 3.496000000000000070e-06 -9.582850226797021012e-04 9.860508266790397099e-04 -1.958435699485163627e-05 4.190982124064670264e-05
6.628255916844339026e+02 -1.398400000000000028e-05 -8.994733064863614895e-04 8.906265531294458313e-04 -4.756200984463787107e-05 4.190982124063611812e-05
6.626890102500000239e+02 -8.739999999999999668e-05 -9.513659972451899869e-04 7.952022795798681072e-04 -4.476424455965543188e-05 -1.583259913535424554e-04
6.625524091497659356e+02 -8.390400000000000169e-05 -1.017096738873042713e-03 8.694211590073192431e-04 -5.875307098455490880e-05 -1.257294637219295234e-04
6.624157884897280155e+02 1.048800000000000021e-05 -8.890947683345973296e-04 9.295031090200219946e-04 4.476424455965543188e-05 -4.656646804515829569e-05
6.622791483758819595e+02 6.992000000000000141e-06 -9.444469718106779810e-04 9.789823619716613978e-04 8.393295854934598537e-06 4.656646804522182655e-06
6.621424889142240318e+02 -1.345999999999999920e-04 -1.089746505935399422e-03 8.411473001778224743e-04 -1.007195502592278947e-04 -1.909225189851447894e-04
6.620058102107500417e+02 -1.031299999999999968e-04 -1.024015764307546804e-03 8.376130678241212836e-04 -6.994413212446557685e-05 -1.583259913535424554e-04
6.618691123714559126e+02 -7.865999999999999566e-05 -9.617445353969620615e-04 8.234761384093728992e-04 -6.434860155451342428e-05 -1.024462296993503756e-04
6.617323955023380222e+02 4.719600000000000010e-05 -8.233640267067447120e-04 9.365715737274001983e-04 4.476424455965543188e-05 5.122311484968048004e-05
6.615956597093920664e+02 -5.244000000000000106e-06 -8.095259758377285064e-04 8.164076737019946954e-04 -5.595530569958518866e-06 -4.656646804522182655e-06
6.614589050986139682e+02 -2.272400000000000131e-05 -8.441211030102808380e-04 8.164076737019946954e-04 -3.077541813476867400e-05 -9.313293609033777398e-06
6.613221317759999920e+02 -4.195200000000000085e-05 -8.129854885549805520e-04 7.457230266282367272e-04 -7.274189740944166668e-05 9.313293609033777398e-06
6.611853398475459471e+02 -4.369999999999999834e-05 -7.507142596443799800e-04 6.785726119081557720e-04 -8.113519326437626522e-05 1.862658721806755480e-05
6.610485294192479842e+02 -9.089600000000000522e-05 -8.475806157275328837e-04 6.821068442618408081e-04 -9.792178497425181843e-05 -7.916299567677122771e-05
6.609117005971020262e+02 -3.321199999999999982e-05 -7.645523105134120149e-04 7.139149354450387676e-04 -4.196647927467934882e-05 -1.862658721806755480e-05
6.607748534871039965e+02 -7.166800000000000568e-05 -7.541737723616399403e-04 6.255591266028232011e-04 -1.678659170987555660e-05 -1.629826381580540349e-04
6.606379881952499318e+02 3.496000000000000070e-06 -7.126596197545834090e-04 7.351203295671653558e-04 3.637094870472083334e-05 -5.122311484968048004e-05
6.605011048275359826e+02 6.992000000000000141e-06 -5.950361873679021855e-04 6.220248942491380566e-04 2.797765284978623481e-05 -2.793988082710133219e-05
6.603642034899579585e+02 -3.495999999999999732e-05 -6.538479035612349910e-04 5.972852677733264323e-04 -1.958435699484527336e-05 -6.053640845870366614e-05
6.602272842885120099e+02 -2.447199999999999880e-05 -6.434693654094708311e-04 6.078879648343896722e-04 -1.678659170986919707e-05 -3.725317443612451829e-05
6.600903473291939463e+02 -2.971600000000000145e-05 -6.849835180165352770e-04 6.396960560175876317e-04 -1.678659170986919707e-05 -5.122311484966988874e-05
6.599533927180000319e+02 -4.195200000000000085e-05 -6.469288781267307914e-04 5.760798736511917126e-04 -1.958435699485163627e-05 -7.916299567677122771e-05
6.598164205609260762e+02 -3.670800000000000159e-05 -6.988215688855514826e-04 6.396960560175796087e-04 -3.077541813476231109e-05 -4.656646804515829569e-05
6.596794309639678886e+02 -5.943200000000000289e-05 -6.815240052992831230e-04 5.760798736511917126e-04 -6.994413212446557685e-05 -4.190982124064670264e-05
6.595424240331219607e+02 -2.621999999999999968e-05 -6.503883908439907517e-04 6.114221971880748167e-04 -5.595530569958518866e-06 -6.053640845871425744e-05
6.594053998743839884e+02 -1.555700000000000030e-04 -7.680118232306640605e-04 4.700529030405426714e-04 -1.314949683939965687e-04 -1.955791657896669669e-04
6.592683585937500084e+02 -9.089600000000000522e-05 -7.092001070373234487e-04 5.407375501143087170e-04 -9.792178497425181843e-05 -7.916299567677122771e-05
6.591313002972159438e+02 -9.613999999999999770e-05 -7.057405943200714031e-04 5.266006206995603326e-04 -1.398882642489311537e-04 -2.328323402257914784e-05
6.589942250907779453e+02 -8.040800000000000670e-05 -6.953620561682993285e-04 5.478060148216869207e-04 -5.315754041459638655e-05 -1.257294637219189253e-04
6.588571330804319359e+02 -1.083800000000000025e-04 -7.507142596443878947e-04 5.478060148216869207e-04 -6.714636683948950057e-05 -1.769525785715994257e-04
6.587200243721739525e+02 -3.845599999999999908e-05 -7.853093868169402263e-04 7.245176325061021159e-04 -3.637094870472718948e-05 -4.190982124063611812e-05
6.585828990720000320e+02 1.747999999999999866e-05 -6.192527763886904657e-04 6.679699148470924237e-04 3.357318341974475028e-05 -9.313293609033777398e-06
6.584457572859059837e+02 -6.991999999999999463e-05 -8.129854885549805520e-04 6.891753089692190118e-04 -8.113519326438262136e-05 -5.122311484966988874e-05
6.583085991198878446e+02 4.894399999999999760e-05 -6.642264417130069572e-04 7.775311178114266636e-04 8.113519326437626522e-05 -4.656646804511594743e-06
6.581714246799419925e+02 -1.748000000000000035e-06 -7.507142596443878947e-04 7.633941883966701477e-04 -3.637094870472718948e-05 5.587976165419207309e-05
6.580342340720640095e+02 -5.069200000000000187e-05 -7.126596197545834090e-04 6.255591266028312242e-04 -4.196647927467934882e-05 -6.519305526322585048e-05
6.578970274022499325e+02 6.817199999999999714e-05 -6.849835180165352770e-04 8.376130678241294151e-04 5.315754041459638655e-05 9.313293609031659138e-05
6.577598047764960256e+02 -2.796800000000000056e-05 -8.233640267067525182e-04 7.845995825188048674e-04 -5.875307098455490880e-05 2.328323402257914784e-05
6.576225663007980984e+02 -5.768399999999999862e-05 -7.991474376859564318e-04 6.997780060302903832e-04 -1.678659170986919707e-05 -1.257294637219189253e-04
6.574853120811519602e+02 9.613999999999999770e-05 -7.922284122514444259e-04 1.003721988447481154e-03 1.147083766841273716e-04 6.519305526322585048e-05
6.573480422235539891e+02 1.101199999999999960e-04 -7.126596197545834090e-04 9.507085031421567143e-04 1.314949683939965687e-04 7.450634887224903658e-05
6.572107568339999943e+02 1.695599999999999961e-04 -6.919025434510472829e-04 1.049667009045419583e-03 2.294167533682420310e-04 6.984970206773744353e-05
6.570734560184860129e+02 2.027700000000000119e-04 -6.607669289957469969e-04 1.085009332582302470e-03 2.238212227982898784e-04 1.676392849625656415e-04
6.569361398830080816e+02 2.027700000000000119e-04 -6.919025434510472829e-04 1.116817423765508561e-03 2.545966409330585253e-04 1.164161701128957392e-04
6.567988085335618962e+02 1.730500000000000050e-04 -6.469288781267307914e-04 1.010790453154851443e-03 1.622703865287588730e-04 1.909225189851447894e-04
6.566614620761439483e+02 2.796799999999999785e-04 -5.327649584573017219e-04 1.109748959058122226e-03 2.937653549227554417e-04 2.561155742483706534e-04
6.565241006167499336e+02 2.604500000000000153e-04 -5.569815474780898936e-04 1.095612029643373841e-03 2.378100492231829857e-04 2.980253954890173425e-04
6.563867242613760027e+02 2.202499999999999868e-04 -5.362244711745616822e-04 9.931192913864178053e-04 2.014391005184621591e-04 2.514589274438590468e-04
6.562493331160180787e+02 2.709400000000000046e-04 -4.981698312847492819e-04 1.056735473752797678e-03 2.517988756480760929e-04 3.026820422935289491e-04
6.561119272866718575e+02 2.639499999999999919e-04 -5.742791110643739741e-04 1.120351656119193597e-03 2.601921715030107050e-04 2.700855146619159900e-04
6.559745068793340579e+02 2.534600000000000026e-04 -4.843317804157330764e-04 1.007256220801166190e-03 2.517988756480760929e-04 2.561155742483706534e-04
6.558370720000000347e+02 3.303700000000000235e-04 -4.774127549812210705e-04 1.155693979656076701e-03 3.581139564772625370e-04 2.840554550754719517e-04
6.556996227546659384e+02 3.600899999999999761e-04 -4.843317804157330764e-04 1.222844394376149633e-03 3.721027829021556171e-04 3.399352167296534606e-04
6.555621592493280332e+02 2.849199999999999758e-04 -4.428176278086686847e-04 1.028461614923292886e-03 2.769787632128862718e-04 2.980253954890067715e-04
6.554246815899819012e+02 4.247599999999999922e-04 -4.497366532431807448e-04 1.318268667925743404e-03 4.084737316068828405e-04 4.516947400380376203e-04
6.552871898826239203e+02 4.195199999999999949e-04 -3.909249370498401330e-04 1.247584020851969172e-03 4.112714968918588761e-04 4.330681528199700520e-04
6.551496842332500137e+02 3.181400000000000135e-04 -5.811981364988781738e-04 1.236981323790906041e-03 3.553161911922864472e-04 2.561155742483706534e-04
6.550121647478559908e+02 3.216299999999999953e-04 -5.915766746506501399e-04 1.254652485559347485e-03 3.972826704669657960e-04 1.955791657896563689e-04
6.548746315324380021e+02 4.737100000000000165e-04 -4.082225006361162988e-04 1.374816385584744964e-03 3.776983134721141394e-04 6.333039654141485713e-04
6.547370846929920845e+02 4.492400000000000017e-04 -4.289795769396524791e-04 1.346542526755240173e-03 4.980022207261937178e-04 3.678750975567441879e-04
6.545995243355139337e+02 3.950499999999999802e-04 -5.396839838918137278e-04 1.350076759108933232e-03 3.860916093270487515e-04 4.097849187974015022e-04
6.544619505659999277e+02 4.125299999999999822e-04 -4.912508058502451907e-04 1.335939829694176824e-03 3.776983134721141394e-04 4.703213272560945635e-04
6.543243634904459896e+02 4.614700000000000117e-04 -4.531961659604407050e-04 1.396021779706879684e-03 4.924066901562351413e-04 4.097849187973908770e-04
6.541867632148480425e+02 4.177699999999999795e-04 -5.708195983471140138e-04 1.427829870890077535e-03 3.972826704669657960e-04 4.516947400380376203e-04
6.540491498452021233e+02 4.037900000000000083e-04 -6.192527763886904657e-04 1.449035265012204232e-03 4.196647927467934882e-04 3.771883911657779721e-04
6.539115234875040414e+02 3.128900000000000214e-04 -6.642264417130069572e-04 1.311200203218357068e-03 2.881698243527969195e-04 3.539051571431988514e-04
6.537738842477500611e+02 4.265100000000000076e-04 -6.330908272577145859e-04 1.509117215024906875e-03 4.588335067364904046e-04 3.725317443612663655e-04
6.536362322319358782e+02 3.146399999999999826e-04 -7.507142596443878947e-04 1.403090244414257779e-03 2.993608854927139640e-04 3.399352167296534606e-04
6.534985675460579841e+02 3.461000000000000101e-04 -7.749308486651760664e-04 1.491446053256465431e-03 4.196647927467934882e-04 2.235190466167577214e-04
6.533608902961120748e+02 2.621999999999999765e-04 -1.020556251590294759e-03 1.572733397391294771e-03 3.077541813476485761e-04 1.862658721806331828e-04
6.532232005880939596e+02 1.975199999999999927e-04 -1.086286993218139570e-03 1.509117215024906875e-03 1.650681518137413325e-04 2.514589274438590468e-04
6.530854985280000164e+02 1.765500000000000088e-04 -1.428778752226411057e-03 1.816595429795790813e-03 2.154279269433552664e-04 1.117595233083841462e-04
6.529477842218260548e+02 1.468300000000000020e-04 -1.653647078848001538e-03 1.986238582772827804e-03 8.393295854935869764e-05 2.514589274438590468e-04
6.528100577755679979e+02 2.761800000000000019e-04 -1.837001252862527356e-03 2.435086091691243942e-03 2.909675896377793519e-04 2.514589274438590468e-04
6.526723192952219961e+02 3.076500000000000241e-04 -2.061869579484117837e-03 2.728427377047363232e-03 2.825742937828383972e-04 3.492485103386872448e-04
6.525345688867839726e+02 3.408600000000000128e-04 -2.324792545995520501e-03 3.064179450647760202e-03 4.028782010369179214e-04 2.374889870303136831e-04
6.523968066562500780e+02 4.946799999999999461e-04 -2.390523287623372902e-03 3.442342312492401891e-03 5.847329445605284511e-04 3.445918635341650672e-04
6.522590327096160081e+02 6.572499999999999567e-04 -2.435496952947681804e-03 3.816970941983367002e-03 7.218234435244899388e-04 5.494843229328658183e-04
6.521212471528780270e+02 6.607400000000000469e-04 -2.380144749471600936e-03 3.767491689031727490e-03 6.882502601047388053e-04 6.146773781960916281e-04
6.519834500920319442e+02 7.568800000000000311e-04 -2.418199389361413553e-03 4.000751024375160184e-03 8.617117077734146686e-04 5.820808505644786690e-04
6.518456416330740240e+02 8.250599999999999644e-04 -2.265980829802179998e-03 3.983079862606710500e-03 8.309362896386460759e-04 8.149131907902702017e-04
6.517078218819999620e+02 8.897300000000000347e-04 -1.978841274269996751e-03 3.820505174337052254e-03 9.484424316077495103e-04 7.916299567676910809e-04
6.515699909448060225e+02 8.337999999999999926e-04 -1.850839303731551585e-03 3.576643141932564236e-03 8.757005341983141455e-04 7.636900759405896742e-04
6.514321489274879013e+02 7.254199999999999494e-04 -1.608673413523684830e-03 3.110124471245706654e-03 6.239016585502317642e-04 8.940761864670414023e-04
6.512942959360419763e+02 8.425400000000000207e-04 -1.141639196694228028e-03 2.869796671194903455e-03 8.421273507785631204e-04 8.428530716173715000e-04
6.511564320764640570e+02 6.887100000000000383e-04 -9.271494082244018152e-04 2.339661818141657978e-03 6.658681378249111131e-04 7.264369015044757879e-04
6.510185574547499527e+02 6.170400000000000147e-04 -8.372020775757609175e-04 2.102868250444540031e-03 6.602726072549589334e-04 5.448276761283541575e-04
6.508806721768960415e+02 6.712299999999999820e-04 -7.022810816028114429e-04 2.074594391615035456e-03 6.630703725399349690e-04 6.845270802638290988e-04
6.507427763488979053e+02 7.027000000000000043e-04 -8.925542810518493752e-04 2.332593353434279666e-03 7.302167393794245509e-04 6.565871994367278005e-04
6.506048700767519222e+02 7.866000000000000379e-04 -1.010177713438530599e-03 2.622400406436722377e-03 8.365318202086045440e-04 7.031536674818966671e-04
6.504669534664540151e+02 1.036599999999999935e-03 -1.089746505935399422e-03 3.209082977148977438e-03 1.074341869431793845e-03 9.732391821438020861e-04
6.503290266239999937e+02 1.179900000000000003e-03 -1.103584556804423650e-03 3.513026959566176340e-03 1.236612255960552881e-03 1.084998705452186246e-03
6.501910896553860084e+02 1.169399999999999910e-03 -1.172774811149528314e-03 3.562506212517807611e-03 1.200241307255825495e-03 1.117595233083799097e-03
6.500531426666080961e+02 1.340700000000000008e-03 -1.131260658542463868e-03 3.866450194934998273e-03 1.477220070468711821e-03 1.112938586279277027e-03
6.499151857636619525e+02 1.113499999999999907e-03 -1.452995341247199229e-03 3.735683597848537662e-03 1.141488236271277030e-03 1.066372118234129194e-03
6.497772190525439555e+02 1.291800000000000066e-03 -1.124341633107951753e-03 3.760423224324349178e-03 1.270185439380291112e-03 1.327144339287011400e-03
6.496392426392499146e+02 1.176399999999999972e-03 -1.127801145825204016e-03 3.530698121334617783e-03 1.177859184976004199e-03 1.173474994737991285e-03
6.495012566297759804e+02 1.005100000000000091e-03 -1.293857756253461583e-03 3.353986503650202480e-03 1.049161981866983829e-03 9.313293609031659138e-04
6.493632611301179622e+02 1.040099999999999966e-03 -7.853093868169402263e-04 2.905138994731778536e-03 9.876111455974527151e-04 1.126908526692822418e-03
6.492252562462720107e+02 8.670099999999999812e-04 -5.466030093263257337e-04 2.311387959312153403e-03 8.029586367888662040e-04 9.732391821438126029e-04
6.490872420842339352e+02 4.894399999999999489e-04 -6.365503399749588252e-04 1.639883812111375726e-03 4.280580886017344429e-04 5.913941441735125074e-04
6.489492187500000000e+02 4.352499999999999815e-04 -4.566556786776928049e-04 1.346542526755248196e-03 4.392491497416451448e-04 4.284115060154584454e-04
6.488111863495660145e+02 1.975199999999999927e-04 -6.227122891059425113e-04 1.035530079630671198e-03 1.119106113991449392e-04 3.399352167296534606e-04
6.486731449889280157e+02 2.621999999999999765e-04 -5.258459330227975223e-04 1.067338170813869050e-03 2.014391005184621591e-04 3.632184507522325813e-04
6.485350947740819265e+02 1.695599999999999961e-04 -6.469288781267307914e-04 1.003721988447481154e-03 1.762592129536520074e-04 1.583259913535424554e-04
6.483970358110240113e+02 1.520799999999999940e-04 -5.881171619333901797e-04 9.082977148978954064e-04 1.007195502592342508e-04 2.374889870303030850e-04
6.482589682057500795e+02 7.691199999999999816e-05 -6.330908272577066712e-04 8.022707442872463110e-04 9.232625440429965231e-05 5.122311484966988874e-05
6.481208920642559406e+02 9.439200000000000021e-05 -5.639005729126020080e-04 7.669284207503633153e-04 6.994413212446557685e-05 1.350427573309633076e-04
6.479828074925379724e+02 6.817199999999999714e-05 -6.192527763886904657e-04 7.704626531040483515e-04 1.119106113991449392e-04 -4.656646804522182655e-06
6.478447145965919844e+02 4.020400000000000335e-05 -5.742791110643739741e-04 6.679699148470844006e-04 3.916871398969690963e-05 4.190982124063611812e-05
6.477066134824138999e+02 -1.573200000000000116e-05 -6.400098526922187855e-04 6.220248942491460797e-04 -6.994413212446557685e-05 7.450634887225963466e-05
6.475685042560000966e+02 8.914799999999999417e-05 -5.500625220435778878e-04 7.421887942745435595e-04 8.952848911931721989e-05 8.847628928580499833e-05
6.474303870233459293e+02 5.243999999999999936e-05 -6.227122891059425113e-04 7.421887942745435595e-04 7.833742797940017539e-05 9.313293609033777398e-06
6.472922618904480032e+02 1.066300000000000006e-04 -5.811981364988781738e-04 8.093392089946164917e-04 8.673072383433477392e-05 1.396994041354748871e-04
6.471541289633021279e+02 7.865999999999999566e-05 -5.431434966090736881e-04 7.139149354450387676e-04 4.476424455965543188e-05 1.350427573309633076e-04
6.470159883479039991e+02 -1.223599999999999940e-05 -6.400098526922187855e-04 6.290933589565242835e-04 -3.077541813476231109e-05 1.862658721806755480e-05
6.468778401502499946e+02 1.748000000000000035e-06 -6.573074162784949513e-04 6.750383795544626043e-04 2.797765284976078824e-06 -0.000000000000000000e+00
6.467396844763359240e+02 -1.748000000000000035e-06 -6.261718018231946653e-04 6.361618236638944641e-04 -1.398882642489311740e-05 1.862658721806755480e-05
6.466015214321580515e+02 2.447199999999999880e-05 -6.330908272577066712e-04 6.962437736765972156e-04 3.077541813476231109e-05 1.396994041355596005e-05
6.464633511237119592e+02 1.398400000000000028e-05 -6.296313145404546256e-04 6.715041472007775682e-04 -5.595530569958518866e-06 4.656646804515829569e-05
6.463251736569939112e+02 -1.748000000000000035e-06 -5.120078821537734021e-04 5.195321559921821288e-04 1.119106113991703773e-05 -2.328323402257914784e-05
6.461869891379999444e+02 -1.223599999999999940e-05 -6.400098526922187855e-04 6.290933589565162604e-04 -5.035977512962031027e-05 5.122311484968048004e-05
6.460487976727259820e+02 -7.166800000000000568e-05 -6.330908272577066712e-04 5.018609942237405768e-04 -5.595530569957246961e-05 -9.778958289482818443e-05
6.459105993671680608e+02 -7.166800000000000568e-05 -6.573074162784949513e-04 5.266006206995603326e-04 -1.454837948188833334e-04 5.122311484966988874e-05
6.457723943273219902e+02 -2.447199999999999880e-05 -5.811981364988781738e-04 5.442717824680018846e-04 -1.398882642489311740e-05 -4.190982124063611812e-05
6.456341826591839208e+02 -5.593600000000000113e-05 -6.538479035612349910e-04 5.548744795290651245e-04 -8.952848911931086376e-05 -0.000000000000000000e+00
6.454959644687500031e+02 -2.796800000000000056e-05 -5.500625220435856940e-04 5.053952265774257213e-04 1.398882642489311740e-05 -9.778958289483878250e-05
6.453577398620160466e+02 -4.369999999999999834e-05 -6.365503399749588252e-04 5.619429442364433282e-04 -1.091128461141624932e-04 6.519305526322585048e-05
6.452195089449779744e+02 -1.048799999999999987e-04 -6.953620561682993285e-04 4.983267618700475176e-04 -1.203039072540795242e-04 -7.916299567677122771e-05
6.450812718236320507e+02 -6.642399999999999965e-05 -5.742791110643739741e-04 4.523817412721011736e-04 -6.155083626953099186e-05 -7.450634887225963466e-05
6.449430286039739713e+02 -5.943200000000000289e-05 -6.573074162784949513e-04 5.513402471753800884e-04 -8.113519326437626522e-05 -2.328323402257914784e-05
6.448047793919998867e+02 -6.117999999999999361e-05 -5.881171619333901797e-04 4.771213677479208752e-04 -3.916871398969690963e-05 -9.778958289483878250e-05
6.446665242937060611e+02 -6.992000000000000141e-06 -4.912508058502451907e-04 4.877240648089841693e-04 2.797765284976078824e-06 -2.328323402257914784e-05
6.445282634150879630e+02 4.020400000000000335e-05 -4.462771405259207845e-04 5.372033177606155493e-04 5.035977512961394736e-05 2.328323402257914784e-05
6.443899968621419703e+02 6.117999999999999361e-05 -4.739532422639689707e-04 6.078879648343896722e-04 5.875307098454854589e-05 6.519305526322585048e-05
6.442517247408641197e+02 -1.223599999999999940e-05 -5.431434966090736881e-04 5.301348530532453687e-04 6.434860155450706815e-05 -1.396994041354748871e-04
6.441134471572498796e+02 -2.621999999999999968e-05 -5.293054457400495679e-04 4.877240648089841693e-04 -1.119106113991703773e-05 -5.122311484966988874e-05
6.439751642172959691e+02 -3.496000000000000070e-06 -5.466030093263336484e-04 5.513402471753800884e-04 -5.595530569958518866e-06 -0.000000000000000000e+00
6.438368760269979703e+02 3.845599999999999908e-05 -5.915766746506423337e-04 6.821068442618408081e-04 1.398882642489311740e-05 7.916299567677122771e-05
6.436985826923520335e+02 8.040800000000000670e-05 -5.362244711745616822e-04 7.103807030913456000e-04 1.007195502592278947e-04 4.656646804515829569e-05
6.435602843193540821e+02 6.642399999999999965e-05 -5.846576492161381340e-04 7.315860972134803197e-04 1.231016725390619837e-04 -2.793988082710133219e-05
6.434219810140000391e+02 9.439200000000000021e-05 -5.604410601953498539e-04 7.633941883966701477e-04 8.673072383433477392e-05 1.071028765038619686e-04
6.432836728822860550e+02 1.590700000000000067e-04 -5.777386237816260197e-04 9.118319472515805510e-04 2.098323963733967441e-04 7.450634887224903658e-05
6.431453600302080531e+02 9.788799999999999520e-05 -6.503883908439907517e-04 8.623526942999490625e-04 1.203039072540795242e-04 6.053640845870366614e-05
6.430070425637619564e+02 1.747999999999999866e-05 -8.233640267067447120e-04 8.764896237147054700e-04 1.958435699485163627e-05 1.396994041355596005e-05
6.428687205889440293e+02 5.418799999999999686e-05 -7.126596197545834090e-04 8.376130678241294151e-04 1.342927336789726585e-04 -7.916299567677122771e-05
6.427303942117499673e+02 1.276000000000000116e-04 -7.022810816028192491e-04 9.754481296179763616e-04 1.538770906738242880e-04 8.381964248128282076e-05
6.425920635381760349e+02 7.691199999999999816e-05 -7.853093868169402263e-04 9.577769678495349180e-04 5.315754041459638655e-05 1.164161701128957392e-04
6.424537286742179276e+02 5.418799999999999686e-05 -9.479064845279300267e-04 1.077940867874932398e-03 3.357318341974475028e-05 8.847628928580499833e-05
6.423153897258719098e+02 -3.496000000000000070e-06 -9.340684336589138211e-04 9.471742707884635466e-04 -3.637094870472083334e-05 5.122311484966988874e-05
6.421770467991340183e+02 6.117999999999999361e-05 -9.548255099624499472e-04 1.099146261997066901e-03 2.797765284978623481e-05 1.164161701128957392e-04
6.420386999999999489e+02 -3.496000000000000070e-06 -1.020556251590294759e-03 1.035530079630671198e-03 5.875307098454854589e-05 -1.071028765038619686e-04
6.419003494344659657e+02 -2.097600000000000042e-05 -1.107044069521675696e-03 1.088543564936003769e-03 -5.595530569952157648e-06 -4.656646804515829569e-05
6.417619952085281056e+02 5.244000000000000106e-06 -1.172774811149520507e-03 1.208707464961393226e-03 -6.155083626953099186e-05 1.164161701128957392e-04
6.416236374281819508e+02 1.748000000000000035e-06 -1.255803116363657206e-03 1.286460576742545336e-03 -5.595530569958518866e-06 1.396994041354537214e-05
6.414852761994239927e+02 -1.922799999999999954e-05 -1.217748476473844805e-03 1.205173232607707973e-03 6.994413212446557685e-05 -1.676392849625762125e-04
6.413469116282500408e+02 1.922799999999999954e-05 -1.158936760280504302e-03 1.222844394376149633e-03 8.113519326437626522e-05 -8.381964248128282076e-05
6.412085438206559047e+02 4.195200000000000085e-05 -1.311155319839737640e-03 1.424295638536384476e-03 -5.315754041459638655e-05 2.002358125941785735e-04
6.410701728826379622e+02 -1.922799999999999954e-05 -1.290398243536201514e-03 1.279392112035167240e-03 -3.916871398970327254e-05 1.396994041355596005e-05
6.409317989201920227e+02 -5.418799999999999686e-05 -1.418400214074646897e-03 1.339474062047861860e-03 1.678659170986919707e-05 -1.722959317670878191e-04
6.407934220393138958e+02 5.418799999999999686e-05 -1.221207989191096851e-03 1.357145223816303521e-03 5.035977512961394736e-05 6.053640845870366614e-05
6.406550423459999593e+02 -1.748000000000000035e-06 -1.342290934295030120e-03 1.367747920877374892e-03 -3.637094870472083334e-05 5.587976165419207309e-05
6.405166599462460226e+02 -1.258599999999999910e-04 -1.328452883426006108e-03 1.102680494350744131e-03 -1.398882642489311537e-04 -1.024462296993503756e-04
6.403782749460480090e+02 -1.398400000000000028e-05 -1.169315298432268245e-03 1.166296676717139833e-03 -6.155083626952462218e-05 6.519305526321526596e-05
6.402398874514020690e+02 6.992000000000000141e-06 -1.034394302459318770e-03 1.070872403167554086e-03 1.398882642489311740e-05 -4.656646804522182655e-06
6.401014975683040120e+02 6.642399999999999965e-05 -1.010177713438530599e-03 1.166296676717139833e-03 8.952848911931086376e-05 2.793988082710133219e-05
6.399631054027499886e+02 -1.748000000000000035e-06 -1.058610891480099136e-03 1.077940867874932398e-03 -8.673072383433477392e-05 1.396994041354748871e-04
6.398247110607359218e+02 4.020400000000000335e-05 -1.034394302459310964e-03 1.138022817887635041e-03 6.714636683948950057e-05 -4.656646804511594743e-06
6.396863146482579623e+02 3.146400000000000233e-05 -1.075908455066375410e-03 1.162762444363454797e-03 -1.678659170986919707e-05 1.117595233083841462e-04
6.395479162713120331e+02 -2.621999999999999968e-05 -1.017096738873042713e-03 9.860508266790397099e-04 -0.000000000000000000e+00 -6.984970206773744353e-05
6.394095160358939438e+02 4.894399999999999760e-05 -9.617445353969620615e-04 1.081475100228617434e-03 1.958435699484527336e-05 9.778958289482818443e-05
6.392711140480000722e+02 5.768399999999999862e-05 -9.236898955071496612e-04 1.060269706106490737e-03 5.875307098454854589e-05 5.587976165419207309e-05
6.391327104136260004e+02 -1.748000000000000035e-06 -9.202303827898976156e-04 9.365715737274001983e-04 -0.000000000000000000e+00 -4.656646804522182655e-06
6.389943052387679927e+02 -2.621999999999999968e-05 -9.617445353969541469e-04 9.295031090200300177e-04 -5.035977512961394736e-05 1.396994041355596005e-05
6.388558986294220858e+02 -4.020400000000000335e-05 -1.010177713438530599e-03 9.507085031421485827e-04 -4.756200984463787107e-05 -2.793988082710133219e-05
6.387174906915839756e+02 4.719600000000000010e-05 -8.683376920310612035e-04 9.825165943253546738e-04 1.091128461141688494e-04 -5.587976165418148856e-05
6.385790815312500399e+02 -5.418799999999999686e-05 -9.167708700726376553e-04 8.270103707630660668e-04 -2.797765284978623481e-05 -9.778958289482818443e-05
6.384406712544160882e+02 3.321199999999999982e-05 -8.510401284447850377e-04 9.365715737274001983e-04 6.994413212446557685e-05 -2.793988082709074428e-05
6.383022599670779300e+02 1.223599999999999940e-05 -8.717972047483211638e-04 9.153661796052736102e-04 3.916871398970327254e-05 -3.259652763161292524e-05
6.381638477752320568e+02 3.496000000000000070e-06 -8.372020775757688322e-04 8.623526942999490625e-04 3.916871398970327254e-05 -5.587976165419207309e-05
6.380254347848740508e+02 -1.048800000000000021e-05 -9.444469718106779810e-04 9.436400384347784021e-04 -4.476424455965543188e-05 4.656646804515829569e-05
6.378870211019999488e+02 1.748000000000000035e-06 -8.268235394240046722e-04 8.482157648851926550e-04 -3.077541813476867400e-05 5.587976165419207309e-05
6.377486068326060149e+02 -4.719600000000000010e-05 -1.100125044087163582e-03 1.028461614923292886e-03 3.637094870472083334e-05 -1.862658721806331828e-04
6.376101920826879450e+02 1.573200000000000116e-05 -1.044772840611082930e-03 1.099146261997066901e-03 4.476424455966178801e-05 -3.259652763161292524e-05
6.374717769582420033e+02 1.066300000000000006e-04 -8.856352556173373693e-04 1.120351656119193597e-03 1.035173155442103407e-04 1.117595233083841462e-04
6.373333615652641129e+02 3.670800000000000159e-05 -9.617445353969541469e-04 1.056735473752797678e-03 3.077541813476231109e-05 4.656646804515829569e-05
6.371949460097499696e+02 3.146400000000000233e-05 -1.089746505935399422e-03 1.176899373778203181e-03 5.315754041459638655e-05 -4.656646804522182655e-06
6.370565303976959513e+02 4.195200000000000085e-05 -1.155477247563252039e-03 1.265255182620410833e-03 6.714636683948314443e-05 -0.000000000000000000e+00
6.369181148350979811e+02 8.565199999999999919e-05 -1.010177713438530599e-03 1.205173232607715996e-03 6.434860155450706815e-05 1.210728169174179303e-04
6.367796994279519822e+02 5.418799999999999686e-05 -1.141639196694228028e-03 1.275857879681482204e-03 8.113519326438262136e-05 9.313293609033777398e-06
6.366412842822539915e+02 1.153700000000000016e-04 -1.089746505935399422e-03 1.346542526755248196e-03 1.790569782386344398e-04 9.313293609033777398e-06
6.365028695040000457e+02 1.712999999999999896e-04 -1.093206018652659491e-03 1.463172194426952616e-03 2.629899367879867948e-04 1.862658721805696688e-05
6.363644551991859544e+02 2.097599999999999975e-04 -9.790420989832381189e-04 1.424295638536384476e-03 2.462033450781175707e-04 1.490126977444980732e-04
6.362260414738078680e+02 1.136199999999999998e-04 -1.162396272997756348e-03 1.417227173829006164e-03 9.792178497425181843e-05 1.396994041354748871e-04
6.360876284338620508e+02 2.045200000000000002e-04 -1.117422607673439856e-03 1.555062235622853327e-03 2.098323963733967441e-04 1.955791657896669669e-04
6.359492161853439711e+02 1.101199999999999960e-04 -1.158936760280504302e-03 1.406624476767942816e-03 8.673072383433477392e-05 1.490126977445086712e-04
6.358108048342500069e+02 1.608199999999999951e-04 -1.138179683976967959e-03 1.487911820902772155e-03 1.874502740935690248e-04 1.164161701128957392e-04
6.356723944865759677e+02 3.845599999999999908e-05 -1.252343603646397137e-03 1.357145223816311544e-03 -4.196647927467934882e-05 1.722959317670878191e-04
6.355339852483180039e+02 2.989099999999999960e-04 -1.017096738873034690e-03 1.643418044465060762e-03 2.685854673579516597e-04 3.492485103386872448e-04
6.353955772254719250e+02 1.241100000000000027e-04 -1.238505552777380931e-03 1.516185679732285187e-03 2.881698243527969195e-04 -1.490126977445086712e-04
6.352571705240339952e+02 1.066300000000000006e-04 -1.186612862018544519e-03 1.427829870890077535e-03 1.175061419691034479e-04 8.847628928580499833e-05
6.351187652500000240e+02 2.115100000000000129e-04 -1.062070404197351181e-03 1.512651447378591911e-03 2.014391005184621591e-04 2.281756934212798989e-04
6.349803615093659346e+02 1.258599999999999910e-04 -1.252343603646397137e-03 1.533856841500726631e-03 1.035173155442103407e-04 1.629826381580540349e-04
6.348419594081279911e+02 9.089600000000000522e-05 -1.196991400170308679e-03 1.406624476767942816e-03 1.231016725390619837e-04 3.725317443612451829e-05
6.347035590522820030e+02 2.517099999999999871e-04 -9.271494082244018152e-04 1.456103729719582327e-03 3.161474772025831882e-04 1.443560509399970646e-04
6.345651605478240072e+02 1.887799999999999916e-04 -1.017096738873034690e-03 1.420761406182699223e-03 1.370904989639550910e-04 2.747421614664381675e-04
6.344267640007500404e+02 1.660599999999999923e-04 -1.003258688004018484e-03 1.360679456169996580e-03 1.902480393785451146e-04 1.257294637219295234e-04
6.342883695170559122e+02 1.747999999999999934e-04 -1.013637226155790667e-03 1.388953314999501372e-03 2.154279269433488967e-04 1.071028765038619686e-04
6.341499772027380004e+02 1.101199999999999960e-04 -1.148558222128740142e-03 1.396021779706879684e-03 1.231016725390619837e-04 8.847628928579441381e-05
6.340115871637920009e+02 4.894399999999999760e-05 -1.183153349301284667e-03 1.307665970864672032e-03 1.063150808291927731e-04 -4.656646804515829569e-05
6.338731995062139504e+02 1.258599999999999910e-04 -1.200450912887568531e-03 1.480843356195394060e-03 1.566748559588003508e-04 7.450634887224903658e-05
6.337348143360001131e+02 8.914799999999999417e-05 -1.124341633107951753e-03 1.328871364986798729e-03 6.994413212446557685e-05 1.210728169174073323e-04
6.335964317591459576e+02 9.439200000000000021e-05 -1.266181654515413342e-03 1.484377588549087119e-03 7.274189740944802282e-05 1.303861105264411029e-04
6.334580518816479753e+02 5.943200000000000289e-05 -1.376886061467582452e-03 1.526788376793348318e-03 4.756200984463787107e-05 7.916299567677122771e-05
6.333196748095019757e+02 5.768399999999999862e-05 -1.408021675922882738e-03 1.555062235622853327e-03 3.357318341974475028e-05 9.778958289482818443e-05
6.331813006487039956e+02 4.195200000000000085e-05 -1.494509493854263675e-03 1.611609953281870934e-03 4.476424455966178801e-05 3.725317443612451829e-05
6.330429295052500720e+02 2.621999999999999968e-05 -1.542942671895840235e-03 1.629281115050312378e-03 -2.797765284978623481e-05 1.164161701128957392e-04
6.329045614851360142e+02 5.418799999999999686e-05 -1.667485129717017744e-03 1.813061197442105777e-03 2.238212227983407546e-05 1.071028765038725531e-04
6.327661966943579728e+02 5.768399999999999862e-05 -1.681323180586041756e-03 1.834266591564224233e-03 4.756200984463787107e-05 7.450634887224903658e-05
6.326278352389119846e+02 3.670800000000000159e-05 -1.708999282324089996e-03 1.820129662149475849e-03 -4.196647927467934882e-05 1.676392849625656415e-04
6.324894772247939727e+02 -3.496000000000000070e-06 -1.830082227428023265e-03 1.862540450393737265e-03 3.637094870472083334e-05 -6.984970206773744353e-05
6.323511227579999741e+02 5.069200000000000187e-05 -1.688242206020561676e-03 1.827198126856854161e-03 5.595530569957246961e-05 4.190982124063611812e-05
6.322127719445260254e+02 5.768399999999999862e-05 -1.837001252862527356e-03 1.993307047480206116e-03 9.512401968927574215e-05 -4.656646804511594743e-06
6.320744248903680500e+02 1.223599999999999940e-05 -2.054950554049605506e-03 2.124073644566674968e-03 4.476424455966178801e-05 -4.190982124063611812e-05
6.319360817015220846e+02 1.398400000000000028e-05 -1.971922248835484854e-03 2.042786300431837388e-03 -8.393295854934598537e-06 5.122311484966988874e-05
6.317977424839840523e+02 4.894399999999999760e-05 -1.861217841883315528e-03 2.000375512187576189e-03 3.357318341974475028e-05 7.450634887224903658e-05
6.316594073437499901e+02 -1.922799999999999954e-05 -1.885434430904103916e-03 1.887280076869548781e-03 2.797765284976078824e-06 -5.587976165419207309e-05
6.315210763868160484e+02 1.223599999999999940e-05 -1.913110532642144134e-03 1.979170118065449492e-03 2.517988756480379222e-05 -9.313293609023189486e-06
6.313827497191779230e+02 -2.272400000000000131e-05 -1.954624685249208363e-03 1.950896259235936677e-03 -3.916871398970327254e-05 4.656646804511594743e-06
6.312444274468319918e+02 3.321199999999999982e-05 -1.781649049386446705e-03 1.887280076869556804e-03 1.398882642489311740e-05 6.519305526322585048e-05
6.311061096757739506e+02 -3.670800000000000159e-05 -1.923489070793908294e-03 1.890814309223242057e-03 -1.119106113991067651e-05 -7.916299567677122771e-05
6.309677965120000636e+02 2.796800000000000056e-05 -1.968462736118224785e-03 2.067525926907657144e-03 1.370904989639550910e-04 -1.536693445490202507e-04
6.308294880615060265e+02 -4.544800000000000261e-05 -1.875055892752339757e-03 1.823663894503161102e-03 -2.238212227983407546e-05 -8.381964248128282076e-05
6.306911844302878762e+02 4.894399999999999760e-05 -1.850839303731551585e-03 1.989772815126520863e-03 5.875307098455490880e-05 3.259652763161292524e-05
6.305528857243421044e+02 -5.244000000000000106e-06 -1.861217841883315528e-03 1.890814309223242057e-03 -2.238212227982771594e-05 2.328323402257914784e-05
6.304145920496639519e+02 -1.520799999999999940e-04 -1.975381761552736683e-03 1.710568459185141717e-03 -3.077541813476231109e-05 -3.539051571431988514e-04
6.302763035122500241e+02 -1.031299999999999968e-04 -2.065329092201377906e-03 1.901417006284305189e-03 -7.274189740944802282e-05 -1.536693445490202507e-04
6.301380202180960168e+02 -3.974499999999999921e-18 -1.902731994490379974e-03 1.943827794528566605e-03 5.595530569958518866e-06 -9.313293609033777398e-06
6.299997422731979668e+02 1.363400000000000126e-04 -1.691701718737805915e-03 2.003909744541269248e-03 1.258994378240380465e-04 1.536693445490308488e-04
6.298614697835519110e+02 -2.272400000000000131e-05 -1.840460765579787425e-03 1.834266591564232473e-03 4.476424455965543188e-05 -1.350427573309527095e-04
6.297232028551539997e+02 3.670800000000000159e-05 -1.843920278297039471e-03 1.957964723943322796e-03 1.007195502592342508e-04 -6.984970206773744353e-05
6.295849415939999290e+02 6.292800000000000466e-05 -1.854298816448811437e-03 2.021580906309710692e-03 1.203039072540795242e-04 -3.259652763161292524e-05
6.294466861060859628e+02 2.621999999999999968e-05 -1.885434430904103916e-03 1.979170118065449492e-03 8.393295854935869764e-05 -6.984970206773744353e-05
6.293084364974080245e+02 -4.894399999999999760e-05 -1.944246147097436614e-03 1.887280076869548781e-03 -6.434860155450706815e-05 -2.328323402257914784e-05
6.291701928739620371e+02 -3.845599999999999908e-05 -1.944246147097444420e-03 1.908485470991683501e-03 5.035977512961394736e-05 -1.862658721806331828e-04
6.290319553417440375e+02 8.040800000000000670e-05 -1.857758329166055676e-03 2.060457462200278832e-03 6.714636683948950057e-05 1.024462296993503756e-04
6.288937240067499488e+02 5.418799999999999686e-05 -1.975381761552736683e-03 2.127607876920359787e-03 -8.393295854934598537e-06 1.583259913535424554e-04
6.287554989749759216e+02 -9.613999999999999770e-05 -2.148357397415498558e-03 2.000375512187583995e-03 -1.147083766841210155e-04 -6.519305526321526596e-05
6.286172803524179926e+02 1.066300000000000006e-04 -1.920029558076656248e-03 2.177087129871999299e-03 4.196647927467934882e-05 2.142057530077345082e-04
6.284790682450719714e+02 -4.195200000000000085e-05 -2.269440342519431827e-03 2.233634847531008882e-03 -3.357318341974475028e-05 -5.587976165418148856e-05
6.283408627589340085e+02 2.796800000000000056e-05 -2.255602291650408032e-03 2.360867212263784674e-03 1.398882642489311740e-05 5.122311484968048004e-05
6.282026640000000270e+02 1.171200000000000035e-04 -2.321333033278260433e-03 2.608263477021965752e-03 1.594726212437828103e-04 4.656646804515829569e-05
6.280644720742659501e+02 2.621999999999999968e-05 -2.511606232727306171e-03 2.618866174083029318e-03 -3.077541813476867400e-05 1.210728169174073323e-04
6.279262870877279283e+02 5.943200000000000289e-05 -2.535822821748086753e-03 2.710756215278930029e-03 6.155083626953099186e-05 5.587976165419207309e-05
6.277881091463819985e+02 8.739999999999999668e-05 -2.861017017170082184e-03 3.099521774184643089e-03 1.063150808291864170e-04 5.587976165419207309e-05
6.276499383562239700e+02 4.719600000000000010e-05 -2.819502864563017738e-03 2.975823641805552550e-03 2.238212227982771594e-05 8.847628928580499833e-05
6.275117748232499935e+02 1.398400000000000028e-05 -3.172373161723053385e-03 3.269164927161680081e-03 -5.035977512961394736e-05 1.210728169174073323e-04
6.273736186534559920e+02 9.264400000000000272e-05 -3.200049263461093602e-03 3.456479241907158516e-03 1.790569782386344398e-04 -5.122311484968048004e-05
6.272354699528380024e+02 1.328500000000000037e-04 -3.407620026496408026e-03 3.749820527263294286e-03 6.155083626953099186e-05 2.514589274438590468e-04
6.270973288273919479e+02 3.670800000000000159e-05 -3.802004476263500313e-03 3.958340236130898984e-03 1.119106113991449392e-04 -8.847628928579441381e-05
6.269591953831139790e+02 2.045200000000000002e-04 -3.677462018442314781e-03 4.170394177352197175e-03 2.685854673579453171e-04 9.778958289483878250e-05
6.268210697260000188e+02 2.954100000000000194e-04 -3.912708883215676794e-03 4.594502059794793557e-03 2.266189880832659412e-04 4.097849187973908770e-04
6.266829519620459905e+02 2.394800000000000043e-04 -4.002656213864302405e-03 4.573296665672667294e-03 1.930458046635275470e-04 3.166519827070849108e-04
6.265448421972480446e+02 1.608199999999999951e-04 -4.310552845700029584e-03 4.728802889234947661e-03 1.091128461141624932e-04 2.468022806393368692e-04
6.264067405376021043e+02 3.933000000000000189e-04 -4.227524540485892886e-03 5.114034215786975902e-03 3.413273647673933128e-04 4.796346208651389186e-04
6.262686470891039789e+02 1.940300000000000108e-04 -4.583854350363188168e-03 5.075157659896399956e-03 2.657877020729692273e-04 7.450634887224903658e-05
6.261305619577500465e+02 2.989099999999999960e-04 -4.715315833618893837e-03 5.421512430557860057e-03 3.245407730575177460e-04 2.561155742483706534e-04
6.259924852495358891e+02 3.828099999999999754e-04 -4.698018270032609106e-03 5.573484421766455171e-03 4.112714968918588761e-04 3.352785699251418540e-04
6.258544170704579983e+02 3.828099999999999754e-04 -4.718775346336137426e-03 5.594689815888581434e-03 4.616312720214728370e-04 2.514589274438590468e-04
6.257163575265120699e+02 5.243999999999999530e-04 -4.902129520350671267e-03 6.068276951282817328e-03 5.847329445605284511e-04 4.237548592109468388e-04
6.255783067236939132e+02 6.712299999999999820e-04 -4.888291469481647472e-03 6.351015539577882160e-03 6.350927196901488088e-04 7.310935483089873402e-04
6.254402647680000200e+02 5.453800000000000401e-04 -5.272297381096983405e-03 6.488850601371720650e-03 6.155083626952971522e-04 4.284115060154478744e-04
6.253022317654259723e+02 4.806999999999999750e-04 -5.704736470753888310e-03 6.799863048496297864e-03 5.735418834206178033e-04 3.259652763161080698e-04
6.251642078219680343e+02 6.677400000000000002e-04 -5.690898419884863647e-03 7.163888980926183363e-03 6.770591989648217608e-04 6.519305526322161396e-04
6.250261930436220155e+02 3.111400000000000060e-04 -6.365503399749635090e-03 7.132080889742993535e-03 4.868111595862766191e-04 1.862658721806755480e-05
6.248881875363839526e+02 5.104200000000000360e-04 -6.368962912466887352e-03 7.538517610417148039e-03 6.015195362704039636e-04 3.585618039477210289e-04
6.247501914062499964e+02 5.209000000000000305e-04 -6.545398061046908862e-03 7.739968854577383532e-03 6.239016585502317642e-04 3.492485103386872448e-04
6.246122047592159561e+02 6.065600000000000202e-04 -6.960539587117536842e-03 8.337254122350701291e-03 5.847329445605284511e-04 6.426172590231824097e-04
6.244742277012779823e+02 5.383799999999999784e-04 -7.545197236333675735e-03 8.796704328330181427e-03 6.826547295347802288e-04 2.980253954890067715e-04
6.243362603384319982e+02 3.810600000000000142e-04 -7.994933889576848890e-03 8.938073622477712976e-03 5.539575264257661467e-04 9.313293609031659138e-05
6.241983027766739269e+02 6.589999999999999721e-04 -8.129854885549805954e-03 9.637851628508003685e-03 7.050368518146143178e-04 5.820808505644786690e-04
6.240603551219999190e+02 4.894399999999999489e-04 -9.153870649857360348e-03 1.034116386689197011e-02 5.483619958558076787e-04 3.911583315793233629e-04
6.239224174804060112e+02 3.635800000000000121e-04 -9.472145819844844314e-03 1.041184851396573761e-02 6.602726072549525366e-04 -1.303861105264517010e-04
6.237844899578878994e+02 5.716000000000000161e-04 -1.022631959220647591e-02 1.160288481715870436e-02 5.231821082910102392e-04 6.519305526322161396e-04
6.236465726604419615e+02 6.170400000000000147e-04 -1.082135577957438546e-02 1.230266282318898639e-02 5.903284751304870275e-04 6.612438462412499780e-04
6.235086656940640069e+02 7.061899999999999861e-04 -1.165855785715015462e-02 1.333819290281964935e-02 7.386100352343463694e-04 6.519305526322161396e-04
6.233707691647499587e+02 8.058300000000000012e-04 -1.245770529483610292e-02 1.435605182068188691e-02 9.344536051828627185e-04 5.913941441735125074e-04
6.232328831784960812e+02 7.848500000000000225e-04 -1.364085864413739496e-02 1.552234849739902826e-02 1.007195502592304372e-03 4.144415656019131088e-04
6.230950078412979565e+02 8.547700000000000306e-04 -1.489666176050105303e-02 1.694664413593541252e-02 7.637899227991564940e-04 1.005835709775425562e-03
6.229571432591519624e+02 7.341599999999999775e-04 -1.619743854218902782e-02 1.803165346851771586e-02 8.924871259081706846e-04 4.703213272560945635e-04
6.228192895380541358e+02 8.757500000000000093e-04 -1.776459780310563757e-02 1.991893354538726985e-02 9.540379621777079783e-04 7.450634887225327310e-04
6.226814467839999452e+02 1.139700000000000001e-03 -1.896504871599320047e-02 2.167898125752405411e-02 1.253398847670428393e-03 9.499559481212334821e-04
6.225436151029859957e+02 1.387900000000000071e-03 -2.106497293536713916e-02 2.432612129043659407e-02 1.804558608811212108e-03 6.938403738728628287e-04
6.224057946010079831e+02 1.515499999999999920e-03 -2.362155283341876161e-02 2.719591796163148972e-02 1.460433478758836308e-03 1.606543147557961283e-03
6.222679853840619444e+02 2.081899999999999810e-03 -2.544471603541226257e-02 3.020354969462023254e-02 2.453640154926260177e-03 1.462187096617953647e-03
6.221301875581440299e+02 2.351100000000000065e-03 -2.792864616640152939e-02 3.328540030703642377e-02 2.674663612439561172e-03 1.811435606956640892e-03
6.219924012292499356e+02 3.092199999999999810e-03 -3.088307002693750636e-02 3.780214925505008539e-02 3.066350752336568716e-03 3.133923299439140848e-03
6.218546265033759255e+02 3.048499999999999995e-03 -3.521092043622379986e-02 4.213511812067193690e-02 3.237014434720262256e-03 2.733451674250783701e-03
6.217168634865180366e+02 4.258099999999999906e-03 -3.837983408522958190e-02 4.781816374540272252e-02 4.817751820733183997e-03 3.324845818424306508e-03
6.215791122846719645e+02 4.394499999999999969e-03 -4.393927102185877370e-02 5.377334526136752502e-02 4.641492607779526026e-03 3.981433017861034200e-03
6.214413730038340873e+02 4.394499999999999969e-03 -5.010758219672484942e-02 6.007488154799377894e-02 4.714234505188980365e-03 3.860360200943626936e-03
6.213036457499999869e+02 5.413600000000000183e-03 -5.654573536353683927e-02 6.871254542040798607e-02 6.012397597419076936e-03 4.414501170680994006e-03
6.211659306291660414e+02 6.682600000000000345e-03 -6.262409920775428851e-02 7.748804435461603690e-02 7.072750640425964908e-03 6.030357611847999427e-03
6.210282277473279464e+02 7.245500000000000204e-03 -7.158077763272810423e-02 8.777619473620269785e-02 8.015597541463755082e-03 5.960507909780261848e-03
6.208905372104819662e+02 7.841499999999999512e-03 -8.117400639767685666e-02 9.878179428558805930e-02 8.818556178252641778e-03 6.211966837224100133e-03
6.207528591246240239e+02 8.738199999999999787e-03 -8.998192577580869933e-02 1.095930110555205644e-01 9.260603093279218614e-03 7.865076452827262157e-03
6.206151935957500427e+02 1.055799999999999968e-02 -9.808410455962045249e-02 1.215493191080481011e-01 1.145405107670247405e-02 9.061834681587822155e-03
6.204775407298559458e+02 1.062300000000000050e-02 -1.056465993595403913e-01 1.294059176302972125e-01 1.108474605908532640e-02 9.848807991550979565e-03
6.203399006329381109e+02 1.269900000000000022e-02 -1.095835248317768851e-01 1.376194736202688007e-01 1.308794600312998026e-02 1.203743198967341908e-02
6.202022734109920066e+02 1.336500000000000014e-02 -1.117145846656060898e-01 1.411501717416034363e-01 1.433854708551544378e-02 1.173940659418442299e-02
6.200646591700140107e+02 1.314000000000000064e-02 -1.140047820844290460e-01 1.430162464243508735e-01 1.320545214509910234e-02 1.300135787820822994e-02
6.199270580160000463e+02 1.352800000000000009e-02 -1.109223562533546564e-01 1.406871873032702613e-01 1.467427891971287944e-02 1.163696036448504112e-02
6.197894700549459230e+02 1.258699999999999923e-02 -1.049270207143512823e-01 1.326291375368609249e-01 1.315509236996950659e-02 1.161833377726699534e-02
6.196518953928480187e+02 1.286900000000000023e-02 -9.654808091315918162e-02 1.246523751145864334e-01 1.368666777411539463e-02 1.150191760715409996e-02
6.195143341357019153e+02 1.131099999999999987e-02 -8.923467102888155145e-02 1.140320068917530932e-01 1.193526670571881665e-02 1.026790620395740504e-02
6.193767863895039909e+02 1.027999999999999921e-02 -8.013269306978301754e-02 1.026482444805230515e-01 1.082455388758228262e-02 9.369173370685882768e-03
6.192392522602500549e+02 8.967199999999999824e-03 -7.030075792734366558e-02 8.994974763372100279e-02 9.296974041983969636e-03 8.414560775760096534e-03
6.191017318539360303e+02 6.937800000000000043e-03 -6.158970490529497993e-02 7.694730680450174998e-02 7.271391975659457184e-03 6.379606122186686455e-03
6.189642252765580679e+02 5.812099999999999732e-03 -5.403412913080952312e-02 6.695249770827119140e-02 5.945251230579574886e-03 5.587976165418995916e-03
6.188267326341118633e+02 4.911900000000000294e-03 -4.729153884487908438e-02 5.824414918878322717e-02 5.377304877728908937e-03 4.135102362410065374e-03
6.186892540325940217e+02 4.307100000000000338e-03 -4.246897811702529668e-02 5.209458489336558223e-02 4.389693732131450150e-03 4.167698890041668033e-03
6.185517895780000117e+02 3.036300000000000023e-03 -3.894027514542495322e-02 4.592028097147212579e-02 3.167070302595796638e-03 2.817271316732076862e-03
6.184143393763258700e+02 2.323099999999999818e-03 -3.601352738662701169e-02 4.148835359994697269e-02 2.601921715030119844e-03 1.858002075001799133e-03
6.182769035335679746e+02 1.768999999999999956e-03 -3.425263541354410524e-02 3.856907767580043667e-02 1.779378721246389081e-03 1.750899198497947668e-03
6.181394821557221348e+02 6.782199999999999947e-04 -3.321478159836753485e-02 3.530344698099246309e-02 8.281385243536699319e-04 4.284115060154478744e-04
6.180020753487840466e+02 3.880600000000000217e-04 -3.267509761447570660e-02 3.416542416310481417e-02 1.063150808291927731e-04 8.568230120308957488e-04
6.178646832187500877e+02 8.739999999999999668e-05 -3.179292187157562594e-02 3.265630694807991619e-02 4.896089248712591057e-04 -5.820808505644786690e-04
6.177273058716160676e+02 -6.589999999999999721e-04 -3.312483426771888756e-02 3.250786918922501240e-02 -4.532379761665318823e-04 -1.001179062970903493e-03
6.175899434133780233e+02 -1.160699999999999970e-03 -3.367835630247972833e-02 3.205902168030658889e-02 -7.917675756489554479e-04 -1.774182432520526789e-03
6.174525959500319914e+02 -2.331800000000000192e-03 -3.551535755534225569e-02 3.156776338314393193e-02 -2.336134012957150671e-03 -2.323666755453381982e-03
6.173152635875738952e+02 -2.662199999999999983e-03 -3.745960370243970466e-02 3.288603205106965799e-02 -2.730618918139133926e-03 -2.547185802070171552e-03
6.171779464319999988e+02 -3.476799999999999943e-03 -4.053165099536234356e-02 3.437747810432611323e-02 -3.628701574617281943e-03 -3.222399588724945887e-03
6.170406445893059981e+02 -4.261599999999999937e-03 -4.498404386246984688e-02 3.733916481671690352e-02 -4.356120548711737289e-03 -4.102505834778441898e-03
6.169033581654879299e+02 -5.688000000000000347e-03 -5.128727603330888313e-02 4.089460256452736447e-02 -5.438855713998433546e-03 -6.100207313915737006e-03
6.167660872665420584e+02 -7.916700000000000473e-03 -6.152397416366713057e-02 4.684624984813845483e-02 -8.043575194313541676e-03 -7.702093814669186411e-03
6.166288319984639656e+02 -1.015199999999999957e-02 -7.618192954667755978e-02 5.730050915034844150e-02 -1.009993267877283031e-02 -1.023530967632580238e-02
6.164915924672500296e+02 -1.325299999999999916e-02 -9.618483207784733757e-02 7.146571242393118251e-02 -1.312151918654974256e-02 -1.346702255865977159e-02
6.163543687788960597e+02 -1.715300000000000158e-02 -1.219028496179227622e-01 8.985432336017143418e-02 -1.758955034666059847e-02 -1.641933663272279048e-02
6.162171610393979790e+02 -2.421699999999999894e-02 -1.545848662578329646e-01 1.089497807671492985e-01 -2.474903171092091361e-02 -2.333445713742879693e-02
6.160799693547520519e+02 -2.965800000000000033e-02 -1.895155661639591205e-01 1.336646676164916225e-01 -3.063552987051592486e-02 -2.799110394194466792e-02
6.159427938309538604e+02 -3.574499999999999900e-02 -2.231697058774180231e-01 1.557253459682140240e-01 -3.603521687052466810e-02 -3.523684636977122975e-02
6.158056345739998960e+02 -4.222999999999999671e-02 -2.546789477061787710e-01 1.748031322134234455e-01 -4.188254631612998991e-02 -4.278061419308696461e-02
6.156684916898860820e+02 -4.721899999999999709e-02 -2.787675347564269601e-01 1.892934848635454970e-01 -4.705841209334044734e-02 -4.749779740606146355e-02
6.155313652846078867e+02 -4.998799999999999771e-02 -2.948542688916637733e-01 2.001789205129054783e-01 -4.929662432132334016e-02 -5.108341544553865465e-02
6.153942554641620291e+02 -5.251900000000000318e-02 -3.019808650892095714e-01 2.022641176015815556e-01 -5.063955165811308279e-02 -5.569349578200932099e-02
6.152571623345440912e+02 -5.319900000000000323e-02 -2.991786597882328258e-01 1.980937234242293732e-01 -5.111517175655944795e-02 -5.662482514291249103e-02
6.151200860017499963e+02 -5.160100000000000103e-02 -2.841297794681725830e-01 1.859713064510784830e-01 -5.052764104671393641e-02 -5.331860591170625024e-02
6.149830265717760085e+02 -4.716299999999999659e-02 -2.590829073952446437e-01 1.692897297416696978e-01 -4.546368588090263230e-02 -5.001238668050000946e-02
6.148459841506180510e+02 -4.301599999999999868e-02 -2.293138004632633564e-01 1.472714621781915645e-01 -4.059557428503982740e-02 -4.705541595963246004e-02
6.147089588442719332e+02 -3.752099999999999880e-02 -1.959191242035985825e-01 1.242918834145102097e-01 -3.555959677207830294e-02 -4.076428612673164281e-02
6.145719507587340331e+02 -3.157900000000000290e-02 -1.646139936251559133e-01 1.043270048485250012e-01 -3.018788742491934629e-02 -3.387244885604816930e-02
6.144349599999999327e+02 -2.638800000000000173e-02 -1.356025199782534829e-01 8.518206818859550000e-02 -2.439091775444361676e-02 -2.969543667239743848e-02
6.142979866740660100e+02 -2.166099999999999970e-02 -1.130637946253356674e-01 7.170957445633563410e-02 -2.065590109899720708e-02 -2.332514384381981568e-02
6.141610308869280743e+02 -1.789299999999999918e-02 -9.293289012362741797e-02 5.876368134477540084e-02 -1.716429002334385334e-02 -1.909690854531943469e-02
6.140240927445819352e+02 -1.481099999999999951e-02 -7.709178139131570018e-02 4.881128303678913122e-02 -1.410353480157724992e-02 -1.598161183309836086e-02
6.138871723530240843e+02 -1.264299999999999972e-02 -6.556814453013849742e-02 4.142120318522690692e-02 -1.179817620675484985e-02 -1.404444676241975963e-02
6.137502698182498762e+02 -1.013999999999999971e-02 -5.658724951614389764e-02 3.730735672553370241e-02 -9.694256712450929903e-03 -1.087792693534899574e-02
6.136133852462559162e+02 -8.649099999999999844e-03 -4.948141039490164955e-02 3.306274366875408544e-02 -8.362520436801095317e-03 -9.122371090046514294e-03
6.134765187430380138e+02 -7.619500000000000405e-03 -4.438208864966743106e-02 2.993494803573994167e-02 -7.299369628509217757e-03 -8.149131907902701366e-03
6.133396704145919784e+02 -7.178999999999999618e-03 -4.085684519078432858e-02 2.722419182046100297e-02 -6.882502601047400630e-03 -7.669497287037562935e-03
6.132028403669139607e+02 -6.096999999999999989e-03 -3.705138120180358208e-02 2.552422605833693306e-02 -5.984419944569278199e-03 -6.281816539291837712e-03
6.130660287059999973e+02 -5.369900000000000367e-03 -3.402084806148799462e-02 2.389847917564029769e-02 -5.086337288091141891e-03 -5.839435092862855017e-03
6.129292355378460115e+02 -5.282499999999999869e-03 -3.153691793049873127e-02 2.153761196337651909e-02 -4.943651258557221935e-03 -5.844091739667366461e-03
6.127924609684480401e+02 -4.307100000000000338e-03 -2.851330381561765354e-02 2.042079453961102159e-02 -4.370109375136604565e-03 -4.200295417673269825e-03
6.126557051038018926e+02 -3.576399999999999978e-03 -2.571455802735816282e-02 1.903890968931887945e-02 -3.385295994824134066e-03 -3.892956728575229595e-03
6.125189680499039468e+02 -3.385899999999999847e-03 -2.361809332070149287e-02 1.728239620953580039e-02 -3.315351862699668448e-03 -3.501798396995895336e-03
6.123822499127501260e+02 -3.403400000000000002e-03 -2.195060819098447469e-02 1.554355389152116233e-02 -3.416071412958896370e-03 -3.380725580078488071e-03
6.122455507983358984e+02 -2.756600000000000109e-03 -1.928678339869794450e-02 1.412986095004584164e-02 -2.711034561144275764e-03 -2.831241257145632878e-03
6.121088708126579832e+02 -2.298600000000000036e-03 -1.745324165855266854e-02 1.318268667925736985e-02 -2.204639044563147434e-03 -2.454052865979855069e-03
6.119722100617120759e+02 -1.711300000000000017e-03 -1.541212915537207122e-02 1.228499166142054538e-02 -1.673063640417209088e-03 -1.774182432520526789e-03
6.118355686514939862e+02 -1.569700000000000045e-03 -1.417708311531195794e-02 1.130954353180256902e-02 -1.035173155442090532e-03 -2.458709512784356104e-03
6.116989466880000919e+02 -1.183400000000000033e-03 -1.177618128953682869e-02 9.637851628507995011e-03 -9.568357274626968076e-04 -1.559976679512803041e-03
6.115623442772258613e+02 -8.914800000000000502e-04 -1.086286993218144210e-02 9.295031090200236643e-03 -8.449251160635391561e-04 -9.685825353393010505e-04
6.114257615251678999e+02 -7.516400000000000338e-04 -9.921882473088016602e-03 8.616458478292080003e-03 -6.322949544051663763e-04 -9.499559481212334821e-04
6.112891985378221307e+02 -6.345199999999999625e-04 -8.745648149221236026e-03 7.651613045735175880e-03 -7.246212088094659744e-04 -4.842912676696399543e-04
6.111526554211839084e+02 -2.377299999999999889e-04 -7.503683083726603482e-03 7.185094375048318299e-03 -1.930458046635212044e-04 -3.119953359025627333e-04
6.110161322812500657e+02 -7.166800000000000568e-05 -6.656102467999078405e-03 6.654959521995072388e-03 1.398882642489311537e-04 -4.237548592109468388e-04
6.108796292240159573e+02 -1.573200000000000116e-05 -6.137175560410784540e-03 6.237920104259854319e-03 8.952848911931721989e-05 -1.909225189851447894e-04
6.107431463554779612e+02 1.922799999999999954e-04 -5.362244711745616822e-03 5.866825707122582702e-03 5.315754041459638655e-05 4.237548592109362678e-04
6.106066837816321140e+02 2.149999999999999947e-04 -4.884831956764395210e-03 5.425046662911544443e-03 2.993608854927139640e-04 7.450634887224903658e-05
6.104702416084738843e+02 3.495999999999999867e-04 -4.362445536458857756e-03 5.163513468738606740e-03 3.944849051819833636e-04 2.747421614664275966e-04
6.103338199419999910e+02 2.604500000000000153e-04 -4.016494264733334006e-03 4.629844383331676444e-03 4.056759663219004081e-04 1.862658721805696688e-05
6.101974188882060162e+02 5.401299999999999938e-04 -3.549460047903869615e-03 4.718200192173884096e-03 6.127105974103210081e-04 4.190982124064246612e-04
6.100610385530879967e+02 4.335000000000000203e-04 -3.656704942138786461e-03 4.612173221563235434e-03 3.888893746120248413e-04 5.075745016922296460e-04
6.099246790426419693e+02 4.562300000000000144e-04 -3.231184877916393888e-03 4.223407662657521940e-03 5.203843430060214100e-04 3.492485103386872448e-04
6.097883404628639710e+02 5.366400000000000120e-04 -3.037452165750095887e-03 4.188065339120639052e-03 6.602726072549589334e-04 3.306219231206196764e-04
6.096520229197499248e+02 3.880600000000000217e-04 -2.843719453583805692e-03 3.689738577250591210e-03 3.525184259073040147e-04 4.470380932335260137e-04
6.095157265192960949e+02 5.645999999999999543e-04 -2.611932101527703314e-03 3.809902477275988689e-03 4.812156290163244936e-04 7.031536674818860419e-04
6.093794513674979498e+02 4.964299999999999616e-04 -2.432037440230429542e-03 3.488287333090348344e-03 5.399687000008730666e-04 4.237548592109362678e-04
6.092431975703519811e+02 4.352499999999999815e-04 -2.362847185885332685e-03 3.293904553637491597e-03 3.832938440420663190e-04 5.215444421057644116e-04
6.091069652338541118e+02 4.981799999999999770e-04 -1.937327121662932305e-03 2.986426338866615682e-03 3.776983134721141394e-04 6.984970206773744895e-04
6.089707544639999242e+02 2.447199999999999744e-04 -2.068788604918629735e-03 2.608263477021965752e-03 2.573944062180346152e-04 2.235190466167577214e-04
6.088345653667860233e+02 5.121600000000000024e-04 -1.757432460365666339e-03 2.830920115304335315e-03 5.735418834206178033e-04 4.097849187973908770e-04
6.086983980482079915e+02 3.286200000000000080e-04 -1.816244176558999036e-03 2.519907668179758101e-03 3.385295994824172230e-04 3.119953359025521081e-04
6.085622526142619790e+02 1.800399999999999906e-04 -1.798946612972722979e-03 2.201826756347811248e-03 1.510793253888418556e-04 2.281756934212798989e-04
6.084261291709440229e+02 1.258599999999999910e-04 -1.767810998517430499e-03 2.060457462200287072e-03 1.454837948188896760e-04 9.313293609031659138e-05
6.082900278242500463e+02 2.202499999999999868e-04 -1.639809027978985116e-03 2.120539412212981475e-03 2.517988756480760929e-04 1.676392849625656415e-04
6.081539486801760859e+02 9.788799999999999520e-05 -1.639809027978985116e-03 1.873143147454800397e-03 1.566748559588003508e-04 -0.000000000000000000e+00
6.080178918447179512e+02 1.398400000000000028e-05 -1.639809027978985116e-03 1.703499994477763622e-03 3.077541813476231109e-05 -1.396994041354537214e-05
6.078818574238719066e+02 4.894399999999999760e-05 -1.615592438958189138e-03 1.749445015075709858e-03 4.196647927467934882e-05 6.053640845871425744e-05
6.077458455236339887e+02 -1.293499999999999999e-04 -1.760891973082918385e-03 1.537391073854411667e-03 -7.833742797940654507e-05 -2.142057530077239372e-04
6.076098562500000071e+02 -1.048799999999999987e-04 -1.788568074820958819e-03 1.615144185635555970e-03 -1.063150808291864170e-04 -1.024462296993503756e-04
6.074738897089659986e+02 -1.940300000000000108e-04 -1.802406125689975025e-03 1.449035265012204232e-03 -2.098323963733967441e-04 -1.676392849625656415e-04
6.073379460065280000e+02 -2.027700000000000119e-04 -1.726296845910366053e-03 1.353610991462618268e-03 -1.370904989639550910e-04 -3.119953359025627333e-04
6.072020252486820482e+02 -2.394800000000000043e-04 -1.743594409496634521e-03 1.297063273803608684e-03 -2.238212227982898784e-04 -2.654288678573938124e-04
6.070661275414240663e+02 -2.831800000000000094e-04 -1.823163201993511151e-03 1.289994809096230589e-03 -2.378100492231829857e-04 -3.585618039477210289e-04
6.069302529907499775e+02 -2.691899999999999892e-04 -1.809325151124487139e-03 1.304131738510986996e-03 -2.462033450781175707e-04 -3.073386890980405015e-04
6.067944017026559322e+02 -3.286200000000000080e-04 -1.771270511234682545e-03 1.145091282595013353e-03 -2.993608854927139640e-04 -3.771883911657779721e-04
6.066585737831379674e+02 -3.670799999999999888e-04 -1.743594409496634521e-03 1.039064311984364258e-03 -4.224625580317695780e-04 -2.747421614664275966e-04
6.065227693381918925e+02 -2.464699999999999899e-04 -1.525645108309556155e-03 1.060269706106490737e-03 -2.350122839382005533e-04 -2.654288678574044376e-04
6.063869884738139717e+02 -3.216299999999999953e-04 -1.677863667868789710e-03 1.063803938460175990e-03 -3.329340689124587007e-04 -3.026820422935289491e-04
6.062512312960000145e+02 -1.345999999999999920e-04 -1.414940701357387046e-03 1.173365141424518145e-03 -1.342927336789726585e-04 -1.350427573309527095e-04
6.061154979107460576e+02 -1.573199999999999913e-04 -1.373426548750322600e-03 1.085009332582310493e-03 -2.154279269433488967e-04 -6.053640845870366614e-05
6.059797884240480244e+02 -6.117999999999999361e-05 -1.266181654515421149e-03 1.169830909070825086e-03 -1.119106113991703773e-05 -1.443560509399970646e-04
6.058441029419019515e+02 -6.467600000000000215e-05 -1.280019705384437571e-03 1.176899373778203181e-03 -8.393295854935869764e-05 -3.259652763161292524e-05
6.057084415703039895e+02 -5.244000000000000106e-06 -1.072448942349123364e-03 1.085009332582302470e-03 7.833742797940017539e-05 -1.443560509399970646e-04
6.055728044152500615e+02 -1.747999999999999866e-05 -1.169315298432268245e-03 1.159228212009761737e-03 -2.517988756481015513e-05 -4.656646804511594743e-06
6.054371915827359771e+02 2.621999999999999968e-05 -1.141639196694228028e-03 1.219310162022464381e-03 6.434860155451342428e-05 -3.725317443613510959e-05
6.053016031787580005e+02 -1.398400000000000028e-05 -1.117422607673439856e-03 1.113283191411815285e-03 -8.393295854934598537e-06 -2.328323402257914784e-05
6.051660393093119410e+02 -2.097600000000000042e-05 -1.048232353328334976e-03 1.028461614923292886e-03 3.637094870472083334e-05 -1.164161701128957392e-04
6.050305000803940629e+02 1.083800000000000025e-04 -1.006718200721270747e-03 1.247584020851969172e-03 7.833742797940017539e-05 1.583259913535424554e-04
6.048949855980000621e+02 5.243999999999999936e-05 -1.058610891480107159e-03 1.187502070839274552e-03 1.119106113991449392e-04 -4.656646804515829569e-05
6.047594959681259752e+02 1.188599999999999970e-04 -1.003258688004018484e-03 1.265255182620410833e-03 8.393295854934598537e-06 3.026820422935289491e-04
6.046240312967680666e+02 6.467600000000000215e-05 -8.752567174655732094e-04 1.024927382569607850e-03 8.673072383433477392e-05 2.793988082710133219e-05
6.044885916899219183e+02 9.788799999999999520e-05 -9.894206371350022788e-04 1.208707464961401249e-03 1.175061419691034479e-04 6.519305526321526596e-05
6.043531772535839082e+02 7.865999999999999566e-05 -1.010177713438530599e-03 1.191036303192959589e-03 5.595530569957246961e-05 1.164161701128957392e-04
6.042177880937500731e+02 4.369999999999999834e-05 -1.068989429631863296e-03 1.180433606131888217e-03 8.393295854935869764e-05 -2.328323402257914784e-05
6.040824243164159952e+02 1.345999999999999920e-04 -8.233640267067525182e-04 1.113283191411815285e-03 1.454837948188833334e-04 1.164161701128957392e-04
6.039470860275780524e+02 1.276000000000000116e-04 -1.024015764307546804e-03 1.304131738510986996e-03 1.930458046635275470e-04 1.862658721806755480e-05
6.038117733332320540e+02 1.206099999999999989e-04 -9.513659972451899869e-04 1.215775929668771321e-03 1.818547435236105296e-04 1.862658721805696688e-05
6.036764863393739233e+02 1.380900000000000009e-04 -8.717972047483211638e-04 1.169830909070825086e-03 1.650681518137349629e-04 9.313293609031659138e-05
6.035412251520000382e+02 1.852900000000000098e-04 -7.783903613824282204e-04 1.169830909070833109e-03 1.566748559588067205e-04 2.328323402257914784e-04
6.034059898771059807e+02 1.905300000000000071e-04 -8.960137937691093355e-04 1.300597506157301960e-03 2.434055797931415079e-04 1.024462296993503756e-04
6.032707806206879013e+02 2.989099999999999960e-04 -7.368762087753637745e-04 1.357145223816311544e-03 3.329340689124587007e-04 2.421456338348252626e-04
6.031355974887420643e+02 3.565899999999999994e-04 -7.680118232306640605e-04 1.505582982671213816e-03 4.532379761665318823e-04 1.955791657896669669e-04
6.030004405872639381e+02 3.041499999999999933e-04 -6.815240052992831230e-04 1.311200203218357068e-03 3.301363036274762683e-04 2.607722210528822058e-04
6.028653100222500143e+02 4.055400000000000237e-04 -6.365503399749588252e-04 1.470240659134338735e-03 4.448446803116036670e-04 3.399352167296640316e-04
6.027302058996961023e+02 5.016800000000000079e-04 -5.154673948710333624e-04 1.540925306208096703e-03 5.483619958558076787e-04 4.237548592109362678e-04
6.025951283255978979e+02 5.925700000000000542e-04 -5.466030093263257337e-04 1.756513479783088170e-03 5.819351792755587038e-04 6.100207313915694506e-04
6.024600774059520063e+02 5.960699999999999766e-04 -4.739532422639689707e-04 1.689363065063007215e-03 5.511597611407837143e-04 6.705571398502837080e-04
6.023250532467538960e+02 5.838300000000000260e-04 -5.466030093263257337e-04 1.738842318014646509e-03 5.651485875656831913e-04 6.146773781960916281e-04
6.021900559539999449e+02 7.376600000000000084e-04 -4.877912931329851762e-04 1.989772815126520863e-03 7.498010963742760991e-04 7.171236078954420579e-04
6.020550856336860761e+02 6.415200000000000242e-04 -5.915766746506423337e-04 1.901417006284305189e-03 6.434860155450833124e-04 6.379606122186707489e-04
6.019201423918078717e+02 5.611099999999999725e-04 -7.472547469271279344e-04 1.897882773930612129e-03 6.518793114000179245e-04 4.097849187973908770e-04
6.017852263343620507e+02 6.974499999999999580e-04 -6.157932636714384201e-04 2.039252068078152135e-03 7.721832186540975029e-04 5.727675569554449390e-04
6.016503375673439677e+02 5.698500000000000006e-04 -9.306089209416617755e-04 2.102868250444540031e-03 5.623508222807007588e-04 5.820808505644786690e-04
6.015154761967498871e+02 5.733399999999999825e-04 -9.790420989832303127e-04 2.159415968103557855e-03 6.770591989648281576e-04 4.004716251883677180e-04
6.013806423285760729e+02 6.607400000000000469e-04 -8.787162301828253634e-04 2.233634847531001076e-03 6.714636683948695811e-04 6.426172590231824097e-04
6.012458360688179937e+02 7.114400000000000324e-04 -9.271494082244018152e-04 2.385606838739604430e-03 6.770591989648281576e-04 7.683467227451119602e-04
6.011110575234720272e+02 6.589999999999999721e-04 -1.030934789742058919e-03 2.385606838739604430e-03 6.015195362704039636e-04 7.543767823315665694e-04
6.009763067985340967e+02 6.362699999999999780e-04 -1.224667501908356920e-03 2.537578829948199978e-03 6.546770766849940686e-04 6.053640845870578982e-04
6.008415839999998980e+02 6.834700000000000410e-04 -1.255803116363649182e-03 2.664811194680983576e-03 6.882502601047452021e-04 6.752137866547952604e-04
6.007068892338660362e+02 7.289199999999999803e-04 -1.456454853964459298e-03 2.961686712390795926e-03 8.505206466334976241e-04 5.262010889102865891e-04
6.005722226061279798e+02 7.411499999999999902e-04 -1.601754388089172932e-03 3.134864097721518170e-03 8.617117077734146686e-04 5.401710293238319799e-04
6.004375842227818794e+02 6.852199999999999480e-04 -1.719377820475854156e-03 3.141932562428896483e-03 5.427664652858491022e-04 9.220160672941321838e-04
6.003029741898239990e+02 8.914800000000000502e-04 -1.715918307758601893e-03 3.555437747810437539e-03 9.428469010377973306e-04 8.055998971812364717e-04
6.001683926132500346e+02 8.600199999999999685e-04 -1.847379791014291516e-03 3.626122394884195507e-03 8.533184119184801649e-04 8.707929524444622815e-04
6.000338395990560230e+02 9.281899999999999613e-04 -1.989219812421760911e-03 3.908860983179268146e-03 9.148692481880110619e-04 9.499559481212334821e-04
5.998993152532380009e+02 1.129199999999999909e-03 -1.864677354600575597e-03 4.188065339120639052e-03 1.211432368395742648e-03 9.918657693618695460e-04
5.997648196817918915e+02 1.263800000000000036e-03 -1.975381761552736683e-03 4.573296665672658620e-03 1.239410021245528808e-03 1.303861105264432279e-03
5.996303529907139591e+02 1.422899999999999946e-03 -1.792027587538218671e-03 4.707597495112820531e-03 1.510793253888456558e-03 1.275921224437331089e-03
5.994959152859998994e+02 1.494499999999999952e-03 -1.774730023951942614e-03 4.834829859845604996e-03 1.482815601038670397e-03 1.513410211467644583e-03
5.993615066736460903e+02 1.707799999999999986e-03 -1.850839303731551585e-03 5.343759318776707297e-03 1.762592129536532650e-03 1.615856441166984387e-03
5.992271272596480003e+02 1.739300000000000047e-03 -2.099924219373922214e-03 5.661840230608662823e-03 1.653479283422370225e-03 1.881285309024399504e-03
5.990927771500020071e+02 1.898299999999999901e-03 -2.030733965028825357e-03 5.912770727720529154e-03 1.944446873060143126e-03 1.820748900565685247e-03
5.989584564507040341e+02 2.109799999999999783e-03 -2.096464706656678192e-03 6.407563257236891310e-03 2.126301616583753818e-03 2.081521121618567453e-03
5.988241652677498905e+02 2.247900000000000158e-03 -2.065329092201377906e-03 6.654959521995072388e-03 2.232616697412940100e-03 2.272443640603722705e-03
5.986899037071359544e+02 2.478699999999999914e-03 -2.210628626326099130e-03 7.269915951536832024e-03 2.599123949745137194e-03 2.277100287408234582e-03
5.985556718748579215e+02 2.445399999999999918e-03 -2.449335003816713839e-03 7.446627569221256002e-03 2.501202164770885417e-03 2.351606636280494014e-03
5.984214698769119423e+02 2.854499999999999833e-03 -2.411280363926901222e-03 8.234761384093744821e-03 2.817349641973475056e-03 2.915060899626905223e-03
5.982872978192940536e+02 2.980299999999999963e-03 -2.248683266215903507e-03 8.323117192935953340e-03 3.046766395341723131e-03 2.868494431581746981e-03
5.981531558079999513e+02 3.281000000000000062e-03 -2.736474559348888846e-03 9.429331919640390747e-03 3.357318341974347906e-03 3.152549886657218716e-03
5.980190439490260133e+02 3.335199999999999970e-03 -2.864476529887334012e-03 9.669659719691192645e-03 3.463633422803534187e-03 3.119953359025606082e-03
5.978849623483680489e+02 3.725000000000000012e-03 -2.982099962274015453e-03 1.057795743458908935e-02 3.858118327985523947e-03 3.501798396995895336e-03
5.977509111120219814e+02 3.950500000000000018e-03 -3.193130238026581705e-03 1.124946158178986681e-02 3.995208826949472533e-03 3.874330141357172543e-03
5.976168903459839612e+02 4.118300000000000086e-03 -3.487188818993276849e-03 1.188915763780744664e-02 4.135097091198403768e-03 4.088535894364896291e-03
5.974829001562500252e+02 4.452199999999999908e-03 -3.736273734635655284e-03 1.281866074682747568e-02 4.535177526950351888e-03 4.312054940981653768e-03
5.973489406488159830e+02 4.439900000000000097e-03 -4.673801681011821585e-03 1.375169808820118217e-02 4.258198763737459924e-03 4.740466446997122947e-03
5.972150119296779849e+02 4.707399999999999606e-03 -5.099321745234221964e-03 1.472714621781916720e-02 4.884898187572679976e-03 4.409844523876492971e-03
5.970811141048319541e+02 5.156599999999999899e-03 -5.431434966090721052e-03 1.597473023867112749e-02 5.189854603635346390e-03 5.099028250944833730e-03
5.969472472802739276e+02 5.383800000000000217e-03 -6.801402002123799195e-03 1.783373645671117169e-02 5.464035601563243562e-03 5.248040948689342185e-03
5.968134115619999420e+02 5.733399999999999608e-03 -7.970717300556068308e-03 1.973515346299547710e-02 5.755003191201022751e-03 5.695079041922858007e-03
5.966796070560059206e+02 5.534200000000000404e-03 -9.890746858632715882e-03 2.129374993097202587e-02 5.883700394310050277e-03 4.950015553200325276e-03
5.965458338682880139e+02 6.091799999999999646e-03 -1.148212270857013224e-02 2.404691693449521536e-02 6.476826634725513232e-03 5.448276761283520758e-03
5.964120921048420314e+02 6.523499999999999785e-03 -1.403178358118723629e-02 2.752460157052449147e-02 6.605523837834526880e-03 6.384262768991198767e-03
5.962783818716640099e+02 7.046199999999999859e-03 -1.679939375499144016e-02 3.140872292722794029e-02 7.142694772550417515e-03 6.882523977074383841e-03
5.961447032747499861e+02 7.336299999999999592e-03 -2.004787619649409450e-02 3.531404967805353012e-02 7.755405369960751208e-03 6.635721696435057000e-03
5.960110564200959971e+02 8.247100000000000264e-03 -2.353160550277011084e-02 4.071435671448924570e-02 8.440857864780514086e-03 7.920956214481422036e-03
5.958774414136979658e+02 8.843099999999999572e-03 -2.687349478763866734e-02 4.533359840075985164e-02 8.586341659599396742e-03 9.266727140986500896e-03
5.957438583615519292e+02 9.159499999999999240e-03 -3.010122015283780983e-02 4.927073324276864258e-02 9.173872369444920419e-03 9.131684383655537182e-03
5.956103073696540378e+02 9.841199999999999601e-03 -3.281693763588318380e-02 5.342345625835236839e-02 1.047203546167496668e-02 8.787092520121362466e-03
5.954767885439999873e+02 9.545800000000000118e-03 -3.571946880566031352e-02 5.579139193532355739e-02 9.627110345611453873e-03 9.406426545121976054e-03
5.953433019905860419e+02 1.018699999999999987e-02 -3.632488353117999808e-02 5.770694587102261769e-02 1.041887792126038222e-02 9.797584876701310314e-03
5.952098478154080112e+02 9.540599999999999775e-03 -3.789550230481386617e-02 5.800382138873241833e-02 9.876111455974541029e-03 8.978015039106506875e-03
5.950764261244619320e+02 9.890200000000000033e-03 -3.663278016301571571e-02 5.742067305037384939e-02 9.906886874109290322e-03 9.858121285160002453e-03
5.949430370237440684e+02 9.552800000000000180e-03 -3.505524236394730320e-02 5.512695625283015044e-02 1.006915726063808102e-02 8.689302937226533671e-03
5.948096806192500026e+02 8.799400000000000624e-03 -3.327705282727813629e-02 5.178710667859469374e-02 8.849331596387365051e-03 8.712586171249113443e-03
5.946763570169761124e+02 8.848399999999999321e-03 -3.032608847945941419e-02 4.887136498680184210e-02 8.835342769962471754e-03 8.866255515798143749e-03
5.945430663229179800e+02 7.070700000000000075e-03 -2.886271460006042955e-02 4.378207039749069940e-02 7.453246719183055299e-03 6.430829237036377391e-03
5.944098086430719832e+02 6.855599999999999888e-03 -2.553812287877816473e-02 3.995096252609257881e-02 7.036379691721237305e-03 6.551902053953764272e-03
5.942765840834340452e+02 6.488599999999999750e-03 -2.311300446398223060e-02 3.673127685188252306e-02 6.636299255969289185e-03 6.239906718051212164e-03
5.941433927499999754e+02 5.946700000000000076e-03 -2.099924219373928633e-02 3.347624885413559570e-02 5.894891455449953986e-03 6.030357611847999427e-03
5.940102347487659245e+02 5.911699999999999768e-03 -1.892007505066889070e-02 3.128149056249516363e-02 6.177465749232793034e-03 5.466903348501588218e-03
5.938771101857279291e+02 5.667000000000000162e-03 -1.749129629844247205e-02 2.932706007090552652e-02 5.545170794827626766e-03 5.867374973689945365e-03
5.937440191668820262e+02 5.385599999999999936e-03 -1.660912055554238792e-02 2.785681941177119494e-02 5.385698173583849946e-03 5.383083706020294623e-03
5.936109617982240252e+02 5.144400000000000361e-03 -1.611095072425762845e-02 2.686016588803110186e-02 5.248607674619907432e-03 4.968642140418381460e-03
5.934779381857499629e+02 5.506200000000000157e-03 -1.452995341247199229e-02 2.597660779960902708e-02 5.486417723843077868e-03 5.536753050569325797e-03
5.933449484354561037e+02 5.618100000000000004e-03 -1.402832406846998316e-02 2.569033497896027612e-02 5.391293704153814377e-03 5.993104437411864507e-03
5.932119926533379157e+02 5.819099999999999794e-03 -1.421859726791902152e-02 2.629115447908728781e-02 5.953644526434515895e-03 5.592632812223507360e-03
5.930790709453918907e+02 6.317299999999999652e-03 -1.401102650488370710e-02 2.708635675866715581e-02 6.239016585502329786e-03 6.444799177449912590e-03
5.929461834176140655e+02 6.815400000000000104e-03 -1.387610550891075004e-02 2.795577791767447570e-02 7.002806508301499290e-03 6.500678939104094153e-03
5.928133301759999085e+02 7.399300000000000148e-03 -1.395567430140762753e-02 2.921749886794119261e-02 7.635101462706665558e-03 7.003596793991790671e-03
5.926805113265460250e+02 8.032100000000000350e-03 -1.370658938576524086e-02 3.024242625051081629e-02 8.387700324365917476e-03 7.436664946811792978e-03
5.925477269752479970e+02 8.727800000000000835e-03 -1.373080597478603705e-02 3.167379035375456064e-02 8.986422095351333586e-03 8.293487958842687968e-03
5.924149772281019750e+02 9.108800000000000230e-03 -1.414594750085666416e-02 3.286836088930121524e-02 9.159883543020014979e-03 9.019924860347153239e-03
5.922822621911039960e+02 9.745099999999999596e-03 -1.402832406846998316e-02 3.403465756601835313e-02 9.884504751829469027e-03 9.508872774821337109e-03
5.921495819702500967e+02 1.056700000000000000e-02 -1.349901862272992643e-02 3.515500922213753848e-02 1.055037288965438545e-02 1.058921483346900172e-02
5.920169366715359729e+02 1.076599999999999953e-02 -1.334334055045345580e-02 3.539887125454203864e-02 1.100640863110589375e-02 1.036103914004772066e-02
5.918843264009580025e+02 1.078699999999999971e-02 -1.302160586774871349e-02 3.511259843389329116e-02 1.093926226426641772e-02 1.052867842501028703e-02
5.917517512645118813e+02 1.091499999999999936e-02 -1.214288963756587902e-02 3.447290237787569572e-02 1.086372260157198594e-02 1.099434310546187031e-02
5.916192113681939873e+02 1.030400000000000066e-02 -1.184191203116467979e-02 3.293197707166761051e-02 1.035452931970588276e-02 1.021668308910773405e-02
5.914867068180000160e+02 9.586000000000000770e-03 -1.139563489063875196e-02 3.102349160067591205e-02 9.674672355456071307e-03 9.434366425949067270e-03
5.913542377199258908e+02 9.283599999999999491e-03 -9.735068786356238305e-03 2.871563787371746168e-02 9.347333817113577525e-03 9.173594204896185281e-03
5.912218041799679895e+02 7.942899999999999266e-03 -9.198844315181677056e-03 2.545707564361684994e-02 7.674270176696368871e-03 8.386620894933005319e-03
5.910894063041220079e+02 7.320600000000000024e-03 -7.728551410348200902e-03 2.269684017538627432e-02 7.276987506229396462e-03 7.390098478766613486e-03
5.909570441983839828e+02 6.118000000000000174e-03 -7.029729841462634132e-03 1.955137338060368435e-02 6.146690331098030730e-03 6.067610786284134347e-03
5.908247179687500648e+02 5.301700000000000336e-03 -6.465829268550032233e-03 1.732480699778005465e-02 5.089135053376118469e-03 5.653169220682210776e-03
5.906924277212159495e+02 4.492399999999999692e-03 -5.210026152186390640e-03 1.440553107363351862e-02 4.537975292235321527e-03 4.414501170681004415e-03
5.905601735617779013e+02 3.768699999999999828e-03 -4.974779287413028626e-03 1.270203107915576432e-02 3.900084807260203405e-03 3.548364865041064419e-03
5.904279555964318433e+02 3.018799999999999869e-03 -4.210226976899624635e-03 1.040478004925835843e-02 3.091530639901378733e-03 2.896434312408837763e-03
5.902957739311740397e+02 2.793299999999999863e-03 -3.573676636924657569e-03 9.298565322553929702e-03 2.769787632128837239e-03 2.831241257145632878e-03
5.901636286719999589e+02 2.188499999999999907e-03 -3.314213183130514974e-03 7.810653501651149307e-03 2.115110555443843170e-03 2.309696815039847216e-03
5.900315199249059788e+02 1.872100000000000023e-03 -2.881774093473610503e-03 6.729178401422523416e-03 1.849322853370867492e-03 1.909225189851490286e-03
5.898994477958880225e+02 1.515499999999999920e-03 -2.975180936839503121e-03 6.103619274819692408e-03 1.491208896893604901e-03 1.555320032708280755e-03
5.897674123909420132e+02 1.403600000000000073e-03 -2.470092080120242159e-03 5.361430480545156980e-03 1.404478173059270276e-03 1.401650688159260423e-03
5.896354138160639877e+02 1.225299999999999914e-03 -2.297116444257480284e-03 4.824227162784533625e-03 1.256196612955398032e-03 1.173474994737991285e-03
5.895034521772500966e+02 1.031299999999999968e-03 -2.099924219373930021e-03 4.230476127364900252e-03 1.065948573576859341e-03 9.732391821438020861e-04
5.893715275804960356e+02 9.072099999999999826e-04 -1.736675384062130213e-03 3.608451233115754064e-03 8.980826564781355494e-04 9.220160672941321838e-04
5.892396401317979553e+02 7.953399999999999576e-04 -1.802406125689982831e-03 3.449410777199780204e-03 7.721832186540975029e-04 8.335397780083271448e-04
5.891077899371520061e+02 6.170400000000000147e-04 -1.643268540696237378e-03 2.926344388853921279e-03 6.294971891201902323e-04 5.960507909780346850e-04
5.889759771025538839e+02 5.785900000000000288e-04 -1.487590468419751561e-03 2.689550821156795092e-03 4.952044554412112854e-04 7.171236078954420579e-04
5.888442017339999666e+02 5.156600000000000333e-04 -1.276560192667185309e-03 2.346730282849036290e-03 6.015195362704039636e-04 3.725317443612663655e-04
5.887124639374860635e+02 4.684600000000000244e-04 -1.373426548750330406e-03 2.350264515202721543e-03 4.476424455965797569e-04 5.029178548877074684e-04
5.885807638190079842e+02 3.985400000000000162e-04 -1.328452883426013914e-03 2.162950200457243108e-03 3.217430077725416562e-04 5.262010889102865891e-04
5.884491014845619929e+02 3.128900000000000214e-04 -1.200450912887560725e-03 1.859006218040052012e-03 2.965631202077378742e-04 3.399352167296640316e-04
5.883174770401438991e+02 2.534600000000000026e-04 -1.176234323866780359e-03 1.714102691538826754e-03 3.049564160626661437e-04 1.676392849625762125e-04
5.881858905917499669e+02 2.499600000000000259e-04 -1.117422607673439856e-03 1.646952276818753821e-03 2.825742937828447940e-04 1.955791657896669669e-04
5.880543422453760058e+02 2.115100000000000129e-04 -1.058610891480099136e-03 1.509117215024906875e-03 2.070346310884206814e-04 2.188623998122461148e-04
5.879228321070179391e+02 2.586999999999999998e-04 -9.582850226796941866e-04 1.502048750317528780e-03 2.294167533682483736e-04 3.073386890980511267e-04
5.877913602826720307e+02 2.097599999999999975e-04 -9.617445353969541469e-04 1.406624476767942816e-03 2.490011103631000031e-04 1.443560509399864937e-04
5.876599268783339767e+02 2.220000000000000022e-04 -9.513659972451899869e-04 1.420761406182699223e-03 2.769787632128862718e-04 1.303861105264411029e-04
5.875285319999999274e+02 1.835399999999999944e-04 -7.576332850788999006e-04 1.145091282595013353e-03 1.818547435236105296e-04 1.862658721806331828e-04
5.873971757536660334e+02 2.342300000000000122e-04 -7.541737723616478550e-04 1.244049788498276113e-03 1.874502740935626822e-04 3.119953359025521081e-04
5.872658582453278768e+02 8.914799999999999417e-05 -8.129854885549805520e-04 1.010790453154851443e-03 6.994413212446557685e-05 1.210728169174073323e-04
5.871345795809819492e+02 2.377299999999999889e-04 -5.535220347608378480e-04 1.046132776691734330e-03 2.434055797931415079e-04 2.281756934212693009e-04
5.870033398666240601e+02 1.398399999999999893e-04 -6.849835180165352770e-04 9.825165943253466507e-04 1.258994378240380465e-04 1.629826381580540349e-04
5.868721392082500188e+02 9.613999999999999770e-05 -6.780644925820231627e-04 8.870923207757688183e-04 1.147083766841273716e-04 6.519305526322585048e-05
5.867409777118559759e+02 9.089600000000000522e-05 -6.330908272577066712e-04 8.305446031167511029e-04 3.637094870472083334e-05 1.816092253761216033e-04
5.866098554834380820e+02 3.146400000000000233e-05 -6.434693654094708311e-04 7.209834001524169714e-04 8.952848911931721989e-05 -6.519305526321526596e-05
5.864787726289920329e+02 7.341600000000000317e-05 -5.327649584573017219e-04 6.927095413229041564e-04 1.454837948188896760e-04 -4.656646804515829569e-05
5.863477292545139790e+02 2.971600000000000145e-05 -7.195786451890954149e-04 7.952022795798681072e-04 4.196647927467934882e-05 9.313293609023189486e-06
5.862167254659998434e+02 9.963600000000000624e-05 -4.947103185674972363e-04 7.068464707376605639e-04 9.792178497425181843e-05 1.024462296993503756e-04
5.860857613694460042e+02 2.097600000000000042e-05 -6.365503399749666315e-04 6.927095413229041564e-04 8.393295854934598537e-06 4.190982124063611812e-05
5.859548370708480434e+02 1.066300000000000006e-04 -5.362244711745616822e-04 7.633941883966782792e-04 8.952848911931721989e-05 1.350427573309633076e-04
5.858239526762019977e+02 9.089600000000000522e-05 -5.431434966090736881e-04 7.386545619208585234e-04 7.553966269442409910e-05 1.164161701128957392e-04
5.856931082915040179e+02 9.439200000000000021e-05 -5.362244711745616822e-04 7.386545619208585234e-04 6.714636683948950057e-05 1.396994041354748871e-04
5.855623040227499132e+02 9.264400000000000272e-05 -4.739532422639689707e-04 6.715041472007775682e-04 1.035173155442103407e-04 7.450634887224903658e-05
5.854315399759359480e+02 1.048800000000000021e-05 -6.642264417130069572e-04 6.997780060302823601e-04 2.797765284978623481e-05 -1.862658721806755480e-05
5.853008162570580453e+02 8.739999999999999329e-06 -5.742791110643660595e-04 6.043537324806966130e-04 4.196647927467934882e-05 -4.656646804515829569e-05
5.851701329721120146e+02 6.642399999999999965e-05 -6.503883908439828370e-04 7.987365119335612749e-04 2.517988756481015513e-05 1.350427573309633076e-04
5.850394902270940065e+02 4.894399999999999760e-05 -6.365503399749666315e-04 7.492572589819217633e-04 3.077541813476231109e-05 7.916299567677122771e-05
5.849088881279999441e+02 1.171200000000000035e-04 -5.154673948710333624e-04 7.633941883966782792e-04 1.314949683939965687e-04 9.313293609031659138e-05
5.847783267808259779e+02 6.292800000000000466e-05 -5.881171619333901797e-04 7.280518648597871520e-04 8.393295854935869764e-05 2.793988082709074428e-05
5.846478062915679175e+02 5.768399999999999862e-05 -6.711454671475189631e-04 8.022707442872382879e-04 8.113519326437626522e-05 1.862658721805696688e-05
5.845173267662220269e+02 -1.223599999999999940e-05 -6.953620561682993285e-04 6.856410766155259526e-04 -6.155083626953099186e-05 6.984970206773744353e-05
5.843868883107840020e+02 7.341600000000000317e-05 -5.777386237816260197e-04 7.386545619208585234e-04 9.512401968927574215e-05 3.725317443612451829e-05
5.842564910312499933e+02 5.943200000000000289e-05 -4.912508058502451907e-04 6.220248942491380566e-04 3.077541813476231109e-05 1.071028765038619686e-04
5.841261350336159239e+02 -1.048800000000000021e-05 -6.157932636714305054e-04 6.078879648343896722e-04 -7.553966269441774297e-05 9.778958289482818443e-05
5.839958204238779444e+02 9.963600000000000624e-05 -5.016293440020092422e-04 7.139149354450307445e-04 1.147083766841210155e-04 7.450634887224903658e-05
5.838655473080320917e+02 5.418799999999999686e-05 -5.327649584573017219e-04 6.538329854323360162e-04 1.398882642489311740e-05 1.210728169174179303e-04
5.837353157920740614e+02 4.195200000000000085e-05 -5.154673948710255561e-04 6.114221971880748167e-04 7.553966269442409910e-05 -1.396994041354537214e-05
5.836051259820000041e+02 -5.244000000000000106e-06 -4.531961659604328446e-04 4.523817412721011736e-04 -1.958435699485163627e-05 1.862658721806755480e-05
5.834749779838059567e+02 -5.418799999999999686e-05 -5.085483694365134418e-04 4.099709530278399200e-04 -4.196647927467934882e-05 -7.450634887224903658e-05
5.833448719034880696e+02 -3.321199999999999982e-05 -5.500625220435856940e-04 4.947925295163623730e-04 -5.315754041459638655e-05 -0.000000000000000000e+00
5.832148078470420387e+02 4.195200000000000085e-05 -3.286537081392474757e-04 4.205736500889032141e-04 2.238212227982771594e-05 7.450634887224903658e-05
5.830847859204639008e+02 -3.496000000000000070e-06 -3.736273734635639672e-04 3.746286294909568701e-04 2.238212227982771594e-05 -4.656646804515829569e-05
5.829548062297500337e+02 4.020400000000000335e-05 -3.321132208565074359e-04 4.205736500889112372e-04 4.476424455965543188e-05 3.259652763161292524e-05
5.828248688808959059e+02 -2.447199999999999880e-05 -3.217346827047354156e-04 2.792043559413711230e-04 -2.517988756481015513e-05 -2.328323402257914784e-05
5.826949739798980090e+02 1.223599999999999940e-05 -3.459512717255236415e-04 3.781628618446419604e-04 2.797765284978623481e-05 -1.396994041355596005e-05
5.825651216327520387e+02 -2.621999999999999968e-05 -4.462771405259286449e-04 4.029024883204617162e-04 1.119106113991067651e-05 -8.847628928580499833e-05
5.824353119454539183e+02 -1.573200000000000116e-05 -4.324390896569045247e-04 4.099709530278479431e-04 -1.398882642489311740e-05 -1.862658721805696688e-05
5.823055450240000255e+02 1.922799999999999954e-05 -3.909249370498479935e-04 4.382448118573447119e-04 5.315754041459002364e-05 -3.725317443613510959e-05
5.821758209743859425e+02 -8.040800000000000670e-05 -5.396839838918216425e-04 3.887655589057133318e-04 -5.315754041459638655e-05 -1.257294637219295234e-04
5.820461399026080471e+02 6.992000000000000141e-06 -4.704937295467168708e-04 4.947925295163623730e-04 1.398882642489311740e-05 -4.656646804522182655e-06
5.819165019146620352e+02 1.747999999999999866e-05 -4.082225006361242135e-04 4.523817412721091967e-04 6.994413212446557685e-05 -6.984970206773744353e-05
5.817869071165440573e+02 -5.243999999999999936e-05 -5.466030093263336484e-04 4.523817412721011736e-04 -5.315754041459638655e-05 -5.122311484968048004e-05
5.816573556142499228e+02 3.146400000000000233e-05 -4.497366532431807448e-04 5.230663883458671649e-04 1.119106113991449392e-04 -1.024462296993503756e-04
5.815278475137760097e+02 -6.467600000000000215e-05 -4.324390896569045247e-04 3.110124471245690283e-04 -7.833742797940654507e-05 -4.190982124063611812e-05
5.813983829211180137e+02 3.321199999999999982e-05 -2.975180936839471896e-04 3.710943971372717798e-04 4.196647927467934882e-05 1.862658721806755480e-05
5.812689619422719716e+02 -3.146400000000000233e-05 -3.251941954219875154e-04 2.686016588803158520e-04 -7.274189740944166668e-05 3.725317443613510959e-05
5.811395846832340339e+02 -6.992000000000000141e-06 -2.214088139043304121e-04 2.120539412212981637e-04 -1.398882642489311740e-05 4.656646804522182655e-06
5.810102512500000103e+02 -0.000000000000000000e+00 -2.317873520561024054e-04 2.367935676971178924e-04 2.797765284976078824e-06 -4.656646804511594743e-06
5.808809617485659373e+02 -7.865999999999999566e-05 -3.736273734635639672e-04 2.226566382823614578e-04 -9.792178497425181843e-05 -4.656646804515829569e-05
5.807517162849279657e+02 2.796800000000000056e-05 -2.075707630353141795e-04 2.686016588803077747e-04 1.398882642489311740e-05 5.122311484966988874e-05
5.806225149650820185e+02 -2.621999999999999968e-05 -2.421658902078665382e-04 1.943827794528566659e-04 -1.958435699485163627e-05 -3.725317443612451829e-05
5.804933578950240189e+02 -1.748000000000000035e-06 -2.698419919459068639e-04 2.721358912340009423e-04 -4.196647927467934882e-05 6.519305526322585048e-05
5.803642451807500038e+02 -1.398400000000000028e-05 -2.629229665113948038e-04 2.403278000508110059e-04 -3.077541813476231109e-05 1.396994041355596005e-05
5.802351769282561236e+02 5.943200000000000289e-05 -2.214088139043382726e-04 3.463547706614520782e-04 1.398882642489311740e-05 1.350427573309527095e-04
5.801061532435379604e+02 -6.992000000000000141e-06 -3.459512717255236415e-04 3.392863059540818975e-04 -0.000000000000000000e+00 -1.862658721805696688e-05
5.799771742325918922e+02 5.244000000000000106e-06 -3.217346827047354156e-04 3.392863059540738744e-04 1.678659170986919707e-05 -1.396994041354537214e-05
5.798482400014140694e+02 -4.369999999999999834e-05 -2.905990682494429900e-04 2.085197088676130734e-04 2.238212227982771594e-05 -1.536693445490202507e-04
5.797193506559999605e+02 -5.244000000000000106e-06 -2.836800428149309841e-04 2.792043559413711230e-04 1.398882642489311740e-05 -3.725317443613510959e-05
5.795905063023460571e+02 1.922799999999999954e-05 -3.390322462910115814e-04 3.852313265520282415e-04 -4.196647927467934882e-05 1.210728169174179303e-04
5.794617070464479411e+02 -4.195200000000000085e-05 -3.840059116153280729e-04 3.074782147708839380e-04 -1.231016725390556140e-04 9.313293609031659138e-05
5.793329529943019907e+02 6.992000000000000141e-06 -2.940585809666950898e-04 3.145466794782621417e-04 -1.958435699485163627e-05 5.122311484968048004e-05
5.792042442519040151e+02 -2.097600000000000042e-05 -3.251941954219953758e-04 2.898070530024424401e-04 -4.476424455966178801e-05 1.862658721806755480e-05
5.790755809252499375e+02 6.992000000000000141e-06 -2.248683266215903724e-04 2.438620324044960962e-04 2.517988756481015513e-05 -2.328323402257914784e-05
5.789469631203360223e+02 8.739999999999999329e-06 -2.560039410768906584e-04 2.792043559413711230e-04 3.916871398969690963e-05 -4.190982124064670264e-05
5.788183909431580787e+02 3.495999999999999732e-05 -1.902731994490380136e-04 2.650674265266226843e-04 3.077541813476231109e-05 4.190982124064670264e-05
5.786898644997120300e+02 -3.321199999999999982e-05 -3.078966318357192100e-04 2.473962647581811865e-04 -2.797765284978623481e-05 -4.190982124064670264e-05
5.785613838959939130e+02 -2.447199999999999880e-05 -2.836800428149230694e-04 2.403278000508029828e-04 -5.035977512961394736e-05 1.862658721806755480e-05
5.784329492379999920e+02 2.621999999999999968e-05 -1.591375849937377276e-04 2.155881735749832541e-04 2.238212227982771594e-05 3.259652763161292524e-05
5.783045606317259626e+02 1.048800000000000021e-05 -2.144897884698262396e-04 2.403278000508029828e-04 5.595530569958518866e-06 1.862658721805696688e-05
5.781762181831679754e+02 -1.223599999999999940e-05 -1.072448942349170500e-04 8.482157648851444351e-05 6.155083626952462218e-05 -1.350427573309633076e-04
5.780479219983219537e+02 8.739999999999999329e-06 -1.418400214074615347e-04 1.625746882696587064e-04 1.678659170986919707e-05 -4.656646804511594743e-06
5.779196721831839341e+02 1.048800000000000021e-05 -1.280019705384453292e-04 1.519719912085954123e-04 3.637094870472083334e-05 -3.259652763161292524e-05
5.777914688437499535e+02 3.146400000000000233e-05 -8.648781793138091037e-05 1.519719912085954123e-04 -0.000000000000000000e+00 8.381964248128282076e-05
5.776633120860159352e+02 1.223599999999999940e-05 -1.003258688004050035e-04 1.272323647327756836e-04 4.196647927467934882e-05 -3.725317443613510959e-05
5.775352020159780295e+02 2.971600000000000145e-05 -2.075707630353613965e-05 8.128734413482935318e-05 3.077541813476231109e-05 2.793988082709074428e-05
5.774071387396319324e+02 8.215600000000000420e-05 -6.919025434512045702e-06 1.731773853307220275e-04 9.512401968926937246e-05 6.053640845870366614e-05
5.772791223629740216e+02 5.418799999999999686e-05 -0.000000000000000000e+00 1.095612029643422088e-04 1.398882642489311740e-05 1.210728169174179303e-04
5.771511529920001067e+02 5.244000000000000106e-06 -6.227122891060054492e-05 7.421887942745918607e-05 3.637094870472083334e-05 -4.656646804515829569e-05
5.770232307327058834e+02 7.948999999999999842e-18 -9.686635608314504318e-05 9.895850590327890121e-05 1.119106113991703773e-05 -1.862658721805696688e-05
5.768953556910879570e+02 2.621999999999999968e-05 -2.767610173804031895e-05 8.128734413482935318e-05 3.357318341974475028e-05 1.396994041354537214e-05
5.767675279731419096e+02 -3.670800000000000159e-05 -1.280019705384374416e-04 5.654771765901766791e-05 -7.553966269441774297e-05 2.793988082710133219e-05
5.766397476848638917e+02 6.117999999999999361e-05 -1.383805086901622586e-05 1.378350617938389777e-04 5.035977512961394736e-05 7.916299567677122771e-05
5.765120149322500538e+02 3.321199999999999982e-05 -0.000000000000000000e+00 6.715041472008096877e-05 3.357318341974475028e-05 3.259652763161292524e-05
5.763843298212959780e+02 -1.223599999999999940e-05 -2.767610173804031895e-05 3.534232353693124436e-06 2.238212227983407546e-05 -6.984970206773744353e-05
5.762566924579979286e+02 -2.796800000000000056e-05 -8.302830521412882410e-05 2.827385882950481563e-05 -5.035977512962031027e-05 9.313293609033777398e-06
5.761291029483520560e+02 1.223599999999999940e-05 -6.919025434510473100e-05 9.542427354958578779e-05 1.958435699485163627e-05 -0.000000000000000000e+00
5.760015613983539424e+02 3.321199999999999982e-05 3.113561445529240522e-05 3.534232353688302955e-05 4.196647927467934882e-05 1.862658721805696688e-05
5.758740679140000793e+02 -8.739999999999999329e-06 -0.000000000000000000e+00 -1.767116176844151477e-05 -0.000000000000000000e+00 -2.328323402257914784e-05
5.757466226012860488e+02 2.097600000000000042e-05 3.459512717252090077e-06 3.887655589057614975e-05 -8.393295854934598537e-06 6.984970206773744353e-05
5.756192255662080015e+02 5.244000000000000106e-06 -4.151415260706441205e-05 5.301348530532454093e-05 1.119106113991067651e-05 -4.656646804511594743e-06
5.754918769147619741e+02 4.195200000000000085e-05 1.037853815176413620e-05 7.421887942745114943e-05 -0.000000000000000000e+00 1.117595233083735616e-04
5.753645767529440036e+02 1.223599999999999940e-05 -4.497366532432436556e-05 7.068464707376605910e-05 5.595530569952157648e-06 2.328323402257914784e-05
5.752373251867500130e+02 -2.447199999999999880e-05 -0.000000000000000000e+00 -4.947925295163142073e-05 -8.393295854934598537e-06 -5.122311484966988874e-05
5.751101223221760392e+02 5.768399999999999862e-05 2.421658902078822930e-05 9.189004119589266081e-05 2.797765284978623481e-05 1.071028765038619686e-04
5.749829682652178917e+02 -5.244000000000000106e-06 -8.302830521412882410e-05 7.421887942745918607e-05 -8.393295854934598537e-06 -0.000000000000000000e+00
5.748558631218719484e+02 2.971600000000000145e-05 3.459512717259956048e-06 5.654771765900963126e-05 2.517988756481015513e-05 3.725317443612451829e-05
5.747288069981340186e+02 6.992000000000000141e-06 -1.003258688004050035e-04 1.166296676717204262e-04 2.517988756481015513e-05 -2.328323402257914784e-05
5.746018000000000256e+02 1.048800000000000021e-05 -1.729756358627618275e-05 3.887655589057614975e-05 -1.398882642489311740e-05 5.122311484968048004e-05
5.744748422334660063e+02 1.398400000000000028e-05 3.459512717252090077e-06 2.473962647581169204e-05 1.119106113991067651e-05 1.862658721805696688e-05
5.743479338045279974e+02 2.447199999999999880e-05 -3.113561445530027246e-05 8.128734413482935318e-05 3.916871398969690963e-05 -0.000000000000000000e+00
5.742210748191819221e+02 8.739999999999999329e-06 -3.805463988981231901e-05 5.654771765901766791e-05 -5.595530569958518866e-06 3.259652763161292524e-05
5.740942653834239309e+02 -2.621999999999999968e-05 -3.459512717255236550e-05 -1.767116176844151477e-05 -0.000000000000000000e+00 -6.984970206773744353e-05
5.739675056032500606e+02 -1.398400000000000028e-05 -1.729756358627618275e-05 -1.060269706106330086e-05 2.797765284976078824e-06 -4.190982124063611812e-05
5.738407955846560071e+02 -3.974499999999999921e-18 -1.729756358627618275e-05 1.767116176844151477e-05 2.797765284976078824e-06 -4.656646804511594743e-06
5.737141354336379209e+02 3.496000000000000070e-06 -4.843317804156859136e-05 5.654771765900963126e-05 5.595530569958518866e-06 -0.000000000000000000e+00
5.735875252561919524e+02 -1.748000000000000035e-06 1.037853815176413620e-05 -1.413692941475642614e-05 -8.393295854940959754e-06 9.313293609033777398e-06
5.734609651583140248e+02 5.244000000000000106e-06 -6.919025434512045702e-06 1.767116176844151477e-05 1.678659170986919707e-05 -1.396994041354537214e-05
5.733344552459999477e+02 3.974499999999999921e-18 4.151415260706441205e-05 -4.241078824425320343e-05 2.797765284982440042e-06 -4.656646804511594743e-06
5.732079956252459851e+02 2.447199999999999880e-05 -1.037853815176413620e-05 6.008195001270275146e-05 2.238212227982771594e-05 2.793988082710133219e-05
5.730815864020480603e+02 -2.097600000000000042e-05 -1.383805086902409140e-05 -2.827385882950481563e-05 -3.637094870472083334e-05 4.656646804511594743e-06
5.729552276824019827e+02 -1.048800000000000021e-05 -6.919025434510473100e-05 4.947925295163142073e-05 -5.595530569958518866e-06 -1.862658721806755480e-05
5.728289195723040166e+02 -1.573200000000000116e-05 -3.459512717259956048e-06 -2.827385882950481563e-05 1.678659170986919707e-05 -6.984970206773744353e-05
5.727026621777498576e+02 -6.992000000000000141e-06 -3.805463988980445177e-05 2.473962647581972530e-05 1.119106113991703773e-05 -3.725317443612451829e-05
5.725764556047359974e+02 -2.272400000000000131e-05 -3.459512717252090077e-06 -4.241078824426124008e-05 -5.595530569958518866e-06 -5.122311484966988874e-05
5.724502999592580181e+02 -5.244000000000000106e-06 -2.421658902078822930e-05 1.413692941474838949e-05 -2.797765284982440042e-06 -9.313293609033777398e-06
5.723241953473119565e+02 2.621999999999999968e-05 -3.113561445530027246e-05 8.482157648851444351e-05 1.678659170986919707e-05 4.190982124063611812e-05
5.721981418748939632e+02 -8.739999999999999329e-06 -2.421658902078822930e-05 7.068464707378213070e-06 -2.517988756481015513e-05 1.862658721806755480e-05
5.720721396479999612e+02 4.020400000000000335e-05 1.729756358627618275e-05 6.361618236639587844e-05 -3.357318341973839415e-05 1.629826381580540349e-04
5.719461887726258738e+02 -2.097600000000000042e-05 1.383805086901622586e-05 -5.654771765900963126e-05 -5.595530569958518866e-06 -4.656646804515829569e-05
5.718202893547679651e+02 -1.573200000000000116e-05 -5.881171619333272417e-05 2.827385882950481563e-05 -2.238212227982771594e-05 -4.656646804511594743e-06
5.716944415004219309e+02 1.747999999999999866e-05 -2.421658902078822930e-05 6.008195001269472159e-05 -1.119106113991703773e-05 6.519305526321526596e-05
