# Supplementary material for: Theoretical and experimental analysis of circularly polarized luminescence spectrophotometers for artifact-free measurements using a single CCD camera
Source: Nat Commun. 2023 Feb 24;14:1065. doi: 10.1038/s41467-023-36782-9 (PMC9958114; doi:10.1038/s41467-023-36782-9)
Supplement: Supplementary file 3 — Source Data [file 41467_2023_36782_MOESM3_ESM.zip › LesDataPubli/Europium/ArmsImbalance/DeltaT0p3.dat]

# Measurement on the cam
# lambda CPL(4measurement) QWP45 QWP-45 Arm1 Arm2
7.085339999999999918e+02 6.081999999999999706e-05 -1.048090584764729046e-03 1.207102410643496031e-03 8.084573560350270100e-05 2.168419223741647716e-05
7.084107556354661028e+02 8.477999999999999805e-05 -1.069850250884417202e-03 1.278328950401966344e-03 5.575567972655183605e-05 1.409472495431824410e-04
7.082874546125279949e+02 7.556499999999999903e-05 -1.077103472924304797e-03 1.267082654650631334e-03 6.411903168553969060e-05 9.757886506836182627e-05
7.081640970371820458e+02 1.179499999999999939e-04 -9.973180304854735966e-04 1.270831419901073374e-03 7.805795161717765131e-05 1.951577301366989869e-04
7.080406830154239515e+02 9.952400000000000461e-05 -1.055343806804625098e-03 1.293324011403743827e-03 5.854346371287689251e-05 1.788945859586551308e-04
7.079172126532499760e+02 1.972099999999999906e-04 -1.171395359442936341e-03 1.611969057691622735e-03 2.536883427558146850e-04 8.673676894964125659e-05
7.077936860566560426e+02 4.054700000000000329e-05 -1.298326745141087542e-03 1.424530795169340986e-03 1.115113594530656505e-05 9.757886506836182627e-05
7.076701033316379608e+02 1.695599999999999961e-04 -1.214914691682304195e-03 1.600722761940287509e-03 1.839937430976248814e-04 1.409472495431701353e-04
7.075464645841919946e+02 1.861499999999999982e-04 -1.283820301061295655e-03 1.705688188952763718e-03 1.923570950566063731e-04 1.734735378992948460e-04
7.074227699203140673e+02 1.382300000000000098e-04 -1.327339633300663293e-03 1.653205475446529842e-03 1.003602235077971172e-04 2.114208743147675087e-04
7.072990194459999884e+02 1.640300000000000135e-04 -1.432511352879134794e-03 1.814402381215690424e-03 1.561159032343426175e-04 1.788945859586551308e-04
7.071752132672460220e+02 3.538600000000000035e-04 -1.240300968821936040e-03 2.001840643737972172e-03 3.679874861952434203e-04 3.252628835611732182e-04
7.070513514900479777e+02 2.322199999999999959e-04 -1.447017796958926898e-03 1.968101756483958253e-03 2.815661826190842638e-04 1.355262014838221562e-04
7.069274342204020058e+02 3.096299999999999747e-04 -1.403498464719559044e-03 2.080564713997326998e-03 2.955051025507285400e-04 3.361049796798691223e-04
7.068034615643040297e+02 4.533900000000000213e-04 -1.291073523101191490e-03 2.256756680768273737e-03 4.293187338944517051e-04 4.987364214604680370e-04
7.066794336277499724e+02 3.833500000000000210e-04 -1.548562905517446037e-03 2.380465934032977710e-03 3.707752701815684700e-04 4.065786044514665227e-04
7.065553505167359845e+02 4.202100000000000171e-04 -1.690000735295389342e-03 2.601643083809273595e-03 4.125920299764823250e-04 4.336838447482309214e-04
7.064312123372581027e+02 4.736599999999999882e-04 -1.700880568355229083e-03 2.721603571823527287e-03 5.185278214569295687e-04 3.848944122140500490e-04
7.063070191953120229e+02 5.602800000000000228e-04 -1.715387012435012947e-03 2.912790599596251293e-03 5.854346371287942954e-04 5.095785175791639953e-04
7.061827711968940093e+02 7.132599999999999574e-04 -1.784292621814012646e-03 3.295164655141716217e-03 7.359749723904868406e-04 6.667889113004026253e-04
7.060584684479999851e+02 8.422699999999999979e-04 -1.885837730372531785e-03 3.662543649685386527e-03 9.060297955564674188e-04 7.155783438345835520e-04
7.059341110546259870e+02 1.037600000000000067e-03 -2.038155393210306591e-03 4.217360906751338803e-03 1.098386890613073765e-03 9.161571220306427695e-04
7.058096991227680519e+02 1.054199999999999929e-03 -2.223112555227625773e-03 4.442286821778076294e-03 1.154142570339619211e-03 8.565255933777536331e-04
7.056852327584219893e+02 1.332499999999999917e-03 -2.364550385005552598e-03 5.154552219362747330e-03 1.452435456876679251e-03 1.095051707989285568e-03
7.055607120675839496e+02 1.664300000000000068e-03 -2.466095493564079977e-03 5.934295391455437531e-03 1.825998511044572663e-03 1.344419918719513352e-03
7.054361371562499698e+02 1.832000000000000078e-03 -2.890408982897901650e-03 6.714038563548127732e-03 1.970963278333602315e-03 1.555840793034280996e-03
7.053115081304160867e+02 2.093699999999999988e-03 -3.198670919593403408e-03 7.565008275399288246e-03 2.288770652774956785e-03 1.707630138696159287e-03
7.051868250960781097e+02 2.556300000000000065e-03 -3.445280468949817997e-03 8.760864390291448617e-03 2.754330578491659669e-03 2.162998175681806520e-03
7.050620881592319620e+02 2.954399999999999821e-03 -3.648370686066864516e-03 9.780528538412663550e-03 3.033108977124418775e-03 2.791839750566736753e-03
7.049372974258740214e+02 3.416999999999999899e-03 -3.960259233782318852e-03 1.104386242781283528e-02 3.674299293979764805e-03 2.905681759813142327e-03
7.048124530020000975e+02 3.750600000000000201e-03 -4.040044676221158509e-03 1.180486177365330618e-02 3.986531100448456599e-03 3.279734075908496364e-03
7.046875549936059997e+02 4.120999999999999663e-03 -4.058177731320894085e-03 1.257710741524510276e-02 4.195614899423025929e-03 3.962786131386955395e-03
7.045626035066879922e+02 4.148699999999999957e-03 -4.337426779856819875e-03 1.292199381828610348e-02 4.217917171313645408e-03 4.000733467802440255e-03
7.044375986472419982e+02 4.373499999999999784e-03 -4.079937397440574001e-03 1.311318084605882749e-02 4.346155234684711752e-03 4.412733120313254431e-03
7.043125405212640544e+02 4.589199999999999877e-03 -4.203242172118772622e-03 1.367924439887612323e-02 4.686264881016685702e-03 4.385627880016490683e-03
7.041874292347500841e+02 4.517300000000000135e-03 -4.007405177041629962e-03 1.333060923058468177e-02 4.594268009467876446e-03 4.353101591660365512e-03
7.040622648936958967e+02 4.301700000000000315e-03 -4.116203507640045153e-03 1.300446665379590902e-02 4.387971994479632383e-03 4.119996525108193808e-03
7.039370476040979838e+02 4.047300000000000203e-03 -3.942126178682582409e-03 1.230719631721301568e-02 4.106405811860541939e-03 3.919417746912134265e-03
7.038117774719520412e+02 3.680500000000000178e-03 -4.018285010101469920e-03 1.163991610263369510e-02 3.805325141337162920e-03 3.426102373511026675e-03
7.036864546032539920e+02 3.317500000000000136e-03 -3.786181904824855674e-03 1.066148837226737860e-02 3.370430839470054882e-03 3.203839403077550930e-03
7.035610791039999867e+02 2.985699999999999986e-03 -3.775302071765015716e-03 9.975464331435830029e-03 3.041472329083400213e-03 2.867734423397669610e-03
7.034356510801859486e+02 2.887999999999999942e-03 -3.303842639171874693e-03 9.289440290604279726e-03 2.899295345780695827e-03 2.856892327278973652e-03
7.033101706378080280e+02 2.613400000000000098e-03 -3.078992755935148259e-03 8.498450822760255166e-03 2.525732291612802199e-03 2.775576606388680239e-03
7.031846378828620345e+02 2.209800000000000045e-03 -3.104379033074788127e-03 7.703712589665778591e-03 2.141018101499589290e-03 2.336471713581089304e-03
7.030590529213438913e+02 1.739799999999999897e-03 -3.343735360391298424e-03 6.995195957331550030e-03 1.625278064028984771e-03 1.956998349426387288e-03
7.029334158592499762e+02 1.538899999999999947e-03 -3.347361971411242330e-03 6.590329310283423760e-03 1.430133184986053484e-03 1.745577475111632004e-03
7.028077268025759849e+02 1.531599999999999932e-03 -3.129765310214420188e-03 6.350408334254907701e-03 1.499827784644243260e-03 1.588367081390393374e-03
7.026819858573179545e+02 1.384100000000000087e-03 -3.151524976334099670e-03 6.072999705721927877e-03 1.335348529450912673e-03 1.474525072143987583e-03
7.025561931294720353e+02 1.087400000000000085e-03 -3.398134525690506020e-03 5.724364537430485546e-03 1.140203650407987674e-03 9.812096987428676337e-04
7.024303487250339231e+02 9.694400000000000153e-04 -3.633864241987064606e-03 5.728113302680928019e-03 1.073296834736122947e-03 7.643677763687643702e-04
7.023044527499999958e+02 8.017200000000000151e-04 -3.644744075046912370e-03 5.398221960641713668e-03 8.865153076521729890e-04 6.342626229442902474e-04
7.021785053103660630e+02 8.348999999999999651e-04 -3.691890018306224347e-03 5.514433683405524887e-03 8.084573560350016667e-04 8.836308336745180318e-04
7.020525065121279340e+02 7.298400000000000460e-04 -3.847834292163959322e-03 5.461950969899291228e-03 6.913704286092414849e-04 8.023151127842247272e-04
7.019264564612819868e+02 6.045199999999999923e-04 -4.040044676221149836e-03 5.405719491142606421e-03 5.352545253748989488e-04 7.372625360719999715e-04
7.018003552638239171e+02 4.331100000000000054e-04 -4.475237998614811467e-03 5.506936152904639940e-03 4.627721417303840685e-04 3.740523160953540907e-04
7.016742030257499891e+02 4.884099999999999943e-04 -4.438971888415347254e-03 5.581911457913552727e-03 3.819264061268813539e-04 6.938941515971670240e-04
7.015479998530560124e+02 3.667599999999999918e-04 -4.852405544689321164e-03 5.761852189934941505e-03 3.261707264003295111e-04 4.445259408669391854e-04
7.014217458517380237e+02 4.294300000000000135e-04 -4.932190987128159954e-03 5.971783043959893490e-03 4.767110616620157137e-04 3.361049796798814280e-04
7.012954411277920599e+02 2.488100000000000251e-04 -5.048242539766462957e-03 5.724364537430476872e-03 2.509005587694832927e-04 2.439471626708799136e-04
7.011690857872140441e+02 1.419100000000000016e-04 -5.530581805419444372e-03 6.005521931213907844e-03 -3.066562384960097788e-05 4.770522292230515633e-04
7.010426799359998995e+02 1.548200000000000119e-04 -5.708285745396859262e-03 6.215452785238859829e-03 1.226624953984102541e-04 2.168419223741154607e-04
7.009162236801460040e+02 1.990499999999999865e-04 -6.201504844109671961e-03 6.815255225310161251e-03 1.979326630292564996e-04 2.005787781960592718e-04
7.007897171256479396e+02 1.474400000000000114e-04 -6.234144343289199641e-03 6.744028685551699612e-03 1.616914712069990594e-04 1.192630573057659672e-04
7.006631603785019706e+02 -2.211599999999999967e-05 -6.803522273420908525e-03 6.987698426830657276e-03 -3.624119182226376919e-05 5.421048059347956278e-06
7.005365535447040202e+02 1.474400000000000114e-04 -7.042878600737418823e-03 7.580003336401074619e-03 1.589036872206740097e-04 1.246841053651139193e-04
7.004098967302500114e+02 -2.948899999999999837e-05 -7.677535529228174394e-03 7.876155791186282423e-03 2.787783986331395234e-06 -9.215781700900154143e-05
7.002831900411359811e+02 -1.806199999999999885e-04 -8.159874794881148002e-03 8.067342818959006429e-03 -1.142991434394287353e-04 -3.089997393831170292e-04
7.001564335833579662e+02 -1.216399999999999941e-04 -8.754639002152488081e-03 8.802100808046347050e-03 -5.018011175389538731e-05 -2.602103068489484083e-04
7.000296274629118898e+02 -1.363799999999999919e-04 -9.309510488204395320e-03 9.345671769360974074e-03 -1.728426071523056278e-04 -6.505257671222478282e-05
6.999027717857940161e+02 -1.050500000000000056e-04 -9.508974094301498800e-03 9.615582867393052471e-03 -1.728426071523119704e-04 2.710524029676443259e-05
6.997758666579999272e+02 -1.179499999999999939e-04 -1.043375990438802879e-02 1.054527664950356824e-02 -2.341738548515202552e-04 1.084209611870577304e-04
6.996489121855260009e+02 -2.303799999999999999e-04 -1.135491910345460750e-02 1.126878834283958145e-02 -2.592639107284647844e-04 -1.734735378992825132e-04
6.995219084743679332e+02 -3.501800000000000117e-04 -1.227970491354114443e-02 1.198105374042424467e-02 -4.488332217987460807e-04 -1.572103937212386570e-04
6.993948556305219881e+02 -2.967299999999999864e-04 -1.301953356161036392e-02 1.285451604377808345e-02 -1.589036872206676671e-04 -5.637889981727051527e-04
6.992677537599839752e+02 -3.022599999999999961e-04 -1.415466281085382867e-02 1.401663327141623033e-02 -8.363351958982776424e-05 -7.264204399532794018e-04
6.991406029687499313e+02 -4.699799999999999963e-04 -1.542397666783534849e-02 1.498756347128165321e-02 -4.711354936893655601e-04 -4.662101331043432993e-04
6.990134033628160068e+02 -4.091499999999999976e-04 -1.603687393020640853e-02 1.574481405187166602e-02 -3.150195904550102846e-04 -5.908942384694695514e-04
6.988861550481780114e+02 -2.617100000000000134e-04 -1.715024351333019337e-02 1.719558620379411928e-02 -3.066562384960351355e-04 -1.734735378992948460e-04
6.987588581308319817e+02 -4.755000000000000112e-04 -1.860088792130907415e-02 1.826023553492068033e-02 -2.341738548515202552e-04 -9.432623623274071683e-04
6.986315127167739547e+02 -4.552299999999999901e-04 -2.000438638602862473e-02 1.975224410459804070e-02 -2.536883427558083424e-04 -8.456834972590576748e-04
6.985041189120000809e+02 -3.999399999999999960e-04 -2.174515967560326779e-02 2.166411438232531544e-02 -2.509005587694832927e-04 -6.884731035378190448e-04
6.983766768225059423e+02 -6.579700000000000175e-04 -2.301810014360473194e-02 2.245510385016934868e-02 -6.969459965818979811e-04 -5.800521423507613416e-04
6.982491865542880305e+02 -2.930399999999999997e-04 -2.448687760668334656e-02 2.471560929618807356e-02 -2.620516947147961766e-04 -3.523681238579376169e-04
6.981216482133419277e+02 -4.312699999999999824e-04 -2.644162094643486352e-02 2.645503637239484188e-02 -5.770712851698064612e-04 -1.463682976025303931e-04
6.979940619056640116e+02 -3.372800000000000234e-04 -2.837460462006671444e-02 2.864431527865508864e-02 -2.481127747831582430e-04 -5.095785175791762468e-04
6.978664277372499782e+02 -4.533900000000000213e-04 -2.984338208314531865e-02 2.992639299430750743e-02 -1.254502793847416464e-04 -1.089630659929925229e-03
6.977387458140959779e+02 -5.547500000000000131e-04 -3.234937029792881585e-02 3.231060769359092588e-02 -5.241033894295923532e-04 -6.125784307068613595e-04
6.976110162421979339e+02 -1.439399999999999968e-03 -3.545012271998364967e-02 3.371639466250802436e-02 -1.418982049040746780e-03 -1.474525072143999943e-03
6.974832391275519967e+02 -1.070800000000000007e-03 -3.738673300463545013e-02 3.646798835633512093e-02 -1.123476946490024582e-03 -9.649465545648236962e-04
6.973554145761539758e+02 -1.553700000000000090e-03 -4.067244258870758578e-02 3.888219317762211386e-02 -1.550007896398138607e-03 -1.555840793034293356e-03
6.972275426940000216e+02 -1.146399999999999893e-03 -4.243134893338196961e-02 4.152882144443672402e-02 -1.360438585327869996e-03 -7.264204399532917618e-04
6.970996235870859437e+02 -1.830100000000000086e-03 -4.579321734887299017e-02 4.361313492368451561e-02 -1.984902198265240357e-03 -1.523314504678156258e-03
6.969716573614080062e+02 -2.497300000000000041e-03 -4.813600806775888280e-02 4.467778425481105931e-02 -2.679060410860825865e-03 -2.135892935385042338e-03
6.968436441229620186e+02 -2.718499999999999996e-03 -4.950324042227895877e-02 4.564121692417559550e-02 -2.603790243229973413e-03 -2.932787000109906943e-03
6.967155839777439041e+02 -2.786700000000000028e-03 -5.105905654983630693e-02 4.711073290235029409e-02 -2.798935122272904700e-03 -2.753892414151251460e-03
6.965874770317499269e+02 -3.584700000000000126e-03 -5.214703985582045537e-02 4.661214712404102012e-02 -3.869444173022690021e-03 -3.019523769059572621e-03
6.964593233909760102e+02 -3.704499999999999894e-03 -5.174085942158637708e-02 4.594861567471213160e-02 -3.579514638444630716e-03 -3.935680891090215065e-03
6.963311231614179633e+02 -3.875899999999999831e-03 -5.206725441338160704e-02 4.593736937896080591e-02 -3.651997022089145326e-03 -4.298891111066824137e-03
6.962028764490719368e+02 -3.883300000000000120e-03 -5.099377755147724983e-02 4.481273980382709937e-02 -3.939138772680892374e-03 -3.762207353190908429e-03
6.960745833599338539e+02 -3.822499999999999943e-03 -4.858208122321239220e-02 4.244352016554546470e-02 -3.824839629241463639e-03 -3.805575737665741268e-03
6.959462439999999788e+02 -4.325599999999999758e-03 -4.780235985392374681e-02 4.061412272332800416e-02 -4.340579666712068158e-03 -4.282627966888780634e-03
6.958178584752661209e+02 -3.877799999999999823e-03 -4.470523404288884173e-02 3.832362715530572561e-02 -3.487517766895814955e-03 -4.624153994627997789e-03
6.956894268917279760e+02 -3.490699999999999793e-03 -4.192725000160930915e-02 3.623931367605794096e-02 -3.152983688536504115e-03 -4.136259669286262465e-03
6.955609493553820357e+02 -3.951500000000000151e-03 -3.990722766349873857e-02 3.321406011894832006e-02 -3.783022869446549946e-03 -4.266364822710711976e-03
6.954324259722239958e+02 -3.096300000000000181e-03 -3.582003704401826027e-02 3.072862875790287676e-02 -2.977353297397860536e-03 -3.317681412323956937e-03
6.953038568482500068e+02 -3.131300000000000056e-03 -3.301666672559910171e-02 2.775960667954992245e-02 -2.974565513411548279e-03 -3.426102373511014532e-03
6.951752420894559918e+02 -2.628199999999999807e-03 -3.024230929533950826e-02 2.591521417633067814e-02 -2.497854451749520043e-03 -2.873155471457030166e-03
6.950465818018379878e+02 -2.106600000000000139e-03 -2.685868121372878697e-02 2.347851676354099915e-02 -2.023931174073829217e-03 -2.260577040750168590e-03
6.949178760913920314e+02 -2.371999999999999977e-03 -2.503449587069536686e-02 2.105306564650268053e-02 -2.444886556009305718e-03 -2.222629704334683730e-03
6.947891250641139322e+02 -1.992299999999999800e-03 -2.243784238041317616e-02 1.914119536877540578e-02 -2.104776909677331768e-03 -1.767261667349036064e-03
6.946603288260000681e+02 -1.640299999999999918e-03 -2.055925787208054759e-02 1.791534913187969175e-02 -1.728426071523107019e-03 -1.463682976025279482e-03
6.945314874830460212e+02 -1.431999999999999896e-03 -1.877859186128648036e-02 1.649831586721123289e-02 -1.363226369314195045e-03 -1.561261841093628975e-03
6.944026011412479420e+02 -1.323299999999999910e-03 -1.729893456514803446e-02 1.518999679480570290e-02 -1.349287449382557003e-03 -1.268525245888580495e-03
6.942736699066019810e+02 -1.102099999999999955e-03 -1.569959910535132994e-02 1.398664314941265759e-02 -1.123476946490024582e-03 -1.057104371573812851e-03
6.941446938851040613e+02 -9.307299999999999471e-04 -1.449919085774880288e-02 1.309443701980659083e-02 -8.223962759666396003e-04 -1.138420092464106264e-03
6.940156731827499925e+02 -1.164799999999999907e-03 -1.403498464719557352e-02 1.213850188094296213e-02 -1.129052514462674682e-03 -1.230577909473107778e-03
6.938866079055360387e+02 -7.353699999999999473e-04 -1.288172234285238187e-02 1.181985683465509168e-02 -6.830070766502600475e-04 -8.348414011403494650e-04
6.937574981594580095e+02 -1.078200000000000078e-03 -1.261697973839623170e-02 1.084892663478966013e-02 -9.729366112283321455e-04 -1.279367342007288596e-03
6.936283440505120552e+02 -5.934599999999999728e-04 -1.159427543077112474e-02 1.077770009503119936e-02 -5.742835011834876999e-04 -6.288415748849299084e-04
6.934991456846940991e+02 -6.210999999999999724e-04 -1.119534821857693686e-02 1.030910443872549466e-02 -4.990133335526415357e-04 -8.565255933777536331e-04
6.933699031679999507e+02 -1.013699999999999974e-03 -1.105391038879899313e-02 9.364415595613193380e-03 -1.028692290954883988e-03 -9.812096987428676337e-04
6.932406166064259878e+02 -5.916199999999999497e-04 -1.034672123990929352e-02 9.491873614128348499e-03 -4.739232776756906098e-04 -8.185782569622809162e-04
6.931112861059680199e+02 -6.118900000000000250e-04 -9.987686748934528069e-03 9.079509436579327741e-03 -6.244636129373831550e-04 -5.854731904101093207e-04
6.929819117726219702e+02 -3.354300000000000055e-04 -9.570626481640594208e-03 9.210716220344925334e-03 -3.345340783593110569e-04 -3.361049796798691223e-04
6.928524937123839891e+02 -4.755000000000000112e-04 -9.712064311418544885e-03 9.072011906078435856e-03 -3.624119182225869784e-04 -6.938941515971793839e-04
6.927230320312499998e+02 -4.128399999999999843e-04 -9.635905479999649567e-03 9.120745854334226174e-03 -3.763508381542249120e-04 -4.824732772824118481e-04
6.925935268352160392e+02 -3.317500000000000136e-04 -9.334896765344028249e-03 8.974544009566843075e-03 -3.624119182225869784e-04 -2.710524029676443123e-04
6.924639782302780304e+02 -3.354300000000000055e-04 -9.371162875543499401e-03 9.004534131570415822e-03 -3.401096463319611563e-04 -3.252628835611732182e-04
6.923343863224318966e+02 -1.124300000000000061e-04 -8.983115496409158421e-03 9.057016845076648615e-03 3.902897580858248307e-05 -4.065786044514665227e-04
6.922047512176740156e+02 -1.806199999999999885e-04 -8.979488885389205408e-03 8.914563765559716663e-03 -1.087235754667722798e-04 -3.198418355018252390e-04
6.920750730219999696e+02 -1.216399999999999941e-04 -8.997621940488942718e-03 9.053268079826206141e-03 -2.230227189061946929e-05 -3.144207874424649542e-04
6.919453518414059090e+02 -3.796699999999999750e-04 -8.957729219269527227e-03 8.487204527008910399e-03 -2.369616388378453049e-04 -6.559468151817066670e-04
6.918155877818880981e+02 -5.713399999999999881e-05 -8.834424444591319064e-03 9.015780427321750182e-03 -7.527016763083991646e-05 -2.168419223741647716e-05
6.916857809494418916e+02 -2.488100000000000251e-04 -8.921463109070054340e-03 8.715879207286099037e-03 -2.202349349198822945e-04 -3.035786913237567444e-04
6.915559314500640085e+02 -3.428099999999999789e-04 -9.030261439668469531e-03 8.637155137026735971e-03 -3.958653260585193417e-04 -2.385261146115319345e-04
6.914260393897500308e+02 -1.769300000000000018e-04 -9.182579102506253227e-03 9.131992150085570942e-03 -2.118715829608944603e-04 -1.084209611870577304e-04
6.912961048744959953e+02 2.506499999999999939e-04 -8.721999502972959534e-03 9.525612501382361985e-03 3.847141901132064036e-04 -1.084209611869591256e-05
6.911661280102979390e+02 -1.216399999999999941e-04 -9.229725045765564337e-03 9.293189055854722200e-03 -1.198747114120851908e-04 -1.246841053651262521e-04
6.910361089031518986e+02 -1.363799999999999919e-04 -9.523480538381283098e-03 9.566848919137260418e-03 -8.363351958982776424e-05 -2.385261146115196288e-04
6.909060476590539110e+02 -2.396000000000000099e-05 -9.838995697116688713e-03 1.012166617620321313e-02 5.296789574022677958e-05 -1.734735378992948460e-04
6.907759443840000131e+02 -1.400700000000000057e-04 -1.017627052197177424e-02 1.023412913371658101e-02 -2.620516947147898340e-04 9.757886506834949347e-05
6.906457991839859005e+02 -2.580300000000000012e-05 -1.067311623170454776e-02 1.098013341855526639e-02 5.575567972655183605e-05 -1.843156340180030829e-04
6.905156121650079513e+02 1.032099999999999961e-04 -1.103577733369925755e-02 1.161742351113102464e-02 1.784181751249684124e-04 -4.336838447482062829e-05
6.903853834330619748e+02 -6.450599999999999531e-05 -1.199682925398525869e-02 1.226970866470856840e-02 -1.170869274257537850e-04 3.794733641547266947e-05
6.902551130941440078e+02 1.843000000000000142e-05 -1.281644334449331783e-02 1.328562404757933219e-02 2.787783986337734006e-06 4.878943253416858711e-05
6.901248012542499737e+02 1.879899999999999941e-04 -1.370496304438038361e-02 1.454895793697950392e-02 5.018011175388905151e-05 4.553680369856473952e-04
6.899944480193759091e+02 2.432799999999999882e-04 -1.512659456419967845e-02 1.613093687266756171e-02 2.592639107284584418e-04 2.114208743147675087e-04
6.898640534955180783e+02 8.109400000000000657e-05 -1.668241069175701100e-02 1.740926582306952936e-02 2.090837989745693835e-04 -1.680524898399345611e-04
6.897336177886720634e+02 1.142700000000000020e-04 -1.810041560055635629e-02 1.894251081050179683e-02 1.310258473574044309e-04 8.131572089029330454e-05
6.896031410048340149e+02 2.211600000000000035e-04 -1.988470822237037652e-02 2.100433169824688848e-02 3.094440224823601852e-04 4.878943253416858711e-05
6.894726232499999696e+02 5.363199999999999608e-04 -2.124106074383060733e-02 2.304740875973975908e-02 7.080971325272108650e-04 2.005787781960592718e-04
6.893420646301659644e+02 3.243699999999999860e-04 -2.293831470116589402e-02 2.437072289314707457e-02 3.428974303182988912e-04 2.873155471457005555e-04
6.892114652513279225e+02 3.170000000000000075e-04 -2.440346555322454522e-02 2.587022899332531989e-02 1.784181751249684124e-04 5.854731904101093207e-04
6.890808252194821080e+02 3.354300000000000055e-04 -2.620589123013829583e-02 2.777085297530126548e-02 2.899295345780720980e-04 4.228417486295350173e-04
6.889501446406239893e+02 6.948300000000000136e-04 -2.688406749086842684e-02 2.920288130097149076e-02 9.311198514334055511e-04 2.331050665521839824e-04
6.888194236207500580e+02 4.957800000000000271e-04 -2.837460462006671444e-02 3.033875717185650911e-02 7.722161642127378569e-04 -4.336838447483295432e-05
6.886886622658560100e+02 9.694400000000000153e-04 -2.813887490377014675e-02 3.105852009994208157e-02 9.924510991326201785e-04 9.215781700899907487e-04
6.885578606819379957e+02 8.680699999999999745e-04 -2.842175056332601688e-02 3.114474170070233652e-02 1.234988305943128268e-03 1.517893456618906779e-04
6.884270189749920519e+02 8.422699999999999979e-04 -2.853417550494437641e-02 3.120847070995990541e-02 1.000814451091608121e-03 5.312627098165927748e-04
6.882961372510139881e+02 1.164799999999999907e-03 -2.749696475323950423e-02 3.079235776716042830e-02 1.290743985669667426e-03 9.161571220306181582e-04
6.881652156159999549e+02 1.061600000000000000e-03 -2.717419637246420300e-02 3.024878680584582730e-02 1.187595978175551683e-03 8.131572089029330454e-04
6.880342541759459891e+02 1.494700000000000065e-03 -2.545880936002917899e-02 2.935658067623975881e-02 1.625278064028978483e-03 1.235998957532468117e-03
6.879032530368480138e+02 1.033899999999999923e-03 -2.471898071195996818e-02 2.765464125253743952e-02 9.980266671052702779e-04 1.100472756048621187e-03
6.877722123047019522e+02 7.888199999999999726e-04 -2.346054668803828833e-02 2.585523393232353265e-02 1.034267858927534088e-03 3.089997393831046693e-04
6.876411320855039548e+02 9.841800000000000808e-04 -2.126644702097022985e-02 2.398460007235117541e-02 8.976664435974921613e-04 1.149262188582826725e-03
6.875100124852499448e+02 8.256799999999999687e-04 -1.940962217875728466e-02 2.174283845258467851e-02 8.725763877205413438e-04 7.318414880126397409e-04
6.873788536099360726e+02 1.039500000000000059e-03 -1.749114494920523885e-02 2.019459840415063420e-02 1.156930354325950766e-03 8.077361608435727064e-04
6.872476555655579205e+02 1.380399999999999943e-03 -1.517736711847893390e-02 1.849640774569876259e-02 1.552795680384476233e-03 1.040841227395744410e-03
6.871164184581119798e+02 1.004499999999999968e-03 -1.390442665047747842e-02 1.641584303170143602e-02 1.098386890613073765e-03 8.185782569622809162e-04
6.869851423935940602e+02 6.929800000000000499e-04 -1.261697973839623170e-02 1.445149004046791114e-02 6.523414528006463370e-04 7.697888244281123494e-04
6.868538274779999711e+02 8.993999999999999608e-04 -1.045189295948776437e-02 1.263333889400178843e-02 1.198747114120864458e-03 3.144207874424649542e-04
6.867224738173259766e+02 4.699799999999999963e-04 -9.654038535099385143e-03 1.093514823554991681e-02 5.408300933475553365e-04 3.306839316205211431e-04
6.865910815175680000e+02 8.220000000000000310e-04 -8.268673125479563193e-03 1.021913407271479550e-02 7.554894602947748736e-04 9.486834103867551474e-04
6.864596506847219644e+02 6.579700000000000175e-04 -7.347513926412976674e-03 8.933307591811944642e-03 6.495536688143276841e-04 6.722099593597628559e-04
6.863281814247840202e+02 5.013100000000000368e-04 -6.622191722423541489e-03 7.864909495434948064e-03 5.547690132791933786e-04 3.957365083327705644e-04
6.861966738437498634e+02 4.312699999999999824e-04 -6.012921071072417113e-03 7.092663853843133269e-03 3.568363502499304822e-04 5.746310942914011110e-04
6.860651280476159855e+02 3.446500000000000019e-04 -5.537835027459332184e-03 6.425383639263820487e-03 4.125920299764886676e-04 2.114208743147675087e-04
6.859335441423779685e+02 3.464900000000000250e-04 -4.968457097327631973e-03 5.840576260194305439e-03 4.014408940311757837e-04 2.385261146115319345e-04
6.858019222340319629e+02 3.170000000000000075e-04 -4.478864609634763613e-03 5.274512707377001022e-03 3.428974303182925486e-04 2.656313549082840275e-04
6.856702624285740058e+02 1.916800000000000079e-04 -4.272147781497772322e-03 4.805917051071304999e-03 2.146593669472258525e-04 1.463682976025303931e-04
6.855385648319999063e+02 3.133200000000000156e-04 -3.869593958283639237e-03 4.637222614801251447e-03 2.815661826190906064e-04 3.740523160953417850e-04
6.854068295503060426e+02 2.137899999999999978e-04 -3.793435126864743486e-03 4.356065221017829149e-03 2.453249907968267965e-04 1.517893456618906779e-04
6.852750566894879967e+02 2.911999999999999767e-04 -3.619357797907280742e-03 4.333572629515150022e-03 2.174471509335509022e-04 4.336838447482309214e-04
6.851432463555420327e+02 6.450599999999999531e-05 -3.470666746089441385e-03 3.718775128442070900e-03 2.787783986331395234e-06 1.843156340180030829e-04
6.850113986544639602e+02 7.556499999999999903e-05 -3.409014358750345978e-03 3.677538710687163794e-03 1.198747114120851908e-04 -1.084209611870823858e-05
6.848795136922500433e+02 1.308600000000000041e-04 -3.020966979615996324e-03 3.388883786402856983e-03 1.561159032343489600e-04 8.131572089029330454e-05
6.847475915748959778e+02 2.285400000000000040e-04 -2.944808148197109246e-03 3.508844274417118915e-03 2.592639107284647844e-04 1.680524898399468939e-04
6.846156324083980280e+02 1.677200000000000002e-04 -3.024593590635940230e-03 3.467607856662211809e-03 1.505403352616924910e-04 2.005787781960592718e-04
6.844836362987518896e+02 2.064199999999999922e-04 -2.669185710681126929e-03 3.178952932377896324e-03 1.449647672890297064e-04 3.252628835611732182e-04
6.843516033519540542e+02 1.400700000000000057e-04 -2.690945376800806844e-03 3.066489974864527145e-03 2.007204470155815493e-04 2.168419223741647716e-05
6.842195336740001039e+02 9.768100000000000209e-05 -2.582147046202391653e-03 2.867805416590910386e-03 1.839937430976185389e-04 -7.047362477158506766e-05
6.840874273708859619e+02 8.293699999999999553e-05 -2.578520435182447747e-03 2.834066529336896033e-03 4.739232776756399505e-05 1.517893456618783722e-04
6.839552845486080059e+02 1.234800000000000036e-04 -2.593026879262231178e-03 2.931534425848487946e-03 1.142991434394350779e-04 1.409472495431701353e-04
6.838231053131619319e+02 8.477999999999999805e-05 -2.364550385005552598e-03 2.616638144811051295e-03 1.310258473573980883e-04 -5.421048059347956278e-06
6.836908897705440040e+02 6.819200000000000034e-05 -2.364550385005560838e-03 2.582899257557036941e-03 8.642130357615281392e-05 3.252628835611239141e-05
6.835586380267500317e+02 1.068999999999999963e-04 -2.404443106224984569e-03 2.702859745571307547e-03 1.115113594531036721e-04 9.757886506834949347e-05
6.834263501877759381e+02 5.160499999999999804e-05 -2.350043940925768734e-03 2.534165309301245322e-03 5.296789574022677958e-05 4.878943253416858711e-05
6.832940263596179875e+02 1.787699999999999977e-04 -2.117940835649154488e-03 2.552909135553473735e-03 2.090837989745693835e-04 1.192630573057536480e-04
6.831616666482719893e+02 2.396000000000000099e-05 -2.266631887466985604e-03 2.391712229784321610e-03 5.854346371288323509e-05 -4.336838447482062829e-05
6.830292711597339803e+02 1.732500000000000099e-04 -1.922103840572003588e-03 2.339229516278070603e-03 2.007204470155878918e-04 1.192630573057536480e-04
6.828968400000001111e+02 1.032099999999999961e-04 -2.045408615250210883e-03 2.324234455276293337e-03 1.087235754667722798e-04 9.215781700900154143e-05
6.827643732750659638e+02 6.634899999999999782e-05 -2.136073890748890498e-03 2.342978281528521316e-03 2.509005587694452575e-05 1.463682976025303931e-04
6.826318710909280298e+02 1.290100000000000066e-05 -2.103434391569362384e-03 2.200525202011588931e-03 -8.363351958981508585e-06 5.421048059352886518e-05
6.824993335535820052e+02 4.054700000000000329e-05 -2.038155393210314831e-03 2.189278906260245464e-03 1.087235754667722798e-04 -9.215781700900154143e-05
6.823667607690240402e+02 -1.842999999999999973e-06 -2.103434391569362384e-03 2.170535080008025725e-03 1.672670391796935636e-05 -3.794733641547266947e-05
6.822341528432499445e+02 2.948899999999999837e-05 -2.009142505050731057e-03 2.136796192754011805e-03 -6.133124769920828478e-05 2.059998262554195566e-04
6.821015098822559821e+02 3.133199999999999749e-05 -1.998262671990891099e-03 2.129298662253127292e-03 -1.672670391796301717e-05 1.246841053651262521e-04
6.819688319920379627e+02 -1.843000000000000142e-05 -1.918477229552059682e-03 1.945609164981279126e-03 -6.690681567186474029e-05 7.589467283093301970e-05
6.818361192785920366e+02 6.450599999999999531e-05 -1.896717563432379983e-03 2.091811009748670899e-03 6.969459965818980353e-05 5.421048059352886518e-05
6.817033718479138997e+02 -7.372200000000000329e-06 -1.871331286292748138e-03 1.919367808228157959e-03 -8.363351958987846085e-06 -5.421048059360282301e-06
6.815705898059999299e+02 5.713399999999999881e-05 -1.729893456514804834e-03 1.904372747226389150e-03 -1.115113594530656505e-05 1.897366820773510349e-04
6.814377732588460503e+02 -9.215199999999999455e-06 -1.914850618532107536e-03 1.960604225983065066e-03 2.509005587695086156e-05 -7.589467283094533895e-05
6.813049223124479568e+02 2.580300000000000012e-05 -1.686374124275437196e-03 1.795658554963462227e-03 -1.672670391796301717e-05 1.084209611870577304e-04
6.811720370728020271e+02 2.027300000000000055e-05 -1.653734625095909299e-03 1.750673371958112864e-03 5.018011175390172312e-05 -3.794733641547266947e-05
6.810391176459039571e+02 3.133199999999999749e-05 -1.526803239397766339e-03 1.641959179695186158e-03 1.115113594531036721e-04 -1.246841053651262521e-04
6.809061641377500109e+02 6.634899999999999782e-05 -1.316459800240823552e-03 1.495757334927803059e-03 1.003602235077907746e-04 -0.000000000000000000e+00
6.807731766543359981e+02 -4.054700000000000329e-05 -1.486910518178342390e-03 1.454520917172904410e-03 -6.690681567186474029e-05 1.084209611870823858e-05
6.806401553016579555e+02 2.764599999999999924e-05 -1.359979132480191189e-03 1.462018447673797380e-03 1.951448790429441283e-05 4.336838447482062829e-05
6.805071001857120336e+02 -5.529100000000000137e-06 -1.356352521460239043e-03 1.390791907915326850e-03 2.509005587695086156e-05 -6.505257671223710206e-05
6.803740114124940419e+02 2.580300000000000012e-05 -1.327339633300663293e-03 1.424530795169340986e-03 -1.115113594530656505e-05 9.757886506834949347e-05
6.802408890879999035e+02 9.215199999999999455e-06 -1.247554190861823852e-03 1.308319072405529767e-03 5.296789574022677958e-05 -7.589467283093301970e-05
6.801077333182259963e+02 6.081999999999999706e-05 -1.193155025562616257e-03 1.357053020661312930e-03 1.115113594531036721e-04 -3.794733641547266947e-05
6.799745442091680161e+02 -3.501800000000000252e-05 -1.116996194143736985e-03 1.083393157378791842e-03 -2.509005587695086156e-05 -5.421048059352886518e-05
6.798413218668219997e+02 -3.133199999999999749e-05 -1.164142137403040506e-03 1.139624636135476215e-03 3.066562384960731368e-05 -1.517893456618783722e-04
6.797080663971839840e+02 4.976200000000000230e-05 -9.828115864056814928e-04 1.117132044632805762e-03 6.411903168553969060e-05 2.168419223741647716e-05
6.795747779062500058e+02 1.474399999999999978e-05 -8.885196998870582971e-04 9.484376083627437531e-04 2.509005587694452575e-05 -5.421048059347956278e-06
6.794414565000159882e+02 -4.607599999999999728e-05 -1.037210751704897545e-03 9.784277303663071763e-04 -7.248238364452119580e-05 5.421048059347956278e-06
6.793081022844780819e+02 3.870400000000000077e-05 -8.123608684681626543e-04 9.184474863591804384e-04 9.478465553514066170e-05 -7.047362477158506766e-05
6.791747153656319824e+02 7.003500000000000285e-05 -8.051076464282666025e-04 9.746789651158649197e-04 1.115113594531290255e-05 1.843156340180030829e-04
6.790412958494739541e+02 1.658699999999999891e-05 -7.869745913285389411e-04 8.472209466007099088e-04 4.181675979491388212e-05 -3.252628835612471743e-05
6.789078438419999202e+02 6.634899999999999782e-05 -7.760947582686908517e-04 9.371913126114086350e-04 4.739232776757033085e-05 1.029999131277097783e-04
6.787743594492059174e+02 1.290100000000000066e-05 -8.595068117274825463e-04 9.146987211087381818e-04 3.066562384960731368e-05 -2.168419223741647716e-05
6.786408427770880962e+02 -5.897700000000000132e-05 -8.268673125479546497e-04 7.347579890873409464e-04 -1.059357914804472301e-04 3.252628835611239141e-05
6.785072939316419252e+02 4.423300000000000154e-05 -7.362020370492752515e-04 8.509697118511607306e-04 5.296789574022677958e-05 2.710524029676443259e-05
6.783737130188640094e+02 2.948899999999999837e-05 -7.144423709295954442e-04 7.984869983449183976e-04 -2.509005587695086156e-05 1.355262014838221562e-04
6.782401001447499311e+02 -1.658699999999999891e-05 -8.232407015280107437e-04 8.172308245971465941e-04 2.230227189061946929e-05 -9.215781700900154143e-05
6.781064554152959545e+02 1.843000000000000142e-05 -6.890560937899635995e-04 7.497530500891268863e-04 3.624119182225742661e-05 -1.626314417805619570e-05
6.779727789364981163e+02 6.634899999999999782e-05 -6.999359268498034489e-04 8.584672423520537006e-04 3.345340783593237015e-05 1.301051534244742041e-04
6.778390708143518850e+02 -1.842999999999999973e-06 -7.398286480692190491e-04 7.609993458404621129e-04 5.854346371288323509e-05 -1.192630573057659672e-04
6.777053311548539796e+02 -1.290100000000000066e-05 -8.087342574482269883e-04 8.097332940962536241e-04 3.902897580858248307e-05 -1.138420092464180152e-04
6.775715600639999820e+02 1.658699999999999891e-05 -7.688415362288031482e-04 8.284771203484818207e-04 2.787783986327591802e-05 -5.421048059360282301e-06
6.774377576477860430e+02 1.843000000000000142e-05 -7.470818701091151010e-04 8.097332940962621893e-04 5.296789574022677958e-05 -4.878943253416858711e-05
6.773039240122080855e+02 3.501800000000000252e-05 -7.470818701091233409e-04 8.434721813502677606e-04 7.248238364451485322e-05 -3.794733641547266947e-05
6.771700592632619191e+02 4.791899999999999979e-05 -6.636698166503316463e-04 7.834919373431324576e-04 8.642130357615281392e-05 -2.710524029676443259e-05
6.770361635069439217e+02 4.054700000000000329e-05 -7.652149252088510023e-04 8.734623033538310754e-04 1.672670391796935636e-05 8.673676894964125659e-05
6.769022368492500163e+02 6.081999999999999706e-05 -8.232407015280107437e-04 9.746789651158649197e-04 3.624119182225742661e-05 1.084209611870577304e-04
6.767682793961760126e+02 -4.238999999999999902e-05 -8.740132558072745417e-04 8.172308245971465941e-04 -6.690681567186474029e-05 5.421048059347956278e-06
6.766342912537179473e+02 1.474399999999999978e-05 -9.102793660067379959e-04 9.709301998654142063e-04 5.854346371287689251e-05 -7.047362477158506766e-05
6.765002725278719709e+02 7.925100000000000406e-05 -8.087342574482187484e-04 9.971715566185353728e-04 7.248238364451485322e-05 9.215781700900154143e-05
6.763662233246340065e+02 2.764599999999999924e-05 -9.465454762062180385e-04 1.034659209122991766e-03 4.460454378123893858e-05 -5.421048059360282301e-06
6.762321437499999774e+02 5.529100000000000307e-05 -8.486269786676425885e-04 9.896740261176508596e-04 5.575567972655183605e-05 5.421048059352886518e-05
6.760980339099659204e+02 1.013700000000000001e-04 -8.196140905080585978e-04 1.053403035375228419e-03 5.854346371288323509e-05 1.843156340180030829e-04
6.759638939105279860e+02 8.109400000000000657e-05 -9.030261439668502924e-04 1.098388218380569109e-03 4.739232776756399505e-05 1.463682976025303931e-04
6.758297238576819836e+02 3.686099999999999826e-05 -9.175325880466340478e-04 1.023412913371656539e-03 3.902897580858882565e-05 3.252628835611239141e-05
6.756955238574239502e+02 -2.211599999999999967e-05 -9.936914194655214506e-04 9.821764956167578896e-04 -2.509005587694452575e-05 -1.626314417805619570e-05
6.755612940157499224e+02 -2.580300000000000012e-05 -9.791849753857378037e-04 9.596839041140875449e-04 -1.951448790429441283e-05 -3.794733641546034345e-05
6.754270344386559373e+02 1.050500000000000056e-04 -8.196140905080585978e-04 1.060900565876112716e-03 1.170869274257601276e-04 8.131572089029330454e-05
6.752927452321379178e+02 3.870400000000000077e-05 -9.900648084455775447e-04 1.102136983631011365e-03 7.527016763084624549e-05 -3.252628835612471743e-05
6.751584265021920146e+02 5.529100000000000307e-05 -9.828115864056897327e-04 1.128378340384140989e-03 4.181675979491388212e-05 8.131572089029330454e-05
6.750240783548140371e+02 -1.843000000000000142e-05 -1.066223639864473296e-03 1.064649331126554972e-03 1.951448790428807363e-05 -9.215781700900154143e-05
6.748897008960000221e+02 -1.843000000000000142e-05 -1.069850250884417202e-03 1.068398096377005902e-03 2.230227189061946929e-05 -9.757886506834949347e-05
6.747552942317461202e+02 -2.396000000000000099e-05 -1.026330918645049347e-03 1.012166617620321313e-03 2.787783986331395234e-06 -7.589467283094533895e-05
6.746208584680480271e+02 -3.133199999999999749e-05 -1.044463973744785140e-03 1.015915382870772026e-03 -1.393891993163795901e-05 -6.505257671222478282e-05
6.744863937109020071e+02 -0.000000000000000000e+00 -9.574253092660578879e-04 9.896740261176424028e-04 7.248238364451485322e-05 -1.409472495431824410e-04
6.743519000663038696e+02 -5.529100000000000137e-06 -9.936914194655296906e-04 1.015915382870772026e-03 6.690681567186474029e-05 -1.463682976025303931e-04
6.742173776402499925e+02 7.925100000000000406e-05 -8.848930888671143911e-04 1.075895626877898872e-03 1.310258473573980883e-04 -2.168419223741647716e-05
6.740828265387360716e+02 -2.027300000000000055e-05 -9.973180304854735966e-04 9.896740261176508596e-04 2.787783986325056463e-06 -6.505257671222478282e-05
6.739482468677579163e+02 2.396000000000000099e-05 -9.139059770266901419e-04 9.934227913680931162e-04 -5.575567972656451274e-06 8.131572089029330454e-05
6.738136387333120183e+02 -3.317500000000000001e-05 -9.610519202860017939e-04 9.259450168600734084e-04 -3.345340783593237015e-05 -3.252628835611239141e-05
6.736790022413939596e+02 -4.791899999999999979e-05 -9.791849753857378037e-04 9.146987211087297251e-04 -2.509005587695086156e-05 -9.215781700900154143e-05
6.735443374980000044e+02 1.105799999999999984e-05 -9.610519202860017939e-04 1.015915382870763569e-03 3.902897580858882565e-05 -4.336838447483295432e-05
6.734096446091259622e+02 1.068999999999999963e-04 -8.812664778471622452e-04 1.128378340384132532e-03 1.198747114120851908e-04 8.131572089029330454e-05
6.732749236807679836e+02 -5.160499999999999804e-05 -1.048090584764737286e-03 9.784277303663156330e-04 -6.411903168553334802e-05 -2.710524029676443259e-05
6.731401748189219916e+02 3.317500000000000001e-05 -9.175325880466340478e-04 1.015915382870763569e-03 2.509005587694452575e-05 4.878943253418091314e-05
6.730053981295840231e+02 -1.474399999999999978e-05 -9.284124211064738973e-04 9.296937821105156650e-04 -2.230227189061946929e-05 -0.000000000000000000e+00
6.728705937187498876e+02 4.791899999999999979e-05 -8.304939235679067956e-04 9.559351388636367231e-04 7.805795161717130873e-05 -1.084209611870823858e-05
6.727357616924160766e+02 6.819200000000000034e-05 -9.102793660067379959e-04 1.079644392128340912e-03 1.170869274257601276e-04 -2.710524029676443259e-05
6.726009021565779449e+02 -3.133199999999999749e-05 -1.008197863545313554e-03 9.784277303663156330e-04 -6.690681567185839771e-05 3.794733641547266947e-05
6.724660152172319840e+02 9.952400000000000461e-05 -8.885196998870582971e-04 1.120880809883248019e-03 8.084573560350270100e-05 1.355262014838221562e-04
6.723311009803740035e+02 -1.105799999999999984e-05 -9.574253092660578879e-04 9.671814346149805149e-04 -7.805795161717130873e-05 1.192630573057659672e-04
6.721961595519999264e+02 4.423300000000000154e-05 -9.610519202860017939e-04 1.083393157378791842e-03 1.393891993163795901e-05 1.029999131277097783e-04
6.720611910381060170e+02 7.187899999999999400e-05 -9.465454762062180385e-04 1.124629575133690275e-03 5.018011175389538731e-05 1.138420092464056960e-04
6.719261955446880847e+02 9.215199999999999455e-05 -9.501720872261619445e-04 1.169614758139039638e-03 1.198747114120851908e-04 3.794733641547266947e-05
6.717911731777420528e+02 1.843000000000000142e-05 -1.109742972103832694e-03 1.184609819140825578e-03 -5.575567972650112927e-06 6.505257671223710206e-05
6.716561240432639579e+02 1.105799999999999984e-05 -1.218541302702248101e-03 1.282077715652408601e-03 7.805795161717130873e-05 -1.192630573057536480e-04
6.715210482472499507e+02 4.791899999999999979e-05 -1.276567079021407843e-03 1.417033264668448016e-03 -1.951448790429441283e-05 1.788945859586427980e-04
6.713859458956960680e+02 4.976200000000000230e-05 -1.178648581482832393e-03 1.319565368156856537e-03 5.854346371287689251e-05 3.252628835611239141e-05
6.712508170945980055e+02 -1.290100000000000066e-05 -1.418004908799342691e-03 1.439525856171126926e-03 1.393891993163795901e-05 -6.505257671222478282e-05
6.711156619499519138e+02 -2.027300000000000055e-05 -1.352725910440295354e-03 1.357053020661321387e-03 5.575567972656451274e-06 -7.047362477158506766e-05
6.709804805677540571e+02 1.032099999999999961e-04 -1.363605743500135095e-03 1.619466588192515705e-03 1.393891993163796071e-04 3.252628835612471743e-05
6.708452730539999038e+02 3.317500000000000001e-05 -1.439764574919022606e-03 1.555737578934938362e-03 2.509005587695086156e-05 4.878943253418091314e-05
6.707100395146859455e+02 8.846600000000000308e-05 -1.356352521460239043e-03 1.581978935688059312e-03 1.031480074941221669e-04 5.963152865288915002e-05
6.705747800558081053e+02 -2.764599999999999924e-05 -1.552189516537389943e-03 1.548240048434053849e-03 2.509005587695086156e-05 -1.301051534244618984e-04
6.704394947833619653e+02 -9.215199999999999455e-06 -1.534056461437662390e-03 1.566983874686282046e-03 2.787783986327591802e-05 -8.131572089029330454e-05
6.703041838033440172e+02 -3.686100000000000165e-06 -1.501416962258126254e-03 1.544491283183603136e-03 5.575567972656451274e-06 -2.168419223740415114e-05
6.701688472217499566e+02 4.423300000000000154e-05 -1.494163740218238442e-03 1.634461649194301645e-03 -3.066562384960097788e-05 1.897366820773510349e-04
6.700334851445760478e+02 9.768100000000000209e-05 -1.432511352879134794e-03 1.679446832199642551e-03 1.142991434394350779e-04 6.505257671222478282e-05
6.698980976778179866e+02 6.819200000000000034e-05 -1.359979132480191189e-03 1.544491283183603136e-03 4.181675979491388212e-05 1.192630573057659672e-04
6.697626849274719234e+02 2.396000000000000099e-05 -1.454271018998822733e-03 1.551988813684496106e-03 -5.575567972656451274e-06 8.131572089029330454e-05
6.696272469995338952e+02 7.372199999999999652e-05 -1.356352521460239043e-03 1.551988813684496106e-03 5.854346371288323509e-05 1.029999131277097783e-04
6.694917840000000524e+02 6.266300000000000635e-05 -1.330966244320607198e-03 1.503254865428696029e-03 8.920908756248420619e-05 1.084209611870823858e-05
6.693562960348659772e+02 -1.474399999999999978e-05 -1.436137963899086940e-03 1.454520917172912866e-03 -1.393891993163795901e-05 -1.626314417805619570e-05
6.692207832101280474e+02 -4.423300000000000154e-05 -1.385365409619823034e-03 1.342057959659543904e-03 -2.787783986325056463e-06 -1.246841053651139193e-04
6.690852456317820725e+02 4.791899999999999979e-05 -1.276567079021407843e-03 1.417033264668448016e-03 4.739232776757033085e-05 4.878943253416858711e-05
6.689496834058239756e+02 -8.846600000000000308e-05 -1.421631519819294837e-03 1.289575246153293114e-03 -8.642130357615915651e-05 -9.215781700900154143e-05
6.688140966382500210e+02 1.013700000000000001e-04 -1.211288080662360290e-03 1.458269682423355123e-03 1.393891993163796071e-04 2.710524029676443259e-05
6.686784854350560181e+02 -6.819200000000000034e-05 -1.356352521460247283e-03 1.263333889400180404e-03 2.230227189061946929e-05 -2.439471626708799136e-04
6.685428499022380038e+02 -1.474399999999999978e-05 -1.298326745141087542e-03 1.312067837655972024e-03 -2.509005587695086156e-05 5.421048059360282301e-06
6.684071901457920148e+02 1.290100000000000066e-05 -1.222167913722200247e-03 1.289575246153301571e-03 8.363351958982776424e-05 -1.246841053651139193e-04
6.682715062717139745e+02 3.870400000000000077e-05 -1.243927579841879946e-03 1.364550551162205900e-03 1.003602235077907746e-04 -8.131572089029330454e-05
6.681357983860000331e+02 2.948899999999999837e-05 -1.098863139043992953e-03 1.195856114892152348e-03 9.199687154880926943e-05 -9.215781700900154143e-05
6.680000665946458867e+02 -4.976200000000000230e-05 -1.254807412901728144e-03 1.195856114892160805e-03 -4.181675979491388212e-05 -6.505257671223710206e-05
6.678643110036480266e+02 -3.870400000000000077e-05 -1.200408247602512092e-03 1.162117227638146668e-03 -5.575567972650112927e-06 -1.029999131277097783e-04
6.677285317190020351e+02 -4.423300000000000154e-05 -1.142382471283360590e-03 1.090890687879676139e-03 5.575567972655183605e-05 -2.385261146115319345e-04
6.675927288467039489e+02 -3.686100000000000165e-06 -9.828115864056897327e-04 1.008417852369879056e-03 2.230227189061946929e-05 -5.421048059352886518e-05
6.674569024927499186e+02 5.529100000000000307e-05 -8.486269786676425885e-04 9.896740261176508596e-04 -1.393891993163795901e-05 1.897366820773510349e-04
6.673210527631360947e+02 -4.054700000000000329e-05 -8.703866447873223958e-04 8.172308245971465941e-04 -0.000000000000000000e+00 -1.192630573057659672e-04
6.671851797638579455e+02 -2.948899999999999837e-05 -7.906012023484828470e-04 7.572505805900112911e-04 1.393891993163795901e-05 -1.138420092464180152e-04
6.670492836009119628e+02 2.027300000000000055e-05 -8.196140905080585978e-04 8.884573643556170153e-04 1.393891993163795901e-05 3.252628835612471743e-05
6.669133643802939559e+02 3.686099999999999826e-05 -8.232407015280025038e-04 9.259450168600734084e-04 3.066562384960731368e-05 4.878943253418091314e-05
6.667774222079999618e+02 -4.423300000000000154e-05 -8.196140905080585978e-04 7.572505805900198563e-04 -6.690681567185839771e-05 -0.000000000000000000e+00
6.666414571900260171e+02 -7.372200000000000329e-06 -8.196140905080585978e-04 8.322258855989325341e-04 -2.509005587694452575e-05 2.710524029676443259e-05
6.665054694323680451e+02 -2.948899999999999837e-05 -8.812664778471704851e-04 8.509697118511607306e-04 -6.690681567186474029e-05 4.336838447482062829e-05
6.663694590410219689e+02 2.396000000000000099e-05 -7.434552590891711950e-04 8.172308245971465941e-04 -2.509005587695086156e-05 1.192630573057659672e-04
6.662334261219840528e+02 -1.843000000000000142e-05 -8.522535896875864945e-04 8.434721813502677606e-04 5.575567972656451274e-06 -6.505257671223710206e-05
6.660973707812499924e+02 -2.211599999999999967e-05 -8.377471456077944991e-04 8.209795898475888507e-04 8.363351958981508585e-06 -8.131572089029330454e-05
6.659612931248160521e+02 3.870400000000000077e-05 -7.071891488896995008e-04 8.097332940962621893e-04 2.230227189061946929e-05 7.047362477159738691e-05
6.658251932586779276e+02 -2.764599999999999924e-05 -8.776398668272102077e-04 8.509697118511607306e-04 -5.575567972650112927e-06 -7.047362477158506766e-05
6.656890712888318831e+02 -1.843000000000000142e-05 -8.232407015280107437e-04 8.134820593467043375e-04 -3.066562384960097788e-05 5.421048059347956278e-06
6.655529273212739554e+02 -1.105799999999999984e-05 -9.392922541663220951e-04 9.484376083627437531e-04 -1.115113594531290255e-05 -1.084209611870823858e-05
6.654167614619999540e+02 2.211599999999999967e-05 -8.450003676476905510e-04 9.184474863591804384e-04 2.509005587695086156e-05 1.626314417805619570e-05
6.652805738170059158e+02 -5.713399999999999881e-05 -9.284124211064738973e-04 8.434721813502677606e-04 -1.115113594530656505e-05 -1.463682976025303931e-04
6.651443644922879912e+02 -3.686099999999999826e-05 -9.211591990665861937e-04 8.772110686042733320e-04 -2.787783986331395234e-06 -1.029999131277097783e-04
6.650081335938418761e+02 1.105799999999999984e-05 -8.921463109070022031e-04 9.446888431123016050e-04 -5.575567972650112927e-06 4.336838447482062829e-05
6.648718812276639483e+02 3.501800000000000252e-05 -8.667600337673702499e-04 9.671814346149719497e-04 7.248238364452119580e-05 -3.794733641547266947e-05
6.647356074997500173e+02 -2.396000000000000099e-05 -9.683051423258896059e-04 9.521863736131945749e-04 -7.248238364451485322e-05 7.047362477159738691e-05
6.645993125160960062e+02 9.030900000000000559e-05 -8.522535896875864945e-04 1.064649331126554972e-03 6.690681567185839771e-05 1.355262014838221562e-04
6.644629963826980656e+02 -5.160499999999999804e-05 -9.102793660067379959e-04 8.359746508493747907e-04 -1.226624953984102541e-04 8.673676894964125659e-05
6.643266592055520050e+02 3.501800000000000252e-05 -9.392922541663220951e-04 1.042156739623884736e-03 6.690681567185839771e-05 -2.710524029676443259e-05
6.641903010906540885e+02 1.842999999999999973e-06 -9.646785313059539398e-04 1.000920321868986086e-03 5.575567972656451274e-06 -5.421048059360282301e-06
6.640539221439998983e+02 -1.843000000000000142e-05 -9.501720872261537046e-04 9.446888431123016050e-04 -3.624119182225742661e-05 1.626314417806852173e-05
6.639175224715860395e+02 -4.238999999999999902e-05 -1.029957529665001493e-03 9.784277303663156330e-04 -2.787783986327591802e-05 -7.047362477158506766e-05
6.637811021794080943e+02 3.686099999999999826e-05 -8.993995329468981465e-04 1.004669087119428343e-03 -1.115113594531290255e-05 1.301051534244742041e-04
6.636446613734619859e+02 -8.662300000000000056e-05 -1.037210751704889305e-03 8.959548948565015285e-04 -3.902897580858882565e-05 -1.788945859586427980e-04
6.635082001597439785e+02 -2.580300000000000012e-05 -1.077103472924313037e-03 1.060900565876112716e-03 -0.000000000000000000e+00 -7.589467283094533895e-05
6.633717186442499951e+02 2.948899999999999837e-05 -1.066223639864473296e-03 1.162117227638146668e-03 2.230227189061946929e-05 4.336838447482062829e-05
6.632352169329759590e+02 -3.133199999999999749e-05 -1.048090584764729046e-03 1.019664148121214283e-03 -6.411903168553334802e-05 3.252628835612471743e-05
6.630986951319180207e+02 -1.658699999999999891e-05 -1.160515526383096600e-03 1.165865992888588925e-03 2.230227189061946929e-05 -9.215781700900154143e-05
6.629621533470719896e+02 -6.450599999999999531e-05 -1.189528414542680591e-03 1.098388218380577782e-03 -9.757243952146571139e-05 -0.000000000000000000e+00
6.628255916844339026e+02 -1.842999999999999973e-06 -1.138755860263416684e-03 1.173363523389490352e-03 1.393891993163795901e-05 -3.252628835611239141e-05
6.626890102500000239e+02 5.160499999999999804e-05 -1.222167913722200247e-03 1.368299316412656614e-03 6.133124769920828478e-05 3.252628835611239141e-05
6.625524091497659356e+02 1.290100000000000066e-05 -1.196781636582568403e-03 1.263333889400180404e-03 -7.248238364451485322e-05 1.788945859586427980e-04
6.624157884897280155e+02 9.215199999999999455e-06 -1.240300968821936040e-03 1.300821541904636797e-03 -4.739232776757033085e-05 1.192630573057659672e-04
6.622791483758819595e+02 -1.695599999999999961e-04 -1.450644407978870587e-03 1.154619697137262155e-03 -1.589036872206676671e-04 -1.897366820773510349e-04
6.621424889142240318e+02 -2.211599999999999967e-05 -1.254807412901719904e-03 1.252087593648845395e-03 -2.509005587694452575e-05 -1.626314417805619570e-05
6.620058102107500417e+02 -8.662300000000000056e-05 -1.243927579841879946e-03 1.109634514131912792e-03 -1.756303911386370201e-04 8.673676894965358939e-05
6.618691123714559126e+02 7.372200000000000329e-06 -1.124249416183624797e-03 1.177112288639932608e-03 1.951448790429441283e-05 -1.626314417805619570e-05
6.617323955023380222e+02 -8.662300000000000056e-05 -1.175021970462880247e-03 1.038407974373442479e-03 -9.478465553513431912e-05 -7.047362477158506766e-05
6.615956597093920664e+02 -1.068999999999999963e-04 -1.265687245961567885e-03 1.090890687879676139e-03 -1.449647672890360490e-04 -3.252628835612471743e-05
6.614589050986139682e+02 -4.054700000000000329e-05 -1.055343806804625098e-03 1.008417852369879056e-03 2.230227189062580510e-05 -1.626314417805866091e-04
6.613221317759999920e+02 -9.583799999999999958e-05 -1.109742972103832694e-03 9.521863736131945749e-04 -8.084573560349635841e-05 -1.246841053651139193e-04
6.611853398475459471e+02 -2.580300000000000012e-05 -9.175325880466340478e-04 8.959548948565099853e-04 3.345340783593237015e-05 -1.409472495431701353e-04
6.610485294192479842e+02 -6.081999999999999706e-05 -1.000944641505425742e-03 9.109499558582959252e-04 -8.363351958982776424e-05 -1.626314417805619570e-05
6.609117005971020262e+02 9.215199999999999455e-06 -8.558802007075304004e-04 9.034524253574029553e-04 1.951448790429441283e-05 -1.084209611869591256e-05
6.607748534871039965e+02 -5.529100000000000307e-05 -9.646785313059456999e-04 8.847085991051748671e-04 -1.003602235077907746e-04 3.252628835612471743e-05
6.606379881952499318e+02 2.027300000000000055e-05 -8.123608684681708943e-04 8.809598338547240453e-04 3.624119182225742661e-05 -1.084209611870823858e-05
6.605011048275359826e+02 -1.842999999999999973e-06 -8.196140905080585978e-04 8.434721813502677606e-04 -2.509005587694452575e-05 4.336838447482062829e-05
6.603642034899579585e+02 1.842999999999999973e-06 -7.108157599096515383e-04 7.385067543377916597e-04 1.672670391796301717e-05 -2.710524029676443259e-05
6.602272842885120099e+02 -7.556499999999999903e-05 -9.247858100865300997e-04 8.022357635953691109e-04 -5.018011175389538731e-05 -1.246841053651139193e-04
6.600903473291939463e+02 -7.187899999999999400e-05 -8.993995329468981465e-04 7.834919373431410228e-04 -7.527016763084624549e-05 -6.505257671222478282e-05
6.599533927180000319e+02 -7.003500000000000285e-05 -8.776398668272102077e-04 7.647481110909128263e-04 -8.642130357615281392e-05 -3.794733641546034345e-05
6.598164205609260762e+02 -3.870400000000000077e-05 -8.812664778471622452e-04 8.322258855989325341e-04 -1.951448790429441283e-05 -7.589467283093301970e-05
6.596794309639678886e+02 -1.032099999999999961e-04 -9.066527549867941984e-04 7.272604585864479764e-04 -9.757243952146571139e-05 -1.138420092464180152e-04
6.595424240331219607e+02 -7.740800000000000155e-05 -9.211591990665779538e-04 7.947382330944761410e-04 -2.787783986327591802e-05 -1.734735378992825132e-04
6.594053998743839884e+02 -2.396000000000000099e-05 -8.341205345878505931e-04 8.134820593467043375e-04 -1.115113594531290255e-05 -4.878943253416858711e-05
6.592683585937500084e+02 -8.109400000000000657e-05 -8.921463109070104430e-04 7.572505805900198563e-04 -6.133124769920828478e-05 -1.192630573057659672e-04
6.591313002972159438e+02 -1.142700000000000020e-04 -9.537986982461058505e-04 7.535018153395691429e-04 -1.003602235077907746e-04 -1.409472495431824410e-04
6.589942250907779453e+02 -3.501800000000000252e-05 -8.486269786676425885e-04 8.059845288458113675e-04 -5.296789574022677958e-05 -0.000000000000000000e+00
6.588571330804319359e+02 -2.027300000000000055e-05 -8.232407015280107437e-04 8.097332940962536241e-04 -1.115113594531290255e-05 -3.794733641547266947e-05
6.587200243721739525e+02 1.105799999999999984e-05 -8.087342574482187484e-04 8.584672423520451354e-04 1.393891993163795901e-05 5.421048059347956278e-06
6.585828990720000320e+02 -3.686099999999999826e-05 -7.942278133684349930e-04 7.460042848386761729e-04 -6.690681567186474029e-05 2.168419223740415114e-05
6.584457572859059837e+02 -8.662300000000000056e-05 -9.247858100865300997e-04 7.797431720926902010e-04 -7.805795161717130873e-05 -1.029999131277097783e-04
6.583085991198878446e+02 -3.501800000000000252e-05 -9.574253092660578879e-04 9.184474863591804384e-04 -4.460454378123893858e-05 -1.626314417806852173e-05
6.581714246799419925e+02 5.529100000000000137e-06 -9.356656431463699491e-04 9.784277303663071763e-04 -0.000000000000000000e+00 1.626314417805619570e-05
6.580342340720640095e+02 -2.764599999999999924e-05 -9.356656431463699491e-04 9.109499558582874685e-04 -2.230227189061946929e-05 -3.794733641547266947e-05
6.578970274022499325e+02 -1.474399999999999978e-05 -9.719317533458417518e-04 9.746789651158649197e-04 -1.951448790429441283e-05 -5.421048059347956278e-06
6.577598047764960256e+02 -1.843000000000000142e-05 -9.900648084455775447e-04 9.859252608672086030e-04 2.509005587695086156e-05 -1.029999131276974455e-04
6.576225663007980984e+02 1.013700000000000001e-04 -9.610519202860017939e-04 1.199604880142603061e-03 1.338136313437231380e-04 3.794733641547266947e-05
6.574853120811519602e+02 8.293699999999999553e-05 -9.646785313059456999e-04 1.165865992888597382e-03 1.226624953984165696e-04 5.421048059360282301e-06
6.573480422235539891e+02 1.824600000000000115e-04 -8.522535896875864945e-04 1.252087593648836721e-03 1.449647672890360490e-04 2.547892587895758177e-04
6.572107568339999943e+02 1.050500000000000056e-04 -9.030261439668420525e-04 1.147122166636360728e-03 1.115113594531036721e-04 9.215781700900154143e-05
6.570734560184860129e+02 1.861499999999999982e-04 -8.667600337673702499e-04 1.274580185151515631e-03 1.839937430976248814e-04 1.897366820773510349e-04
6.569361398830080816e+02 2.174800000000000116e-04 -8.123608684681626543e-04 1.282077715652408601e-03 1.979326630292628422e-04 2.547892587895881234e-04
6.567988085335618962e+02 1.916800000000000079e-04 -9.247858100865300997e-04 1.345806724909986160e-03 1.812059591112934892e-04 2.114208743147675087e-04
6.566614620761439483e+02 2.764600000000000195e-04 -8.159874794881148002e-04 1.405786968917112790e-03 3.233829424140044614e-04 1.843156340179907501e-04
6.565241006167499336e+02 2.746100000000000017e-04 -8.014810354083226965e-04 1.387043142664884810e-03 2.899295345780720980e-04 2.439471626708799136e-04
6.563867242613760027e+02 2.432799999999999882e-04 -7.797213692886429976e-04 1.300821541904636797e-03 2.648394787011212263e-04 2.005787781960592718e-04
6.562493331160180787e+02 2.506499999999999939e-04 -7.906012023484828470e-04 1.327062898657757964e-03 2.285982868788638133e-04 2.927365952050607861e-04
6.561119272866718575e+02 2.635499999999999822e-04 -7.253222039894352937e-04 1.285826480902850857e-03 2.536883427558083424e-04 2.818944990863525763e-04
6.559745068793340579e+02 2.782999999999999884e-04 -7.615883141889070963e-04 1.353304255410870674e-03 2.536883427558083424e-04 3.252628835611732182e-04
6.558370720000000347e+02 3.612399999999999769e-04 -7.470818701091151010e-04 1.507003630679146743e-03 3.540485662636054325e-04 3.740523160953540907e-04
6.556996227546659384e+02 3.225300000000000172e-04 -6.854294827700196935e-04 1.364550551162214357e-03 3.540485662636054325e-04 2.602103068489361026e-04
6.555621592493280332e+02 4.036299999999999827e-04 -6.709230386902276981e-04 1.514501161180039713e-03 3.707752701815684700e-04 4.662101331043556592e-04
6.554246815899819012e+02 3.206899999999999942e-04 -7.325754260293313455e-04 1.409535734167563720e-03 3.289585103866545608e-04 3.035786913237690501e-04
6.552871898826239203e+02 3.354300000000000055e-04 -7.760947582686908517e-04 1.484511039176467833e-03 3.178073744413480194e-04 3.686312680359938058e-04
6.551496842332500137e+02 3.704499999999999785e-04 -7.325754260293313455e-04 1.510752395929597456e-03 4.209553819354702135e-04 2.710524029676443123e-04
6.550121647478559908e+02 3.649200000000000230e-04 -6.346569284907558955e-04 1.398289438416219820e-03 3.651997022089120280e-04 3.632102199766458809e-04
6.548746315324380021e+02 4.165300000000000252e-04 -7.615883141889070963e-04 1.634461649194301645e-03 3.540485662636054325e-04 5.366837578759407540e-04
6.547370846929920845e+02 3.962500000000000093e-04 -7.362020370492752515e-04 1.566983874686273372e-03 3.986531100448443914e-04 3.903154602734103338e-04
6.545995243355139337e+02 4.386400000000000151e-04 -7.362020370492752515e-04 1.653205475446521385e-03 4.878621976073285976e-04 3.415260277392294071e-04
6.544619505659999277e+02 5.197399999999999807e-04 -7.362020370492752515e-04 1.818151146466132680e-03 4.627721417303777259e-04 6.288415748849422683e-04
6.543243634904459896e+02 4.644499999999999866e-04 -7.108157599096432983e-04 1.679446832199642551e-03 3.902897580858628456e-04 6.071573826475257403e-04
6.541867632148480425e+02 4.312699999999999824e-04 -7.507084811290672469e-04 1.653205475446529842e-03 4.432576538260896387e-04 4.065786044514665227e-04
6.540491498452021233e+02 5.068400000000000466e-04 -7.797213692886429976e-04 1.836894972718360877e-03 4.655599257167027756e-04 5.854731904101215722e-04
6.539115234875040414e+02 4.091499999999999976e-04 -8.014810354083226965e-04 1.660703005947414355e-03 3.930775420721879495e-04 4.391048928075912063e-04
6.537738842477500611e+02 2.764600000000000195e-04 -1.124249416183624797e-03 1.724432015204991914e-03 2.732028306601027180e-04 2.818944990863525763e-04
6.536362322319358782e+02 3.630800000000000000e-04 -1.080730083944256943e-03 1.855638798970589073e-03 4.432576538260896387e-04 2.059998262554072238e-04
6.534985675460579841e+02 2.727699999999999786e-04 -1.236674357801992134e-03 1.833146207467918620e-03 3.401096463319674989e-04 1.409472495431701353e-04
6.533608902961120748e+02 2.782999999999999884e-04 -1.338219466360511490e-03 1.949357930231729839e-03 1.895693110702749808e-04 4.499469889262871104e-04
6.532232005880939596e+02 2.395999999999999964e-04 -1.439764574919022606e-03 1.975599286984842332e-03 1.951448790429314228e-04 3.252628835611732182e-04
6.530854985280000164e+02 2.193200000000000076e-04 -1.806052287933700585e-03 2.312988159524958110e-03 1.812059591112934892e-04 2.927365952050484804e-04
6.529477842218260548e+02 1.161099999999999979e-04 -2.088927947489578520e-03 2.395460995034755410e-03 1.170869274257537850e-04 1.138420092464056960e-04
6.528100577755679979e+02 2.838299999999999981e-04 -2.281138331546769035e-03 2.935283191098929986e-03 2.927173185643971477e-04 2.656313549082963874e-04
6.526723192952219961e+02 3.851999999999999847e-04 -2.680065543740958647e-03 3.553829457422459821e-03 4.014408940311757837e-04 3.523681238579376169e-04
6.525345688867839726e+02 4.552299999999999901e-04 -2.897662204937797269e-03 3.921208451966130132e-03 5.045889015252916351e-04 3.577891719172855960e-04
6.523968066562500780e+02 3.501800000000000117e-04 -3.405387747730393832e-03 4.232355967753124310e-03 3.094440224823665278e-04 4.282627966888829965e-04
6.522590327096160081e+02 5.565999999999999767e-04 -3.380001470590762204e-03 4.625976319049907547e-03 5.993735570604322290e-04 4.716311811637035841e-04
6.521212471528780270e+02 7.888199999999999726e-04 -3.108005644094732033e-03 4.817163346822640226e-03 8.279718439392960965e-04 7.101572957752232129e-04
6.519834500920319442e+02 8.256799999999999687e-04 -3.216803974693147224e-03 5.004601609344921757e-03 8.028817880623451706e-04 8.673676894964618429e-04
6.518456416330740240e+02 7.869799999999999495e-04 -3.245816862852723191e-03 4.955867661089121898e-03 7.666405962400877575e-04 8.239993050216288953e-04
6.517078218819999620e+02 8.957200000000000231e-04 -2.810623540459061993e-03 4.727192980811941933e-03 8.865153076521729890e-04 9.107360739712825389e-04
6.515699909448060225e+02 9.454799999999999533e-04 -2.476975326623919935e-03 4.483523239532975595e-03 8.976664435974858729e-04 1.035420179336396431e-03
6.514321489274879013e+02 7.851299999999999859e-04 -2.168713389928409938e-03 3.838735616456332832e-03 7.080971325272108650e-04 9.324202662086989585e-04
6.512942959360419763e+02 7.003499999999999743e-04 -1.889464341392475691e-03 3.377637490651521756e-03 7.415505403631432284e-04 6.179994787662340585e-04
6.511564320764640570e+02 6.653400000000000503e-04 -1.621095125916389643e-03 3.029002322360070752e-03 6.523414528006590222e-04 6.884731035378067934e-04
6.510185574547499527e+02 6.671799999999999649e-04 -1.349099299420351448e-03 2.751593693827090494e-03 7.080971325272045766e-04 5.854731904101093207e-04
6.508806721768960415e+02 6.505900000000000441e-04 -1.243927579841879946e-03 2.609140614310158108e-03 6.885826446229164352e-04 5.746310942914011110e-04
6.507427763488979053e+02 5.916199999999999497e-04 -1.494163740218238442e-03 2.747844928576648454e-03 5.241033894295860649e-04 7.209993918939314227e-04
6.506048700767519222e+02 9.325800000000000192e-04 -1.410751686759455096e-03 3.355144899148842629e-03 9.060297955564674188e-04 9.812096987428676337e-04
6.504669534664540151e+02 1.070800000000000007e-03 -1.751653122634484749e-03 3.988686226474157971e-03 1.142991434394312724e-03 9.269992181493509793e-04
6.503290266239999937e+02 1.260599999999999958e-03 -1.762532955694332730e-03 4.386055343021392355e-03 1.307470689587636806e-03 1.165525332760870662e-03
6.501910896553860084e+02 1.302999999999999905e-03 -1.769786177734220542e-03 4.479774474282533121e-03 1.310258473573968144e-03 1.284788390066636575e-03
6.500531426666080961e+02 1.339899999999999989e-03 -2.005515894030787151e-03 4.798419520570412246e-03 1.371589721273176483e-03 1.273946293947928474e-03
6.499151857636619525e+02 1.365700000000000074e-03 -1.827811954053380284e-03 4.667212736804814653e-03 1.497040000657918210e-03 1.105893804107981526e-03
6.497772190525439555e+02 1.210899999999999997e-03 -1.918477229552059682e-03 4.446035587028527442e-03 1.120689162503693244e-03 1.382367255134986069e-03
6.496392426392499146e+02 1.260599999999999958e-03 -1.671867680195653332e-03 4.292336211760251589e-03 1.193171546148208070e-03 1.387788303194334048e-03
6.495012566297759804e+02 1.100300000000000019e-03 -1.602962070816645393e-03 3.894967095213017639e-03 1.117901378517368195e-03 1.062525419633173190e-03
6.493632611301179622e+02 1.065299999999999928e-03 -1.171395359442936341e-03 3.377637490651513082e-03 1.031480074941209038e-03 1.127577996345397945e-03
6.492252562462720107e+02 7.316900000000000097e-04 -1.102489750063945098e-03 2.627884440562394761e-03 7.303994044178303445e-04 7.318414880126397409e-04
6.490872420842339352e+02 6.210999999999999724e-04 -8.848930888671143911e-04 2.178032610508918478e-03 5.575567972655184282e-04 7.426835841313479507e-04
6.489492187500000000e+02 5.142099999999999709e-04 -6.890560937899635995e-04 1.758170902458997377e-03 4.348943018671018045e-04 6.667889113004026253e-04
6.488111863495660145e+02 3.170000000000000075e-04 -7.833479803085951435e-04 1.454520917172904410e-03 2.536883427558083424e-04 4.391048928075789006e-04
6.486731449889280157e+02 2.359100000000000097e-04 -8.232407015280107437e-04 1.330811663908200220e-03 2.787783986327592141e-04 1.517893456618783722e-04
6.485350947740819265e+02 2.027300000000000055e-04 -8.014810354083226965e-04 1.240841297897510168e-03 1.561159032343489600e-04 2.927365952050607861e-04
6.483970358110240113e+02 1.732500000000000099e-04 -7.180689819495393502e-04 1.094639453130126852e-03 1.533281192480175678e-04 2.114208743147675087e-04
6.482589682057500795e+02 1.843000000000000074e-04 -7.180689819495393502e-04 1.117132044632797305e-03 1.589036872206740097e-04 2.331050665521716496e-04
6.481208920642559406e+02 9.399499999999999706e-05 -8.051076464282748424e-04 1.023412913371664996e-03 8.084573560350270100e-05 1.192630573057659672e-04
6.479828074925379724e+02 8.846600000000000308e-05 -8.051076464282748424e-04 1.012166617620321313e-03 7.527016763083991646e-05 1.138420092464180152e-04
6.478447145965919844e+02 1.234800000000000036e-04 -7.325754260293313455e-04 1.008417852369870599e-03 1.226624953984102541e-04 1.246841053651139193e-04
6.477066134824138999e+02 6.081999999999999706e-05 -8.196140905080585978e-04 9.709301998654142063e-04 5.018011175389538731e-05 8.131572089029330454e-05
6.475685042560000966e+02 4.976200000000000230e-05 -7.289488150093791996e-04 8.547184771016028788e-04 4.739232776757033085e-05 5.421048059352886518e-05
6.474303870233459293e+02 7.187899999999999400e-05 -8.051076464282748424e-04 9.784277303663156330e-04 9.478465553514066170e-05 2.710524029676443259e-05
6.472922618904480032e+02 3.686100000000000165e-06 -7.869745913285389411e-04 8.209795898475973075e-04 -6.133124769920828478e-05 1.301051534244742041e-04
6.471541289633021279e+02 7.003500000000000285e-05 -7.543350921490111528e-04 9.221962516096226950e-04 5.575567972655183605e-05 9.757886506834949347e-05
6.470159883479039991e+02 -1.105799999999999984e-05 -8.159874794881148002e-04 8.209795898475973075e-04 -6.690681567185839771e-05 9.757886506834949347e-05
6.468778401502499946e+02 4.423300000000000154e-05 -8.196140905080668377e-04 9.371913126114086350e-04 5.018011175389538731e-05 3.252628835611239141e-05
6.467396844763359240e+02 -1.843000000000000142e-05 -8.558802007075386404e-04 8.472209466007099088e-04 -8.363351958987846085e-06 -3.794733641547266947e-05
6.466015214321580515e+02 -3.686099999999999826e-05 -8.885196998870582971e-04 8.434721813502677606e-04 -5.018011175389538731e-05 -1.084209611870823858e-05
6.464633511237119592e+02 7.187899999999999400e-05 -6.926827048099073970e-04 8.622160076024959572e-04 7.248238364452119580e-05 7.047362477158506766e-05
6.463251736569939112e+02 -7.925100000000000406e-05 -7.978544243883788989e-04 6.635314493288789819e-04 -5.018011175389538731e-05 -1.355262014838221562e-04
6.461869891379999444e+02 -4.238999999999999902e-05 -8.159874794881148002e-04 7.572505805900198563e-04 -7.527016763084624549e-05 2.168419223741647716e-05
6.460487976727259820e+02 -4.423300000000000154e-05 -7.724681472487469457e-04 7.085166323342283450e-04 -6.690681567185839771e-05 -0.000000000000000000e+00
6.459105993671680608e+02 -3.133199999999999749e-05 -7.579617031689549504e-04 7.197629280855634632e-04 -5.018011175389538731e-05 5.421048059360282301e-06
6.457723943273219902e+02 -5.529100000000000137e-06 -7.180689819495393502e-04 7.310092238368986898e-04 -2.787783986327591802e-05 3.794733641547266947e-05
6.456341826591839208e+02 1.290100000000000066e-05 -7.615883141889070963e-04 8.134820593467043375e-04 8.363351958981508585e-06 2.168419223741647716e-05
6.454959644687500031e+02 2.027300000000000055e-05 -6.999359268498034489e-04 7.647481110909042611e-04 1.672670391796301717e-05 2.710524029676443259e-05
6.453577398620160466e+02 -5.897700000000000132e-05 -8.341205345878505931e-04 7.422555195882423731e-04 -8.363351958982776424e-05 -1.084209611869591256e-05
6.452195089449779744e+02 5.529100000000000137e-06 -7.579617031689549504e-04 7.947382330944761410e-04 1.393891993163795901e-05 -1.084209611869591256e-05
6.450812718236320507e+02 -4.791899999999999979e-05 -7.906012023484828470e-04 7.197629280855634632e-04 -3.624119182225742661e-05 -7.047362477158506766e-05
6.449430286039739713e+02 -2.948899999999999837e-05 -7.906012023484828470e-04 7.572505805900112911e-04 -1.393891993163795901e-05 -5.963152865288915002e-05
6.448047793919998867e+02 1.842999999999999973e-06 -6.999359268498034489e-04 7.272604585864564332e-04 4.739232776757033085e-05 -8.673676894964125659e-05
6.446665242937060611e+02 3.501800000000000252e-05 -6.672964276702837922e-04 7.609993458404621129e-04 6.133124769920828478e-05 -1.626314417806852173e-05
6.445282634150879630e+02 5.529100000000000137e-06 -7.507084811290590069e-04 7.872407025935831710e-04 2.509005587695086156e-05 -3.252628835611239141e-05
6.443899968621419703e+02 5.529100000000000137e-06 -7.144423709295954442e-04 7.497530500891268863e-04 1.951448790429441283e-05 -2.168419223741647716e-05
6.442517247408641197e+02 7.372199999999999652e-05 -7.289488150093791996e-04 9.034524253574029553e-04 8.084573560350270100e-05 5.963152865288915002e-05
6.441134471572498796e+02 -7.372200000000000329e-06 -7.108157599096432983e-04 7.197629280855634632e-04 6.411903168553334802e-05 -1.463682976025180874e-04
6.439751642172959691e+02 9.399499999999999706e-05 -6.128972623710761966e-04 8.247283550980395641e-04 7.248238364451485322e-05 1.355262014838221562e-04
6.438368760269979703e+02 9.215199999999999455e-06 -7.543350921490111528e-04 7.984869983449183976e-04 -2.230227189061946929e-05 7.047362477158506766e-05
6.436985826923520335e+02 7.925100000000000406e-05 -6.672964276702837922e-04 8.509697118511607306e-04 5.018011175389538731e-05 1.355262014838221562e-04
6.435602843193540821e+02 -4.190599999999999873e-18 -8.450003676476905510e-04 8.734623033538310754e-04 -1.393891993163795901e-05 2.710524029676443259e-05
6.434219810140000391e+02 9.768100000000000209e-05 -8.159874794881148002e-04 1.042156739623884736e-03 1.142991434394350779e-04 6.505257671222478282e-05
6.432836728822860550e+02 7.925100000000000406e-05 -8.703866447873223958e-04 1.060900565876112716e-03 2.787783986327591802e-05 1.788945859586427980e-04
6.431453600302080531e+02 3.870400000000000077e-05 -8.848930888671143911e-04 9.934227913680931162e-04 3.902897580858248307e-05 3.794733641547266947e-05
6.430070425637619564e+02 2.580300000000000012e-05 -8.740132558072663017e-04 9.559351388636367231e-04 2.787783986327591802e-05 2.168419223741647716e-05
6.428687205889440293e+02 1.105799999999999984e-05 -9.973180304854735966e-04 1.053403035375228419e-03 3.624119182226376919e-05 -3.794733641547266947e-05
6.427303942117499673e+02 6.266300000000000635e-05 -1.004571252525369648e-03 1.165865992888597382e-03 1.087235754667786224e-04 -2.710524029676443259e-05
6.425920635381760349e+02 2.764599999999999924e-05 -1.011824474565257244e-03 1.102136983631019822e-03 2.230227189062580510e-05 3.794733641547266947e-05
6.424537286742179276e+02 1.677200000000000002e-04 -1.015451085585209389e-03 1.390791907915335524e-03 1.421769833027109993e-04 2.168419223741154607e-04
6.423153897258719098e+02 8.293699999999999553e-05 -1.171395359442936341e-03 1.379545612164000297e-03 1.951448790429441283e-05 2.059998262554195566e-04
6.421770467991340183e+02 4.791899999999999979e-05 -1.262060634941615739e-03 1.402038203666670750e-03 5.296789574022677958e-05 3.794733641547266947e-05
6.420386999999999489e+02 1.271699999999999903e-04 -1.291073523101199947e-03 1.593225231439394539e-03 1.561159032343426175e-04 7.047362477158506766e-05
6.419003494344659657e+02 1.087400000000000058e-04 -1.370858965540031147e-03 1.638210414444743902e-03 9.199687154880926943e-05 1.409472495431824410e-04
6.417619952085281056e+02 -2.580300000000000012e-05 -1.515923406337918141e-03 1.514501161180039713e-03 -1.393891993163795901e-05 -4.878943253416858711e-05
6.416236374281819508e+02 -1.843000000000000142e-05 -1.483283907158398484e-03 1.495757334927803059e-03 5.296789574022044378e-05 -1.572103937212386570e-04
6.414852761994239927e+02 -4.423300000000000154e-05 -1.602962070816653633e-03 1.566983874686273372e-03 -1.115113594531290255e-05 -1.084209611870577304e-04
6.413469116282500408e+02 -4.423300000000000154e-05 -1.682747513255493290e-03 1.649456710196079128e-03 -2.787783986331395234e-06 -1.246841053651139193e-04
6.412085438206559047e+02 -7.372199999999999652e-05 -1.777039399774116594e-03 1.686944362700535521e-03 -1.170869274257537850e-04 1.084209611869591256e-05
6.410701728826379622e+02 -9.215199999999999455e-06 -1.581202404696965694e-03 1.615717822942064992e-03 1.672670391796301717e-05 -5.963152865287682400e-05
6.409317989201920227e+02 -6.450599999999999531e-05 -1.737146678554700886e-03 1.664451771197856611e-03 3.345340783592603434e-05 -2.547892587895881234e-04
6.407934220393138958e+02 -1.843000000000000142e-05 -1.631974958976229600e-03 1.649456710196079128e-03 -1.672670391796301717e-05 -2.168419223741647716e-05
6.406550423459999593e+02 3.317500000000000001e-05 -1.515923406337918141e-03 1.634461649194301645e-03 -2.230227189061946929e-05 1.409472495431824410e-04
6.405166599462460226e+02 -9.215199999999999455e-06 -1.515923406337918141e-03 1.548240048434045392e-03 1.393891993163795901e-05 -5.421048059352886518e-05
6.403782749460480090e+02 1.271699999999999903e-04 -1.425258130839238743e-03 1.731929545705876211e-03 6.411903168553334802e-05 2.493682107302278386e-04
6.402398874514020690e+02 3.133199999999999749e-05 -1.334592855340559344e-03 1.443274621421569183e-03 2.509005587695086156e-05 4.336838447482062829e-05
6.401014975683040120e+02 -1.105799999999999984e-05 -1.378112187579927199e-03 1.402038203666670750e-03 -5.575567972656451274e-06 -2.168419223740415114e-05
6.399631054027499886e+02 3.133199999999999749e-05 -1.432511352879134794e-03 1.544491283183603136e-03 8.363351958987846085e-06 7.589467283093301970e-05
6.398247110607359218e+02 5.344800000000000055e-05 -1.207661469642408144e-03 1.357053020661321387e-03 7.527016763084624549e-05 1.084209611870823858e-05
6.396863146482579623e+02 1.290100000000000066e-05 -1.211288080662360290e-03 1.278328950401966344e-03 1.115113594531290255e-05 1.626314417805619570e-05
6.395479162713120331e+02 -3.686100000000000165e-06 -1.352725910440303594e-03 1.390791907915326850e-03 5.296789574022044378e-05 -1.138420092464180152e-04
6.394095160358939438e+02 -1.842999999999999973e-06 -1.164142137403048746e-03 1.199604880142603061e-03 -3.345340783593237015e-05 5.963152865287682400e-05
6.392711140480000722e+02 5.529100000000000137e-06 -1.207661469642408144e-03 1.259585124149729691e-03 6.969459965818980353e-05 -1.192630573057659672e-04
6.391327104136260004e+02 -3.686100000000000165e-06 -1.167768748422992435e-03 1.199604880142603061e-03 -4.181675979491388212e-05 7.047362477158506766e-05
6.389943052387679927e+02 4.238999999999999902e-05 -1.095236528024049047e-03 1.218348706394831258e-03 1.672670391796301717e-05 9.215781700900154143e-05
6.388558986294220858e+02 1.124300000000000061e-04 -1.113369583123776600e-03 1.379545612164000297e-03 1.059357914804535592e-04 1.246841053651262521e-04
6.387174906915839756e+02 2.948899999999999837e-05 -1.178648581482832393e-03 1.278328950401966344e-03 -5.575567972656451274e-06 9.757886506836182627e-05
6.385790815312500399e+02 9.583799999999999958e-05 -1.131502638223520849e-03 1.364550551162214357e-03 6.411903168553334802e-05 1.572103937212386570e-04
6.384406712544160882e+02 1.474399999999999978e-05 -1.102489750063936859e-03 1.169614758139039638e-03 6.133124769920828478e-05 -7.589467283093301970e-05
6.383022599670779300e+02 2.764599999999999924e-05 -1.182275192502776299e-03 1.278328950401966344e-03 1.115113594531290255e-05 5.963152865288915002e-05
6.381638477752320568e+02 2.948899999999999837e-05 -1.160515526383096600e-03 1.259585124149729691e-03 1.115113594531290255e-05 6.505257671222478282e-05
6.380254347848740508e+02 9.215199999999999455e-06 -1.182275192502776299e-03 1.240841297897510168e-03 3.624119182226376919e-05 -4.336838447482062829e-05
6.378870211019999488e+02 5.160499999999999804e-05 -1.127876027203568703e-03 1.270831419901073374e-03 8.084573560350270100e-05 -5.421048059347956278e-06
6.377486068326060149e+02 1.842999999999999973e-06 -1.160515526383096600e-03 1.203353645393045318e-03 5.296789574022044378e-05 -9.757886506834949347e-05
6.376101920826879450e+02 4.238999999999999902e-05 -1.167768748422992435e-03 1.293324011403743827e-03 6.133124769920828478e-05 5.421048059347956278e-06
6.374717769582420033e+02 -4.238999999999999902e-05 -1.374485576559983293e-03 1.334560429158650934e-03 5.575567972656451274e-06 -1.355262014838221562e-04
6.373333615652641129e+02 1.640300000000000135e-04 -1.196781636582568403e-03 1.570732639936715629e-03 1.226624953984102541e-04 2.439471626708799136e-04
6.371949460097499696e+02 5.529100000000000137e-06 -1.410751686759455096e-03 1.469515978174681893e-03 -5.018011175390172312e-05 1.138420092464056960e-04
6.370565303976959513e+02 8.846600000000000308e-05 -1.283820301061303895e-03 1.507003630679146743e-03 6.411903168553334802e-05 1.355262014838221562e-04
6.369181148350979811e+02 1.585000000000000037e-04 -1.345472688400407542e-03 1.713185719453648014e-03 1.728426071523056278e-04 1.301051534244618984e-04
6.367796994279519822e+02 9.399499999999999706e-05 -1.363605743500135095e-03 1.600722761940279052e-03 1.059357914804472301e-04 7.047362477158506766e-05
6.366412842822539915e+02 1.585000000000000037e-04 -1.418004908799342691e-03 1.788161024462560800e-03 1.700548231659805782e-04 1.355262014838221562e-04
6.365028695040000457e+02 1.105800000000000018e-04 -1.494163740218238442e-03 1.769417198210341061e-03 4.460454378124527439e-05 2.385261146115196288e-04
6.363644551991859544e+02 1.142700000000000020e-04 -1.505043573278078400e-03 1.788161024462569257e-03 5.854346371288323509e-05 2.222629704334634128e-04
6.362260414738078680e+02 1.161099999999999979e-04 -1.418004908799342691e-03 1.701939423702321461e-03 1.393891993163796071e-04 7.047362477159738691e-05
6.360876284338620508e+02 2.746100000000000017e-04 -1.363605743500143335e-03 1.968101756483958253e-03 3.428974303182925486e-04 1.409472495431701353e-04
6.359492161853439711e+02 1.769300000000000018e-04 -1.359979132480191189e-03 1.765668432959890347e-03 2.258105028925324210e-04 8.131572089029330454e-05
6.358108048342500069e+02 8.477999999999999805e-05 -1.497790351238182348e-03 1.720683249954549658e-03 1.366014153300545303e-04 -1.626314417805619570e-05
6.356723944865759677e+02 1.843000000000000074e-04 -1.363605743500143335e-03 1.784412259212118544e-03 1.616914712069990594e-04 2.276840184928113919e-04
6.355339852483180039e+02 9.768100000000000209e-05 -1.530429850417702005e-03 1.780663493961676287e-03 1.142991434394350779e-04 6.505257671223710206e-05
6.353955772254719250e+02 1.566600000000000078e-04 -1.501416962258134494e-03 1.870633859972375013e-03 1.616914712069990594e-04 1.463682976025303931e-04
6.352571705240339952e+02 2.082599999999999881e-04 -1.465150852058662691e-03 1.938111634480394613e-03 2.174471509335509022e-04 1.897366820773510349e-04
6.351187652500000240e+02 2.377500000000000056e-04 -1.280193690041351749e-03 1.806904850714797454e-03 1.895693110702749808e-04 3.306839316205335030e-04
6.349803615093659346e+02 1.511299999999999981e-04 -1.396245242679662992e-03 1.750673371958112864e-03 1.756303911386433627e-04 1.029999131276974455e-04
6.348419594081279911e+02 1.713999999999999920e-04 -1.436137963899086940e-03 1.833146207467910163e-03 1.366014153300482148e-04 2.385261146115196288e-04
6.347035590522820030e+02 1.161099999999999979e-04 -1.374485576559983293e-03 1.656954240696972098e-03 1.505403352616924910e-04 4.878943253416858711e-05
6.345651605478240072e+02 2.008900000000000095e-04 -1.356352521460247283e-03 1.810653615965239710e-03 2.397494228241703817e-04 1.246841053651139193e-04
6.344267640007500404e+02 1.197999999999999982e-04 -1.428884741859182649e-03 1.720683249954540984e-03 1.031480074941221669e-04 1.517893456618783722e-04
6.342883695170559122e+02 5.529100000000000307e-05 -1.573949182657077882e-03 1.739427076206769181e-03 5.854346371287689251e-05 4.878943253416858711e-05
6.341499772027380004e+02 1.419100000000000016e-04 -1.490537129198286296e-03 1.829397442217467907e-03 1.059357914804472301e-04 2.114208743147675087e-04
6.340115871637920009e+02 1.105800000000000018e-04 -1.443391185938982992e-03 1.716934484704098728e-03 9.199687154880926943e-05 1.463682976025180874e-04
6.338731995062139504e+02 7.187899999999999400e-05 -1.599335459796701704e-03 1.799407320213904484e-03 4.739232776757033085e-05 1.192630573057659672e-04
6.337348143360001131e+02 4.976200000000000230e-05 -1.595708848776757798e-03 1.750673371958112864e-03 -8.363351958981508585e-06 1.626314417805866091e-04
6.335964317591459576e+02 2.008900000000000095e-04 -1.563069349597238141e-03 2.024333235240642626e-03 1.561159032343426175e-04 2.873155471457005555e-04
6.334580518816479753e+02 1.087400000000000058e-04 -1.708133790395125135e-03 1.986845582736186232e-03 1.142991434394287353e-04 9.757886506834949347e-05
6.333196748095019757e+02 5.344800000000000055e-05 -1.744399900594596937e-03 1.911870277727273446e-03 5.296789574022044378e-05 5.421048059352886518e-05
6.331813006487039956e+02 4.976200000000000230e-05 -1.961996561791427320e-03 2.129298662253118618e-03 2.230227189061946929e-05 1.029999131276974455e-04
6.330429295052500720e+02 1.363799999999999919e-04 -1.831438565073324190e-03 2.170535080008025725e-03 2.369616388378453049e-04 -5.963152865287682400e-05
6.329045614851360142e+02 1.658699999999999891e-05 -1.958369950771475607e-03 2.058072122494648305e-03 5.018011175389538731e-05 -4.878943253418091314e-05
6.327661966943579728e+02 8.293699999999999553e-05 -2.092554558509522426e-03 2.331731985777186090e-03 7.805795161717130873e-05 9.215781700900154143e-05
6.326278352389119846e+02 1.842999999999999973e-06 -2.313777830726305388e-03 2.395460995034755410e-03 4.739232776756399505e-05 -8.673676894965358939e-05
6.324894772247939727e+02 1.290100000000000066e-05 -2.154206945848626074e-03 2.253007915517823024e-03 -4.181675979491388212e-05 1.192630573057536480e-04
6.323511227579999741e+02 1.290100000000000066e-05 -2.230365777267513585e-03 2.331731985777186090e-03 -2.230227189061946929e-05 8.131572089029330454e-05
6.322127719445260254e+02 7.187899999999999400e-05 -2.321031052766193200e-03 2.545411605052589222e-03 2.787783986327591802e-05 1.572103937212386570e-04
6.320744248903680500e+02 7.372199999999999652e-05 -2.411696328264872381e-03 2.642879501564172028e-03 5.296789574022044378e-05 1.138420092464180152e-04
6.319360817015220846e+02 -7.556499999999999903e-05 -2.574893824162495602e-03 2.507923952548124155e-03 -5.018011175389538731e-05 -1.246841053651262521e-04
6.317977424839840523e+02 -3.870400000000000077e-05 -2.458842271524192165e-03 2.462938769542783683e-03 -6.690681567186474029e-05 1.626314417805619570e-05
6.316594073437499901e+02 -1.013700000000000001e-04 -2.549507547022863540e-03 2.429199882288778003e-03 -6.133124769920195575e-05 -1.788945859586427980e-04
6.315210763868160484e+02 -7.372200000000000329e-06 -2.513241436823391954e-03 2.582899257557045615e-03 1.672670391796935636e-05 -5.421048059352886518e-05
6.313827497191779230e+02 -3.501800000000000252e-05 -2.589400268242279032e-03 2.605391849059716068e-03 5.854346371288323509e-05 -2.168419223741154607e-04
6.312444274468319918e+02 3.317500000000000001e-05 -2.379056829085352941e-03 2.526667778800360808e-03 1.393891993163795901e-05 7.047362477158506766e-05
6.311061096757739506e+02 -2.396000000000000099e-05 -2.415322939284816287e-03 2.447943708540997743e-03 -6.969459965818980353e-05 6.505257671223710206e-05
6.309677965120000636e+02 -1.363799999999999919e-04 -2.451589049484288307e-03 2.256756680768273737e-03 -1.254502793847416464e-04 -1.572103937212263242e-04
6.308294880615060265e+02 4.607599999999999728e-05 -2.382683440105288607e-03 2.556657900803924448e-03 7.248238364452119580e-05 -5.421048059347956278e-06
6.306911844302878762e+02 1.603399999999999997e-04 -2.270258498486929510e-03 2.672869623567735668e-03 1.393891993163796071e-04 2.005787781960592718e-04
6.305528857243421044e+02 -4.976200000000000230e-05 -2.480601937643872081e-03 2.462938769542783683e-03 -3.345340783593237015e-05 -8.131572089029330454e-05
6.304145920496639519e+02 -3.686100000000000165e-06 -2.310151219706353242e-03 2.380465934032977710e-03 -3.345340783593237015e-05 5.421048059352886518e-05
6.302763035122500241e+02 1.105799999999999984e-05 -2.440709216424448349e-03 2.545411605052580548e-03 1.003602235077907746e-04 -1.626314417805866091e-04
6.301380202180960168e+02 -1.842999999999999973e-06 -2.379056829085344701e-03 2.455441239041890496e-03 3.066562384960097788e-05 -6.505257671222478282e-05
6.299997422731979668e+02 1.621899999999999904e-04 -2.292018164606617232e-03 2.699110980320856834e-03 1.589036872206740097e-04 1.680524898399345611e-04
6.298614697835519110e+02 -9.768100000000000209e-05 -2.502361603763551996e-03 2.387963464533862223e-03 -1.812059591112934892e-04 6.505257671222478282e-05
6.297232028551539997e+02 9.030900000000000559e-05 -2.389936662145192899e-03 2.654125797315507254e-03 1.142991434394287353e-04 4.336838447482062829e-05
6.295849415939999290e+02 -1.050500000000000056e-04 -2.556760769062759592e-03 2.429199882288769329e-03 -2.202349349198822945e-04 1.192630573057659672e-04
6.294466861060859628e+02 4.423300000000000154e-05 -2.335537496845984870e-03 2.504175187297682115e-03 5.854346371287689251e-05 1.626314417805619570e-05
6.293084364974080245e+02 4.423300000000000154e-05 -2.462468882544136071e-03 2.635381971063279274e-03 3.624119182225742661e-05 5.963152865287682400e-05
6.291701928739620371e+02 -1.290100000000000066e-05 -2.553134158042815686e-03 2.612889379560600148e-03 3.902897580858248307e-05 -1.138420092464180152e-04
6.290319553417440375e+02 1.511299999999999981e-04 -2.346417329905824828e-03 2.732849867574870754e-03 2.258105028925387636e-04 5.421048059347956278e-06
6.288937240067499488e+02 -3.501800000000000252e-05 -2.542254324982967488e-03 2.556657900803924448e-03 -9.199687154880926943e-05 7.589467283094533895e-05
6.287554989749759216e+02 9.215199999999999455e-06 -2.669185710681118689e-03 2.777835050580220334e-03 -1.672670391796301717e-05 5.963152865288915002e-05
6.286172803524179926e+02 -7.372200000000000329e-06 -2.734464709040174482e-03 2.811573937834225580e-03 -3.066562384960731368e-05 3.794733641547266947e-05
6.284790682450719714e+02 8.662300000000000056e-05 -2.716331653940430232e-03 2.984017139354730279e-03 1.700548231659869207e-04 -7.589467283093301970e-05
6.283408627589340085e+02 -1.695599999999999961e-04 -3.108005644094732033e-03 2.867805416590910386e-03 -8.642130357615281392e-05 -3.306839316205335030e-04
6.282026640000000270e+02 -7.187899999999999400e-05 -3.104379033074788127e-03 3.062741209614085105e-03 3.624119182225742661e-05 -2.818944990863525763e-04
6.280644720742659501e+02 1.161099999999999979e-04 -3.002833924516268987e-03 3.340149838147065363e-03 1.254502793847416464e-04 9.757886506834949347e-05
6.279262870877279283e+02 -1.658699999999999891e-05 -3.195044308573459502e-03 3.268923298388586376e-03 -1.393891993163795901e-05 -2.168419223741647716e-05
6.277881091463819985e+02 1.032099999999999961e-04 -3.361868415491034434e-03 3.685036241188056980e-03 4.181675979491388212e-05 2.222629704334634128e-04
6.276499383562239700e+02 3.501800000000000252e-05 -3.528692522408601127e-03 3.718775128442070900e-03 -5.575567972650112927e-06 1.138420092464056960e-04
6.275117748232499935e+02 6.819200000000000034e-05 -3.800688348904639538e-03 4.067410296733513231e-03 1.031480074941221669e-04 -0.000000000000000000e+00
6.273736186534559920e+02 1.437599999999999924e-04 -4.116203507640045153e-03 4.547252248790553154e-03 1.310258473573980883e-04 1.680524898399345611e-04
6.272354699528380024e+02 8.662300000000000056e-05 -4.275774392517724468e-03 4.595986197046353014e-03 8.363351958982776424e-05 9.215781700900154143e-05
6.270973288273919479e+02 1.032099999999999961e-04 -4.493371053714554850e-03 4.854650999327096185e-03 8.084573560349635841e-05 1.463682976025303931e-04
6.269591953831139790e+02 6.266300000000000635e-05 -4.856032155709264636e-03 5.147054688861854577e-03 9.478465553514066170e-05 -0.000000000000000000e+00
6.268210697260000188e+02 3.096299999999999747e-04 -4.895924876928688801e-03 5.690625650176471192e-03 3.484729982909489905e-04 2.331050665521716496e-04
6.266829519620459905e+02 3.446500000000000019e-04 -5.037362706706631672e-03 5.908054034702315931e-03 3.568363502499304822e-04 3.198418355018129333e-04
6.265448421972480446e+02 3.464900000000000250e-04 -5.363757698501877245e-03 6.249191672492874182e-03 4.544087897713962342e-04 1.355262014838221562e-04
6.264067405376021043e+02 4.165300000000000252e-04 -5.316611755242566136e-03 6.342910803754014948e-03 3.345340783593110569e-04 5.746310942914011110e-04
6.262686470891039789e+02 2.911999999999999767e-04 -5.668393024177435097e-03 6.451624996016933414e-03 2.676272626874462760e-04 3.361049796798814280e-04
6.261305619577500465e+02 3.575499999999999902e-04 -6.063693625351681236e-03 6.995195957331550030e-03 3.986531100448443914e-04 2.764734510269922915e-04
6.259924852495358891e+02 4.791899999999999979e-04 -6.150732289830408706e-03 7.332584829871665807e-03 5.547690132791933786e-04 3.306839316205335030e-04
6.258544170704579983e+02 3.354300000000000055e-04 -6.527899835904918402e-03 7.430052726383249047e-03 4.098042459901572753e-04 1.897366820773510349e-04
6.257163575265120699e+02 4.681299999999999784e-04 -6.281290286548511619e-03 7.445047787385026747e-03 4.906499815936535931e-04 4.228417486295227116e-04
6.255783067236939132e+02 3.557100000000000214e-04 -6.785389218321164276e-03 7.737451476919792945e-03 3.038684545097100316e-04 4.553680369856473952e-04
6.254402647680000200e+02 4.810300000000000209e-04 -6.992106046458154700e-03 8.206047133225497642e-03 3.986531100448507340e-04 6.396836710036381182e-04
6.253022317654259723e+02 7.095699999999999707e-04 -7.133543876236098438e-03 8.817095869048134291e-03 6.634925887459656177e-04 7.968940647248768565e-04
6.251642078219680343e+02 5.584399999999999998e-04 -7.637642808008758902e-03 9.030775488323528749e-03 5.770712851698064612e-04 5.204206136978722051e-04
6.250261930436220155e+02 5.437000000000000426e-04 -7.800840303906373882e-03 9.169479802590018228e-03 6.216758289510517085e-04 3.903154602734103338e-04
6.248881875363839526e+02 2.967299999999999864e-04 -8.312192457718929964e-03 9.195721159343139828e-03 3.066562384960351355e-04 2.764734510269922915e-04
6.247501914062499964e+02 5.989899999999999825e-04 -8.518909285855922123e-03 1.002419827969162902e-02 6.662803727322970642e-04 4.662101331043432993e-04
6.246122047592159561e+02 5.602800000000000228e-04 -9.120926715167149146e-03 1.056776924100624737e-02 4.209553819354638709e-04 8.294203530810014859e-04
6.244742277012779823e+02 7.058799999999999840e-04 -9.418308818802810511e-03 1.117132044632799040e-02 5.965857730741071794e-04 9.161571220306427695e-04
6.243362603384319982e+02 4.367999999999999921e-04 -1.027056240849039820e-02 1.150496055361764636e-02 5.213156054432610152e-04 2.710524029676443123e-04
6.241983027766739269e+02 4.699799999999999963e-04 -1.062959689946517926e-02 1.194356608791978698e-02 4.293187338944453625e-04 5.475258539946366038e-04
6.240603551219999190e+02 5.400099999999999475e-04 -1.152174321037217376e-02 1.300821541904635149e-02 5.101644694979544196e-04 5.963152865288175305e-04
6.239224174804060112e+02 5.510699999999999670e-04 -1.205848164132436277e-02 1.358552526761497466e-02 5.519812292928556437e-04 5.475258539946489637e-04
6.237844899578878994e+02 5.750300000000000290e-04 -1.280919012245343783e-02 1.441025362271302138e-02 6.579170207733091216e-04 4.119996525108144477e-04
6.236465726604419615e+02 6.082000000000000383e-04 -1.383914765211843173e-02 1.554238072834759725e-02 3.958653260585129991e-04 1.019157035158340134e-03
6.235086656940640069e+02 5.639700000000000095e-04 -1.501779623360125458e-02 1.667075906873172891e-02 6.161002609783953208e-04 4.607890850449953743e-04
6.233707691647499587e+02 8.238400000000000540e-04 -1.575037165963057845e-02 1.795658554963458844e-02 8.697886037342162941e-04 7.318414880126397409e-04
6.232328831784960812e+02 5.787099999999999666e-04 -1.757818361368397586e-02 1.934737745754992397e-02 4.627721417303777259e-04 8.023151127842247272e-04
6.230950078412979565e+02 5.731900000000000059e-04 -1.927543757101924521e-02 2.109055329900714343e-02 5.352545253749052372e-04 6.451047190629860973e-04
6.229571432591519624e+02 9.233600000000000228e-04 -2.029451526762440436e-02 2.285622173196702467e-02 1.042631210886509237e-03 6.884731035378190448e-04
6.228192895380541358e+02 1.323299999999999910e-03 -2.200990228005941796e-02 2.544286975477453097e-02 1.407830913095434004e-03 1.154683236642174704e-03
6.226814467839999452e+02 8.938699999999999510e-04 -2.482052582051847908e-02 2.747470052051605854e-02 1.000814451091608121e-03 6.830520554784588142e-04
6.225436151029859957e+02 1.712200000000000093e-03 -2.654316605499338830e-02 3.091981578567560077e-02 1.945873222456664291e-03 1.252262101710511838e-03
6.224057946010079831e+02 1.538899999999999947e-03 -2.928851059709339580e-02 3.340524714672104406e-02 1.541644544439150664e-03 1.528735552737528740e-03
6.222679853840619444e+02 1.990500000000000082e-03 -3.235299690894877928e-02 3.749140126970678527e-02 2.221863837103085770e-03 1.534156600796852217e-03
6.221301875581440299e+02 2.314899999999999944e-03 -3.550089527426291552e-02 4.140511219117203046e-02 2.344526332501502448e-03 2.249734944631447912e-03
6.219924012292499356e+02 2.574700000000000079e-03 -4.056364425810916885e-02 4.716696438110698497e-02 2.347314116487839858e-03 3.008681672940851943e-03
6.218546265033759255e+02 3.376399999999999887e-03 -4.398353844991936823e-02 5.233276289622105365e-02 3.420610951223950445e-03 3.279734075908496364e-03
6.217168634865180366e+02 3.170000000000000075e-03 -5.058397050622322894e-02 5.873565394398218981e-02 3.091652440837289271e-03 3.312260364264608958e-03
6.215791122846719645e+02 4.192900000000000273e-03 -5.657875852219588358e-02 6.701292761696615863e-02 3.799749573364512821e-03 4.943995830129847315e-03
6.214413730038340873e+02 4.463800000000000406e-03 -6.394077889268864889e-02 7.517398956718630842e-02 4.597055793454214723e-03 4.190470149879791696e-03
6.213036457499999869e+02 5.864600000000000195e-03 -7.101267038158566580e-02 8.533314339589397057e-02 6.116398066002726175e-03 5.355995482640661491e-03
6.211659306291660414e+02 6.546500000000000236e-03 -8.158424150473168879e-02 9.764783724360787120e-02 6.576382423746779393e-03 6.467310334808003790e-03
6.210282277473279464e+02 7.291100000000000012e-03 -9.202525463115961146e-02 1.099550335608208973e-01 7.881065329348097004e-03 6.120363259009413935e-03
6.208905372104819662e+02 8.079899999999999236e-03 -1.035832639517312581e-01 1.235068199411818446e-01 8.463712182490553890e-03 7.307572784007700800e-03
6.207528591246240239e+02 8.905599999999999627e-03 -1.143144059597549639e-01 1.362788631494501745e-01 9.893845367476639466e-03 6.955204660149763400e-03
6.206151935957500427e+02 1.024399999999999963e-02 -1.260174797211245090e-01 1.510977321844617083e-01 1.049043114055070794e-02 9.730781266538431062e-03
6.204775407298559458e+02 1.140799999999999974e-02 -1.349643291073341356e-01 1.627151556955927503e-01 1.163342257494507162e-02 1.093425393571476230e-02
6.203399006329381109e+02 1.245500000000000079e-02 -1.416989457713760669e-01 1.717984138974225361e-01 1.255896685840580257e-02 1.220277918160336816e-02
6.202022734109920066e+02 1.326600000000000001e-02 -1.461814369920307610e-01 1.780700981614180833e-01 1.384413527610283204e-02 1.207267402817891778e-02
6.200646591700140107e+02 1.313899999999999964e-02 -1.483719100480788977e-01 1.800906826314082887e-01 1.329772961478261316e-02 1.278283132395411671e-02
6.199270580160000463e+02 1.321800000000000058e-02 -1.453654495125426827e-01 1.771179117878048936e-01 1.374377505259502877e-02 1.211062136459432892e-02
6.197894700549459230e+02 1.301899999999999932e-02 -1.381666266379475705e-01 1.693017362406257220e-01 1.371032164475907700e-02 1.163356913537126613e-02
6.196518953928480187e+02 1.173500000000000064e-02 -1.283421373849106262e-01 1.565334417976078918e-01 1.233594413949959390e-02 1.052767533126329653e-02
6.195143341357019153e+02 1.140500000000000021e-02 -1.180026693670412352e-01 1.451746830887576112e-01 1.182856745398795303e-02 1.054393847544136432e-02
6.193767863895039909e+02 9.158100000000000615e-03 -1.064591664905493729e-01 1.286726184562959341e-01 9.436648793718898504e-03 8.586940126014953184e-03
6.192392522602500549e+02 8.743400000000000130e-03 -9.365722959013583759e-02 1.145960049408725895e-01 8.586374677888983578e-03 9.020623970763183563e-03
6.191017318539360303e+02 7.416400000000000076e-03 -8.286080858375309555e-02 1.007368198099750783e-01 7.120000301080659996e-03 7.968940647248743195e-03
6.189642252765580679e+02 6.586999999999999973e-03 -7.195558924677195045e-02 8.777733833918452411e-02 6.528990095979215168e-03 6.678731209122746280e-03
6.188267326341118633e+02 5.147599999999999572e-03 -6.353097184743464187e-02 7.614117100180128883e-02 5.026374527348653580e-03 5.366837578759357449e-03
6.186892540325940217e+02 3.787399999999999795e-03 -5.671656974095389686e-02 6.633065234138506294e-02 3.838778549173089104e-03 3.675470584241267036e-03
6.185517895780000117e+02 2.897299999999999789e-03 -5.170821992240683812e-02 5.934295391455437357e-02 3.002443353274811353e-03 2.683418789379678725e-03
6.184143393763258700e+02 2.325900000000000103e-03 -4.780598646494368942e-02 5.414716527743673041e-02 2.280407300815949761e-03 2.406945338352686758e-03
6.182769035335679746e+02 1.041299999999999995e-03 -4.509328142202320006e-02 4.873019949054280264e-02 1.003602235077933171e-03 1.111314852167341865e-03
6.181394821557221348e+02 1.299299999999999978e-03 -4.255828031908012038e-02 4.663463971554369231e-02 1.759091695372707936e-03 4.011575563921185436e-04
6.180020753487840466e+02 4.644499999999999866e-04 -4.240958926726228623e-02 4.478274968182354571e-02 3.512607822772740402e-04 6.830520554784588142e-04
6.178646832187500877e+02 7.740800000000000155e-05 -4.124182051883928946e-02 4.278840656858647062e-02 2.453249907968331391e-04 -2.493682107302278386e-04
6.177273058716160676e+02 -6.966700000000000366e-04 -4.257641337417985422e-02 4.259347077556328853e-02 -6.662803727322970642e-04 -7.535256802500561605e-04
6.175899434133780233e+02 -1.076300000000000087e-03 -4.259091981825964546e-02 4.183622019497328093e-02 -1.516554488562212640e-03 -2.168419223741154607e-04
6.174525959500319914e+02 -1.717699999999999956e-03 -4.440785193925318036e-02 4.240978127829146682e-02 -1.806484023140271945e-03 -1.539577648856224699e-03
6.173152635875738952e+02 -2.688999999999999984e-03 -4.678328215731857725e-02 4.288962323034849894e-02 -2.921597617671308801e-03 -2.228050752394055995e-03
6.171779464319999988e+02 -3.383800000000000176e-03 -5.030834806870724402e-02 4.512013855436364934e-02 -3.534910094663391757e-03 -3.079155297712449398e-03
6.170406445893059981e+02 -4.893299999999999733e-03 -5.576277104270778440e-02 4.768804275091889644e-02 -5.090493559034192823e-03 -4.494048841203548278e-03
6.169033581654879299e+02 -5.569700000000000345e-03 -6.313567124626040528e-02 5.393348565816133422e-02 -5.656413708258698977e-03 -5.383100722937401821e-03
6.167660872665420584e+02 -7.694699999999999630e-03 -7.514700694432546735e-02 6.202706983387346051e-02 -7.613438066660664118e-03 -7.827993397705573439e-03
6.166288319984639656e+02 -1.019800000000000047e-02 -9.203250785319951055e-02 7.439049762984314973e-02 -1.113440924139241783e-02 -8.342992963344097665e-03
6.164915924672500296e+02 -1.321100000000000052e-02 -1.159463809187311623e-01 9.298062450680306956e-02 -1.362947590915558616e-02 -1.235456852726520872e-02
6.163543687788960597e+02 -1.764500000000000096e-02 -1.479983691130243306e-01 1.170926825976693897e-01 -1.821816835065081380e-02 -1.647456505237340427e-02
6.162171610393979790e+02 -2.334400000000000017e-02 -1.872491801819126112e-01 1.460631404531132216e-01 -2.388015762688216331e-02 -2.224256018752490335e-02
6.160799693547520519e+02 -3.003000000000000114e-02 -2.306270745915008080e-01 1.773278426418298526e-01 -3.024745625165437338e-02 -2.949050144287970396e-02
6.159427938309538604e+02 -3.605699999999999877e-02 -2.725071786498508009e-01 2.083601213850188039e-01 -3.624119182225869762e-02 -3.556207526935493968e-02
6.158056345739998960e+02 -4.127700000000000119e-02 -3.098250060451072652e-01 2.363071663270910339e-01 -4.164949275573422149e-02 -4.041391328247576770e-02
6.156684916898860820e+02 -4.706400000000000167e-02 -3.409340753742141072e-01 2.567079468200161307e-01 -4.700203800948320187e-02 -4.700590772264889861e-02
6.155313652846078867e+02 -5.156299999999999772e-02 -3.627481406591963609e-01 2.700985362946079493e-01 -5.185278214569320754e-02 -5.081690450837394318e-02
6.153942554641620291e+02 -5.267000000000000154e-02 -3.715608054376680069e-01 2.769587767029234593e-01 -5.160188158692372712e-02 -5.455742766932743237e-02
6.152571623345440912e+02 -5.308700000000000224e-02 -3.670130352186543043e-01 2.714106041322639218e-01 -5.266123950172821311e-02 -5.372258626818710719e-02
6.151200860017499963e+02 -5.170999999999999902e-02 -3.519843591519931647e-01 2.586648022807487846e-01 -5.182490430582993579e-02 -5.131564092983444819e-02
6.149830265717760085e+02 -4.904300000000000326e-02 -3.222715350655659394e-01 2.333606368402407483e-01 -4.864683056141647782e-02 -4.967306336785046184e-02
6.148459841506180510e+02 -4.268500000000000072e-02 -2.849283213931698699e-01 2.077265800576935106e-01 -4.181675979491387973e-02 -4.420322587596341862e-02
6.147089588442719332e+02 -3.808099999999999680e-02 -2.448252567345940156e-01 1.756259032181275159e-01 -3.743993893637956316e-02 -3.918875642106204454e-02
6.145719507587340331e+02 -3.167099999999999776e-02 -2.057013770514038720e-01 1.481924391153663922e-01 -3.052623465028713248e-02 -3.382191884230264373e-02
6.144349599999999327e+02 -2.744999999999999871e-02 -1.722023710601517932e-01 1.221572644510214578e-01 -2.645607003024884676e-02 -2.931160685692104848e-02
6.142979866740660100e+02 -2.137199999999999864e-02 -1.414160701118201968e-01 1.027086703317094674e-01 -2.081080745793547487e-02 -2.239434953318679422e-02
6.141610308869280743e+02 -1.838199999999999903e-02 -1.176799009862659201e-01 8.425349900376563617e-02 -1.774145728898878643e-02 -1.956998349426392059e-02
6.140240927445819352e+02 -1.441399999999999973e-02 -9.682688762156968498e-02 7.076919039791269850e-02 -1.411733810676294061e-02 -1.494582949963589938e-02
6.138871723530240843e+02 -1.239299999999999950e-02 -8.212823315772375954e-02 5.968784031759538644e-02 -1.208504358073011174e-02 -1.295088381379405108e-02
6.137502698182498762e+02 -1.067700000000000073e-02 -7.170172647537564892e-02 5.240024067072908409e-02 -9.999781158957067248e-03 -1.195883201893248836e-02
6.136133852462559162e+02 -8.583000000000000351e-03 -6.195702266477755293e-02 4.658590576728788984e-02 -8.104088048254303941e-03 -9.486834103867551257e-03
6.134765187430380138e+02 -7.451400000000000384e-03 -5.577727748678757563e-02 4.249975164430216945e-02 -7.329084100055229326e-03 -7.665361955924986613e-03
6.133396704145919784e+02 -7.066199999999999912e-03 -5.030472145768728753e-02 3.762635681872283921e-02 -6.936006557983041484e-03 -7.296730687888980556e-03
6.132028403669139607e+02 -5.833200000000000190e-03 -4.573881818357380252e-02 3.541458532095991679e-02 -5.935192106891445940e-03 -5.616205789489585667e-03
6.130660287059999973e+02 -5.586299999999999773e-03 -4.230441754768381885e-02 3.236683917234760982e-02 -5.491934453065356464e-03 -5.751731990973407878e-03
6.129292355378460115e+02 -4.961499999999999765e-03 -3.897881524239224516e-02 3.020005285759004565e-02 -4.736444992770568255e-03 -5.383100722937401821e-03
6.127924609684480401e+02 -4.181899999999999680e-03 -3.554078799548233275e-02 2.823195110110608697e-02 -3.980955532475793923e-03 -4.559101417915772600e-03
6.126557051038018926e+02 -3.918300000000000428e-03 -3.288248211786104491e-02 2.602017960334316107e-02 -3.643633670130157817e-03 -4.439838360609994761e-03
6.125189680499039468e+02 -3.665799999999999875e-03 -2.998481991292326412e-02 2.353849700754814117e-02 -3.456852143046214038e-03 -4.060364996455317031e-03
6.123822499127501260e+02 -3.046500000000000163e-03 -2.712705042920488321e-02 2.184405511434670336e-02 -2.896507561794370560e-03 -3.328523508442677182e-03
6.122455507983358984e+02 -2.830899999999999909e-03 -2.424389466834687631e-02 1.930239227454457612e-02 -2.924385401657646644e-03 -2.640050404904845886e-03
6.121088708126579832e+02 -2.322199999999999959e-03 -2.202803533515915527e-02 1.804655591564527720e-02 -2.288770652774963291e-03 -2.379840098055910000e-03
6.119722100617120759e+02 -2.187699999999999888e-03 -1.997174688684911353e-02 1.619466588192513060e-02 -2.149381453458583738e-03 -2.255155992690808468e-03
6.118355686514939862e+02 -1.664300000000000068e-03 -1.777402060876111939e-02 1.498756347128165321e-02 -1.494252216671586656e-03 -1.989524637782512026e-03
6.116989466880000919e+02 -1.137200000000000103e-03 -1.569234588331143432e-02 1.390791907915330319e-02 -1.254502793847416409e-03 -9.053150259119345598e-04
6.115623442772258613e+02 -1.161099999999999979e-03 -1.413290314473414876e-02 1.224721607320588060e-02 -1.123476946490024582e-03 -1.230577909473107778e-03
6.114257615251678999e+02 -6.082000000000000383e-04 -1.233773068986030418e-02 1.151620684936898245e-02 -6.049491250330950136e-04 -6.125784307068860794e-04
6.112891985378221307e+02 -7.114099999999999938e-04 -1.121710788469661504e-02 1.014790753295633473e-02 -7.080971325272108650e-04 -7.155783438345711921e-04
6.111526554211839084e+02 -3.206899999999999942e-04 -9.596012758780225402e-03 9.266947699101609273e-03 -2.202349349198759519e-04 -5.149995656385242260e-04
6.110161322812500657e+02 6.081999999999999706e-05 -8.663973726653808466e-03 9.079509436579327741e-03 -3.624119182225742661e-05 2.493682107302278386e-04
6.108796292240159573e+02 1.142700000000000020e-04 -7.637642808008758902e-03 8.127323062966132841e-03 9.199687154880926943e-05 1.572103937212263242e-04
6.107431463554779612e+02 2.396000000000000099e-05 -7.235088984794617144e-03 7.527520622894840960e-03 8.363351958987846085e-06 5.421048059352886518e-05
6.106066837816321140e+02 3.501800000000000117e-04 -6.234144343289191835e-03 7.156392863100719502e-03 1.979326630292628422e-04 6.451047190629984572e-04
6.104702416084738843e+02 2.875099999999999900e-04 -6.034680737192105703e-03 6.822752755811054871e-03 2.955051025507221974e-04 2.710524029676443123e-04
6.103338199419999910e+02 5.031499999999999514e-04 -5.077255427926047164e-03 6.271684263995544635e-03 4.544087897713962342e-04 5.963152865288175305e-04
6.101974188882060162e+02 6.727099999999999747e-04 -4.747233825110849445e-03 6.275433029245994915e-03 7.973062200896950712e-04 4.282627966888829965e-04
6.100610385530879967e+02 5.565999999999999767e-04 -4.467984776574914982e-03 5.750605894183606279e-03 5.687079332108313122e-04 5.312627098165927748e-04
6.099246790426419693e+02 5.142099999999999709e-04 -4.228628449258413358e-03 5.416965786893941648e-03 5.519812292928619321e-04 4.391048928075789006e-04
6.097883404628639710e+02 6.045199999999999923e-04 -3.764422238705167952e-03 5.120813332108732976e-03 6.802192926639349978e-04 4.553680369856350895e-04
6.096520229197499248e+02 6.266299999999999822e-04 -3.655623908106752327e-03 5.053335557600713811e-03 5.854346371287942954e-04 7.047362477158752338e-04
6.095157265192960949e+02 5.897699999999999861e-04 -3.459786913029601427e-03 4.775926929067741793e-03 5.910102051014507916e-04 5.854731904101215722e-04
6.093794513674979498e+02 4.017800000000000191e-04 -3.238563640812827139e-03 4.164878193245096470e-03 4.822866296346721557e-04 2.439471626708799136e-04
6.092431975703519811e+02 4.718200000000000193e-04 -3.057233089815468343e-03 4.119893010239755564e-03 4.794988456483471060e-04 4.553680369856473952e-04
6.091069652338541118e+02 4.312699999999999824e-04 -2.821503373518901951e-03 3.793750433450983686e-03 3.902897580858628456e-04 5.095785175791762468e-04
6.089707544639999242e+02 4.718200000000000193e-04 -2.549507547022863540e-03 3.595065875177358254e-03 5.129522534842730725e-04 3.903154602734103338e-04
6.088345653667860233e+02 2.911999999999999767e-04 -2.683692154760910793e-03 3.366391194900177856e-03 2.564761267421397347e-04 3.577891719172855960e-04
6.086983980482079915e+02 2.746100000000000017e-04 -2.476975326623928175e-03 3.118972688370769478e-03 2.230227189062073442e-04 3.740523160953417850e-04
6.085622526142619790e+02 2.488100000000000251e-04 -2.476975326623919935e-03 3.066489974864527145e-03 3.010806705233786394e-04 1.463682976025303931e-04
6.084261291709440229e+02 3.151599999999999844e-04 -2.114314224629202342e-03 2.826568998836011520e-03 2.397494228241766972e-04 4.607890850449953743e-04
6.082900278242500463e+02 8.846600000000000308e-05 -2.270258498486937750e-03 2.526667778800360808e-03 3.066562384960097788e-05 2.005787781960592718e-04
6.081539486801760859e+02 8.477999999999999805e-05 -2.052661837290098695e-03 2.294244333272730130e-03 4.460454378124527439e-05 1.626314417805866091e-04
6.080178918447179512e+02 4.238999999999999902e-05 -2.117940835649146248e-03 2.275500507020501717e-03 -0.000000000000000000e+00 1.246841053651262521e-04
6.078818574238719066e+02 6.081999999999999706e-05 -2.125194057689042300e-03 2.320485690025851297e-03 4.460454378124527439e-05 9.215781700900154143e-05
6.077458455236339887e+02 -6.819200000000000034e-05 -2.226739166247561439e-03 2.163037549507132538e-03 -1.254502793847416464e-04 4.336838447483295432e-05
6.076098562500000071e+02 -9.399499999999999706e-05 -2.201352889107938051e-03 2.084313479247777712e-03 -1.393891993163796071e-04 -5.421048059347956278e-06
6.074738897089659986e+02 -1.769300000000000018e-04 -2.212232722167777575e-03 1.926865338729059386e-03 -1.282380633710666960e-04 -2.710524029676443123e-04
6.073379460065280000e+02 -1.216399999999999941e-04 -2.125194057689042300e-03 1.949357930231729839e-03 -8.363351958982776424e-05 -1.951577301366989869e-04
6.072020252486820482e+02 -2.414399999999999923e-04 -2.302897997666457190e-03 1.889377686224594536e-03 -2.899295345780720980e-04 -1.463682976025303931e-04
6.070661275414240663e+02 -2.875099999999999900e-04 -2.186846445028145947e-03 1.675698066949200295e-03 -1.923570950566063731e-04 -4.716311811636912784e-04
6.069302529907499775e+02 -3.317500000000000136e-04 -2.215859333187729721e-03 1.615717822942064992e-03 -3.819264061268813539e-04 -2.331050665521839824e-04
6.067944017026559322e+02 -2.967299999999999864e-04 -2.103434391569362384e-03 1.570732639936715629e-03 -3.010806705233786394e-04 -2.873155471457128612e-04
6.066585737831379674e+02 -3.004199999999999731e-04 -2.081674725449682902e-03 1.540742517933152422e-03 -3.317462943729859530e-04 -2.385261146115319345e-04
6.065227693381918925e+02 -3.077900000000000059e-04 -2.034528782190370925e-03 1.477013508675583319e-03 -2.648394787011212263e-04 -3.903154602734103338e-04
6.063869884738139717e+02 -3.372800000000000234e-04 -2.121567446669098394e-03 1.507003630679138286e-03 -3.596241342362618745e-04 -2.927365952050607861e-04
6.062512312960000145e+02 -1.732500000000000099e-04 -1.777039399774116594e-03 1.484511039176476289e-03 -2.035082310019129415e-04 -1.138420092464056960e-04
6.061154979107460576e+02 -2.045799999999999962e-04 -1.780666010794060500e-03 1.424530795169340986e-03 -2.174471509335509022e-04 -1.788945859586427980e-04
6.059797884240480244e+02 -1.253299999999999944e-04 -1.693627346315333248e-03 1.495757334927803059e-03 -1.505403352616924910e-04 -7.589467283094533895e-05
6.058441029419019515e+02 -3.133199999999999749e-05 -1.370858965540031147e-03 1.353304255410870674e-03 -3.902897580858882565e-05 -1.626314417805619570e-05
6.057084415703039895e+02 -4.791899999999999979e-05 -1.555816127557333849e-03 1.510752395929588999e-03 -6.969459965818980353e-05 -5.421048059347956278e-06
6.055728044152500615e+02 -1.843000000000000142e-05 -1.396245242679662992e-03 1.405786968917112790e-03 5.575567972655183605e-05 -1.626314417805866091e-04
6.054371915827359771e+02 -8.109400000000000657e-05 -1.479657296138446338e-03 1.364550551162214357e-03 -4.460454378123893858e-05 -1.517893456618783722e-04
6.053016031787580005e+02 -3.870400000000000077e-05 -1.476030685118502649e-03 1.447023386672011440e-03 -4.181675979491388212e-05 -3.252628835612471743e-05
6.051660393093119410e+02 1.566600000000000078e-04 -1.193155025562616257e-03 1.551988813684496106e-03 8.920908756248420619e-05 2.873155471457128612e-04
6.050305000803940629e+02 3.317500000000000001e-05 -1.320086411260775697e-03 1.432028325670233956e-03 2.787783986327591802e-05 4.336838447482062829e-05
6.048949855980000621e+02 5.529100000000000307e-05 -1.330966244320615438e-03 1.488259804426918546e-03 8.920908756248420619e-05 -1.084209611870823858e-05
6.047594959681259752e+02 6.081999999999999706e-05 -1.338219466360511490e-03 1.507003630679146743e-03 8.920908756248420619e-05 5.421048059347956278e-06
6.046240312967680666e+02 6.819200000000000034e-05 -1.258434023921672050e-03 1.439525856171126926e-03 1.421769833027109993e-04 -7.589467283094533895e-05
6.044885916899219183e+02 3.870400000000000077e-05 -1.410751686759455096e-03 1.536993752682710166e-03 1.672670391796301717e-05 8.131572089029330454e-05
6.043531772535839082e+02 1.050500000000000056e-04 -1.254807412901728144e-03 1.510752395929588999e-03 1.059357914804472301e-04 1.029999131276974455e-04
6.042177880937500731e+02 8.293699999999999553e-05 -1.320086411260775697e-03 1.533244987432267909e-03 4.739232776757033085e-05 1.517893456618783722e-04
6.040824243164159952e+02 1.492900000000000021e-04 -1.301953356161039688e-03 1.649456710196079128e-03 1.616914712069990594e-04 1.246841053651139193e-04
6.039470860275780524e+02 5.897700000000000132e-05 -1.418004908799342691e-03 1.585727700938501569e-03 1.393891993163796071e-04 -9.757886506834949347e-05
6.038117733332320540e+02 2.211600000000000035e-04 -1.178648581482832393e-03 1.668200536448307325e-03 2.090837989745693835e-04 2.439471626708799136e-04
6.036764863393739233e+02 2.303799999999999999e-04 -1.102489750063936859e-03 1.608220292441172022e-03 2.509005587694832927e-04 1.897366820773510349e-04
6.035412251520000382e+02 2.654000000000000001e-04 -1.095236528024049047e-03 1.671949301698758038e-03 3.122318064686915775e-04 1.734735378992948460e-04
6.034059898771059807e+02 2.561800000000000036e-04 -1.091609917004096901e-03 1.649456710196079128e-03 2.592639107284647844e-04 2.493682107302401985e-04
6.032707806206879013e+02 2.985700000000000094e-04 -9.646785313059539398e-04 1.604471527190729765e-03 3.094440224823601852e-04 2.764734510269922915e-04
6.031355974887420643e+02 3.815099999999999980e-04 -8.848930888671143911e-04 1.690693127950986235e-03 3.428974303182925486e-04 4.553680369856473952e-04
6.030004405872639381e+02 3.335899999999999825e-04 -1.091609917004096901e-03 1.806904850714797454e-03 4.042286780175008334e-04 1.951577301367113197e-04
6.028653100222500143e+02 4.478600000000000116e-04 -8.993995329468981465e-04 1.840643737968803133e-03 4.488332217987397923e-04 4.445259408669391854e-04
6.027302058996961023e+02 4.496999999999999804e-04 -8.558802007075304004e-04 1.799407320213904484e-03 3.930775420721879495e-04 5.583679501133571735e-04
6.025951283255978979e+02 5.013100000000000368e-04 -1.004571252525369648e-03 2.058072122494656545e-03 5.491934453065368824e-04 4.065786044514665227e-04
6.024600774059520063e+02 5.529099999999999900e-04 -9.864381974256336387e-04 2.144293723254904558e-03 5.714957171971563618e-04 5.149995656385242260e-04
6.023250532467538960e+02 5.271100000000000134e-04 -9.465454762062097986e-04 2.050574591993763792e-03 5.241033894295860649e-04 5.312627098165927748e-04
6.021900559539999449e+02 6.045199999999999923e-04 -1.062597028844521150e-03 2.327983220526744050e-03 6.300391809100395427e-04 5.529469020539969429e-04
6.020550856336860761e+02 6.118900000000000250e-04 -9.755583643657855493e-04 2.253007915517831264e-03 5.965857730741071794e-04 6.396836710036504781e-04
6.019201423918078717e+02 6.561200000000000539e-04 -1.048090584764729046e-03 2.417953586537434103e-03 6.746437246912785016e-04 6.179994787662340585e-04
6.017852263343620507e+02 6.782399999999999844e-04 -9.864381974256336387e-04 2.399209760285206123e-03 6.969459965818979811e-04 6.396836710036381182e-04
6.016503375673439677e+02 6.100500000000000020e-04 -1.312833189220871406e-03 2.597894318558822881e-03 6.607048047596405680e-04 5.095785175791762468e-04
6.015154761967498871e+02 7.464299999999999668e-04 -1.269313856981511791e-03 2.830317764086453993e-03 7.973062200896950712e-04 6.451047190629860973e-04
6.013806423285760729e+02 6.727099999999999747e-04 -1.385365409619814794e-03 2.800327642082890787e-03 6.244636129373831550e-04 7.643677763687643702e-04
6.012458360688179937e+02 7.280000000000000230e-04 -1.385365409619823034e-03 2.912790599596259532e-03 7.833673001580508492e-04 6.179994787662340585e-04
6.011110575234720272e+02 6.985099999999999512e-04 -1.479657296138454578e-03 2.950278252100707252e-03 7.443383243494619897e-04 6.071573826475134888e-04
6.009763067985340967e+02 6.358499999999999786e-04 -1.733520067534748740e-03 3.085233801116755558e-03 6.579170207733091216e-04 5.908942384694695514e-04
6.008415839999998980e+02 6.782399999999999844e-04 -2.125194057689042300e-03 3.576322048925138514e-03 7.582772442811063201e-04 5.204206136978845650e-04
6.007068892338660362e+02 7.353699999999999473e-04 -2.034528782190370925e-03 3.598814640427808968e-03 7.945184361033637331e-04 6.179994787662216986e-04
6.005722226061279798e+02 8.588600000000000271e-04 -2.117940835649146248e-03 3.936203512967916505e-03 8.446985478572590798e-04 8.836308336745303917e-04
6.004375842227818794e+02 8.238400000000000540e-04 -2.273885109506881223e-03 4.026173878978614798e-03 8.335474119119524843e-04 8.023151127842247272e-04
6.003029741898239990e+02 9.362599999999999568e-04 -2.335537496845984870e-03 4.318577568513372322e-03 9.339076354197432860e-04 9.378413142680469376e-04
6.001683926132500346e+02 1.008100000000000055e-03 -2.357297162965664786e-03 4.487272004783417201e-03 1.006390019064258221e-03 1.008314939039632032e-03
6.000338395990560230e+02 1.139000000000000038e-03 -2.408069717244920235e-03 4.805917051071304999e-03 1.070509050749797898e-03 1.268525245888580495e-03
5.998993152532380009e+02 1.072599999999999942e-03 -2.636546211501591009e-03 4.907133712833338518e-03 1.028692290954883988e-03 1.154683236642174704e-03
5.997648196817918915e+02 1.251399999999999952e-03 -2.850516261678477485e-03 5.491941091902854434e-03 1.156930354325950766e-03 1.431156687669167104e-03
5.996303529907139591e+02 1.306700000000000049e-03 -2.904915426977685081e-03 5.660635528172907986e-03 1.366014153300520095e-03 1.187209524998287082e-03
5.994959152859998994e+02 1.341699999999999924e-03 -3.137018532254308000e-03 5.971783043959893490e-03 1.418982049040740491e-03 1.187209524998287082e-03
5.993615066736460903e+02 1.653200000000000069e-03 -3.028220201655892375e-03 6.492861413771840520e-03 1.672670391796555068e-03 1.610051273627809794e-03
5.992271272596480003e+02 1.866999999999999953e-03 -2.923048482077429330e-03 6.819003990560603724e-03 1.842725214962535754e-03 1.908208916892206253e-03
5.990927771500020071e+02 1.859600000000000098e-03 -3.028220201655892375e-03 6.912723121821753164e-03 1.943085438470332953e-03 1.691366994518103207e-03
5.989584564507040341e+02 2.053099999999999977e-03 -3.202297530613355554e-03 7.486284205139933853e-03 2.143805885485920628e-03 1.870261580476745896e-03
5.988241652677498905e+02 2.316700000000000096e-03 -3.263949917952459201e-03 8.086086645211234408e-03 2.299921788720263489e-03 2.341892761640449426e-03
5.986899037071359544e+02 2.431000000000000001e-03 -3.564958632608073146e-03 8.629657606525852759e-03 2.570336835394041158e-03 2.152156079563098418e-03
5.985556718748579215e+02 2.543399999999999914e-03 -3.528692522408601127e-03 8.820844634298576764e-03 2.595426891270991975e-03 2.434050578649438797e-03
5.984214698769119423e+02 2.736900000000000010e-03 -3.771675460745063570e-03 9.465632257375226899e-03 2.659545922956525147e-03 2.878576519516377712e-03
5.982872978192940536e+02 3.114700000000000194e-03 -3.822448015024319454e-03 1.028661184722281553e-02 3.060986816987694859e-03 3.209260451136911486e-03
5.981531558079999513e+02 3.354300000000000163e-03 -4.130709951719837257e-03 1.109259637606862733e-02 3.267282831975932850e-03 3.512839142460668067e-03
5.980190439490260133e+02 3.496200000000000089e-03 -4.544143607993810299e-03 1.180861053890374865e-02 3.537697878649716590e-03 3.404418181273610473e-03
5.978849623483680489e+02 3.711900000000000182e-03 -4.819766045509801290e-03 1.253212223223975318e-02 3.640845886143832550e-03 3.838102026021841286e-03
5.977509111120219814e+02 3.735800000000000058e-03 -5.465302807060396818e-03 1.324813639507486755e-02 3.866656389036364754e-03 3.469470757985847371e-03
5.976168903459839612e+02 3.955199999999999862e-03 -5.773564743755899009e-03 1.401288450616578786e-02 3.967016612544168458e-03 3.919417746912147275e-03
5.974829001562500252e+02 4.240800000000000299e-03 -6.317556396747983638e-03 1.515625790755169809e-02 4.215129387327320142e-03 4.277206918829420078e-03
5.973489406488159830e+02 4.388300000000000360e-03 -7.006612490537938998e-03 1.616842452517202808e-02 4.438152106233534018e-03 4.277206918829432221e-03
5.972150119296779849e+02 4.589199999999999877e-03 -7.887878968385109157e-03 1.748798989332888548e-02 4.474393298055785034e-03 4.797627532527304860e-03
5.970811141048319541e+02 5.018599999999999797e-03 -9.030261439668469531e-03 1.954231325057308871e-02 5.118371398897455897e-03 4.808469628646012961e-03
5.969472472802739276e+02 5.269199999999999925e-03 -9.809982808957121853e-03 2.085812985347950538e-02 5.388786445571227927e-03 5.019890502960768462e-03
5.968134115619999420e+02 5.514400000000000031e-03 -1.142019810181366286e-02 2.302116740298664616e-02 5.606233596504785199e-03 5.318048146225189642e-03
5.966796070560059206e+02 5.945599999999999670e-03 -1.353451232644287301e-02 2.608390861260072302e-02 5.845983019328955012e-03 6.120363259009401792e-03
5.965458338682880139e+02 6.701300000000000312e-03 -1.544210972293507712e-02 2.959275288701784107e-02 6.551292367869840719e-03 6.971467804327819914e-03
5.964120921048420314e+02 6.463499999999999628e-03 -1.911224007512161982e-02 3.290291260316133282e-02 6.657228159350294522e-03 6.066152778415872561e-03
5.962783818716640099e+02 6.529899999999999941e-03 -2.333361530234013756e-02 3.740143090369608958e-02 6.732498326981134831e-03 6.114942210950041236e-03
5.961447032747499861e+02 7.298400000000000026e-03 -2.712342381818493714e-02 4.288212569984761746e-02 7.309569612150941184e-03 7.253362303414172436e-03
5.960110564200959971e+02 8.188600000000000739e-03 -3.169295370331837863e-02 4.941622353137434254e-02 8.363351958982776641e-03 7.822572349646200740e-03
5.958774414136979658e+02 8.339799999999999644e-03 -3.702769851366067427e-02 5.523805596531642520e-02 8.731339445178013664e-03 7.551519946678580605e-03
5.957438583615519292e+02 9.305499999999999536e-03 -4.086465297276479364e-02 6.116860259152141072e-02 9.205262722853702756e-03 9.470570959689483467e-03
5.956103073696540378e+02 9.629900000000000265e-03 -4.437521244007366916e-02 6.545719003803121550e-02 9.679186000529393583e-03 9.503097248045594761e-03
5.954767885439999873e+02 9.871299999999999519e-03 -4.813600806775888280e-02 6.983574785055170209e-02 9.918935423353552119e-03 9.747044410716500587e-03
5.953433019905860419e+02 1.025500000000000023e-02 -4.957214603165795846e-02 7.210000206182087812e-02 1.046534108467376926e-02 9.812096987428724909e-03
5.952098478154080112e+02 9.991099999999999287e-03 -5.028296179156760415e-02 7.229868662009451830e-02 9.994205590984416715e-03 9.953044236971918951e-03
5.950764261244619320e+02 1.006100000000000050e-02 -4.930740342720180830e-02 7.143272184724155927e-02 1.034267858927536560e-02 9.481413055808204579e-03
5.949430370237440684e+02 9.452900000000000191e-03 -4.829920556365650819e-02 6.915347257497063416e-02 9.286108458457219619e-03 9.747044410716476301e-03
5.948096806192500026e+02 9.091699999999999435e-03 -4.526010552894076805e-02 6.527724930600982411e-02 8.920908756248294852e-03 9.394676286858538033e-03
5.946763570169761124e+02 8.157299999999999274e-03 -4.286291564475568777e-02 6.089869149348934446e-02 8.120814752172279827e-03 8.202045713800927909e-03
5.945430663229179800e+02 7.565699999999999856e-03 -3.900057490851194242e-02 5.570290285637170130e-02 7.632952554564951392e-03 7.410572697135410850e-03
5.944098086430719832e+02 6.723400000000000036e-03 -3.521801961470704539e-02 5.007975498070323106e-02 6.710196055090508413e-03 6.727520641656927099e-03
5.942765840834340452e+02 6.631299999999999695e-03 -3.203022852817345723e-02 4.659715206303923635e-02 6.729710542994809565e-03 6.418520902273822971e-03
5.941433927499999754e+02 6.002799999999999976e-03 -2.924136465383407602e-02 4.243602263504458322e-02 5.985372218645347575e-03 6.017363345881703886e-03
5.940102347487659245e+02 5.650800000000000094e-03 -2.682241510352931582e-02 3.921958205016221749e-02 5.673140412176649709e-03 5.589100549192821052e-03
5.938771101857279291e+02 5.147599999999999572e-03 -2.526297236495204587e-02 3.658420007909894689e-02 5.062615719170904596e-03 5.296363953987760428e-03
5.937440191668820262e+02 5.226899999999999602e-03 -2.340977413375902594e-02 3.482977794189038440e-02 5.101644694979493022e-03 5.453574347708998842e-03
5.936109617982240252e+02 5.269199999999999925e-03 -2.178505239682268502e-02 3.323655271045099224e-02 5.539326780832932832e-03 4.727153907755706971e-03
5.934779381857499629e+02 5.851699999999999610e-03 -2.057013770514039622e-02 3.316532617069253841e-02 5.965857730741046423e-03 5.610784741430238122e-03
5.933449484354561037e+02 5.348499999999999956e-03 -2.081312064347684912e-02 3.239308052910072622e-02 5.528175644887619623e-03 4.981943166545282735e-03
5.932119926533379157e+02 5.942000000000000233e-03 -2.030902171170418866e-02 3.307910456993226611e-02 5.988160002631659831e-03 5.833047711863700857e-03
5.930790709453918907e+02 6.666300000000000003e-03 -1.934796979141818751e-02 3.355894652198931211e-02 6.768739518803397991e-03 6.445626142570562433e-03
5.929461834176140655e+02 6.701300000000000312e-03 -1.988108161135043392e-02 3.418124155356330046e-02 6.749225030899097706e-03 6.586573392113757343e-03
5.928133301759999085e+02 7.357400000000000051e-03 -1.998625333092888742e-02 3.562451617498486878e-02 7.382051995795468370e-03 7.285888591770284597e-03
5.926805113265460250e+02 7.877199999999999133e-03 -2.012043793866694422e-02 3.682037228987701527e-02 7.830885217594195369e-03 7.941835406951978579e-03
5.925477269752479970e+02 8.415300000000000558e-03 -2.076234808919758673e-02 3.857854319233602197e-02 8.522255646203444335e-03 8.180361521563511706e-03
5.924149772281019750e+02 9.189400000000000346e-03 -2.038518054312307703e-02 3.976315301147685666e-02 9.252655050621279992e-03 9.036887114941277374e-03
5.922822621911039960e+02 1.004299999999999984e-02 -2.021835643620550904e-02 4.132638812091267433e-02 1.002208343084769367e-02 1.005062310204025630e-02
5.921495819702500967e+02 1.037100000000000001e-02 -2.060277720431990742e-02 4.239103745203923884e-02 1.020886495793164872e-02 1.065235943662842279e-02
5.920169366715359729e+02 1.079699999999999931e-02 -2.042507326434249079e-02 4.307331272762034147e-02 1.063539590783976405e-02 1.107520118525795808e-02
5.918843264009580025e+02 1.058800000000000019e-02 -2.051211192882124515e-02 4.273967262033067510e-02 1.099223225808968786e-02 9.768728602953892504e-03
5.917517512645118813e+02 1.046799999999999987e-02 -1.911224007512161982e-02 4.104897949237969884e-02 1.045697773271479433e-02 1.045720170649172380e-02
5.916192113681939873e+02 1.027299999999999915e-02 -1.849571620173059983e-02 4.001432028325670187e-02 1.021722830989062365e-02 1.034878074530466534e-02
5.914867068180000160e+02 9.718299999999999161e-03 -1.734245389738739082e-02 3.769383459323085578e-02 9.578825777021604190e-03 9.958465285031267364e-03
5.913542377199258908e+02 9.106500000000000011e-03 -1.543485650089517977e-02 3.447739400834849005e-02 9.015693411783435446e-03 9.253729037315368278e-03
5.912218041799679895e+02 8.212600000000000455e-03 -1.400597175903598932e-02 3.118222935320678554e-02 7.878277545361772605e-03 8.836308336745217831e-03
5.910894063041220079e+02 7.445900000000000088e-03 -1.258796685023666310e-02 2.815697579609715770e-02 7.574409090852061814e-03 7.172046582523854304e-03
5.909570441983839828e+02 6.301400000000000404e-03 -1.083631372760216274e-02 2.401833895960518023e-02 6.272513969237081613e-03 6.337205181383529125e-03
5.908247179687500648e+02 5.138400000000000432e-03 -1.021253663217125407e-02 2.100808046349733962e-02 5.330242981858350493e-03 4.748838099993136184e-03
5.906924277212159495e+02 4.393799999999999789e-03 -8.725626113992903873e-03 1.795658554963458844e-02 4.187251547464050996e-03 4.781364388349236202e-03
5.905601735617779013e+02 3.724799999999999899e-03 -7.427299368851816332e-03 1.525372580406328914e-02 3.599029126348924929e-03 3.957365083327606982e-03
5.904279555964318433e+02 3.164500000000000212e-03 -6.448114393466078745e-03 1.310193455030749139e-02 3.027533409151768676e-03 3.420681325451666553e-03
5.902957739311740397e+02 2.781099999999999892e-03 -5.367384309521821585e-03 1.120505933358200389e-02 2.667909274915506584e-03 2.992418528762795862e-03
5.901636286719999589e+02 2.431000000000000001e-03 -4.834272489589584720e-03 9.941725444181823482e-03 2.458825475940937255e-03 2.368998001937214042e-03
5.900315199249059788e+02 1.988600000000000090e-03 -4.283027614557612280e-03 8.472209466007133566e-03 1.945873222456658003e-03 2.065419310613457026e-03
5.898994477958880225e+02 1.490999999999999921e-03 -4.261267948437932364e-03 7.437550256884141800e-03 1.583461304234070862e-03 1.306472582304052995e-03
5.897674123909420132e+02 1.341699999999999924e-03 -3.561332021588129240e-03 6.410388578262034981e-03 1.346499665396225665e-03 1.328156774541457271e-03
5.896354138160639877e+02 1.225600000000000083e-03 -3.133391921234355854e-03 5.731862067931378299e-03 1.098386890613073765e-03 1.469104024084639604e-03
5.895034521772500966e+02 1.032099999999999988e-03 -3.064486311855364395e-03 5.267015176876116075e-03 9.478465553513812196e-04 1.192630573057635061e-03
5.893715275804960356e+02 1.019200000000000054e-03 -2.836009817598693621e-03 5.004601609344921757e-03 9.701488272420006991e-04 1.111314852167341865e-03
5.892396401317979553e+02 7.335300000000000327e-04 -2.553134158042807446e-03 4.131139305991090790e-03 7.777917321854006414e-04 6.451047190629984572e-04
5.891077899371520061e+02 6.192599999999999494e-04 -2.259378665427089553e-03 3.595065875177366928e-03 4.822866296346721557e-04 8.836308336745303917e-04
5.889759771025538839e+02 4.404899999999999788e-04 -2.306524608686401096e-03 3.280169594139930277e-03 3.986531100448443914e-04 5.204206136978845650e-04
5.888442017339999666e+02 4.239000000000000038e-04 -2.186846445028145947e-03 3.122721453621211517e-03 3.512607822772740402e-04 5.637889981727051527e-04
5.887124639374860635e+02 4.810300000000000209e-04 -1.853198231193012128e-03 2.894046773344022879e-03 5.129522534842730725e-04 4.174207005701624268e-04
5.885807638190079842e+02 4.017800000000000191e-04 -1.766159566714276636e-03 2.642879501564172028e-03 3.233829424139981188e-04 5.529469020539969429e-04
5.884491014845619929e+02 4.275899999999999905e-04 -1.457897630018766639e-03 2.376717168782535670e-03 4.376820858534331967e-04 4.065786044514665227e-04
5.883174770401438991e+02 2.967299999999999864e-04 -1.494163740218238442e-03 2.148042488505346598e-03 2.509005587694832927e-04 3.848944122140500490e-04
5.881858905917499669e+02 2.819899999999999751e-04 -1.327339633300663293e-03 1.945609164981287583e-03 3.428974303182988912e-04 1.626314417805866091e-04
5.880543422453760058e+02 3.575499999999999902e-04 -1.247554190861823852e-03 2.016835704739749439e-03 3.317462943729859530e-04 4.065786044514665227e-04
5.879228321070179391e+02 1.603399999999999997e-04 -1.378112187579927199e-03 1.750673371958112864e-03 1.756303911386370201e-04 1.301051534244742041e-04
5.877913602826720307e+02 1.695599999999999961e-04 -1.214914691682304195e-03 1.600722761940287509e-03 1.505403352616924910e-04 2.059998262554072238e-04
5.876599268783339767e+02 1.455999999999999883e-04 -1.276567079021407843e-03 1.615717822942064992e-03 1.672670391796555285e-04 1.029999131276974455e-04
5.875285319999999274e+02 1.750900000000000058e-04 -1.247554190861823852e-03 1.645707944945636872e-03 1.923570950566063731e-04 1.409472495431824410e-04
5.873971757536660334e+02 7.556499999999999903e-05 -1.098863139044001192e-03 1.289575246153293114e-03 7.527016763083991646e-05 7.589467283093301970e-05
5.872658582453278768e+02 1.640300000000000135e-04 -1.019077696605153295e-03 1.387043142664884810e-03 2.035082310019129415e-04 8.673676894965358939e-05
5.871345795809819492e+02 5.713399999999999881e-05 -1.073476861904360891e-03 1.225846236895715554e-03 9.199687154880926943e-05 -1.084209611870823858e-05
5.870033398666240601e+02 1.087400000000000058e-04 -8.957729219269542405e-04 1.147122166636360728e-03 1.895693110702749808e-04 -4.878943253418091314e-05
5.868721392082500188e+02 1.013700000000000001e-04 -8.740132558072663017e-04 1.109634514131912792e-03 8.920908756248420619e-05 1.246841053651262521e-04
5.867409777118559759e+02 6.450599999999999531e-05 -8.957729219269460006e-04 1.057151800625662002e-03 1.254502793847416464e-04 -5.421048059352886518e-05
5.866098554834380820e+02 8.109400000000000657e-05 -9.211591990665861937e-04 1.117132044632805762e-03 7.527016763084624549e-05 9.215781700900154143e-05
5.864787726289920329e+02 1.013700000000000001e-04 -7.833479803085869036e-04 1.015915382870763569e-03 8.363351958982776424e-05 1.355262014838221562e-04
5.863477292545139790e+02 1.124300000000000061e-04 -7.289488150093791996e-04 9.821764956167494329e-04 1.115113594531036721e-04 1.138420092464056960e-04
5.862167254659998434e+02 4.238999999999999902e-05 -8.304939235678985556e-04 9.446888431123016050e-04 5.575567972656451274e-06 1.138420092464180152e-04
5.860857613694460042e+02 7.187899999999999400e-05 -7.615883141889070963e-04 9.334425473609663784e-04 5.018011175389538731e-05 1.138420092464180152e-04
5.859548370708480434e+02 5.160499999999999804e-05 -7.434552590891711950e-04 8.734623033538310754e-04 3.066562384960731368e-05 9.215781700898920863e-05
5.858239526762019977e+02 6.819200000000000034e-05 -6.890560937899635995e-04 8.509697118511607306e-04 6.133124769920828478e-05 8.131572089029330454e-05
5.856931082915040179e+02 8.477999999999999805e-05 -7.398286480692272890e-04 9.371913126114086350e-04 1.031480074941221669e-04 4.878943253416858711e-05
5.855623040227499132e+02 2.211599999999999967e-05 -7.760947582686990916e-04 8.472209466007099088e-04 2.509005587694452575e-05 1.626314417805619570e-05
5.854315399759359480e+02 1.843000000000000142e-05 -8.595068117274825463e-04 9.259450168600734084e-04 1.393891993163795901e-05 2.710524029676443259e-05
5.853008162570580453e+02 -1.658699999999999891e-05 -8.740132558072663017e-04 8.697135381033889272e-04 -5.575567972656451274e-06 -3.794733641546034345e-05
5.851701329721120146e+02 -3.686100000000000165e-06 -8.413737566277466450e-04 8.622160076024959572e-04 3.345340783593237015e-05 -7.589467283094533895e-05
5.850394902270940065e+02 2.211599999999999967e-05 -8.595068117274825463e-04 9.334425473609578132e-04 2.230227189061946929e-05 2.168419223740415114e-05
5.849088881279999441e+02 3.317500000000000001e-05 -8.377471456077944991e-04 9.334425473609663784e-04 1.672670391796935636e-05 6.505257671223710206e-05
5.847783267808259779e+02 5.160499999999999804e-05 -8.232407015280107437e-04 9.559351388636367231e-04 7.248238364451485322e-05 1.084209611870823858e-05
5.846478062915679175e+02 9.952400000000000461e-05 -6.709230386902276981e-04 8.959548948565099853e-04 9.478465553514066170e-05 1.084209611870577304e-04
5.845173267662220269e+02 2.211599999999999967e-05 -9.102793660067379959e-04 9.859252608672086030e-04 -5.575567972650112927e-06 7.589467283094533895e-05
5.843868883107840020e+02 2.211599999999999967e-05 -8.051076464282748424e-04 8.772110686042818972e-04 2.787783986327591802e-05 1.084209611870823858e-05
5.842564910312499933e+02 1.105799999999999984e-05 -8.014810354083226965e-04 8.509697118511607306e-04 1.115113594531290255e-05 1.084209611870823858e-05
5.841261350336159239e+02 -2.027300000000000055e-05 -7.144423709295954442e-04 6.972703365828845532e-04 -3.345340783593237015e-05 5.421048059347956278e-06
5.839958204238779444e+02 3.870400000000000077e-05 -7.325754260293231056e-04 8.359746508493747907e-04 4.739232776757033085e-05 2.168419223741647716e-05
5.838655473080320917e+02 3.870400000000000077e-05 -7.362020370492752515e-04 8.397234160998169388e-04 2.787783986327591802e-05 5.963152865287682400e-05
5.837353157920740614e+02 -4.607599999999999728e-05 -7.362020370492752515e-04 6.672802145793212385e-04 -5.575567972655183605e-05 -2.710524029676443259e-05
5.836051259820000041e+02 -1.105799999999999984e-05 -6.092706513511322907e-04 6.072999705721945007e-04 -5.575567972655183605e-05 7.589467283093301970e-05
5.834749779838059567e+02 -2.027300000000000055e-05 -6.165238733910199942e-04 5.960536748208592741e-04 2.787783986331395234e-06 -6.505257671223710206e-05
5.833448719034880696e+02 7.372200000000000329e-06 -4.859658766729249959e-04 5.173296045614958830e-04 -0.000000000000000000e+00 2.168419223740415114e-05
5.832148078470420387e+02 2.396000000000000099e-05 -4.932190987128126994e-04 5.585660223164028810e-04 5.575567972656451274e-06 5.963152865288915002e-05
5.830847859204639008e+02 -3.501800000000000252e-05 -4.496997664734531932e-04 3.936203512967915855e-04 -3.902897580858882565e-05 -2.710524029676443259e-05
5.829548062297500337e+02 -2.396000000000000099e-05 -4.714594325931329463e-04 4.386055343021409486e-04 5.575567972656451274e-06 -8.131572089029330454e-05
5.828248688808959059e+02 -2.764599999999999924e-05 -3.880473791343413059e-04 3.448864030410000742e-04 -3.902897580858248307e-05 -5.421048059347956278e-06
5.826949739798980090e+02 -4.607599999999999728e-05 -5.149787648324925067e-04 4.386055343021409486e-04 3.345340783593237015e-05 -2.005787781960469390e-04
5.825651216327520387e+02 -1.105799999999999984e-05 -5.222319868723884501e-04 5.173296045614958830e-04 5.575567972656451274e-06 -4.336838447482062829e-05
5.824353119454539183e+02 -5.529100000000000307e-05 -5.693779301317083421e-04 4.760931868065887223e-04 -5.854346371288323509e-05 -4.878943253418091314e-05
5.823055450240000255e+02 1.843000000000000142e-05 -5.331118199322284080e-04 5.885561443199663042e-04 -2.787783986325056463e-06 5.963152865288915002e-05
5.821758209743859425e+02 -1.105799999999999984e-05 -6.382835395106998015e-04 6.372900925757578154e-04 1.672670391796935636e-05 -6.505257671223710206e-05
5.820461399026080471e+02 -7.187899999999999400e-05 -6.310303174708119895e-04 5.060833088101606564e-04 -3.066562384960097788e-05 -1.517893456618906779e-04
5.819165019146620352e+02 -1.658699999999999891e-05 -5.875109852314442434e-04 5.735610833181889294e-04 -0.000000000000000000e+00 -4.878943253416858711e-05
5.817869071165440573e+02 -4.976200000000000230e-05 -6.128972623710679567e-04 5.323246655632818229e-04 -5.018011175389538731e-05 -4.878943253416858711e-05
5.816573556142499228e+02 1.197999999999999982e-04 -4.424465444335489556e-04 7.010191018333353750e-04 5.018011175390172312e-05 2.547892587895881234e-04
5.815278475137760097e+02 -2.948899999999999837e-05 -5.077255427926046947e-04 4.648468910552620609e-04 -6.133124769920195575e-05 3.252628835611239141e-05
5.813983829211180137e+02 -4.607599999999999728e-05 -4.968457097327648453e-04 4.198617080499127520e-04 -3.345340783593237015e-05 -7.047362477158506766e-05
5.812689619422719716e+02 4.976200000000000230e-05 -3.590344909747655551e-04 4.723444215561465199e-04 6.133124769920828478e-05 2.710524029676443259e-05
5.811395846832340339e+02 4.791899999999999979e-05 -3.336482138351418961e-04 4.423542995525831510e-04 8.363351958981508585e-06 1.246841053651139193e-04
5.810102512500000103e+02 2.027300000000000055e-05 -3.263949917952458984e-04 3.786252902950142107e-04 -2.787783986325056463e-06 6.505257671223710206e-05
5.808809617485659373e+02 2.027300000000000055e-05 -2.429829383364624979e-04 2.924036895347577954e-04 -1.951448790429441283e-05 9.757886506834949347e-05
5.807517162849279657e+02 -4.976200000000000230e-05 -3.953006011742455435e-04 3.073987505365437353e-04 -4.739232776757033085e-05 -5.421048059352886518e-05
5.806225149650820185e+02 2.211599999999999967e-05 -3.735409350545575505e-04 4.311080038012479786e-04 1.115113594530656505e-05 4.336838447483295432e-05
5.804933578950240189e+02 -6.634899999999999782e-05 -3.844207681143974541e-04 2.624135675311944265e-04 8.363351958987846085e-06 -2.114208743147675087e-04
5.803642451807500038e+02 -4.238999999999999902e-05 -4.279401003537734401e-04 3.561326987923352466e-04 -3.624119182226376919e-05 -5.421048059352886518e-05
5.802351769282561236e+02 -9.215199999999999455e-06 -3.807941570944535481e-04 3.748765250445634432e-04 4.460454378123893858e-05 -1.138420092464056960e-04
5.801061532435379604e+02 -5.529100000000000137e-06 -3.953006011742455435e-04 3.973691165472423531e-04 -0.000000000000000000e+00 -1.626314417805619570e-05
5.799771742325918922e+02 2.580300000000000012e-05 -4.061804342340772072e-04 4.723444215561465199e-04 2.787783986327591802e-05 2.168419223741647716e-05
5.798482400014140694e+02 1.843000000000000142e-05 -3.771675460745096964e-04 4.273592385508057220e-04 -0.000000000000000000e+00 5.421048059352886518e-05
5.797193506559999605e+02 -5.344800000000000055e-05 -4.424465444335489556e-04 3.486351682914422766e-04 -2.787783986327591802e-05 -1.029999131276974455e-04
5.795905063023460571e+02 -1.658699999999999891e-05 -4.315667113737173461e-04 4.123641775490197820e-04 6.411903168553334802e-05 -1.734735378992948460e-04
5.794617070464479411e+02 -1.658699999999999891e-05 -4.569529885133409510e-04 4.386055343021409486e-04 -8.363351958981508585e-06 -3.252628835611239141e-05
5.793329529943019907e+02 2.948899999999999837e-05 -3.771675460745096964e-04 4.498518300534761209e-04 3.902897580858248307e-05 1.084209611870823858e-05
5.792042442519040151e+02 1.105799999999999984e-05 -3.735409350545657904e-04 4.086154122985690145e-04 1.115113594530656505e-05 1.084209611869591256e-05
5.790755809252499375e+02 7.187899999999999400e-05 -3.227683807753020467e-04 4.798419520570394899e-04 4.460454378123893858e-05 1.246841053651139193e-04
5.789469631203360223e+02 -2.948899999999999837e-05 -3.989272121941894495e-04 3.523839335418930442e-04 -2.787783986325056463e-06 -8.131572089029330454e-05
5.788183909431580787e+02 4.976200000000000230e-05 -2.683692154760943969e-04 3.786252902950056455e-04 5.854346371287689251e-05 3.252628835611239141e-05
5.786898644997120300e+02 5.897700000000000132e-05 -2.030902171170468435e-04 3.298913420392226453e-04 1.393891993163795901e-05 1.463682976025303931e-04
5.785613838959939130e+02 2.396000000000000099e-05 -2.139700501768867201e-04 2.699110980320873964e-04 5.575567972655183605e-05 -3.794733641547266947e-05
5.784329492379999920e+02 9.215199999999999455e-06 -2.792490485359342463e-04 3.073987505365352244e-04 5.575567972650112927e-06 1.626314417805619570e-05
5.783045606317259626e+02 5.529100000000000137e-06 -2.647426044561422510e-04 2.849061590338733364e-04 5.296789574022677958e-05 -8.673676894964125659e-05
5.781762181831679754e+02 4.607599999999999728e-05 -1.885837730372548482e-04 2.886549242843155388e-04 5.018011175389538731e-05 3.794733641547266947e-05
5.780479219983219537e+02 -1.474399999999999978e-05 -2.574893824162462533e-04 2.361722107780732599e-04 5.575567972656451274e-06 -5.421048059352886518e-05
5.779196721831839341e+02 2.211599999999999967e-05 -1.414378297779349562e-04 1.911870277727239511e-04 7.527016763084624549e-05 -8.131572089029330454e-05
5.777914688437499535e+02 -5.344800000000000055e-05 -1.958369950771508459e-04 9.371913126114086079e-05 -5.018011175389538731e-05 -5.963152865288915002e-05
5.776633120860159352e+02 9.215199999999999455e-06 -1.559442738577269515e-04 1.799407320213887516e-04 3.624119182225742661e-05 -4.336838447482062829e-05
5.775352020159780295e+02 -3.686100000000000165e-06 -1.087983305984152995e-04 1.049654270124760603e-04 5.575567972656451274e-06 -2.168419223741647716e-05
5.774071387396319324e+02 3.686099999999999826e-05 -1.015451085585275417e-04 1.799407320213887516e-04 8.084573560349635841e-05 -4.878943253418091314e-05
5.772791223629740216e+02 -1.257200000000000059e-17 -1.559442738577269515e-04 1.611969057691690931e-04 -2.230227189061946929e-05 4.336838447483295432e-05
5.771511529920001067e+02 9.215199999999999455e-06 -2.538627713963188543e-05 4.498518300534931565e-05 3.624119182225742661e-05 -4.336838447482062829e-05
5.770232307327058834e+02 -2.396000000000000099e-05 -1.378112187579910773e-04 9.371913126114086079e-05 -2.230227189061946929e-05 -2.710524029676443259e-05
5.768953556910879570e+02 1.843000000000000142e-05 -9.791849753857542293e-05 1.387043142664901832e-04 3.624119182225742661e-05 -1.626314417805619570e-05
5.767675279731419096e+02 -5.897700000000000132e-05 -1.994636060970947247e-04 8.622160076025641535e-05 -1.115113594530656505e-05 -1.517893456618783722e-04
5.766397476848638917e+02 -2.396000000000000099e-05 -1.450644407978870750e-04 1.012166617620338308e-04 -2.787783986325056463e-06 -6.505257671223710206e-05
5.765120149322500538e+02 -9.215199999999999455e-06 -8.703866447873553284e-05 7.122653975846193731e-05 1.115113594530656505e-05 -4.878943253418091314e-05
5.763843298212959780e+02 2.948899999999999837e-05 -9.791849753856716944e-05 1.611969057691605822e-04 -0.000000000000000000e+00 8.673676894965358939e-05
5.762566924579979286e+02 -7.372200000000000329e-06 -6.890560937899140514e-05 5.623147875668451512e-05 2.787783986331395234e-06 -2.710524029676443259e-05
5.761291029483520560e+02 4.976200000000000230e-05 1.450644407979200551e-05 8.622160076024789081e-05 3.345340783593237015e-05 8.131572089029330454e-05
5.760015613983539424e+02 7.372200000000000329e-06 -8.703866447873553284e-05 1.049654270124760603e-04 8.363351958981508585e-06 5.421048059347956278e-06
5.758740679140000793e+02 5.160499999999999804e-05 -3.626611019947176875e-05 1.424530795169324127e-04 7.248238364451485322e-05 1.084209611870823858e-05
5.757466226012860488e+02 -1.843000000000000142e-05 -9.066527549867941171e-05 5.623147875668451512e-05 -8.363351958981508585e-06 -3.794733641547266947e-05
5.756192255662080015e+02 5.529100000000000137e-06 -2.901288815957576430e-05 4.123641775490709293e-05 2.787783986327591802e-05 -3.794733641546034345e-05
5.754918769147619741e+02 -3.686099999999999826e-05 -9.429188651863154406e-05 2.249259150267039555e-05 -2.509005587695086156e-05 -5.963152865288915002e-05
5.753645767529440036e+02 -1.842999999999999973e-06 -6.527899835904752627e-05 6.372900925757749187e-05 2.787783986327591802e-05 -5.963152865287682400e-05
5.752373251867500130e+02 -2.211599999999999967e-05 -9.791849753857542293e-05 5.623147875668451512e-05 -2.787783986325056463e-06 -5.963152865288915002e-05
5.751101223221760392e+02 -1.658699999999999891e-05 -1.051717195784714206e-04 7.497530500891269134e-05 2.787783986325056463e-06 -5.421048059352886518e-05
5.749829682652178917e+02 -2.027300000000000055e-05 -8.703866447872729290e-05 4.873394825580006290e-05 -4.739232776756399505e-05 3.252628835612471743e-05
5.748558631218719484e+02 1.842999999999999973e-06 -7.615883141888741637e-05 8.247283550979713678e-05 3.066562384960097788e-05 -5.421048059352886518e-05
5.747288069981340186e+02 1.676200000000000063e-17 -4.714594325931164529e-05 4.873394825580006290e-05 4.460454378124527439e-05 -8.673676894964125659e-05
5.746018000000000256e+02 -1.843000000000000142e-05 -7.253222039894353750e-05 3.748765250445634567e-05 -1.951448790429441283e-05 -1.626314417805619570e-05
5.744748422334660063e+02 -1.290100000000000066e-05 -8.703866447873553284e-05 6.372900925757749187e-05 1.951448790429441283e-05 -7.589467283094533895e-05
5.743479338045279974e+02 5.160499999999999804e-05 -4.351933223936776642e-05 1.499506100178253827e-04 -5.575567972656451274e-06 1.626314417805866091e-04
5.742210748191819221e+02 8.381199999999999746e-18 -9.066527549867941171e-05 9.371913126114086079e-05 -5.575567972656451274e-06 1.084209611870823858e-05
5.740942653834239309e+02 -1.290100000000000066e-05 -6.527899835905577976e-05 4.123641775489856839e-05 -2.509005587695086156e-05 1.084209611869591256e-05
5.739675056032500606e+02 -3.870400000000000077e-05 -9.791849753856716944e-05 2.249259150267039555e-05 -2.787783986325056463e-06 -1.084209611870577304e-04
5.738407955846560071e+02 1.290100000000000066e-05 -4.714594325931989200e-05 7.497530500891269134e-05 1.672670391796301717e-05 5.421048059347956278e-06
5.737141354336379209e+02 5.529100000000000137e-06 -7.253222039896002754e-06 1.874382625222817284e-05 8.363351958981508585e-06 -0.000000000000000000e+00
5.735875252561919524e+02 4.976200000000000230e-05 -1.450644407979200551e-05 1.162117227638197843e-04 5.575567972656451274e-06 1.355262014838221562e-04
5.734609651583140248e+02 -4.054700000000000329e-05 -9.429188651862329058e-05 1.499506100177742388e-05 -3.345340783593237015e-05 -5.421048059352886518e-05
5.733344552459999477e+02 4.054700000000000329e-05 2.901288815958401101e-05 5.248271350624229240e-05 4.460454378124527439e-05 3.252628835612471743e-05
5.732079956252459851e+02 1.658699999999999891e-05 -7.253222039894353750e-05 1.087141922629268007e-04 1.672670391796935636e-05 1.626314417805619570e-05
5.730815864020480603e+02 5.897700000000000132e-05 1.450644407979200551e-05 1.049654270124760603e-04 3.624119182225742661e-05 1.029999131277097783e-04
5.729552276824019827e+02 -1.290100000000000066e-05 -1.051717195784631807e-04 8.247283550980566132e-05 -1.115113594530656505e-05 -1.626314417805619570e-05
5.728289195723040166e+02 -3.870400000000000077e-05 -7.978544243883953517e-05 3.748765250442224836e-06 -1.951448790429441283e-05 -7.589467283094533895e-05
5.727026621777498576e+02 7.372200000000000329e-06 -7.978544243883953517e-05 9.746789651158309028e-05 3.624119182225742661e-05 -4.878943253418091314e-05
5.725764556047359974e+02 -5.160499999999999804e-05 -8.341205345878341404e-05 -1.874382625222817284e-05 -3.066562384960097788e-05 -9.215781700900154143e-05
5.724502999592580181e+02 4.976200000000000230e-05 -4.714594325931164529e-05 1.499506100178253827e-04 3.066562384960097788e-05 8.673676894965358939e-05
5.723241953473119565e+02 6.266300000000000635e-05 3.989272121941564762e-05 8.622160076024789081e-05 7.805795161717130873e-05 3.252628835611239141e-05
5.721981418748939632e+02 1.842999999999999973e-06 -5.077255427926377087e-05 5.623147875668451512e-05 -2.509005587695086156e-05 5.421048059352886518e-05
5.720721396479999612e+02 -6.266300000000000635e-05 -5.802577631915152860e-05 -6.747777450801970781e-05 -3.902897580858248307e-05 -1.084209611870577304e-04
5.719461887726258738e+02 -2.396000000000000099e-05 -6.165238733910364741e-05 1.499506100177742388e-05 -1.115113594531290255e-05 -4.878943253418091314e-05
5.718202893547679651e+02 -9.215199999999999455e-06 -1.813305509973588437e-05 -0.000000000000000000e+00 -1.951448790429441283e-05 1.084209611870823858e-05
5.716944415004219309e+02 -1.658699999999999891e-05 -5.077255427925552416e-05 1.874382625222817284e-05 -2.787783986327591802e-05 5.421048059360282301e-06
