# Supplementary material for: Theoretical and experimental analysis of circularly polarized luminescence spectrophotometers for artifact-free measurements using a single CCD camera
Source: Nat Commun. 2023 Feb 24;14:1065. doi: 10.1038/s41467-023-36782-9 (PMC9958114; doi:10.1038/s41467-023-36782-9)
Supplement: Supplementary file 3 — Source Data [file 41467_2023_36782_MOESM3_ESM.zip › LesDataPubli/Europium/ArmsImbalance/DeltaT0p45.dat]

# Measurement on the cam
# lambda CPL(4measurement) QWP45 QWP-45 Arm1 Arm2
7.085339999999999918e+02 8.255600000000000037e-05 -1.443904317273905042e-03 1.674452493633122544e-03 1.497677144351279241e-04 -9.559837504823247615e-05
7.084107556354661028e+02 2.818999999999999945e-05 -1.455739598563033721e-03 1.575713280249347670e-03 -3.605519051215855893e-05 1.985504712540315944e-04
7.082874546125279949e+02 1.127599999999999978e-04 -1.534641473823903073e-03 1.830789581490758523e-03 1.164860001162099209e-04 1.029520962057991183e-04
7.081640970371820458e+02 1.107499999999999950e-04 -1.562257130165218069e-03 1.855474384836697634e-03 1.137125239229630632e-04 1.029520962057823945e-04
7.080406830154239515e+02 -4.027099999999999949e-06 -1.751621630791302736e-03 1.818447179817789076e-03 2.773476193243063363e-05 -8.824465389068255781e-05
7.079172126532499760e+02 7.651499999999999502e-05 -1.743731443265213914e-03 1.974784267675425056e-03 7.211038102431711785e-05 8.824465389068255781e-05
7.077936860566560426e+02 2.114200000000000053e-04 -1.660884474241295814e-03 2.164034426660982596e-03 2.773476193243063024e-04 3.676860578778300544e-05
7.076701033316379608e+02 2.376000000000000020e-04 -1.617488442847821173e-03 2.172262694442965696e-03 2.135576668797171268e-04 3.015025674598139889e-04
7.075464645841919946e+02 1.832299999999999923e-04 -1.783182380895648698e-03 2.233974702807822472e-03 2.579332859716036144e-04 -1.470744231511654694e-05
7.074227699203140673e+02 2.819000000000000217e-04 -1.700335411871739489e-03 2.349170451755553789e-03 2.967619526770027020e-04 2.426727981993645250e-04
7.072990194459999884e+02 1.429600000000000001e-04 -1.960711600232604469e-03 2.336828050082584343e-03 1.747290001743117237e-04 5.882976926044947071e-05
7.071752132672460220e+02 2.617599999999999875e-04 -1.822633318526083266e-03 2.435567263466359433e-03 2.357454764256603841e-04 3.309174520900470557e-04
7.070513514900479777e+02 2.255199999999999956e-04 -2.094844788176086249e-03 2.645388091906869521e-03 2.246515716526856113e-04 2.279653558842479645e-04
7.069274342204020058e+02 2.959899999999999901e-04 -2.051448756782602717e-03 2.744127305290644612e-03 3.217232384161991055e-04 2.279653558842479645e-04
7.068034615643040297e+02 2.537099999999999815e-04 -2.260538726223904667e-03 2.875779589802331723e-03 3.023089050634901291e-04 1.250132596784655700e-04
7.066794336277499724e+02 4.490200000000000072e-04 -2.169801569673906420e-03 3.180225497735630555e-03 4.298888099526748229e-04 5.000530387138455834e-04
7.065553505167359845e+02 4.006999999999999820e-04 -2.374946445352168513e-03 3.295421246683361439e-03 3.688723337013261354e-04 4.853455963987290500e-04
7.064312123372581027e+02 4.228500000000000054e-04 -2.430177758034780724e-03 3.398274593958132851e-03 4.077010004067315656e-04 4.632844329260625712e-04
7.063070191953120229e+02 7.550799999999999873e-04 -2.386781726641297192e-03 4.031851213170659434e-03 7.294242388229307253e-04 8.236167696463260511e-04
7.061827711968940093e+02 6.201699999999999661e-04 -2.868083165732602125e-03 4.258128577175134856e-03 6.739547149580630680e-04 4.779918752411791046e-04
7.060584684479999851e+02 8.114599999999999591e-04 -2.864138071969561834e-03 4.644857162928242578e-03 8.736450008715649067e-04 6.471274618649776322e-04
7.059341110546259870e+02 9.161700000000000052e-04 -3.171855385486941747e-03 5.179694568756994071e-03 1.012318810533718166e-03 6.618349041800941114e-04
7.058096991227680519e+02 1.036999999999999944e-03 -3.420396292558687372e-03 5.685733037348829864e-03 1.089976143944522630e-03 8.971539812219087723e-04
7.056852327584219893e+02 1.477900000000000090e-03 -3.487462886530419155e-03 6.656668635622576408e-03 1.489356715771526308e-03 1.448683068038653793e-03
7.055607120675839496e+02 1.629000000000000023e-03 -3.881972262834765697e-03 7.376642066545908635e-03 1.716781763617458668e-03 1.397207019935754356e-03
7.054361371562499698e+02 2.067900000000000120e-03 -4.359328608163030340e-03 8.771333455591681649e-03 2.124482764024183783e-03 1.919321222122283115e-03
7.053115081304160867e+02 2.371999999999999977e-03 -4.769618359519554526e-03 9.820437597794240761e-03 2.437885573860648983e-03 2.198762626109413820e-03
7.051868250960781097e+02 2.674000000000000161e-03 -5.471845049341290089e-03 1.116987351403912233e-02 2.826172240914677589e-03 2.272299837684996649e-03
7.050620881592319620e+02 3.042500000000000066e-03 -5.799287831673895742e-03 1.226423312904258330e-02 3.128481145978174224e-03 2.816475203344174973e-03
7.049372974258740214e+02 3.328400000000000022e-03 -6.391051896130415556e-03 1.346556022521180201e-02 3.466845241553829105e-03 2.963549626495307239e-03
7.048124530020000975e+02 3.835799999999999887e-03 -6.576471302993451042e-03 1.469568625861795638e-02 3.918921861052452986e-03 3.618030809517851568e-03
7.046875549936059997e+02 3.940500000000000426e-03 -7.227411773895632031e-03 1.558845331296287995e-02 4.046501765941625320e-03 3.662153136463184092e-03
7.045626035066879922e+02 4.155999999999999972e-03 -7.562744743754318266e-03 1.637836702003305986e-02 4.273926813787564186e-03 3.845996165402116012e-03
7.044375986472419982e+02 4.468100000000000023e-03 -7.294478367867372921e-03 1.673629666854923453e-02 4.526313147372680590e-03 4.316634319485728420e-03
7.043125405212640544e+02 4.262700000000000343e-03 -7.886242432323893603e-03 1.693377509531677344e-02 4.332169813845665636e-03 4.081315242443914193e-03
7.041874292347500841e+02 4.572800000000000128e-03 -7.231356867658671889e-03 1.688440548862487831e-02 4.651119576068618588e-03 4.368110367588611161e-03
7.040622648936958967e+02 4.131799999999999709e-03 -7.345764586786936168e-03 1.610272004933668843e-02 4.115838670772702275e-03 4.176913617492146805e-03
7.039370476040979838e+02 3.964699999999999822e-03 -7.349709680549976025e-03 1.576536107027547845e-02 4.010446575429473144e-03 3.845996165402099532e-03
7.038117774719520412e+02 3.737199999999999984e-03 -6.781616178671713568e-03 1.470802866029092583e-02 3.899507527699750623e-03 3.309174520900470557e-03
7.036864546032539920e+02 3.547900000000000099e-03 -6.521239990310847938e-03 1.404976723773244951e-02 3.619386432182197626e-03 3.360650569003370211e-03
7.035610791039999867e+02 3.133100000000000208e-03 -6.292424552054328921e-03 1.296363589051097165e-02 3.075785098306559658e-03 3.287113357427804295e-03
7.034356510801859486e+02 2.978000000000000178e-03 -5.807178019199975456e-03 1.214080911231286974e-02 3.050823812567369543e-03 2.787060318713958929e-03
7.033101706378080280e+02 2.527000000000000166e-03 -5.732221237702163526e-03 1.114107457680218669e-02 2.507222478691725504e-03 2.581156126302360312e-03
7.031846378828620345e+02 2.259199999999999837e-03 -5.550746924602159224e-03 1.040464461031489866e-02 2.227101383174178578e-03 2.345837049260562565e-03
7.030590529213438913e+02 1.965199999999999846e-03 -5.408723549132589056e-03 9.655872242154622115e-03 1.908151620951226276e-03 2.117871693376298121e-03
7.029334158592499762e+02 1.725600000000000094e-03 -5.341656955160848166e-03 9.096350032979930861e-03 1.772251287482319929e-03 1.603111212347352538e-03
7.028077268025759849e+02 1.445700000000000067e-03 -5.097061141852160179e-03 8.269409120890842610e-03 1.400605477587746990e-03 1.566342606559552883e-03
7.026819858573179545e+02 1.240299999999999953e-03 -5.290370736241284920e-03 8.051360024668349422e-03 1.356229858495860367e-03 9.339225870096917303e-04
7.025561931294720353e+02 1.290700000000000094e-03 -5.108896423141289292e-03 7.964963212957544211e-03 1.195368239287757832e-03 1.544281443086886405e-03
7.024303487250339231e+02 8.658300000000000501e-04 -5.400833361606509342e-03 7.401326869891847529e-03 9.235675723499387401e-04 7.133109522829769603e-04
7.023044527499999958e+02 7.752199999999999673e-04 -5.452119580526063047e-03 7.269674585380159551e-03 8.209489531999504498e-04 6.544811830225442202e-04
7.021785053103660630e+02 8.557600000000000059e-04 -5.396888267843459944e-03 7.376642066545908635e-03 8.181754770067036463e-04 9.559837504823582091e-04
7.020525065121279340e+02 4.852699999999999939e-04 -6.095169863902155649e-03 7.347843129308982528e-03 5.047726671702387714e-04 4.338695482958462011e-04
7.019264564612819868e+02 6.181599999999999769e-04 -5.933421019617377522e-03 7.450696476583734858e-03 5.325074291026631133e-04 8.456779331190092267e-04
7.018003552638239171e+02 5.798999999999999468e-04 -6.264808895713023032e-03 7.718115179498115375e-03 6.295790958661766617e-04 4.485769906109460378e-04
7.016742030257499891e+02 4.147900000000000046e-04 -6.426557739997801159e-03 7.549435689967509515e-03 4.714909528513207683e-04 2.647339616720476734e-04
7.015479998530560124e+02 4.711699999999999764e-04 -6.698769209647804576e-03 7.948506677393586684e-03 4.659440004648333412e-04 4.853455963987457467e-04
7.014217458517380237e+02 2.194800000000000060e-04 -7.034102179506508158e-03 7.783941321753959364e-03 2.828945717107873869e-04 5.147604810288283533e-05
7.012954411277920599e+02 2.496800000000000083e-04 -7.314203836682590422e-03 8.137756836379144224e-03 1.469942382418810934e-04 5.221142021865120622e-04
7.011690857872140441e+02 2.959899999999999901e-04 -7.649536806541275789e-03 8.582083296606113701e-03 2.884415240972811024e-04 3.162100097749305223e-04
7.010426799359998995e+02 9.463699999999999532e-05 -7.882297338560844205e-03 8.413403807075508709e-03 2.024637621067486694e-04 -1.911967500964816761e-04
7.009162236801460040e+02 2.859200000000000001e-04 -8.249191058523893533e-03 9.186860978581713744e-03 2.440659050053882993e-04 3.971009425080464380e-04
7.007897171256479396e+02 3.423000000000000261e-05 -8.884351154373889073e-03 9.334969798657376597e-03 8.320428579729189072e-05 -9.559837504823247615e-05
7.006631603785019706e+02 4.027100000000000119e-05 -9.310421280782580494e-03 9.791638660557315521e-03 -5.546952386487387280e-06 1.617818654662485822e-04
7.005365535447040202e+02 1.469900000000000004e-04 -9.744381594717362038e-03 1.046224248478875955e-02 1.275799048891783783e-04 1.985504712540315944e-04
7.004098967302500114e+02 -9.061000000000000152e-05 -1.061230222258692513e-02 1.088188414166979014e-02 -4.992257147837387405e-05 -1.985504712540315944e-04
7.002831900411359811e+02 -8.054200000000000237e-05 -1.133030928746082792e-02 1.165122717928500883e-02 -7.488385721755766011e-05 -9.559837504823247615e-05
7.001564335833579662e+02 -1.651099999999999964e-04 -1.202070069599344392e-02 1.219840698678673931e-02 -1.941433335270144388e-04 -8.824465389068255781e-05
7.000296274629118898e+02 -1.530299999999999900e-04 -1.266375097936952784e-02 1.289369561436413264e-02 -2.191046192661982113e-04 2.206116347266646189e-05
6.999027717857940161e+02 -2.617599999999999875e-04 -1.361846367002604759e-02 1.366715278587033768e-02 -1.719555239810711814e-04 -5.000530387138455834e-04
6.997758666579999272e+02 -1.308799999999999937e-04 -1.434041582866299978e-02 1.468745799083597328e-02 -1.941433335270144388e-04 3.676860578778300544e-05
6.996489121855260009e+02 -2.094099999999999889e-04 -1.553972433262820925e-02 1.577770347194844616e-02 -1.996902859135018117e-04 -2.353190770417978828e-04
6.995219084743679332e+02 8.054199999999999898e-06 -1.626956667879125851e-02 1.698314470200865123e-02 -4.160214289864594536e-05 1.397207019935654067e-04
6.993948556305219881e+02 -5.074100000000000225e-04 -1.811192546613255017e-02 1.785122695300764631e-02 -4.187949051797000229e-04 -7.427258369132101355e-04
6.992677537599839752e+02 -4.832500000000000098e-04 -1.914159493828689051e-02 1.897438550524805159e-02 -3.993805718269909924e-04 -7.059572311254270691e-04
6.991406029687499313e+02 -3.563999999999999894e-04 -2.051054247406298645e-02 2.066118040055413621e-02 -3.161762860297117326e-04 -4.632844329260625712e-04
6.990134033628160068e+02 -5.879600000000000017e-04 -2.208857997928037262e-02 2.183370855948641928e-02 -5.519217624553720896e-04 -6.838960676527605902e-04
6.988861550481780114e+02 -2.557200000000000250e-04 -2.334311979592818345e-02 2.382083522883480381e-02 -6.656342863783603334e-05 -7.574332792283266147e-04
6.987588581308319817e+02 -1.530299999999999900e-04 -2.518942367703253318e-02 2.595607071825887027e-02 -6.101647625134234499e-05 -3.971009425080631889e-04
6.986315127167739547e+02 -2.959899999999999901e-04 -2.737106052799555961e-02 2.793908325371626672e-02 -4.493031433053712225e-04 1.103058173633490231e-04
6.985041189120000809e+02 -3.765299999999999745e-04 -2.915818800265425684e-02 2.963822055069532946e-02 -1.802759525607990966e-04 -8.971539812219087723e-04
6.983766768225059423e+02 -5.134599999999999798e-04 -3.135166013490642972e-02 3.164591788949868562e-02 -4.437561909188901380e-04 -6.986035099678771778e-04
6.982491865542880305e+02 -2.637800000000000257e-04 -3.371871639273250898e-02 3.462455082657577704e-02 -1.636350954013432392e-04 -5.294679233440786502e-04
6.981216482133419277e+02 -5.194999999999999965e-04 -3.640138015160207519e-02 3.689966686829351805e-02 -1.608616192081027240e-04 -1.470744231511320272e-03
6.979940619056640116e+02 -3.503600000000000269e-04 -3.860274247138031911e-02 3.954094082630939949e-02 -3.383640955756486474e-04 -3.823935001929466555e-04
6.978664277372499782e+02 -4.570800000000000080e-04 -4.157339807495204903e-02 4.242083455000271452e-02 -3.050823812567369326e-04 -8.603853754341257059e-04
6.977387458140959779e+02 -9.242200000000000111e-04 -4.526600583716073462e-02 4.531718480926000270e-02 -7.516120483688802168e-04 -1.382499577620637876e-03
6.976110162421979339e+02 -8.255600000000000308e-04 -4.772774434529985371e-02 4.808599691789660485e-02 -9.097001913837171909e-04 -6.030051349196446746e-04
6.974832391275519967e+02 -1.183999999999999940e-03 -5.133750513848463898e-02 5.111811359555656908e-02 -1.267478620312087554e-03 -9.633374716399081003e-04
6.973554145761539758e+02 -1.872600000000000089e-03 -5.519186174497809488e-02 5.373058861633552008e-02 -1.719555239810699292e-03 -2.279653558842546432e-03
6.972275426940000216e+02 -1.496099999999999991e-03 -5.822169375499548771e-02 5.765958648223142025e-02 -1.505997572930988480e-03 -1.470744231511320272e-03
6.970996235870859437e+02 -1.802100000000000056e-03 -6.144878045316502779e-02 6.039959965363106420e-02 -1.824947335153927989e-03 -1.742831914340934587e-03
6.969716573614080062e+02 -2.172599999999999792e-03 -6.456145943220632788e-02 6.288865065768030338e-02 -2.146670573570133491e-03 -2.242884953054763691e-03
6.968436441229620186e+02 -2.609600000000000114e-03 -6.756367578588240441e-02 6.512673949437912391e-02 -2.878868288586292155e-03 -1.897260058649616636e-03
6.967155839777439041e+02 -3.422999999999999828e-03 -6.954805794869327318e-02 6.553403874958715902e-02 -3.627706860761931856e-03 -2.882658693762208020e-03
6.965874770317499269e+02 -3.249900000000000011e-03 -7.000568882520631642e-02 6.636509379556725097e-02 -3.206138479388978470e-03 -3.368004290160936907e-03
6.964593233909760102e+02 -3.590199999999999989e-03 -7.087360945307585869e-02 6.657491462400776105e-02 -3.486259574906525396e-03 -3.868057328874765794e-03
6.963311231614179633e+02 -3.666700000000000167e-03 -7.082232323415629804e-02 6.636509379556726484e-02 -3.408602241495714644e-03 -4.353402925273495115e-03
6.962028764490719368e+02 -4.021099999999999675e-03 -6.958356379256067092e-02 6.434916818898191171e-02 -4.101971289806493302e-03 -3.809227559614332837e-03
6.960745833599338539e+02 -4.300899999999999862e-03 -6.741376222288676667e-02 6.151452993808950026e-02 -3.924468813438934667e-03 -5.302032954598303108e-03
6.959462439999999788e+02 -3.908299999999999969e-03 -6.518478424676718563e-02 5.999230039842302215e-02 -3.780248051390287800e-03 -4.250450829067695807e-03
6.958178584752661209e+02 -4.268700000000000272e-03 -6.200109357999111781e-02 5.593576438190640820e-02 -4.307208528106469883e-03 -4.169559896334613068e-03
6.956894268917279760e+02 -3.626400000000000109e-03 -5.819802319241720867e-02 5.328214802221755558e-02 -3.267154955640320761e-03 -4.581368281157776473e-03
6.955609493553820357e+02 -3.680800000000000131e-03 -5.473423086846503777e-02 4.955885685087119824e-02 -3.353132717630853167e-03 -4.551953396527509688e-03
6.954324259722239958e+02 -3.024400000000000005e-03 -5.007902022807377007e-02 4.604538650796533711e-02 -2.817851812334949864e-03 -3.573908482572501696e-03
6.953038568482500068e+02 -3.408899999999999864e-03 -4.689138446753463724e-02 4.193536675086585036e-02 -3.200591527002485080e-03 -3.963655703923015319e-03
6.951752420894559918e+02 -2.700199999999999823e-03 -4.231902079616725598e-02 3.861526070083653311e-02 -2.554371573976858822e-03 -3.088562886173772809e-03
6.950465818018379878e+02 -2.530999999999999830e-03 -3.823190365765422732e-02 3.469860523661360413e-02 -2.421244716701199170e-03 -2.823828924501725190e-03
6.949178760913920314e+02 -2.607500000000000009e-03 -3.560447121146728677e-02 3.180225497735632290e-02 -2.360228240449844302e-03 -3.265052193955138033e-03
6.947891250641139322e+02 -2.069899999999999952e-03 -3.195920457441511764e-02 2.909926901097559249e-02 -1.908151620951219988e-03 -2.500265193569244614e-03
6.946603288260000681e+02 -1.947100000000000003e-03 -2.918974875275861039e-02 2.646210918685068525e-02 -1.944206811463397317e-03 -1.956089827910049376e-03
6.945314874830460212e+02 -1.516200000000000100e-03 -2.631377539949992031e-02 2.434333023299060580e-02 -1.558693620602596541e-03 -1.404560741093321052e-03
6.944026011412479420e+02 -1.290700000000000094e-03 -2.428994229905862348e-02 2.269356254270343126e-02 -1.167633477355327094e-03 -1.617818654662452321e-03
6.942736699066019810e+02 -1.298700000000000071e-03 -2.265667348115863594e-02 2.097385457626939689e-02 -1.322948144176948814e-03 -1.235425154469522524e-03
6.941446938851040613e+02 -9.282500000000000386e-04 -2.041980531751298039e-02 1.939814129602005985e-02 -7.155568578567027792e-04 -1.492805394984003447e-03
6.940156731827499925e+02 -9.121399999999999777e-04 -1.939013584535863657e-02 1.835726542159946476e-02 -9.790370962148063974e-04 -7.353721157556601358e-04
6.938866079055360387e+02 -5.819199999999999850e-04 -1.793045115303255541e-02 1.750975384005543090e-02 -5.768830481945622047e-04 -5.956514137620780866e-04
6.937574981594580095e+02 -7.893099999999999899e-04 -1.718877352558039265e-02 1.631254087777720893e-02 -7.793468103013045586e-04 -8.162630484887928566e-04
6.936283440505120552e+02 -6.624600000000000237e-04 -1.651021739833690577e-02 1.586410028365925137e-02 -6.767281911513036916e-04 -6.250662983923111534e-04
6.934991456846940991e+02 -8.376399999999999558e-04 -1.617882952224125245e-02 1.516058338829987667e-02 -7.072364292769811253e-04 -1.183949106366606174e-03
6.933699031679999507e+02 -5.557399999999999883e-04 -1.497557592451299532e-02 1.448175129628644954e-02 -5.214135243296946559e-04 -6.471274618649776322e-04
6.932406166064259878e+02 -4.973500000000000273e-04 -1.440748242263474067e-02 1.400862589882254615e-02 -4.631705242715928260e-04 -5.882976926045280870e-04
6.931112861059680199e+02 -5.255400000000000132e-04 -1.377626742054777718e-02 1.329276660179020027e-02 -5.130930957499667136e-04 -5.588828079742950202e-04
6.929819117726219702e+02 -5.013700000000000058e-04 -1.384333401451951807e-02 1.341207648462892747e-02 -6.489934292188730613e-04 -1.103058173633490231e-04
6.928524937123839891e+02 -5.778899999999999575e-04 -1.352378141971300081e-02 1.292249455160105788e-02 -6.018443339337460314e-04 -5.147604810289621710e-04
6.927230320312499998e+02 -4.027100000000000254e-04 -1.330680126274561004e-02 1.305414683611275453e-02 -3.855131908607883082e-04 -4.485769906109460378e-04
6.925935268352160392e+02 -2.073999999999999997e-04 -1.287678604257386922e-02 1.300477722942086807e-02 -2.246515716526856113e-04 -1.617818654662485822e-04
6.924639782302780304e+02 -2.396099999999999912e-04 -1.280971944860213700e-02 1.286901081101818334e-02 -9.429819057026667714e-05 -6.250662983923111534e-04
6.923343863224318966e+02 -2.214899999999999953e-04 -1.273081757334125833e-02 1.282375533821729190e-02 -2.551598097783567567e-04 -1.323669808360154884e-04
6.922047512176740156e+02 -4.208300000000000213e-04 -1.297935848041300438e-02 1.267564651814163945e-02 -4.770379052378018528e-04 -2.720876828295976189e-04
6.920750730219999696e+02 -2.013600000000000101e-04 -1.252961779142604606e-02 1.265507584868667823e-02 -1.248064286959378361e-04 -4.044546636656130801e-04
6.919453518414059090e+02 -1.429600000000000001e-04 -1.243888063487605736e-02 1.267976065203262580e-02 -3.328171431891801667e-05 -4.338695482958462011e-04
6.918155877818880981e+02 -2.859200000000000001e-04 -1.251383741637387796e-02 1.246582568970111896e-02 -2.274250478459324419e-04 -4.412232694533960923e-04
6.916857809494418916e+02 -1.489999999999999897e-04 -1.242310025982387885e-02 1.265096171479569015e-02 -9.984514295675406357e-05 -2.794414039871475101e-04
6.915559314500640085e+02 3.825700000000000319e-05 -1.242704535358691957e-02 1.303769030054879874e-02 9.429819057026667714e-05 -1.103058173633490231e-04
6.914260393897500308e+02 6.846099999999999386e-05 -1.240337479100865267e-02 1.307471750556771575e-02 3.605519051216486763e-05 1.544281443086986639e-04
6.912961048744959953e+02 2.214900000000000088e-05 -1.273476266710431640e-02 1.332567967291812226e-02 5.546952386481081120e-06 6.618349041799938227e-05
6.911661280102979390e+02 1.550400000000000064e-04 -1.260851966668691607e-02 1.346556022521181069e-02 1.830494287540459543e-04 8.089093273313265303e-05
6.910361089031518986e+02 -5.033900000000000034e-05 -1.324367976253691855e-02 1.370829412478024277e-02 -1.164860001162099209e-04 1.250132596784655700e-04
6.909060476590539110e+02 -1.308799999999999937e-04 -1.369736554528691759e-02 1.401685416660452752e-02 -8.875123818377929070e-05 -2.426727981993645250e-04
6.907759443840000131e+02 -3.624400000000000061e-05 -1.412343567169561075e-02 1.465454491970805129e-02 -1.109390477296846925e-05 -1.029520962057991183e-04
6.906457991839859005e+02 3.221699999999999868e-04 -1.430885507855865491e-02 1.558022504518090552e-02 3.328171431891675629e-04 2.941488463022640435e-04
6.905156121650079513e+02 1.248400000000000041e-04 -1.548449301994560615e-02 1.640305182337899181e-02 3.050823812567369326e-04 -3.529786155627302312e-04
6.903853834330619748e+02 -2.235000000000000116e-04 -1.701124430624342820e-02 1.728347647605095461e-02 -1.220329525026973074e-04 -4.926993175562956922e-04
6.902551130941440078e+02 2.255199999999999956e-04 -1.761878874575212653e-02 1.883450495295437357e-02 3.300436669959270477e-04 -5.147604810289955915e-05
6.901248012542499737e+02 2.013600000000000169e-05 -1.909425381313036713e-02 1.995354937130377343e-02 2.496128573919009137e-05 7.353721157566633684e-06
6.899944480193759091e+02 -7.852800000000000437e-05 -2.133506707053906340e-02 2.208878486072782948e-02 -2.218780954593693849e-05 -2.279653558842646883e-04
6.898640534955180783e+02 -9.665000000000000468e-05 -2.330366885829776580e-02 2.410471046731315833e-02 -2.773476193243063363e-05 -2.794414039871642610e-04
6.897336177886720634e+02 1.651099999999999964e-04 -2.512235708306079229e-02 2.653616359688851234e-02 2.274250478459261264e-04 -0.000000000000000000e+00
6.896031410048340149e+02 3.080700000000000235e-04 -2.735133505918035945e-02 2.915275275155845489e-02 3.910601432472693927e-04 8.824465389066584755e-05
6.894726232499999696e+02 3.322399999999999767e-04 -2.946196022240861467e-02 3.140318398993023619e-02 4.687174766580675680e-04 -2.941488463023309388e-05
6.893420646301659644e+02 4.731800000000000199e-04 -3.190397326173251280e-02 3.423782224082268233e-02 6.101647625134738653e-04 1.103058173633490231e-04
6.892114652513279225e+02 5.356000000000000084e-04 -3.396331220604120738e-02 3.651293828254040946e-02 6.323525720594108885e-04 2.794414039871642610e-04
6.890808252194821080e+02 3.483399999999999886e-04 -3.650000749567815228e-02 3.877571192258515848e-02 6.573138577986008951e-04 -4.706381540836292133e-04
6.889501446406239893e+02 8.134699999999999483e-04 -3.698919912229553519e-02 4.023622945388678068e-02 9.651697152485910281e-04 4.118083848231630256e-04
6.888194236207500580e+02 7.107800000000000489e-04 -3.894991072252815267e-02 4.207113316926854030e-02 8.708715246783243916e-04 2.867951251446974555e-04
6.886886622658560100e+02 1.014799999999999947e-03 -3.921028691088901397e-02 4.296390022361345346e-02 1.175953905935048747e-03 5.882976926045280870e-04
6.885578606819379957e+02 9.866399999999999997e-04 -3.982572153792379721e-02 4.354810723613410789e-02 1.300760334630999106e-03 1.544281443086819401e-04
6.884270189749920519e+02 1.055100000000000005e-03 -3.978627060029336915e-02 4.364684644951788428e-02 1.403378953780987396e-03 1.323669808360154884e-04
6.882961372510139881e+02 9.463699999999999803e-04 -3.959690609966728253e-02 4.322720479263684329e-02 1.076108762978300864e-03 6.030051349196279779e-04
6.881652156159999549e+02 1.274600000000000082e-03 -3.815694687615640845e-02 4.239614974665677910e-02 1.342362477529645106e-03 1.095704452475923562e-03
6.880342541759459891e+02 1.381300000000000019e-03 -3.645266637052163583e-02 4.083689300197138744e-02 1.505997572930975687e-03 1.051582125530590604e-03
6.879032530368480138e+02 1.316899999999999972e-03 -3.498903658443249659e-02 3.917889704390223327e-02 1.522638430090444148e-03 7.721407215434432023e-04
6.877722123047019522e+02 1.240299999999999953e-03 -3.277583898336512702e-02 3.671453084319894339e-02 1.525411906283684772e-03 4.853455963987290500e-04
6.876411320855039548e+02 1.191999999999999917e-03 -3.057842175734990647e-02 3.432421905253346672e-02 1.378417668041797281e-03 6.986035099678771778e-04
6.875100124852499448e+02 1.141700000000000050e-03 -2.820742040576078649e-02 3.174877123677343621e-02 1.389511572814772136e-03 4.853455963987290500e-04
6.873788536099360726e+02 9.946899999999998972e-04 -2.570623095999123239e-02 2.884007857584318379e-02 9.069267151904766757e-04 1.228071433311955828e-03
6.872476555655579205e+02 8.295800000000000092e-04 -2.382836632878252911e-02 2.654439186467049544e-02 9.263410485431856521e-04 5.735902502894116078e-04
6.871164184581119798e+02 7.127999999999999788e-04 -2.135873763311733203e-02 2.373032428323301052e-02 7.987611436539946699e-04 4.853455963987290500e-04
6.869851423935940602e+02 6.705100000000000296e-04 -1.866818368672167744e-02 2.083808815786671390e-02 8.459102389391342765e-04 2.059041924115815128e-04
6.868538274779999711e+02 7.852799999999999624e-04 -1.624984120997603407e-02 1.855062971447602599e-02 7.266507626296901017e-04 9.412763081672416215e-04
6.867224738173259766e+02 8.295800000000000092e-04 -1.431280017232169390e-02 1.662110091960149194e-02 9.402084295094009130e-04 5.368216445016285414e-04
6.865910815175680000e+02 7.107800000000000489e-04 -1.262430004173909284e-02 1.461751771468914295e-02 8.070815722337351889e-04 4.559307117685126257e-04
6.864596506847219644e+02 8.195200000000000141e-04 -1.086873331718475090e-02 1.300889136331186309e-02 8.514571913256217036e-04 7.353721157556601358e-04
6.863281814247840202e+02 3.825699999999999912e-04 -1.015861643983692608e-02 1.137558020858864608e-02 5.047726671702387714e-04 5.882976926044947071e-05
6.861966738437498634e+02 6.020500000000000244e-04 -8.900131529426057175e-03 1.051161209148064775e-02 5.741095720013154012e-04 6.765423464952106990e-04
6.860651280476159855e+02 5.637899999999999943e-04 -7.996705057689099810e-03 9.491306886515012142e-03 6.184851910932080959e-04 4.191621059807296135e-04
6.859335441423779685e+02 3.886200000000000028e-04 -7.239247055184761144e-03 8.343463530928667965e-03 3.799662384743009353e-04 4.118083848231630256e-04
6.858019222340319629e+02 2.919600000000000168e-04 -6.923639554141283736e-03 7.816854392881890032e-03 2.496128573918756722e-04 4.044546636656130801e-04
6.856702624285740058e+02 2.174599999999999949e-04 -6.387106802367375699e-03 7.105109229740540905e-03 1.192594763094504632e-04 4.779918752411791046e-04
6.855385648319999063e+02 3.100900000000000076e-04 -5.921585738328239736e-03 6.808891589589225607e-03 2.801210955175468718e-04 3.897472213505132435e-04
6.854068295503060426e+02 3.141099999999999860e-04 -5.546801830839119367e-03 6.426277137727113772e-03 3.882866670540288776e-04 1.176595385208989414e-04
6.852750566894879967e+02 1.771900000000000027e-04 -5.254864892373899317e-03 5.842070125206465410e-03 2.080107144932297539e-04 9.559837504823247615e-05
6.851432463555420327e+02 3.201500000000000027e-04 -4.836684953491295416e-03 5.698075439021799311e-03 3.078558574499775020e-04 3.529786155627135345e-04
6.850113986544639602e+02 1.006800000000000051e-04 -4.915586828752155878e-03 5.331917522723643270e-03 2.135576668797171268e-04 -1.985504712540315944e-04
6.848795136922500433e+02 1.248400000000000041e-04 -4.631540077813024216e-03 5.085069489264215301e-03 1.525411906283684663e-04 5.147604810289955915e-05
6.847475915748959778e+02 1.429600000000000001e-04 -4.382999170741287698e-03 4.862906259150735766e-03 1.636350954013432392e-04 8.824465389068255781e-05
6.846156324083980280e+02 4.429800000000000176e-05 -4.406669733319553729e-03 4.685998501838147673e-03 8.875123818377929070e-05 -7.353721157556601087e-05
6.844836362987518896e+02 1.147700000000000006e-04 -4.130513169906511323e-03 4.542003815653472033e-03 1.885963811405270388e-04 -8.089093273313265303e-05
6.843516033519540542e+02 5.436600000000000091e-05 -3.952983950569555552e-03 4.233443773829186421e-03 7.488385721755766011e-05 -0.000000000000000000e+00
6.842195336740001039e+02 2.456499999999999808e-04 -3.751784168654332882e-03 4.414465665032771269e-03 2.745741431310657872e-04 1.691355866237985006e-04
6.840874273708859619e+02 1.530299999999999900e-04 -3.779399824995639205e-03 4.254014443284138969e-03 1.913698573337675810e-04 5.147604810289955915e-05
6.839552845486080059e+02 -4.027099999999999949e-06 -3.893807544123903050e-03 4.052421882625611115e-03 6.378995244458918917e-05 -1.838430289389150340e-04
6.838231053131619319e+02 2.758600000000000049e-04 -3.546639292976070789e-03 4.262242711066122069e-03 3.106293336432243597e-04 1.838430289389150340e-04
6.836908897705440040e+02 1.771900000000000027e-04 -3.286263104615205592e-03 3.789117313602217811e-03 1.109390477297225345e-04 3.529786155627135345e-04
6.835586380267500317e+02 2.617600000000000146e-05 -3.404615917506509729e-03 3.603981288507646617e-03 -5.546952386487387280e-06 1.103058173633490231e-04
6.834263501877759381e+02 1.067199999999999947e-04 -3.171855385486950420e-03 3.525812744578833615e-03 1.275799048891783783e-04 5.147604810289955915e-05
6.832940263596179875e+02 9.061000000000000152e-05 -3.140294635382604675e-03 3.459986602322980519e-03 1.275799048891783783e-04 -7.353721157566633684e-06
6.831616666482719893e+02 1.812200000000000030e-04 -2.954875228519560082e-03 3.451758334541006959e-03 2.080107144932297539e-04 1.103058173633490231e-04
6.830292711597339803e+02 6.443400000000000006e-05 -3.045612385069557896e-03 3.307763648356340427e-03 6.656342863783603334e-05 5.882976926044947071e-05
6.828968400000001111e+02 2.214900000000000088e-05 -3.049557478832606860e-03 3.225480970536531104e-03 3.050823812567117249e-05 -0.000000000000000000e+00
6.827643732750659638e+02 -5.033900000000000034e-05 -3.124514260330427031e-03 3.155540694389691227e-03 2.496128573918378606e-05 -2.500265193569144433e-04
6.826318710909280298e+02 1.248400000000000041e-04 -2.785236196708692699e-03 3.159654828280678007e-03 1.192594763094504632e-04 1.397207019935654067e-04
6.824993335535820052e+02 9.061000000000000152e-05 -2.808906759286940950e-03 3.114399355479786566e-03 1.275799048891846938e-04 -7.353721157549913254e-06
6.823667607690240402e+02 4.631199999999999976e-05 -2.864138071969553161e-03 3.081486284351864571e-03 9.429819057026667714e-05 -8.089093273311592921e-05
6.822341528432499445e+02 5.235200000000000292e-05 -2.840467509391295803e-03 3.069143882678886017e-03 9.984514295674774809e-05 -7.353721157556601087e-05
6.821015098822559821e+02 1.570599999999999904e-04 -2.741840165315209167e-03 3.180225497735630555e-03 1.636350954013432392e-04 1.397207019935654067e-04
6.819688319920379627e+02 6.242000000000000207e-05 -2.761565634130426668e-03 3.007431874314028808e-03 6.656342863783603334e-05 5.147604810288283533e-05
6.818361192785920366e+02 -2.617600000000000146e-05 -2.832577321865206981e-03 2.900464393148280157e-03 -3.328171431891171475e-05 -7.353721157566633684e-06
6.817033718479138997e+02 1.147700000000000006e-04 -2.493299258243472649e-03 2.834638250892436602e-03 6.933690483107657560e-05 2.353190770418146067e-04
6.815705898059999299e+02 1.610799999999999892e-05 -2.552475664689124717e-03 2.694757698598756850e-03 3.050823812567117249e-05 -2.206116347266646189e-05
6.814377732588460503e+02 1.208100000000000004e-05 -2.584036414793470463e-03 2.719442501944705284e-03 6.101647625134865369e-05 -1.176595385208989414e-04
6.813049223124479568e+02 1.208100000000000004e-05 -2.509079633295641185e-03 2.641273958015882741e-03 5.269604767162072500e-05 -9.559837504823247615e-05
6.811720370728020271e+02 6.846099999999999386e-05 -2.268428913749993055e-03 2.505507539613199310e-03 6.378995244459550464e-05 8.089093273311592921e-05
6.810391176459039571e+02 -8.054200000000000237e-05 -2.335495507721724838e-03 2.271001907826731246e-03 -1.248064286959378361e-04 3.676860578778300544e-05
6.809061641377500109e+02 3.825700000000000319e-05 -2.110625163228254351e-03 2.279230175608723454e-03 3.328171431891801667e-05 5.147604810289955915e-05
6.807731766543359981e+02 1.087299999999999974e-04 -2.094844788176077142e-03 2.406768326229424219e-03 9.707166676350721939e-05 1.397207019935821305e-04
6.806401553016579555e+02 2.013600000000000084e-06 -2.063284038071730962e-03 2.155806158878999929e-03 5.546952386486126725e-05 -1.397207019935821305e-04
6.805071001857120336e+02 8.255600000000000037e-05 -1.810798037236945697e-03 2.057066945495234379e-03 1.469942382418874089e-04 -8.824465389068255781e-05
6.803740114124940419e+02 1.006800000000000084e-05 -1.791072568421737303e-03 1.888387455964619412e-03 1.941433335269639624e-05 -1.470744231511654694e-05
6.802408890879999035e+02 2.013600000000000169e-05 -1.775292193369559877e-03 1.892501589855615516e-03 1.386738096621531681e-05 3.676860578778300544e-05
6.801077333182259963e+02 3.221700000000000003e-05 -1.617488442847821173e-03 1.752621037561935763e-03 2.496128573918378606e-05 5.147604810289955915e-05
6.799745442091680161e+02 -1.006800000000000084e-05 -1.676664849293473241e-03 1.727936234215996869e-03 -5.269604767161441630e-05 1.029520962057823945e-04
6.798413218668219997e+02 -9.156599999999999487e-18 -1.621433536610870137e-03 1.690909029197088095e-03 -2.218780954594324381e-05 5.882976926044947071e-05
6.797080663971839840e+02 -1.812200000000000030e-05 -1.554366942639120357e-03 1.583941548031330337e-03 -2.496128573918378606e-05 -0.000000000000000000e+00
6.795747779062500058e+02 3.825700000000000319e-05 -1.345276973197818407e-03 1.481088200756568683e-03 -1.109390477297477456e-05 1.691355866238152244e-04
6.794414565000159882e+02 5.033900000000000034e-05 -1.321606410619561266e-03 1.481088200756568683e-03 2.496128573919009137e-05 1.176595385208989414e-04
6.793081022844780819e+02 -1.067199999999999947e-04 -1.451794504799993864e-03 1.295952175661997706e-03 -1.192594763094504632e-04 -7.353721157556601087e-05
6.791747153656319824e+02 -1.006800000000000084e-05 -1.282155472989126698e-03 1.316522845116950037e-03 -3.882866670540540988e-05 6.618349041801610609e-05
6.790412958494739541e+02 9.061000000000000152e-05 -1.116461534941299173e-03 1.349435916244881139e-03 1.664085715946216269e-05 2.867951251447141523e-04
6.789078438419999202e+02 3.423000000000000261e-05 -1.199308503965208382e-03 1.320636979007945924e-03 4.992257147838018275e-05 -7.353721157549913254e-06
6.787743594492059174e+02 4.429800000000000176e-05 -1.128296816230436742e-03 1.267153238425071816e-03 -8.320428579727928687e-06 1.838430289389150340e-04
6.786408427770880962e+02 -3.825700000000000319e-05 -1.199308503965208382e-03 1.172528158932283505e-03 -4.992257147837387405e-05 -7.353721157549913254e-06
6.785072939316419252e+02 2.013600000000000169e-05 -1.116461534941299173e-03 1.205441230060205499e-03 2.773476193243063363e-05 -0.000000000000000000e+00
6.783737130188640094e+02 2.214900000000000088e-05 -1.013889097102172680e-03 1.102587882785443629e-03 5.824300005810180273e-05 -7.353721157556601087e-05
6.782401001447499311e+02 4.027100000000000119e-05 -9.823283469978178264e-04 1.106702016676430408e-03 4.714909528513333857e-05 2.206116347266646189e-05
6.781064554152959545e+02 8.054199999999999898e-06 -1.061230222258696069e-03 1.123158552240395959e-03 3.050823812567117249e-05 -5.147604810289955915e-05
6.779727789364981163e+02 -2.013600000000000169e-05 -1.049394940969567390e-03 1.053218276093556300e-03 3.050823812567117249e-05 -1.544281443086986639e-04
6.778390708143518850e+02 3.020299999999999865e-05 -9.744381594717380036e-04 1.077903079439504735e-03 2.773476193243063363e-05 3.676860578778300544e-05
6.777053311548539796e+02 4.027099999999999949e-06 -1.037559659680438928e-03 1.090245481112474182e-03 -1.109390477297477456e-05 4.412232694533292377e-05
6.775715600639999820e+02 2.617600000000000146e-05 -1.033614565917389963e-03 1.131386820022378843e-03 1.941433335270270494e-05 4.412232694533292377e-05
6.774377576477860430e+02 4.631199999999999976e-05 -1.073065503547815640e-03 1.213669497842188166e-03 9.984514295675406357e-05 -9.559837504823247615e-05
6.773039240122080855e+02 -1.409499999999999973e-05 -1.077010597310864605e-03 1.094359615003460962e-03 -1.386738096621531681e-05 -1.470744231511654694e-05
6.771700592632619191e+02 8.456899999999999617e-05 -1.116461534941299173e-03 1.337093514571902368e-03 5.269604767162072500e-05 1.691355866237985006e-04
6.770361635069439217e+02 2.013600000000000169e-05 -1.199308503965217489e-03 1.291838041771010926e-03 -3.328171431891801667e-05 1.617818654662485822e-04
6.769022368492500163e+02 4.027099999999999949e-06 -1.187473222676079920e-03 1.246582568970110161e-03 -3.050823812567117249e-05 9.559837504823247615e-05
6.767682793961760126e+02 4.228499999999999918e-05 -1.270320191699998019e-03 1.411147924609728807e-03 1.941433335270270494e-05 1.029520962057823945e-04
6.766342912537179473e+02 -1.006800000000000084e-05 -1.317661316856512518e-03 1.353550050135867919e-03 3.050823812567747781e-05 -1.176595385208989414e-04
6.765002725278719709e+02 1.208100000000000004e-05 -1.313716223093481551e-03 1.394691389045763256e-03 3.328171431891171475e-05 -4.412232694534964081e-05
6.763662233246340065e+02 4.832500000000000234e-05 -1.270320191699998019e-03 1.423490326282698471e-03 7.765733341080450429e-05 -2.941488463023309388e-05
6.762321437499999774e+02 -6.040699999999999610e-06 -1.325551504382601123e-03 1.370006585699833470e-03 1.664085715946216269e-05 -6.618349041799938227e-05
6.760980339099659204e+02 7.248800000000000122e-05 -1.290045660515215303e-03 1.493430602429547671e-03 6.933690483107657560e-05 8.089093273313265303e-05
6.759638939105279860e+02 3.423000000000000261e-05 -1.211143785254345951e-03 1.332979380680915588e-03 3.050823812567747781e-05 4.412232694533292377e-05
6.758297238576819836e+02 -3.221700000000000003e-05 -1.436014129747816438e-03 1.431718594064690462e-03 -3.882866670539910118e-05 -1.470744231509982651e-05
6.756955238574239502e+02 3.423000000000000261e-05 -1.341331879434778549e-03 1.468745799083599236e-03 5.546952386487387280e-06 1.103058173633490231e-04
6.755612940157499224e+02 2.416299999999999888e-05 -1.349222066960867371e-03 1.456403397410629573e-03 -2.773476193240540560e-06 9.559837504823247615e-05
6.754270344386559373e+02 8.255600000000000037e-05 -1.325551504382601123e-03 1.551028476903408559e-03 1.081655715364819923e-04 1.470744231511654694e-05
6.752927452321379178e+02 1.248400000000000041e-04 -1.222979066543474630e-03 1.530457807448456229e-03 1.109390477297225345e-04 1.617818654662485822e-04
6.751584265021920146e+02 -2.617600000000000146e-05 -1.404453379643470475e-03 1.411147924609738131e-03 -4.714909528512702987e-05 2.941488463023309388e-05
6.750240783548140371e+02 4.027099999999999949e-06 -1.329496598145650087e-03 1.394691389045763256e-03 -3.050823812567747781e-05 9.559837504823247615e-05
6.748897008960000221e+02 8.658299999999999417e-05 -1.384727910828253191e-03 1.620968753050248436e-03 1.081655715364819923e-04 2.941488463023309388e-05
6.747552942317461202e+02 2.818999999999999945e-05 -1.309771129330432587e-03 1.423490326282698471e-03 4.160214289864594536e-05 -7.353721157566633684e-06
6.746208584680480271e+02 2.214900000000000088e-05 -1.372892629539133403e-03 1.476974066865572579e-03 1.941433335269639624e-05 2.941488463021637345e-05
6.744863937109020071e+02 1.409499999999999973e-05 -1.341331879434778549e-03 1.427604460173694575e-03 -5.546952386487387280e-06 6.618349041801610609e-05
6.743519000663038696e+02 5.436600000000000091e-05 -1.313716223093472444e-03 1.481088200756568683e-03 7.211038102431711785e-05 7.353721157566633684e-06
6.742173776402499925e+02 3.221700000000000003e-05 -1.341331879434778549e-03 1.464631665192603132e-03 9.152471437701981940e-05 -1.250132596784655700e-04
6.740828265387360716e+02 -6.040699999999999949e-05 -1.416288660932599154e-03 1.353550050135867919e-03 -8.875123818377297523e-05 1.470744231511654694e-05
6.739482468677579163e+02 6.040699999999999610e-06 -1.400508285880430618e-03 1.472859932974595340e-03 -1.941433335269639624e-05 7.353721157556601087e-05
6.738136387333120183e+02 -9.262299999999999733e-05 -1.428123942221736723e-03 1.300066309552984269e-03 -6.656342863783603334e-05 -1.617818654662485822e-04
6.736790022413939596e+02 4.027100000000000119e-05 -1.293990754278255160e-03 1.431718594064681138e-03 5.269604767162072500e-05 7.353721157549913254e-06
6.735443374980000044e+02 -9.262299999999999733e-05 -1.361057348249995833e-03 1.230126033406144393e-03 -3.882866670540540988e-05 -2.353190770418146067e-04
6.734096446091259622e+02 3.020299999999999865e-05 -1.368947535776084655e-03 1.489316468538551567e-03 2.773476193240540560e-06 1.029520962057991183e-04
6.732749236807679836e+02 8.859600000000000353e-05 -1.215088879017394916e-03 1.448175129628637365e-03 6.101647625134234499e-05 1.617818654662318584e-04
6.731401748189219916e+02 -3.020299999999999865e-05 -1.353167160723907228e-03 1.349435916244881139e-03 -5.824300005810180273e-05 4.412232694534964081e-05
6.730053981295840231e+02 1.208100000000000004e-05 -1.301880941804343982e-03 1.382348987372803133e-03 1.109390477297477456e-05 1.470744231511654694e-05
6.728705937187498876e+02 -2.013600000000000169e-05 -1.317661316856521408e-03 1.332979380680906264e-03 -1.664085715946216269e-05 -2.941488463023309388e-05
6.727357616924160766e+02 -4.429800000000000176e-05 -1.345276973197818407e-03 1.312408711225953933e-03 -1.941433335270270494e-05 -1.103058173633490231e-04
6.726009021565779449e+02 2.013600000000000084e-06 -1.408398473406510332e-03 1.472859932974595340e-03 3.605519051216486763e-05 -8.824465389066584755e-05
6.724660152172319840e+02 2.818999999999999945e-05 -1.321606410619561266e-03 1.435832727955677242e-03 1.941433335270270494e-05 5.147604810289955915e-05
6.723311009803740035e+02 -1.208100000000000004e-05 -1.424178848458687759e-03 1.460517531301616352e-03 -5.546952386481081120e-06 -2.941488463023309388e-05
6.721961595519999264e+02 -2.617600000000000146e-05 -1.491245442430428432e-03 1.501658870211521014e-03 -4.437561909188648761e-05 2.206116347266646189e-05
6.720611910381060170e+02 1.610799999999999960e-04 -1.286100566752166555e-03 1.670338359742126440e-03 1.220329525026973074e-04 2.647339616720309767e-04
6.719261955446880847e+02 7.651499999999999502e-05 -1.534641473823903073e-03 1.756735171452931867e-03 1.081655715364819923e-04 -7.353721157549913254e-06
6.717911731777420528e+02 -1.046999999999999971e-04 -1.680609943056513098e-03 1.538686075230429572e-03 -6.101647625134865369e-05 -2.206116347266980462e-04
6.716561240432639579e+02 1.208100000000000038e-04 -1.483355254904339827e-03 1.793762376471849966e-03 8.597776199053874845e-05 2.132579135691481278e-04
6.715210482472499507e+02 -4.832500000000000234e-05 -1.775292193369559877e-03 1.752621037561945304e-03 5.546952386487387280e-06 -1.911967500964649523e-04
6.713859458956960680e+02 1.308799999999999937e-04 -1.574092411454346748e-03 1.908958125419571742e-03 1.137125239229630632e-04 1.764893077813484189e-04
6.712508170945980055e+02 1.087299999999999974e-04 -1.672719755530424493e-03 1.966555999893441955e-03 1.026186191499946058e-04 1.250132596784655700e-04
6.711156619499519138e+02 -3.624400000000000061e-05 -1.972546881521733148e-03 1.983012535457407723e-03 6.101647625134865369e-05 -2.941488463022640435e-04
6.709804805677540571e+02 4.832500000000000234e-05 -1.968601787758693291e-03 2.151692024988013149e-03 3.050823812567117249e-05 9.559837504823247615e-05
6.708452730539999038e+02 -2.013600000000000169e-05 -1.972546881521733148e-03 2.015925606585329717e-03 4.714909528513333857e-05 -1.985504712540315944e-04
6.707100395146859455e+02 -4.832500000000000234e-05 -2.193472132252172885e-03 2.188719230006931030e-03 -3.882866670540540988e-05 -7.353721157556601087e-05
6.705747800558081053e+02 -6.644699999999999587e-05 -2.134295725806511709e-03 2.089980016623156373e-03 -1.053920953432351345e-04 3.676860578778300544e-05
6.704394947833619653e+02 2.617600000000000146e-05 -2.071174225597819784e-03 2.213404033352870358e-03 1.081655715364756768e-04 -1.911967500964649523e-04
6.703041838033440172e+02 -3.624400000000000061e-05 -2.055393850545642574e-03 2.069409347168213367e-03 -6.656342863782973142e-05 4.412232694534964081e-05
6.701688472217499566e+02 -5.436600000000000091e-05 -2.213197601067389952e-03 2.196947497788914131e-03 -3.605519051215855893e-05 -1.029520962057991183e-04
6.700334851445760478e+02 6.443400000000000006e-05 -2.079064413123908606e-03 2.299800845063675568e-03 2.773476193243063363e-05 1.617818654662485822e-04
6.698980976778179866e+02 7.248800000000000122e-05 -1.909425381313032332e-03 2.139349623315043702e-03 7.488385721756396203e-05 6.618349041801610609e-05
6.697626849274719234e+02 -8.054199999999999898e-06 -2.181636850963035099e-03 2.258659506153761799e-03 -5.546952386486126725e-05 1.176595385208989414e-04
6.696272469995338952e+02 -3.221700000000000003e-05 -2.205307413541292456e-03 2.233974702807822472e-03 -4.437561909188648761e-05 -0.000000000000000000e+00
6.694917840000000524e+02 5.839300000000000149e-05 -1.988327256573910792e-03 2.192833363897927351e-03 8.320428579729189072e-05 -7.353721157549913254e-06
6.693562960348659772e+02 2.013600000000000084e-06 -2.063284038071740070e-03 2.155806158878999929e-03 -3.605519051216486763e-05 1.029520962057823945e-04
6.692207832101280474e+02 -2.416299999999999888e-05 -2.075119319360859641e-03 2.114664819969095267e-03 -1.386738096621531681e-05 -5.147604810289955915e-05
6.690852456317820725e+02 -7.047400000000000322e-05 -2.031723287967385216e-03 1.974784267675425056e-03 -6.378995244458918917e-05 -8.824465389068255781e-05
6.689496834058239756e+02 5.033900000000000034e-05 -1.948876318943467117e-03 2.135235489424056922e-03 1.275799048891846938e-04 -1.544281443086819401e-04
6.688140966382500210e+02 -2.416299999999999888e-05 -1.996217444099990506e-03 2.032382142149295051e-03 2.773476193246846720e-06 -9.559837504823247615e-05
6.686784854350560181e+02 -2.214900000000000088e-05 -1.948876318943476007e-03 1.987126669348394502e-03 -6.656342863783603334e-05 9.559837504823247615e-05
6.685428499022380038e+02 -1.208100000000000004e-05 -1.866029349919557908e-03 1.921300527092550730e-03 3.050823812567747781e-05 -1.250132596784655700e-04
6.684071901457920148e+02 -6.846099999999999386e-05 -1.929150850128249616e-03 1.871930920400663185e-03 -5.546952386486126725e-05 -1.029520962057823945e-04
6.682715062717139745e+02 -4.027100000000000119e-05 -1.771347099606511129e-03 1.764963439234905427e-03 8.320428579727928687e-06 -1.691355866237985006e-04
6.681357983860000331e+02 7.248800000000000122e-05 -1.672719755530433384e-03 1.892501589855615516e-03 9.707166676350721939e-05 7.353721157549913254e-06
6.680000665946458867e+02 -2.818999999999999945e-05 -1.688500130582601920e-03 1.703251430870057759e-03 -3.882866670539910118e-05 -0.000000000000000000e+00
6.678643110036480266e+02 -3.423000000000000261e-05 -1.660884474241304705e-03 1.662110091960153097e-03 -3.328171431891801667e-05 -3.676860578778300544e-05
6.677285317190020351e+02 4.228499999999999918e-05 -1.424178848458687759e-03 1.571599146358351566e-03 4.992257147837387405e-05 2.206116347266646189e-05
6.675927288467039489e+02 -4.027100000000000119e-05 -1.467574879852171291e-03 1.448175129628646906e-03 2.773476193243063363e-05 -2.206116347266980462e-04
6.674569024927499186e+02 2.013600000000000169e-05 -1.301880941804343982e-03 1.398805522936759360e-03 2.496128573918378606e-05 7.353721157566633684e-06
6.673210527631360947e+02 -4.832500000000000234e-05 -1.436014129747825328e-03 1.398805522936759360e-03 -5.546952386487387280e-06 -1.617818654662485822e-04
6.671851797638579455e+02 -6.040699999999999610e-06 -1.151967378808694100e-03 1.188984694496239732e-03 -3.328171431891801667e-05 6.618349041799938227e-05
6.670492836009119628e+02 -3.423000000000000261e-05 -1.254539816647820593e-03 1.238354301188127277e-03 -4.437561909189279631e-05 -7.353721157549913254e-06
6.669133643802939559e+02 2.214900000000000088e-05 -1.171692847623911383e-03 1.267153238425071816e-03 6.933690483107657560e-05 -1.029520962057823945e-04
6.667774222079999618e+02 2.013600000000000169e-05 -1.057285128495656212e-03 1.143729221695348290e-03 5.546952386481081120e-06 5.882976926044947071e-05
6.666414571900260171e+02 -7.450099999999999702e-05 -1.254539816647820593e-03 1.156071623368317954e-03 -4.437561909188648761e-05 -1.544281443086986639e-04
6.665054694323680451e+02 4.228499999999999918e-05 -1.124351722467387994e-03 1.258924970643088932e-03 1.137125239229693787e-04 -1.470744231511320217e-04
6.663694590410219689e+02 4.228499999999999918e-05 -1.084900784836953210e-03 1.217783631733184270e-03 1.220329525026973074e-04 -1.691355866237985006e-04
6.662334261219840528e+02 3.624400000000000061e-05 -9.626028781826094331e-04 1.077903079439504735e-03 1.386738096621531681e-05 9.559837504823247615e-05
6.660973707812499924e+02 -6.242000000000000207e-05 -1.211143785254345951e-03 1.135500953913365623e-03 -4.714909528513333857e-05 -1.029520962057991183e-04
6.659612931248160521e+02 7.047400000000000322e-05 -1.041504753443469678e-03 1.230126033406144393e-03 5.546952386486126725e-05 1.103058173633490231e-04
6.658251932586779276e+02 -6.846099999999999386e-05 -1.297935848041304125e-03 1.213669497842188166e-03 -5.546952386486126725e-05 -1.029520962057991183e-04
6.656890712888318831e+02 -4.429800000000000176e-05 -1.175637941386951241e-03 1.135500953913365623e-03 -6.933690483107657560e-05 2.206116347266646189e-05
6.655529273212739554e+02 4.228499999999999918e-05 -1.100681159889130636e-03 1.234240167297140497e-03 8.875123818377929070e-05 -8.089093273313265303e-05
6.654167614619999540e+02 -2.013600000000000084e-06 -1.274265285463037876e-03 1.324751112898932704e-03 1.664085715945585737e-05 -5.147604810288283533e-05
6.652805738170059158e+02 -3.825700000000000319e-05 -1.293990754278255160e-03 1.271267372316049271e-03 -3.050823812567747781e-05 -5.882976926044947071e-05
6.651443644922879912e+02 -4.027099999999999949e-06 -1.341331879434778549e-03 1.390577255154776476e-03 2.496128573918378606e-05 -8.089093273311592921e-05
6.650081335938418761e+02 -3.221700000000000003e-05 -1.337386785671729802e-03 1.328865246789919484e-03 5.546952386487387280e-06 -1.323669808360154884e-04
6.648718812276639483e+02 9.262299999999999733e-05 -1.183528128913039846e-03 1.423490326282698471e-03 5.269604767161441630e-05 1.985504712540315944e-04
6.647356074997500173e+02 2.013600000000000169e-05 -1.270320191699989129e-03 1.365892451808837366e-03 6.378995244459550464e-05 -9.559837504823247615e-05
6.645993125160960062e+02 -3.423000000000000261e-05 -1.266375097936949055e-03 1.250696702861096941e-03 -4.992257147837387405e-05 7.353721157549913254e-06
6.644629963826980656e+02 -4.027099999999999949e-06 -1.230869254069563235e-03 1.275381506207045159e-03 3.050823812567117249e-05 -9.559837504823247615e-05
6.643266592055520050e+02 -3.624400000000000061e-05 -1.293990754278255160e-03 1.275381506207045159e-03 -4.437561909188648761e-05 -1.470744231511654694e-05
6.641903010906540885e+02 4.832500000000000234e-05 -1.290045660515206413e-03 1.444060995737660126e-03 1.664085715946216269e-05 1.323669808360322122e-04
6.640539221439998983e+02 9.156599999999999487e-18 -1.254539816647820593e-03 1.308294577334967153e-03 1.109390477297477456e-05 -2.941488463023309388e-05
6.639175224715860395e+02 9.061000000000000152e-05 -1.203253597728257346e-03 1.439946861846664022e-03 7.211038102431711785e-05 1.397207019935821305e-04
6.637811021794080943e+02 2.214900000000000088e-05 -1.341331879434778549e-03 1.444060995737660126e-03 -2.773476193240540560e-06 8.824465389068255781e-05
6.636446613734619859e+02 -3.624400000000000061e-05 -1.376837723302173477e-03 1.361778317917841262e-03 -1.109390477297477456e-05 -1.029520962057991183e-04
6.635082001597439785e+02 5.637899999999999672e-05 -1.392618098354350903e-03 1.567485012467364786e-03 8.875123818377297523e-05 -2.941488463023309388e-05
6.633717186442499951e+02 1.006800000000000084e-05 -1.451794504800002755e-03 1.534571941339443009e-03 6.101647625134234499e-05 -1.250132596784655700e-04
6.632352169329759590e+02 1.188000000000000010e-04 -1.412343567169559297e-03 1.715593832543027206e-03 6.378995244458918917e-05 2.647339616720476734e-04
6.630986951319180207e+02 4.832500000000000234e-05 -1.530696380060863216e-03 1.695023163088074875e-03 1.941433335270270494e-05 1.250132596784655700e-04
6.629621533470719896e+02 -1.208100000000000004e-05 -1.668774661767384419e-03 1.715593832543027206e-03 1.941433335270270494e-05 -9.559837504823247615e-05
6.628255916844339026e+02 1.610799999999999892e-05 -1.503080723719557111e-03 1.600398083595286564e-03 -1.386738096621531681e-05 9.559837504823247615e-05
6.626890102500000239e+02 -0.000000000000000000e+00 -1.727951068213036488e-03 1.801990644253832633e-03 -4.714909528512702987e-05 1.250132596784655700e-04
6.625524091497659356e+02 -1.127599999999999978e-04 -1.751621630791302736e-03 1.596283949704309325e-03 -9.152471437701981940e-05 -1.691355866237985006e-04
6.624157884897280155e+02 6.040699999999999610e-06 -1.739786349502165166e-03 1.826675447599762419e-03 4.992257147837387405e-05 -1.103058173633490231e-04
6.622791483758819595e+02 -1.812200000000000030e-04 -1.968601787758684184e-03 1.682680761415096104e-03 -1.469942382418810934e-04 -2.720876828295976189e-04
6.621424889142240318e+02 -9.463699999999999532e-05 -1.834468599815211945e-03 1.719707966434013986e-03 -9.984514295674774809e-05 -8.089093273313265303e-05
6.620058102107500417e+02 -1.328900000000000101e-04 -1.846303881104340407e-03 1.653881824178170213e-03 -1.331268572756657783e-04 -1.323669808360154884e-04
6.618691123714559126e+02 -1.147700000000000006e-04 -1.771347099606520020e-03 1.612740485268265552e-03 -1.164860001162099209e-04 -1.103058173633490231e-04
6.617323955023380222e+02 -9.463699999999999532e-05 -1.727951068213045378e-03 1.608626351377278772e-03 -7.488385721756396203e-05 -1.470744231511320217e-04
6.615956597093920664e+02 -6.846099999999999386e-05 -1.554366942639120357e-03 1.481088200756568683e-03 -1.220329525026909919e-04 7.353721157556601087e-05
6.614589050986139682e+02 -7.047400000000000322e-05 -1.534641473823911964e-03 1.456403397410629573e-03 -6.933690483107657560e-05 -7.353721157556601087e-05
6.613221317759999920e+02 -2.013600000000000169e-05 -1.436014129747825328e-03 1.456403397410629573e-03 -3.605519051215855893e-05 2.206116347266646189e-05
6.611853398475459471e+02 9.866400000000000268e-05 -1.262430004173909198e-03 1.518115405775477241e-03 -1.109390477297477456e-05 3.897472213504965467e-04
6.610485294192479842e+02 -3.020299999999999865e-05 -1.274265285463037876e-03 1.267153238425062492e-03 -1.386738096621531681e-05 -7.353721157556601087e-05
6.609117005971020262e+02 3.423000000000000261e-05 -1.262430004173909198e-03 1.386463121263789696e-03 1.109390477297477456e-05 9.559837504823247615e-05
6.607748534871039965e+02 -1.208100000000000004e-05 -1.305826035567392730e-03 1.337093514571902368e-03 -2.218780954594324381e-05 1.470744231509982651e-05
6.606379881952499318e+02 1.812200000000000030e-05 -1.234814347832603309e-03 1.324751112898932704e-03 -5.546952386487387280e-06 8.089093273313265303e-05
6.605011048275359826e+02 -2.818999999999999945e-05 -1.175637941386951241e-03 1.168414025041287401e-03 -1.386738096621531681e-05 -6.618349041801610609e-05
6.603642034899579585e+02 -6.846099999999999386e-05 -1.219033972780434773e-03 1.131386820022378843e-03 -8.043080960405136202e-05 -3.676860578778300544e-05
6.602272842885120099e+02 -1.812200000000000030e-05 -1.069120409784775783e-03 1.077903079439504735e-03 -1.386738096621531681e-05 -2.941488463021637345e-05
6.600903473291939463e+02 2.013600000000000084e-06 -1.159857566334782705e-03 1.213669497842188166e-03 -2.218780954594324381e-05 6.618349041799938227e-05
6.599533927180000319e+02 -5.637899999999999672e-05 -1.203253597728257346e-03 1.139615087804352403e-03 -4.992257147838018275e-05 -7.353721157556601087e-05
6.598164205609260762e+02 5.436600000000000091e-05 -1.029669472154341216e-03 1.184870560605262493e-03 4.437561909189279631e-05 8.089093273313265303e-05
6.596794309639678886e+02 -8.054200000000000237e-05 -1.282155472989126698e-03 1.172528158932283505e-03 -9.152471437701981940e-05 -5.147604810289955915e-05
6.595424240331219607e+02 -6.040699999999999610e-06 -1.144077191282605278e-03 1.180756426714266389e-03 -3.605519051215855893e-05 7.353721157556601087e-05
6.594053998743839884e+02 -3.020299999999999865e-05 -1.234814347832603309e-03 1.226011899515157830e-03 -2.218780954594324381e-05 -5.147604810289955915e-05
6.592683585937500084e+02 -5.637899999999999672e-05 -1.108571347415210568e-03 1.040875874420586636e-03 -6.378995244458918917e-05 -3.676860578778300544e-05
6.591313002972159438e+02 -5.235200000000000292e-05 -1.199308503965208382e-03 1.143729221695348290e-03 -0.000000000000000000e+00 -1.911967500964649523e-04
6.589942250907779453e+02 -4.228499999999999918e-05 -1.226924160306523378e-03 1.193098828387235836e-03 -4.160214289864594536e-05 -4.412232694534964081e-05
6.588571330804319359e+02 -8.054199999999999898e-06 -1.203253597728257346e-03 1.238354301188127277e-03 -2.773476193246846720e-06 -2.206116347266646189e-05
6.587200243721739525e+02 -8.255600000000000037e-05 -1.341331879434778549e-03 1.230126033406144393e-03 -9.707166676350721939e-05 -4.412232694534964081e-05
6.585828990720000320e+02 -8.255600000000000037e-05 -1.341331879434778549e-03 1.230126033406144393e-03 -1.192594763094504632e-04 1.470744231509982651e-05
6.584457572859059837e+02 8.658299999999999417e-05 -1.148022285045654026e-03 1.374120719590820250e-03 5.824300005810180273e-05 1.617818654662485822e-04
6.583085991198878446e+02 -2.617600000000000146e-05 -1.293990754278264267e-03 1.295952175661997706e-03 -1.386738096621531681e-05 -5.882976926046618775e-05
6.581714246799419925e+02 5.839300000000000149e-05 -1.195363410202168524e-03 1.365892451808828041e-03 7.765733341080450429e-05 7.353721157549913254e-06
6.580342340720640095e+02 -5.839300000000000149e-05 -1.337386785671729802e-03 1.275381506207045159e-03 -2.496128573918378606e-05 -1.470744231511320217e-04
6.578970274022499325e+02 8.255600000000000037e-05 -1.286100566752175446e-03 1.509887137993503898e-03 1.164860001162099209e-04 -7.353721157566633684e-06
6.577598047764960256e+02 8.456899999999999617e-05 -1.325551504382601123e-03 1.555142610794404663e-03 1.053920953432414500e-04 2.941488463023309388e-05
6.576225663007980984e+02 4.429800000000000176e-05 -1.447849411036945116e-03 1.600398083595296105e-03 7.765733341081081976e-05 -4.412232694533292377e-05
6.574853120811519602e+02 4.027100000000000119e-05 -1.384727910828262082e-03 1.526343673557469449e-03 6.933690483107657560e-05 -3.676860578778300544e-05
6.573480422235539891e+02 1.308799999999999937e-04 -1.372892629539124512e-03 1.699137296979061655e-03 1.497677144351279241e-04 8.089093273311592921e-05
6.572107568339999943e+02 1.530299999999999900e-04 -1.459684692326082686e-03 1.834903715381745303e-03 1.858229049472864965e-04 6.618349041799938227e-05
6.570734560184860129e+02 2.255199999999999956e-04 -1.333441691908698835e-03 1.851360250945710854e-03 2.773476193243063024e-04 8.824465389066584755e-05
6.569361398830080816e+02 1.912899999999999930e-04 -1.376837723302164369e-03 1.826675447599762419e-03 2.274250478459324419e-04 9.559837504823247615e-05
6.567988085335618962e+02 2.094099999999999889e-04 -1.333441691908698835e-03 1.818447179817789076e-03 2.329720002324135264e-04 1.470744231511320217e-04
6.566614620761439483e+02 2.355900000000000127e-04 -1.349222066960867371e-03 1.888387455964628736e-03 2.412924288121477570e-04 2.206116347266980462e-04
6.565241006167499336e+02 2.537099999999999815e-04 -1.159857566334773814e-03 1.727936234215996869e-03 3.050823812567369326e-04 1.176595385209156652e-04
6.563867242613760027e+02 2.939800000000000009e-04 -1.183528128913039846e-03 1.834903715381754627e-03 3.300436669959270477e-04 1.985504712540315944e-04
6.562493331160180787e+02 3.241799999999999760e-04 -1.140132097519565421e-03 1.851360250945710854e-03 3.023089050634964175e-04 3.823935001929299046e-04
6.561119272866718575e+02 3.523700000000000161e-04 -1.108571347415210568e-03 1.876045054291659289e-03 3.023089050634964175e-04 4.853455963987457467e-04
6.559745068793340579e+02 2.959899999999999901e-04 -1.175637941386951241e-03 1.830789581490758523e-03 2.718006669378189295e-04 3.603323367202801767e-04
6.558370720000000347e+02 3.966700000000000087e-04 -1.069120409784784891e-03 1.925414660983546834e-03 3.799662384743009353e-04 4.412232694533960923e-04
6.556996227546659384e+02 3.201500000000000027e-04 -1.187473222676079920e-03 1.892501589855615516e-03 3.466845241553828780e-04 2.500265193569311400e-04
6.555621592493280332e+02 4.228500000000000054e-04 -1.002053815813044001e-03 1.908958125419581067e-03 4.243418575661873958e-04 4.191621059807296135e-04
6.554246815899819012e+02 3.362600000000000094e-04 -1.155912472571733957e-03 1.892501589855615516e-03 4.160214289864595078e-04 1.250132596784655700e-04
6.552871898826239203e+02 4.147900000000000046e-04 -1.136187003756516456e-03 2.032382142149295051e-03 4.520766194986180261e-04 3.162100097749472732e-04
6.551496842332500137e+02 3.805600000000000020e-04 -1.191418316439119777e-03 2.020039740476325604e-03 4.104744765999784233e-04 3.015025674598306856e-04
6.550121647478559908e+02 4.087499999999999879e-04 -1.116461534941308280e-03 1.999469071021363949e-03 4.049275242134847078e-04 4.191621059807129168e-04
6.548746315324380021e+02 3.362600000000000094e-04 -1.195363410202168524e-03 1.933642928765520177e-03 3.494580003486297357e-04 3.015025674598139889e-04
6.547370846929920845e+02 4.168099999999999887e-04 -1.242704535358691914e-03 2.147577891097026369e-03 4.742644290445675718e-04 2.647339616720309767e-04
6.545995243355139337e+02 4.752000000000000039e-04 -1.167747753860871526e-03 2.188719230006931030e-03 4.326622861459153381e-04 5.882976926045280870e-04
6.544619505659999277e+02 4.610999999999999864e-04 -1.262430004173909198e-03 2.258659506153770907e-03 4.077010004067315656e-04 6.030051349196446746e-04
6.543243634904459896e+02 3.926399999999999812e-04 -1.372892629539133403e-03 2.233974702807822472e-03 3.938336194405099079e-04 3.897472213504965467e-04
6.541867632148480425e+02 4.329100000000000005e-04 -1.219033972780425665e-03 2.155806158879009470e-03 4.271153337594342536e-04 4.485769906109627345e-04
6.540491498452021233e+02 4.369399999999999738e-04 -1.388673004591293048e-03 2.340942183973580230e-03 4.603970480783522567e-04 3.750397790353967101e-04
6.539115234875040414e+02 4.188199999999999779e-04 -1.416288660932599154e-03 2.332713916191597563e-03 3.771927622810603660e-04 5.294679233440786502e-04
6.537738842477500611e+02 3.866000000000000187e-04 -1.459684692326082686e-03 2.312143246736645015e-03 4.049275242134847078e-04 3.382711732476136979e-04
6.536362322319358782e+02 3.402899999999999827e-04 -1.629323724136949852e-03 2.394425924556454772e-03 3.411375717688955051e-04 3.382711732476136979e-04
6.534985675460579841e+02 2.577300000000000142e-04 -1.791072568421728413e-03 2.394425924556445231e-03 3.189497622229522478e-04 9.559837504823247615e-05
6.533608902961120748e+02 2.899499999999999734e-04 -1.877864631208686370e-03 2.550763012414090317e-03 2.939884764837621869e-04 2.794414039871642610e-04
6.532232005880939596e+02 1.349099999999999941e-04 -2.252648538697815846e-03 2.624817422451916973e-03 1.053920953432351345e-04 2.132579135691481278e-04
6.530854985280000164e+02 2.114200000000000053e-04 -2.544585477163035896e-03 3.085600418242851351e-03 1.775024763675585814e-04 3.015025674598139889e-04
6.529477842218260548e+02 2.154500000000000057e-04 -2.804961665523910200e-03 3.365361522830210856e-03 2.690271907445784144e-04 7.353721157556601087e-05
6.528100577755679979e+02 2.033699999999999993e-04 -3.337549323534777946e-03 3.896084794767975569e-03 2.357454764256603841e-04 1.176595385208989414e-04
6.526723192952219961e+02 3.725099999999999961e-04 -3.807015481336945093e-03 4.731253974639039114e-03 4.576235718851054532e-04 1.470744231511320217e-04
6.525345688867839726e+02 3.201500000000000027e-04 -4.300152201717378705e-03 5.138553229847099384e-03 3.855131908607883082e-04 1.470744231511320217e-04
6.523968066562500780e+02 4.168099999999999887e-04 -4.647320452865201859e-03 5.698075439021799311e-03 4.409827147256432803e-04 3.529786155627302312e-04
6.522590327096160081e+02 5.396300000000000359e-04 -4.907696641226066622e-03 6.220570443177590031e-03 4.881318100107828869e-04 6.765423464952106990e-04
6.521212471528780270e+02 6.664900000000000511e-04 -5.053665110458686188e-03 6.631983832276637514e-03 6.129382387067144888e-04 8.089093273312261603e-04
6.519834500920319442e+02 7.047400000000000322e-04 -4.919531922515204408e-03 6.570271823911779871e-03 7.793468103012982703e-04 5.074067598714121713e-04
6.518456416330740240e+02 9.524099999999999970e-04 -4.485571608580414191e-03 6.623755564494654413e-03 8.847389056445396525e-04 1.132473058263723433e-03
6.517078218819999620e+02 8.537500000000000167e-04 -4.284371826665209736e-03 6.212342175395607798e-03 8.292693817796721037e-04 9.192151446945752511e-04
6.515699909448060225e+02 7.752199999999999673e-04 -4.020050544541295574e-03 5.776243982950621421e-03 7.349711912094117556e-04 8.824465389067921847e-04
6.514321489274879013e+02 8.456899999999999617e-04 -3.369110073639124125e-03 5.241406577121860387e-03 8.292693817796783920e-04 8.898002600643420759e-04
6.512942959360419763e+02 7.409899999999999647e-04 -3.053502572595637610e-03 4.698340903511117120e-03 7.571590007553613555e-04 6.986035099678771778e-04
6.511564320764640570e+02 6.946800000000000370e-04 -2.623487352423905031e-03 4.155275229900372985e-03 5.990708577404991195e-04 9.486300293248083179e-04
6.510185574547499527e+02 6.906500000000000096e-04 -2.177691757199986134e-03 3.682149832436469161e-03 7.155568578567153559e-04 6.250662983923111534e-04
6.508806721768960415e+02 7.208499999999999847e-04 -2.067229131834771253e-03 3.628666091853585945e-03 7.488385721756270165e-04 6.471274618649776322e-04
6.507427763488979053e+02 7.067599999999999620e-04 -2.185581944726074956e-03 3.723291171346374256e-03 7.127833816634685524e-04 6.912497888103272866e-04
6.506048700767519222e+02 8.215300000000000033e-04 -2.445958133086949260e-03 4.229329639938208749e-03 7.987611436540072466e-04 8.824465389067921847e-04
6.504669534664540151e+02 1.085299999999999980e-03 -2.619542258660865174e-03 4.949303070861531435e-03 1.145445667809383890e-03 9.265688658521251423e-04
6.503290266239999937e+02 1.198099999999999903e-03 -2.998271259913034507e-03 5.574651422292084893e-03 1.275799048891808991e-03 9.927523562701411671e-04
6.501910896553860084e+02 1.236300000000000072e-03 -3.167910291723901890e-03 5.829727723533495963e-03 1.206462144060732470e-03 1.316316087202638440e-03
6.500531426666080961e+02 1.250400000000000036e-03 -3.160020104197822175e-03 5.850298392988448511e-03 1.281346001278296527e-03 1.169241664051489694e-03
6.499151857636619525e+02 1.177899999999999954e-03 -3.298098385904334271e-03 5.846184259097451756e-03 1.206462144060732470e-03 1.103058173633490258e-03
6.497772190525439555e+02 1.268500000000000096e-03 -3.203416135591296600e-03 5.932581070808257834e-03 1.284119477471536933e-03 1.228071433311955828e-03
6.496392426392499146e+02 1.212200000000000083e-03 -2.943039947230422296e-03 5.545852485055150112e-03 1.223103001220188354e-03 1.183949106366622870e-03
6.495012566297759804e+02 1.006799999999999969e-03 -2.753675446604337846e-03 4.928732401406588429e-03 9.790370962148063974e-04 1.080997010160823779e-03
6.493632611301179622e+02 1.044999999999999922e-03 -2.232923069882598345e-03 4.463835271724658597e-03 1.101070048717497267e-03 8.971539812219087723e-04
6.492252562462720107e+02 8.436799999999999725e-04 -2.019888006678247864e-03 3.830258652512122473e-03 7.821202864945450738e-04 1.007459798585257863e-03
6.490872420842339352e+02 5.980199999999999969e-04 -1.700335411871730382e-03 2.995089472641059361e-03 5.852034767742901470e-04 6.324200195498610446e-04
6.489492187500000000e+02 4.228500000000000054e-04 -1.463629786089131433e-03 2.390311790665467992e-03 3.799662384743009353e-04 5.368216445016285414e-04
6.488111863495660145e+02 3.060599999999999801e-04 -1.266375097936949055e-03 1.945985330438489841e-03 3.134028098364648749e-04 2.867951251447141523e-04
6.486731449889280157e+02 2.416300000000000023e-04 -1.246649629121731771e-03 1.793762376471849966e-03 1.830494287540459543e-04 3.971009425080631889e-04
6.485350947740819265e+02 2.698199999999999882e-04 -1.104626253652170710e-03 1.703251430870057759e-03 2.468393811986351570e-04 3.309174520900470557e-04
6.483970358110240113e+02 8.859600000000000353e-05 -1.242704535358691914e-03 1.476974066865581903e-03 1.192594763094504632e-04 7.353721157566633684e-06
6.482589682057500795e+02 1.107499999999999950e-04 -1.317661316856521408e-03 1.600398083595296105e-03 1.192594763094504632e-04 8.824465389068255781e-05
6.481208920642559406e+02 8.859600000000000353e-05 -1.171692847623911383e-03 1.402919656827746140e-03 9.152471437701981940e-05 8.089093273311592921e-05
6.479828074925379724e+02 6.040699999999999949e-05 -1.151967378808694100e-03 1.324751112898932704e-03 3.605519051215855893e-05 1.250132596784655700e-04
6.478447145965919844e+02 1.328900000000000101e-04 -1.104626253652170710e-03 1.423490326282698471e-03 6.933690483107657560e-05 3.015025674598139889e-04
6.477066134824138999e+02 6.846099999999999386e-05 -1.112516441178259315e-03 1.300066309552984269e-03 9.429819057026036166e-05 -0.000000000000000000e+00
6.475685042560000966e+02 1.046999999999999971e-04 -1.088845878599993067e-03 1.349435916244871815e-03 1.359003334689126089e-04 2.206116347266646189e-05
6.474303870233459293e+02 7.047400000000000322e-05 -1.136187003756516456e-03 1.328865246789919484e-03 8.875123818377929070e-05 2.206116347266646189e-05
6.472922618904480032e+02 5.637899999999999672e-05 -1.096736066126081889e-03 1.258924970643079608e-03 7.211038102431711785e-05 1.470744231511654694e-05
6.471541289633021279e+02 8.255600000000000037e-05 -1.045449847206518642e-03 1.258924970643079608e-03 2.773476193243063363e-05 2.279653558842479645e-04
6.470159883479039991e+02 2.818999999999999945e-05 -1.140132097519556530e-03 1.246582568970119485e-03 -5.546952386481081120e-06 1.176595385209156652e-04
6.468778401502499946e+02 2.617600000000000146e-05 -1.124351722467387994e-03 1.226011899515167154e-03 2.773476193243063363e-05 2.206116347268318232e-05
6.467396844763359240e+02 4.027099999999999949e-06 -1.069120409784775783e-03 1.123158552240405500e-03 3.605519051216486763e-05 -8.089093273311592921e-05
6.466015214321580515e+02 -1.812200000000000030e-05 -1.080955691073913353e-03 1.090245481112474182e-03 -4.160214289864594536e-05 4.412232694533292377e-05
6.464633511237119592e+02 -1.812200000000000030e-05 -1.112516441178259315e-03 1.123158552240405500e-03 -2.496128573918378606e-05 -0.000000000000000000e+00
6.463251736569939112e+02 -3.020299999999999865e-05 -1.151967378808694100e-03 1.139615087804352403e-03 1.109390477296846925e-05 -1.397207019935821305e-04
6.461869891379999444e+02 4.027100000000000119e-05 -9.586577844195605770e-04 1.082017213330500622e-03 1.941433335270270494e-05 9.559837504824919997e-05
6.460487976727259820e+02 -8.456899999999999617e-05 -1.199308503965208382e-03 1.077903079439495194e-03 -5.546952386486126725e-05 -1.617818654662485822e-04
6.459105993671680608e+02 -6.644699999999999587e-05 -1.088845878600002174e-03 9.997345355106912988e-04 -4.160214289864594536e-05 -1.323669808360154884e-04
6.457723943273219902e+02 -7.852800000000000437e-05 -1.124351722467387994e-03 1.012076937183651422e-03 -4.714909528513333857e-05 -1.617818654662485822e-04
6.456341826591839208e+02 -2.617600000000000146e-05 -1.029669472154341216e-03 1.020305204965634305e-03 -1.664085715945585737e-05 -5.147604810289955915e-05
6.454959644687500031e+02 -1.288700000000000045e-04 -1.136187003756525564e-03 9.215659915818687556e-04 -1.664085715945837814e-04 -2.941488463023309388e-05
6.453577398620160466e+02 -1.147700000000000006e-04 -1.112516441178250425e-03 9.256801254728554270e-04 -8.043080960404504654e-05 -2.059041924115815128e-04
6.452195089449779744e+02 -5.436600000000000091e-05 -1.108571347415219458e-03 1.044990008311582740e-03 -4.160214289864594536e-05 -8.824465389068255781e-05
6.450812718236320507e+02 -6.242000000000000207e-05 -1.132241909993476599e-03 1.053218276093565624e-03 -8.320428579727928687e-06 -2.059041924115815128e-04
6.449430286039739713e+02 -2.416299999999999888e-05 -1.057285128495647321e-03 1.053218276093565624e-03 -2.218780954594324381e-05 -2.941488463021637345e-05
6.448047793919998867e+02 4.027099999999999949e-06 -9.981087220499952530e-04 1.049104142202569520e-03 1.386738096621531681e-05 -2.206116347266646189e-05
6.446665242937060611e+02 6.644699999999999587e-05 -9.586577844195605770e-04 1.135500953913365623e-03 5.269604767162072500e-05 1.029520962057823945e-04
6.445282634150879630e+02 9.665000000000000468e-05 -8.876460966847799384e-04 1.123158552240405500e-03 1.026186191499946058e-04 8.089093273313265303e-05
6.443899968621419703e+02 -1.610799999999999892e-05 -1.053340034732607247e-03 1.065560677766535071e-03 -8.320428579727928687e-06 -3.676860578778300544e-05
6.442517247408641197e+02 -1.006800000000000084e-05 -1.120406628704348137e-03 1.147843355586344394e-03 1.664085715945585737e-05 -8.089093273311592921e-05
6.441134471572498796e+02 4.228499999999999918e-05 -9.704930657086891475e-04 1.098473748894457066e-03 5.546952386486126725e-05 7.353721157566633684e-06
6.439751642172959691e+02 2.416299999999999888e-05 -1.041504753443469678e-03 1.135500953913374947e-03 2.773476193246846720e-06 8.089093273313265303e-05
6.438368760269979703e+02 2.617600000000000146e-05 -1.104626253652170710e-03 1.205441230060214823e-03 4.160214289864594536e-05 -1.470744231509982651e-05
6.436985826923520335e+02 1.449800000000000112e-04 -9.665479719456492903e-04 1.304180443443980373e-03 1.053920953432351345e-04 2.500265193569311400e-04
6.435602843193540821e+02 5.839300000000000149e-05 -1.065175316021735926e-03 1.230126033406153934e-03 7.211038102432343333e-05 2.206116347266646189e-05
6.434219810140000391e+02 1.067199999999999947e-04 -1.077010597310873495e-03 1.341207648462888931e-03 9.984514295674774809e-05 1.250132596784488462e-04
6.432836728822860550e+02 4.429800000000000176e-05 -1.199308503965208382e-03 1.341207648462888931e-03 3.328171431891801667e-05 7.353721157556601087e-05
6.431453600302080531e+02 1.751800000000000134e-04 -1.049394940969567390e-03 1.452289263519642793e-03 9.707166676350721939e-05 3.823935001929466555e-04
6.430070425637619564e+02 1.006800000000000051e-04 -1.250594722884780735e-03 1.509887137993503898e-03 8.875123818377929070e-05 1.323669808360154884e-04
6.428687205889440293e+02 2.214900000000000088e-05 -1.404453379643470475e-03 1.509887137993503898e-03 2.773476193246846720e-06 7.353721157556601087e-05
6.427303942117499673e+02 1.006800000000000051e-04 -1.396563192117390760e-03 1.662110091960153097e-03 7.211038102431711785e-05 1.764893077813651156e-04
6.425920635381760349e+02 1.248400000000000041e-04 -1.522806192534774394e-03 1.843131983163727970e-03 1.331268572756657783e-04 1.029520962057991183e-04
6.424537286742179276e+02 5.436600000000000091e-05 -1.649049192952167136e-03 1.830789581490758523e-03 5.546952386487387280e-06 1.838430289389150340e-04
6.423153897258719098e+02 5.033900000000000034e-05 -1.696390318108690525e-03 1.871930920400663185e-03 9.984514295675406357e-05 -8.089093273313265303e-05
6.421770467991340183e+02 3.020299999999999865e-05 -1.771347099606520020e-03 1.908958125419571742e-03 3.882866670539910118e-05 7.353721157549913254e-06
6.420386999999999489e+02 7.248800000000000122e-05 -1.783182380895648698e-03 2.007697338803346616e-03 4.714909528512702987e-05 1.397207019935821305e-04
6.419003494344659657e+02 1.006800000000000084e-05 -1.901535193786952618e-03 2.003583204912360270e-03 -4.160214289864594536e-05 1.470744231511320217e-04
6.417619952085281056e+02 1.248400000000000041e-04 -1.921260662602169902e-03 2.258659506153770907e-03 1.747290001743117237e-04 -7.353721157549913254e-06
6.416236374281819508e+02 -8.054199999999999898e-06 -2.161911382147818032e-03 2.238088836698818793e-03 -1.941433335270270494e-05 2.206116347268318232e-05
6.414852761994239927e+02 6.040699999999999610e-06 -2.177691757199995241e-03 2.283344309499710234e-03 8.320428579727928687e-06 -0.000000000000000000e+00
6.413469116282500408e+02 -1.812200000000000030e-05 -2.165856475910857889e-03 2.221632301134853025e-03 1.941433335270270494e-05 -1.176595385208989414e-04
6.412085438206559047e+02 -2.214900000000000088e-05 -2.442013039323909403e-03 2.501393405722202989e-03 1.664085715945585737e-05 -1.250132596784655700e-04
6.410701728826379622e+02 -1.067199999999999947e-04 -2.528805102110858252e-03 2.419110727902393666e-03 -1.719555239810711814e-04 6.618349041801610609e-05
6.409317989201920227e+02 6.040699999999999949e-05 -2.280264195039130842e-03 2.501393405722202989e-03 5.824300005810180273e-05 6.618349041799938227e-05
6.407934220393138958e+02 -9.665000000000000468e-05 -2.288154382565210556e-03 2.188719230006931030e-03 -9.429819057026036166e-05 -1.029520962057991183e-04
6.406550423459999593e+02 2.818999999999999945e-05 -2.189527038489123920e-03 2.340942183973571122e-03 -5.546952386487387280e-06 1.176595385208989414e-04
6.405166599462460226e+02 -3.221700000000000003e-05 -2.256593632460864810e-03 2.287458443390696580e-03 -4.714909528513333857e-05 7.353721157549913254e-06
6.403782749460480090e+02 9.061000000000000152e-05 -2.019888006678256537e-03 2.291572577281692901e-03 7.488385721756396203e-05 1.323669808360154884e-04
6.402398874514020690e+02 7.450099999999999702e-05 -1.893645006260863796e-03 2.127007221642074255e-03 6.101647625134865369e-05 1.103058173633490231e-04
6.401014975683040120e+02 -1.006800000000000084e-05 -1.972546881521733148e-03 2.036496276040281831e-03 -8.320428579727928687e-06 -1.470744231511654694e-05
6.399631054027499886e+02 -2.818999999999999945e-05 -1.885754818734784082e-03 1.908958125419581067e-03 -3.328171431891801667e-05 -1.470744231511654694e-05
6.398247110607359218e+02 1.409500000000000108e-04 -1.866029349919557908e-03 2.233974702807822472e-03 1.469942382418810934e-04 1.250132596784655700e-04
6.396863146482579623e+02 4.027100000000000119e-05 -1.905480287550001582e-03 2.069409347168203826e-03 8.043080960404504654e-05 -6.618349041801610609e-05
6.395479162713120331e+02 7.047400000000000322e-05 -1.716115786923907809e-03 1.933642928765520177e-03 7.211038102431711785e-05 6.618349041801610609e-05
6.394095160358939438e+02 3.423000000000000261e-05 -1.680609943056513098e-03 1.822561313708775639e-03 6.656342863783603334e-05 -5.147604810289955915e-05
6.392711140480000722e+02 -2.013600000000000084e-06 -1.739786349502165166e-03 1.810218912035806193e-03 -1.664085715945585737e-05 3.676860578778300544e-05
6.391327104136260004e+02 -6.443400000000000006e-05 -1.787127474658688556e-03 1.732050368106983432e-03 -4.714909528513333857e-05 -1.103058173633490231e-04
6.389943052387679927e+02 -2.214900000000000088e-05 -1.755566724554342593e-03 1.785534108689867082e-03 -2.773476193243063363e-05 -7.353721157549913254e-06
6.388558986294220858e+02 8.456899999999999617e-05 -1.518861098771734537e-03 1.756735171452931867e-03 1.192594763094504632e-04 -7.353721157549913254e-06
6.387174906915839756e+02 -6.040699999999999610e-06 -1.609598255321732568e-03 1.666224225851139877e-03 -0.000000000000000000e+00 -2.206116347266646189e-05
6.385790815312500399e+02 5.235200000000000292e-05 -1.522806192534783502e-03 1.695023163088074875e-03 7.765733341080450429e-05 -1.470744231511654694e-05
6.384406712544160882e+02 6.846099999999999386e-05 -1.574092411454346748e-03 1.781419974798870978e-03 3.328171431891801667e-05 1.617818654662318584e-04
6.383022599670779300e+02 2.416299999999999888e-05 -1.664829568004335672e-03 1.785534108689867082e-03 -2.773476193240540560e-06 9.559837504824919997e-05
6.381638477752320568e+02 1.429600000000000001e-04 -1.455739598563033721e-03 1.810218912035806193e-03 9.152471437701981940e-05 2.794414039871642610e-04
6.380254347848740508e+02 6.846099999999999386e-05 -1.645104099189118388e-03 1.855474384836697634e-03 5.269604767162072500e-05 1.103058173633490231e-04
6.378870211019999488e+02 9.665000000000000468e-05 -1.660884474241304705e-03 1.929528794874524073e-03 5.269604767161441630e-05 2.132579135691314040e-04
6.377486068326060149e+02 1.087299999999999974e-04 -1.605653161558683603e-03 1.896615723746602295e-03 9.707166676350721939e-05 1.397207019935821305e-04
6.376101920826879450e+02 3.624400000000000061e-05 -1.783182380895648698e-03 1.933642928765520177e-03 4.437561909188648761e-05 1.470744231511654694e-05
6.374717769582420033e+02 5.436600000000000091e-05 -1.716115786923907809e-03 1.900729857637598400e-03 4.437561909188648761e-05 8.089093273313265303e-05
6.373333615652641129e+02 2.013600000000000084e-06 -1.905480287549992475e-03 1.991240803239390390e-03 2.773476193243063363e-05 -6.618349041799938227e-05
6.371949460097499696e+02 -2.416299999999999888e-05 -2.051448756782602717e-03 2.089980016623156373e-03 2.773476193240540560e-06 -9.559837504823247615e-05
6.370565303976959513e+02 9.262299999999999733e-05 -1.901535193786952618e-03 2.172262694442974804e-03 1.109390477297225345e-04 4.412232694534964081e-05
6.369181148350979811e+02 9.262299999999999733e-05 -1.980437069047821970e-03 2.254545372262775019e-03 6.933690483107657560e-05 1.544281443086819401e-04
6.367796994279519822e+02 1.087299999999999974e-04 -1.901535193786952618e-03 2.205175765570887257e-03 9.984514295674774809e-05 1.323669808360154884e-04
6.366412842822539915e+02 1.208100000000000004e-05 -2.173746663436946277e-03 2.291572577281692901e-03 9.152471437701981940e-05 -1.985504712540148706e-04
6.365028695040000457e+02 1.167899999999999982e-04 -2.043558569256513895e-03 2.369741121210515444e-03 1.525411906283684663e-04 2.206116347268318232e-05
6.363644551991859544e+02 1.147700000000000006e-04 -2.102734975702165963e-03 2.427338995684376333e-03 1.081655715364756768e-04 1.323669808360322122e-04
6.362260414738078680e+02 4.631199999999999976e-05 -2.169801569673906420e-03 2.357398719537536456e-03 5.546952386486126725e-05 2.206116347266646189e-05
6.360876284338620508e+02 1.912899999999999930e-04 -2.000162537863039471e-03 2.476708602376264095e-03 1.885963811405270388e-04 1.985504712540315944e-04
6.359492161853439711e+02 1.651099999999999964e-04 -2.201362319778252599e-03 2.633045690233900074e-03 1.802759525607990966e-04 1.250132596784655700e-04
6.358108048342500069e+02 2.859200000000000001e-04 -1.992272350336950649e-03 2.661844627470825748e-03 2.828945717107873869e-04 2.941488463022640435e-04
6.356723944865759677e+02 2.053799999999999886e-04 -2.063284038071730962e-03 2.571333681869042865e-03 1.858229049472864965e-04 2.573802405144810855e-04
6.355339852483180039e+02 1.912899999999999930e-04 -2.189527038489123920e-03 2.674187029143804736e-03 1.359003334689063206e-04 3.382711732476136979e-04
6.353955772254719250e+02 2.275300000000000120e-04 -2.075119319360859641e-03 2.628931556342903753e-03 3.106293336432243597e-04 7.353721157549913254e-06
6.352571705240339952e+02 1.167899999999999982e-04 -2.134295725806511709e-03 2.464366200703294214e-03 1.664085715945837814e-04 -1.470744231509982651e-05
6.351187652500000240e+02 1.953099999999999986e-04 -2.114570256991294642e-03 2.604246752996964859e-03 2.052372382999892116e-04 1.691355866237985006e-04
6.349803615093659346e+02 1.288700000000000045e-04 -2.177691757199995241e-03 2.534306476850134091e-03 1.386738096621531512e-04 1.029520962057991183e-04
6.348419594081279911e+02 1.268499999999999934e-04 -2.157966288384769067e-03 2.509621673504185656e-03 1.719555239810711814e-04 7.353721157566633684e-06
6.347035590522820030e+02 2.758600000000000049e-04 -2.055393850545651248e-03 2.707100100271726296e-03 3.272701908026801900e-04 1.397207019935654067e-04
6.345651605478240072e+02 1.288700000000000045e-04 -2.130350632043471852e-03 2.484936870158237221e-03 9.984514295674774809e-05 2.059041924115815128e-04
6.344267640007500404e+02 8.859600000000000353e-05 -2.071174225597819784e-03 2.340942183973580230e-03 8.875123818377929070e-05 8.824465389068255781e-05
6.342883695170559122e+02 1.832299999999999923e-04 -1.944931225180427260e-03 2.402654192338437439e-03 2.246515716526918996e-04 7.353721157556601087e-05
6.341499772027380004e+02 1.349099999999999941e-04 -2.004107631626079328e-03 2.365626987319519557e-03 9.707166676350721939e-05 2.353190770418146067e-04
6.340115871637920009e+02 8.255600000000000037e-05 -2.252648538697815846e-03 2.517849941286168756e-03 5.824300005810811143e-05 1.470744231511320217e-04
6.338731995062139504e+02 1.006800000000000084e-05 -2.276319101276081877e-03 2.394425924556445231e-03 5.824300005810180273e-05 -1.176595385209156652e-04
6.337348143360001131e+02 1.631000000000000071e-04 -2.280264195039121734e-03 2.711214234162722617e-03 2.218780954594450690e-04 7.353721157566633684e-06
6.335964317591459576e+02 8.859600000000000353e-05 -2.303934757617388199e-03 2.583676083542012312e-03 1.192594763094504632e-04 7.353721157549913254e-06
6.334580518816479753e+02 5.436600000000000091e-05 -2.442013039323909403e-03 2.657730493579848509e-03 4.714909528513333857e-05 7.353721157556601087e-05
6.333196748095019757e+02 1.852500000000000034e-04 -2.394671914167386013e-03 2.875779589802341264e-03 2.357454764256603841e-04 5.147604810289955915e-05
6.331813006487039956e+02 2.416299999999999888e-05 -2.698444133921725635e-03 2.863437188129362276e-03 2.773476193243063363e-05 1.470744231511654694e-05
6.330429295052500720e+02 8.456899999999999617e-05 -2.694499040158685778e-03 2.982747070968089914e-03 9.429819057026667714e-05 5.882976926044947071e-05
6.329045614851360142e+02 1.550400000000000064e-04 -2.860192978206513303e-03 3.299535380574348219e-03 1.386738096621531512e-04 1.985504712540148706e-04
6.327661966943579728e+02 -4.631199999999999976e-05 -3.081118228936943499e-03 3.118513489370773346e-03 -4.992257147837387405e-05 -3.676860578778300544e-05
6.326278352389119846e+02 -4.631199999999999976e-05 -3.238921979458691310e-03 3.283078845010401533e-03 -2.218780954594324381e-05 -1.103058173633490231e-04
6.324894772247939727e+02 4.631199999999999976e-05 -3.179745573013030568e-03 3.410616995631102297e-03 6.101647625134865369e-05 7.353721157566633684e-06
6.323511227579999741e+02 3.423000000000000261e-05 -3.377000261165212514e-03 3.591638886834677170e-03 -1.109390477297477456e-05 1.544281443086819401e-04
6.322127719445260254e+02 7.651499999999999502e-05 -3.357274792349986339e-03 3.657465029090530267e-03 1.081655715364819923e-04 -7.353721157549913254e-06
6.320744248903680500e+02 1.812200000000000030e-05 -3.491407980293467685e-03 3.678035698545482814e-03 5.546952386487387280e-06 5.147604810289955915e-05
6.319360817015220846e+02 3.825700000000000319e-05 -3.566364761791297397e-03 3.797345581384200478e-03 4.437561909188648761e-05 2.206116347266646189e-05
6.317977424839840523e+02 1.006800000000000051e-04 -3.321768948482600736e-03 3.669807430763499714e-03 1.248064286959378361e-04 3.676860578778300544e-05
6.316594073437499901e+02 -5.436600000000000091e-05 -3.515078542871725043e-03 3.554611681815768396e-03 -5.824300005810180273e-05 -4.412232694533292377e-05
6.315210763868160484e+02 1.046999999999999971e-04 -3.467737417715201654e-03 3.830258652512122473e-03 4.160214289864594536e-05 2.720876828295976189e-04
6.313827497191779230e+02 -2.818999999999999945e-05 -3.428286480084775760e-03 3.517584476796850514e-03 -8.875123818377929070e-05 1.323669808360154884e-04
6.312444274468319918e+02 -4.027100000000000119e-05 -3.503243261582596364e-03 3.571068217379734164e-03 -4.992257147837387405e-05 -1.470744231509982651e-05
6.311061096757739506e+02 -8.054199999999999898e-06 -3.380945354928252371e-03 3.509356209014867847e-03 -7.211038102432343333e-05 1.617818654662485822e-04
6.309677965120000636e+02 -1.127599999999999978e-04 -3.676827387156503604e-03 3.603981288507656158e-03 -5.546952386481081120e-06 -3.971009425080464380e-04
6.308294880615060265e+02 1.208100000000000004e-05 -3.459847230189121940e-03 3.632780225744591373e-03 5.269604767162072500e-05 -9.559837504823247615e-05
6.306911844302878762e+02 3.423000000000000261e-05 -3.337549323534777946e-03 3.550497547924772509e-03 6.101647625134234499e-05 -3.676860578778300544e-05
6.305528857243421044e+02 2.013600000000000084e-06 -3.554529480502159611e-03 3.710948769673404375e-03 -2.218780954594324381e-05 6.618349041801610609e-05
6.304145920496639519e+02 -4.027099999999999949e-06 -3.345439511060857660e-03 3.480557271777932633e-03 5.546952386486126725e-05 -1.617818654662485822e-04
6.302763035122500241e+02 -2.818999999999999945e-05 -3.337549323534768839e-03 3.422959397304071744e-03 -4.437561909188648761e-05 1.470744231511654694e-05
6.301380202180960168e+02 -1.006800000000000084e-05 -3.341494417297817803e-03 3.464100736213976406e-03 3.328171431891801667e-05 -1.250132596784655700e-04
6.299997422731979668e+02 -2.416299999999999888e-05 -3.515078542871734150e-03 3.616323690180616064e-03 4.714909528512702987e-05 -2.132579135691481278e-04
6.298614697835519110e+02 1.268499999999999934e-04 -3.231031791932593815e-03 3.628666091853585945e-03 2.440659050053882993e-04 -1.838430289389150340e-04
6.297232028551539997e+02 -3.020299999999999865e-05 -3.582145136843465933e-03 3.673921564654486493e-03 1.386738096621531681e-05 -1.470744231511320217e-04
6.295849415939999290e+02 -3.221700000000000003e-05 -3.444066855136944296e-03 3.525812744578833615e-03 -4.992257147837387405e-05 1.470744231511654694e-05
6.294466861060859628e+02 7.248800000000000122e-05 -3.321768948482600736e-03 3.612209556289629718e-03 4.992257147837387405e-05 1.323669808360154884e-04
6.293084364974080245e+02 5.637899999999999672e-05 -3.459847230189121940e-03 3.723291171346374256e-03 1.941433335270270494e-05 1.544281443086819401e-04
6.291701928739620371e+02 -8.054199999999999898e-06 -3.526913824160862396e-03 3.661579162981517047e-03 3.328171431891171475e-05 -1.176595385208989414e-04
6.290319553417440375e+02 -4.228499999999999918e-05 -3.566364761791297397e-03 3.632780225744581832e-03 -8.320428579734234000e-06 -1.323669808360154884e-04
6.288937240067499488e+02 -3.423000000000000261e-05 -3.672882293393472854e-03 3.760318376365282596e-03 -4.992257147838018275e-05 7.353721157549913254e-06
6.287554989749759216e+02 8.859600000000000353e-05 -3.664992105867374925e-03 4.003052275933723786e-03 8.320428579729189072e-05 1.029520962057991183e-04
6.286172803524179926e+02 1.208100000000000004e-05 -3.885917356597814662e-03 4.077106685971550876e-03 -1.109390477297477456e-05 7.353721157556601087e-05
6.284790682450719714e+02 9.866400000000000268e-05 -3.803070387573905236e-03 4.167617631573342432e-03 8.320428579727928687e-06 3.382711732475970011e-04
6.283408627589340085e+02 1.349099999999999941e-04 -3.862246794019548197e-03 4.303384049976035838e-03 5.269604767162072500e-05 3.529786155627302312e-04
6.282026640000000270e+02 1.208100000000000004e-05 -4.142348451195639568e-03 4.344525388885940066e-03 2.496128573919009137e-05 -2.206116347266646189e-05
6.280644720742659501e+02 -2.617600000000000146e-05 -4.481626514817374334e-03 4.620172359582294143e-03 -2.496128573918378606e-05 -2.941488463023309388e-05
6.279262870877279283e+02 1.328900000000000101e-04 -4.489516702343472263e-03 4.953417204752518649e-03 1.026186191499882903e-04 2.132579135691314040e-04
6.277881091463819985e+02 1.429600000000000001e-04 -4.852465328543463519e-03 5.352488192178605358e-03 9.707166676350721939e-05 2.647339616720476734e-04
6.276499383562239700e+02 1.188000000000000010e-04 -4.927422110041284123e-03 5.381287129415540139e-03 2.440659050053946148e-04 -2.132579135691314040e-04
6.275117748232499935e+02 2.094099999999999889e-04 -5.215413954743464316e-03 5.866754928552413845e-03 2.080107144932297539e-04 2.132579135691481278e-04
6.273736186534559920e+02 1.469900000000000004e-04 -5.692770300071720718e-03 6.237026978741546691e-03 1.248064286959378361e-04 2.059041924115815128e-04
6.272354699528380024e+02 1.046999999999999971e-04 -5.929475925854328124e-03 6.397478200490178991e-03 1.885963811405270388e-04 -1.176595385208989414e-04
6.270973288273919479e+02 1.812200000000000030e-04 -6.304259833343466707e-03 6.944658007991909472e-03 2.745741431310594989e-04 -6.618349041801610609e-05
6.269591953831139790e+02 7.450099999999999702e-05 -6.738220147278238710e-03 7.179163639778367995e-03 1.164860001162099209e-04 -3.676860578778300544e-05
6.268210697260000188e+02 3.866000000000000187e-04 -6.809231835013019457e-03 7.890908802919717122e-03 4.853583338175360834e-04 1.250132596784655700e-04
6.266829519620459905e+02 2.959899999999999901e-04 -7.408886086995628527e-03 8.331121129255698518e-03 4.271153337594342536e-04 -5.147604810289955915e-05
6.265448421972480446e+02 2.738400000000000209e-04 -7.554854556228238552e-03 8.438088610421456276e-03 2.856680479040405330e-04 2.426727981993645250e-04
6.264067405376021043e+02 3.785500000000000128e-04 -7.878352244797803480e-03 8.989382551814173103e-03 3.217232384161991055e-04 5.294679233440619534e-04
6.262686470891039789e+02 3.725099999999999961e-04 -8.067716745423888364e-03 9.174518576908744297e-03 3.827397146675414505e-04 3.456248944051636433e-04
6.261305619577500465e+02 4.127800000000000154e-04 -8.387269340230405629e-03 9.590046099898788534e-03 3.716458098945729931e-04 5.221142021865287589e-04
6.259924852495358891e+02 4.691599999999999872e-04 -8.521402528173887408e-03 9.845122401140190063e-03 4.631705242715928260e-04 4.853455963987290500e-04
6.258544170704579983e+02 3.745199999999999853e-04 -8.982978498449966168e-03 1.013311177350953093e-02 3.966070956337631082e-04 3.162100097749472732e-04
6.257163575265120699e+02 6.483599999999999520e-04 -8.844900216743454072e-03 1.054863929649955609e-02 6.046178101269865466e-04 7.647870003858765059e-04
6.255783067236939132e+02 5.416499999999999657e-04 -9.121056780156495611e-03 1.061857957264640551e-02 6.101647625134738653e-04 3.603323367202801767e-04
6.254402647680000200e+02 6.846099999999999929e-04 -9.566852375380406268e-03 1.137558020858864608e-02 6.767281911513036916e-04 7.059572311254437658e-04
6.253022317654259723e+02 4.731800000000000199e-04 -1.033220056541084286e-02 1.174173812488680038e-02 5.130930957499667136e-04 3.676860578778300679e-04
6.251642078219680343e+02 4.127800000000000154e-04 -1.085689803589561311e-02 1.216549391565881731e-02 4.825848576242955140e-04 2.279653558842646883e-04
6.250261930436220155e+02 3.382799999999999935e-04 -1.119223100575431583e-02 1.236297234242635795e-02 4.354357623391621958e-04 8.089093273311592921e-05
6.248881875363839526e+02 5.919799999999999802e-04 -1.162224622592604797e-02 1.332979380680911902e-02 6.822751435377972986e-04 3.529786155627135345e-04
6.247501914062499964e+02 6.664900000000000511e-04 -1.200492032094126714e-02 1.388108774820183584e-02 6.184851910932018075e-04 7.942018850161096811e-04
6.246122047592159561e+02 4.530499999999999805e-04 -1.317266807480213867e-02 1.466277318749003439e-02 6.101647625134738653e-04 3.676860578778300544e-05
6.244742277012779823e+02 6.241999999999999936e-04 -1.347249520079343843e-02 1.532514874393949532e-02 5.574687148418532284e-04 8.015556061736762690e-04
6.243362603384319982e+02 4.651300000000000139e-04 -1.442720789144994950e-02 1.599575256817093935e-02 6.240321434796892346e-04 4.412232694534964081e-05
6.241983027766739269e+02 3.765299999999999745e-04 -1.542926170726299437e-02 1.685972068527893941e-02 4.021540480202441927e-04 3.088562886173806311e-04
6.240603551219999190e+02 6.463499999999999628e-04 -1.581982598980430019e-02 1.781831388187971738e-02 7.155568578567090676e-04 4.632844329260625712e-04
6.239224174804060112e+02 4.268699999999999838e-04 -1.715326768171299143e-02 1.876045054291653608e-02 6.628608101850946106e-04 -1.985504712540315944e-04
6.237844899578878994e+02 6.664900000000000511e-04 -1.804091377839776161e-02 2.017571260141726164e-02 6.434464768323982110e-04 7.280183945981102446e-04
6.236465726604419615e+02 6.523899999999999795e-04 -1.935068490772819463e-02 2.151280611598915468e-02 6.101647625134738653e-04 7.647870003858933110e-04
6.235086656940640069e+02 5.819199999999999850e-04 -2.118120841378037453e-02 2.327776955522407876e-02 5.852034767742838586e-04 5.735902502894283045e-04
6.233707691647499587e+02 4.953299999999999891e-04 -2.292888495080862982e-02 2.492342311162026522e-02 6.073912863202333501e-04 1.985504712540315944e-04
6.232328831784960812e+02 7.812599999999999840e-04 -2.410057779843252992e-02 2.672952788976507704e-02 8.403632865526532462e-04 6.250662983923111534e-04
6.230950078412979565e+02 8.034099999999999532e-04 -2.642423802486512652e-02 2.919800822435935847e-02 8.126285246202226160e-04 7.794944427010097902e-04
6.229571432591519624e+02 6.946800000000000370e-04 -2.899643915836947958e-02 3.165826029117165680e-02 7.321977150161712404e-04 5.956514137620780866e-04
6.228192895380541358e+02 1.266500000000000048e-03 -3.092559000849772963e-02 3.483848578890729603e-02 1.212009096447226294e-03 1.411914462250870835e-03
6.226814467839999452e+02 1.034999999999999896e-03 -3.446433911394772981e-02 3.805573849166182798e-02 1.228649953606669384e-03 5.221142021865120622e-04
6.225436151029859957e+02 1.739700000000000057e-03 -3.708388137260858197e-02 4.222747025712616370e-02 1.858229049472852334e-03 1.426621904565970617e-03
6.224057946010079831e+02 1.556499999999999941e-03 -4.149055110592814177e-02 4.644857162928239802e-02 1.702914382651243407e-03 1.169241664051506391e-03
6.222679853840619444e+02 2.057799999999999820e-03 -4.533307243113247204e-02 5.148015737796372837e-02 2.227101383174184650e-03 1.610464933504885841e-03
6.221301875581440299e+02 2.390100000000000037e-03 -5.113630535656940590e-02 5.821088042362412146e-02 2.668084097899821750e-03 1.654587260450235279e-03
6.219924012292499356e+02 2.748500000000000075e-03 -5.633593893626070298e-02 6.436562472454587791e-02 2.889962193359266792e-03 2.375251933890795523e-03
6.218546265033759255e+02 3.580100000000000122e-03 -6.248239501908241234e-02 7.247458262368811077e-02 3.735872432298413537e-03 3.169453818906921901e-03
6.217168634865180366e+02 3.942499999999999824e-03 -6.970191660545196899e-02 8.074399174457895512e-02 4.265606385207836027e-03 3.088562886173772809e-03
6.215791122846719645e+02 4.472099999999999687e-03 -7.935556104361932150e-02 9.189329458916312143e-02 4.814754671469968252e-03 3.566554761414951914e-03
6.214413730038340873e+02 5.412400000000000370e-03 -8.818468088531059013e-02 1.030220267642923404e-01 5.508123719780733465e-03 5.162312252604754452e-03
6.213036457499999869e+02 5.355999999999999650e-03 -1.015979996796583795e-01 1.168948862447121845e-01 6.010122910757738010e-03 3.625384530675384437e-03
6.211659306291660414e+02 7.240700000000000087e-03 -1.135910847193105366e-01 1.332526825952902727e-01 7.926594960288654498e-03 5.427046214276785158e-03
6.210282277473279464e+02 7.397800000000000382e-03 -1.295332086157691687e-01 1.501988000922800104e-01 7.832296769718400872e-03 6.250662983923111100e-03
6.208905372104819662e+02 8.380399999999999655e-03 -1.460631514829213162e-01 1.694447184343334245e-01 8.883444246957510754e-03 7.052218590096754301e-03
6.207528591246240239e+02 9.596600000000000269e-03 -1.615397543153408166e-01 1.880694025588472706e-01 1.011209420056419402e-02 8.236167696463394736e-03
6.206151935957500427e+02 1.031499999999999952e-02 -1.779118934319712242e-01 2.066118040055413829e-01 1.090253491563849229e-02 8.765635619807456147e-03
6.204775407298559458e+02 1.120299999999999942e-02 -1.924535090425494033e-01 2.235908345736589975e-01 1.183442291656817101e-02 9.537776341350898482e-03
6.203399006329381109e+02 1.211199999999999950e-02 -2.033025168909189662e-01 2.367642912926104515e-01 1.245013463146809989e-02 1.122913220758891759e-02
6.202022734109920066e+02 1.189199999999999979e-02 -2.092517182855885283e-01 2.425035080705421620e-01 1.236970382186406217e-02 1.061141963035412347e-02
6.200646591700140107e+02 1.343199999999999950e-02 -2.113820689176320045e-01 2.478971376016306793e-01 1.381191144235045451e-02 1.245720364090085672e-02
6.199270580160000463e+02 1.342400000000000017e-02 -2.095554905053428618e-01 2.459511522711921860e-01 1.433887191906663659e-02 1.098645940938953666e-02
6.197894700549459230e+02 1.326899999999999955e-02 -1.988130001885754783e-01 2.344315773764188704e-01 1.409203253786801488e-02 1.107470406328020171e-02
6.196518953928480187e+02 1.222400000000000049e-02 -1.879324315901016174e-01 2.209619030173160525e-01 1.304920548920861234e-02 1.004518310122227802e-02
6.195143341357019153e+02 1.223600000000000035e-02 -1.709882538778298711e-01 2.033163827588579387e-01 1.273580267937216709e-02 1.092027591897155349e-02
6.193767863895039909e+02 1.057499999999999933e-02 -1.548370400119299661e-01 1.830789581490758766e-01 1.086093277273984629e-02 9.824571466495646624e-03
6.192392522602500549e+02 8.978399999999999229e-03 -1.385359125830343818e-01 1.628168487359477890e-01 1.003166339096015457e-02 6.191833214662645184e-03
6.191017318539360303e+02 7.824700000000000405e-03 -1.212761273697191972e-01 1.424601142433269407e-01 8.093003531883262783e-03 7.118402080514770434e-03
6.189642252765580679e+02 5.937999999999999702e-03 -1.062808259763909635e-01 1.229673478678141030e-01 6.226454053830677085e-03 5.177019694919854018e-03
6.188267326341118633e+02 4.303000000000000401e-03 -9.426012528039753868e-02 1.070909051824818770e-01 4.068689575487568523e-03 4.926993175562922878e-03
6.186892540325940217e+02 4.077400000000000121e-03 -8.310340011851062580e-02 9.499535154296992467e-02 4.251739004241620982e-03 3.618030809517834654e-03
6.185517895780000117e+02 3.108899999999999945e-03 -7.469246021570194460e-02 8.424511968581183119e-02 3.455751336780867045e-03 2.191408904951880517e-03
6.184143393763258700e+02 2.390100000000000037e-03 -6.929557194785848639e-02 7.714823872385326298e-02 2.548824621590364999e-03 1.970797270225182769e-03
6.182769035335679746e+02 1.608800000000000074e-03 -6.486523165196068919e-02 7.093178241456664368e-02 1.553146668216102717e-03 1.757539356656000976e-03
6.181394821557221348e+02 9.262300000000000004e-04 -6.169337626647373313e-02 6.622932737716456797e-02 8.597776199053496458e-04 1.103058173633490258e-03
6.180020753487840466e+02 7.389700000000000348e-04 -5.937366113380417032e-02 6.342760219740006811e-02 9.679431914418315432e-04 1.323669808360322122e-04
6.178646832187500877e+02 -2.295400000000000012e-04 -5.866748935021938449e-02 6.071227382934633876e-02 -2.634802383580909873e-04 -1.397207019935821305e-04
6.177273058716160676e+02 -7.591100000000000148e-04 -5.885685385084547805e-02 5.982773504278340870e-02 -5.019991909769919679e-04 -1.441329346881087313e-03
6.175899434133780233e+02 -1.721599999999999997e-03 -6.038360513714329664e-02 5.945334885870325742e-02 -1.447754572872874020e-03 -2.448789145466361873e-03
6.174525959500319914e+02 -1.769900000000000032e-03 -6.170915664152589603e-02 6.073695863269229500e-02 -1.666859192139078438e-03 -2.044334481800715291e-03
6.173152635875738952e+02 -3.098899999999999919e-03 -6.553589759167806339e-02 6.201234013889932173e-02 -3.120160717398446065e-03 -3.044440559228439851e-03
6.171779464319999988e+02 -3.340500000000000153e-03 -6.881427050876719187e-02 6.493748933539356116e-02 -3.120160717398446065e-03 -3.926887098135232144e-03
6.170406445893059981e+02 -4.208299999999999888e-03 -7.570240421904106398e-02 7.034757540204600312e-02 -4.068689575487568523e-03 -4.581368281157776473e-03
6.169033581654879299e+02 -5.964099999999999957e-03 -8.514301359400408553e-02 7.660517305024253099e-02 -6.085006767975270625e-03 -5.647657849003483339e-03
6.167660872665420584e+02 -7.923299999999999441e-03 -1.004697028634279482e-01 8.858553094080676149e-02 -7.790694626819754873e-03 -8.280290023408760219e-03
6.166288319984639656e+02 -9.813999999999999807e-03 -1.224004790921865982e-01 1.075928295171827420e-01 -9.623962390553429669e-03 -1.032462450520947594e-02
6.164915924672500296e+02 -1.340200000000000072e-02 -1.542847268851038622e-01 1.335118730304226675e-01 -1.355397815637884515e-02 -1.300873272771763470e-02
6.163543687788960597e+02 -1.776200000000000001e-02 -1.964459439307493782e-01 1.685725220494434518e-01 -1.765594944618532544e-02 -1.805338544180145818e-02
6.162171610393979790e+02 -2.285200000000000078e-02 -2.468524069411557886e-01 2.107259378965317953e-01 -2.361614978546468235e-02 -2.086250692398806603e-02
6.160799693547520519e+02 -2.958300000000000166e-02 -3.051017163524925579e-01 2.577340317349889331e-01 -2.964846050576834535e-02 -2.942223835138392182e-02
6.159427938309538604e+02 -3.564200000000000007e-02 -3.619031763527923995e-01 3.045693319500243912e-01 -3.583331241670037470e-02 -3.518755573890833960e-02
6.158056345739998960e+02 -4.173500000000000126e-02 -4.138008848056292099e-01 3.462825354707767533e-01 -4.160214289864595100e-02 -4.207063874238134438e-02
6.156684916898860820e+02 -4.742099999999999788e-02 -4.562224780396355595e-01 3.788911606907672258e-01 -4.598423528396999166e-02 -5.124072902585441458e-02
6.155313652846078867e+02 -4.858900000000000025e-02 -4.828045198150224815e-01 4.042424537270504770e-01 -4.745417766638881235e-02 -5.157900019910204720e-02
6.153942554641620291e+02 -5.175400000000000139e-02 -4.964624344226788999e-01 4.120058243793494612e-01 -5.011671481190214938e-02 -5.610153871099935602e-02
6.152571623345440912e+02 -5.153100000000000042e-02 -4.935588454130789837e-01 4.094303765635894377e-01 -4.992257147837513703e-02 -5.580738986469709062e-02
6.151200860017499963e+02 -5.117000000000000021e-02 -4.747446932571246503e-01 3.905094747989242832e-01 -5.028312338349673338e-02 -5.360127351743011054e-02
6.149830265717760085e+02 -4.647099999999999842e-02 -4.360314881603791215e-01 3.597439815620975812e-01 -4.515219242599707167e-02 -5.003471875601508967e-02
6.148459841506180510e+02 -4.334400000000000058e-02 -3.898423303826662467e-01 3.180143215057812389e-01 -4.157440813671351570e-02 -4.801244543768702633e-02
6.147089588442719332e+02 -3.762700000000000072e-02 -3.353487502337468285e-01 2.728452455165968904e-01 -3.658215098887600270e-02 -4.040869776077352787e-02
6.145719507587340331e+02 -3.186800000000000049e-02 -2.840309705640774451e-01 2.310785582552616346e-01 -3.059144241147098570e-02 -3.529050783511417100e-02
6.144349599999999327e+02 -2.641999999999999904e-02 -2.372184879718036432e-01 1.933848635460070076e-01 -2.423463497655786725e-02 -3.226077471820079645e-02
6.142979866740660100e+02 -2.199600000000000166e-02 -1.963433714929103124e-01 1.598135309955247829e-01 -2.111724773535267330e-02 -2.434081703151235246e-02
6.141610308869280743e+02 -1.842200000000000087e-02 -1.636188187284647044e-01 1.329893780262668967e-01 -1.776411501772182100e-02 -2.017861085633532170e-02
6.140240927445819352e+02 -1.439499999999999981e-02 -1.345513678823604398e-01 1.109047072994300553e-01 -1.380359101377072115e-02 -1.597228235421292719e-02
6.138871723530240843e+02 -1.167699999999999988e-02 -1.133780496561061918e-01 9.437823145932135172e-02 -1.103288829672091111e-02 -1.339112622791056514e-02
6.137502698182498762e+02 -1.013200000000000038e-02 -9.800796435528882911e-02 8.150510651441214560e-02 -9.757089247829101031e-03 -1.113353383254070232e-02
6.136133852462559162e+02 -8.630099999999999924e-03 -8.586496575264104814e-02 7.191094628062238980e-02 -8.273279484444062692e-03 -9.581898668296265700e-03
6.134765187430380138e+02 -8.116599999999999857e-03 -7.772229222571933049e-02 6.446847807182064238e-02 -7.862805007844083510e-03 -8.795050504437688238e-03
6.133396704145919784e+02 -6.536000000000000143e-03 -6.933107779172588414e-02 5.894731039011142509e-02 -6.290244006275272359e-03 -7.191939292090369744e-03
6.132028403669139607e+02 -5.658100000000000109e-03 -6.289268477043893912e-02 5.402680625648682844e-02 -5.682852719955038684e-03 -5.596181800900566772e-03
6.130660287059999973e+02 -5.948000000000000162e-03 -5.870299519408678224e-02 4.906516078395234404e-02 -5.749416148592862222e-03 -6.478628339807359499e-03
6.129292355378460115e+02 -5.382200000000000178e-03 -5.424898433561070599e-02 4.557637524439241833e-02 -5.153118767045604051e-03 -5.993282743408630611e-03
6.127924609684480401e+02 -4.315000000000000259e-03 -4.937679353825202150e-02 4.267591085124412126e-02 -4.187949051797025708e-03 -4.654905492733341955e-03
6.126557051038018926e+02 -3.880100000000000042e-03 -4.446909689702594620e-02 3.844658121130593159e-02 -3.719231575138945076e-03 -4.309280598328161724e-03
6.125189680499039468e+02 -3.253900000000000108e-03 -4.079226950986944433e-02 3.589170406500084842e-02 -2.870547860006570501e-03 -4.272511992540378549e-03
6.123822499127501260e+02 -2.629700000000000006e-03 -3.678010915285423454e-02 3.298301140407058907e-02 -2.460073383406592186e-03 -3.081209165016222593e-03
6.122455507983358984e+02 -2.591400000000000214e-03 -3.368321054886511817e-02 2.983158484357189416e-02 -2.379642573802540594e-03 -3.154746376591788942e-03
6.121088708126579832e+02 -2.118300000000000044e-03 -3.033777103780425574e-02 2.730962076839472952e-02 -2.091201049705272014e-03 -2.191408904951864037e-03
6.119722100617120759e+02 -1.926999999999999894e-03 -2.718958621489556485e-02 2.441738464302842943e-02 -1.669632668332319061e-03 -2.610571010932593704e-03
6.118355686514939862e+02 -1.540399999999999929e-03 -2.453059301860427421e-02 2.243437210757103298e-02 -1.503224096737735280e-03 -1.639879818135118799e-03
6.116989466880000919e+02 -1.175899999999999905e-03 -2.199389772896732584e-02 2.053364224993343284e-02 -7.793468103012982703e-04 -2.228177510739646778e-03
6.115623442772258613e+02 -8.718699999999999584e-04 -1.958344543974777086e-02 1.864114066007781928e-02 -6.268056196729297497e-04 -1.522220279614219926e-03
6.114257615251678999e+02 -5.678200000000000218e-04 -1.724005974449994982e-02 1.681857934636903432e-02 -4.382092385324027109e-04 -9.118614235370252515e-04
6.112891985378221307e+02 -4.027100000000000254e-04 -1.538586567586951864e-02 1.522229539666473432e-02 -2.301985240391792996e-04 -8.603853754341090091e-04
6.111526554211839084e+02 -1.127599999999999978e-04 -1.370920082657604670e-02 1.406622377329641571e-02 -4.992257147837387405e-05 -2.794414039871475101e-04
6.110161322812500657e+02 -2.416299999999999888e-05 -1.254145307271518385e-02 1.302946203276681564e-02 2.496128573919009137e-05 -1.544281443086986639e-04
6.108796292240159573e+02 1.510200000000000008e-04 -1.099103122383910357e-02 1.177053706212372736e-02 2.274250478459261264e-04 -5.147604810289955915e-05
6.107431463554779612e+02 1.469900000000000004e-04 -1.020201247123041048e-02 1.093948201614365970e-02 7.211038102431711785e-05 3.456248944051636433e-04
6.106066837816321140e+02 1.328900000000000101e-04 -9.278860530678235616e-03 9.947975748414951067e-03 1.996902859135018117e-04 -4.412232694534964081e-05
6.104702416084738843e+02 2.879399999999999842e-04 -8.355708590126060750e-03 9.302056727529445929e-03 2.773476193243063024e-04 3.162100097749305223e-04
6.103338199419999910e+02 3.704900000000000120e-04 -7.543019274939109439e-03 8.623224635516018796e-03 3.660988575080792776e-04 3.823935001929466555e-04
6.101974188882060162e+02 4.752000000000000039e-04 -7.306313649156502034e-03 8.590311564388096802e-03 4.714909528513207683e-04 4.853455963987290500e-04
6.100610385530879967e+02 6.060800000000000519e-04 -6.402887177419544669e-03 7.915593606265664689e-03 6.073912863202333501e-04 6.030051349196446746e-04
6.099246790426419693e+02 4.792299999999999772e-04 -6.394996989893464087e-03 7.648174903351285039e-03 5.269604767161819745e-04 3.529786155627135345e-04
6.097883404628639710e+02 4.832500000000000098e-04 -5.901860269513022235e-03 7.142136434759458787e-03 4.742644290445675718e-04 5.074067598714121713e-04
6.096520229197499248e+02 4.429799999999999905e-04 -5.609923331047810859e-03 6.755407849006351065e-03 5.657891434215874590e-04 1.176595385208989414e-04
6.095157265192960949e+02 6.181599999999999769e-04 -5.037884735406508545e-03 6.516788083328906196e-03 6.406730006391514074e-04 5.588828079742950202e-04
6.093794513674979498e+02 4.610999999999999864e-04 -4.876135891121720876e-03 6.027206150301036604e-03 5.463748100688846625e-04 2.353190770418146067e-04
6.092431975703519811e+02 5.376200000000000466e-04 -4.469791233528246088e-03 5.759787447386656087e-03 5.047726671702387714e-04 6.250662983923111534e-04
6.091069652338541118e+02 5.215099999999999857e-04 -4.308042389243458420e-03 5.558194886728119559e-03 4.825848576242955140e-04 6.250662983923111534e-04
6.089707544639999242e+02 3.906299999999999920e-04 -3.803070387573905236e-03 4.764167045766961109e-03 3.550049527351108202e-04 4.853455963987290500e-04
6.088345653667860233e+02 3.282100000000000035e-04 -3.885917356597814662e-03 4.723025706857056014e-03 4.132479527932189384e-04 1.029520962057823945e-04
6.086983980482079915e+02 2.959899999999999901e-04 -3.720223418549987136e-03 4.484405941179611145e-03 2.662537145513378450e-04 3.750397790353800134e-04
6.085622526142619790e+02 3.181400000000000135e-04 -3.337549323534777946e-03 4.130590426554434091e-03 3.411375717688955051e-04 2.573802405144810855e-04
6.084261291709440229e+02 2.073999999999999997e-04 -3.302043479667383236e-03 3.867285857531040354e-03 1.969168097202549539e-04 2.353190770418146067e-04
6.082900278242500463e+02 1.248400000000000041e-04 -3.278372917089125878e-03 3.673921564654496034e-03 2.773476193243063024e-04 -2.794414039871475101e-04
6.081539486801760859e+02 -3.020299999999999865e-05 -3.238921979458682203e-03 3.315991916138323094e-03 5.546952386487387280e-06 -1.250132596784488462e-04
6.080178918447179512e+02 -1.208100000000000004e-05 -3.148184822908684389e-03 3.258394041664453098e-03 -1.664085715945585737e-05 -0.000000000000000000e+00
6.078818574238719066e+02 1.107499999999999950e-04 -2.840467509391295803e-03 3.188453765517613222e-03 8.043080960404504654e-05 1.911967500964816761e-04
6.077458455236339887e+02 -4.027099999999999949e-06 -2.990381072386945685e-03 3.110285221588799786e-03 -2.773476193240540560e-06 -7.353721157549913254e-06
6.076098562500000071e+02 -1.188000000000000010e-04 -3.045612385069557896e-03 2.933377464276202152e-03 -1.442207620486405512e-04 -5.147604810289955915e-05
6.074738897089659986e+02 -2.174599999999999949e-04 -3.120569166567378500e-03 2.809953447546497708e-03 -2.191046192661982113e-04 -2.132579135691314040e-04
6.073379460065280000e+02 -2.879399999999999842e-04 -3.175800479249990711e-03 2.723556635835692064e-03 -2.967619526770027020e-04 -2.647339616720476734e-04
6.072020252486820482e+02 -3.241799999999999760e-04 -3.128459354093475996e-03 2.600132619105978080e-03 -3.494580003486297357e-04 -2.573802405144810855e-04
6.070661275414240663e+02 -3.523700000000000161e-04 -3.116624072804338643e-03 2.530192342959138203e-03 -3.411375717688955051e-04 -3.823935001929466555e-04
6.069302529907499775e+02 -2.416300000000000023e-04 -2.946985040993471260e-03 2.579561949651025532e-03 -2.163311430729576690e-04 -3.088562886173806311e-04
6.067944017026559322e+02 -2.758600000000000049e-04 -2.978545791097817006e-03 2.542534744632107650e-03 -2.634802383580909873e-04 -3.088562886173806311e-04
6.066585737831379674e+02 -2.577300000000000142e-04 -2.840467509391295803e-03 2.435567263466359433e-03 -2.912150002905216175e-04 -1.691355866237985006e-04
6.065227693381918925e+02 -2.315600000000000123e-04 -2.793126384234772414e-03 2.439681397357355321e-03 -2.246515716526856113e-04 -2.500265193569144433e-04
6.063869884738139717e+02 -2.114200000000000053e-04 -2.631377539949993852e-03 2.312143246736645015e-03 -2.912150002905216175e-04 -0.000000000000000000e+00
6.062512312960000145e+02 -1.771900000000000027e-04 -2.497244352006512506e-03 2.242202970589805573e-03 -1.775024763675522659e-04 -1.764893077813651156e-04
6.061154979107460576e+02 -1.671200000000000127e-04 -2.343385695247813660e-03 2.102322418296125820e-03 -1.858229049472864965e-04 -1.176595385208989414e-04
6.059797884240480244e+02 -9.262299999999999733e-05 -2.252648538697824519e-03 2.159920292769995816e-03 -8.320428579729189072e-05 -1.176595385209156652e-04
6.058441029419019515e+02 -1.832299999999999923e-04 -2.284209288802161592e-03 2.007697338803356157e-03 -1.636350954013369508e-04 -2.353190770417978828e-04
6.057084415703039895e+02 6.242000000000000207e-05 -1.996217444099999613e-03 2.209289899461883578e-03 6.101647625134865369e-05 6.618349041799938227e-05
6.055728044152500615e+02 8.054199999999999898e-06 -1.988327256573901684e-03 2.089980016623165480e-03 -8.043080960404504654e-05 2.426727981993812217e-04
6.054371915827359771e+02 7.852800000000000437e-05 -1.873919537445646512e-03 2.114664819969104374e-03 8.597776199053874845e-05 5.882976926044947071e-05
6.053016031787580005e+02 8.456899999999999617e-05 -1.905480287549992475e-03 2.159920292769995816e-03 6.378995244458918917e-05 1.397207019935821305e-04
6.051660393093119410e+02 -1.409499999999999973e-05 -1.862084256156518050e-03 1.913072259310567846e-03 -9.707166676350721939e-05 2.059041924115815128e-04
6.050305000803940629e+02 1.308799999999999937e-04 -1.889699912497823939e-03 2.238088836698818793e-03 1.303533810824252361e-04 1.323669808360154884e-04
6.048949855980000621e+02 5.235200000000000292e-05 -1.921260662602169902e-03 2.110550686078118028e-03 4.437561909189279631e-05 7.353721157556601087e-05
6.047594959681259752e+02 6.846099999999999386e-05 -2.015942912915207573e-03 2.242202970589805573e-03 9.984514295675406357e-05 -1.470744231511654694e-05
6.046240312967680666e+02 1.469900000000000004e-04 -1.937041037654347328e-03 2.320371514518618575e-03 1.359003334689063206e-04 1.764893077813484189e-04
6.044885916899219183e+02 1.248400000000000041e-04 -1.862084256156518050e-03 2.196947497788914131e-03 1.026186191499946058e-04 1.838430289389150340e-04
6.043531772535839082e+02 8.658299999999999417e-05 -1.869974443682606655e-03 2.127007221642074255e-03 1.053920953432351345e-04 3.676860578778300544e-05
6.042177880937500731e+02 1.208100000000000004e-05 -1.972546881521733148e-03 2.081751748841173272e-03 2.496128573918378606e-05 -2.206116347266646189e-05
6.040824243164159952e+02 2.214900000000000088e-05 -1.917315568839121154e-03 2.044724543822264932e-03 -3.882866670539910118e-05 1.838430289389150340e-04
6.039470860275780524e+02 9.061000000000000152e-05 -1.783182380895648698e-03 2.044724543822264932e-03 5.269604767161441630e-05 1.911967500964816761e-04
6.038117733332320540e+02 2.537099999999999815e-04 -1.668774661767393527e-03 2.258659506153761799e-03 2.274250478459261264e-04 3.235637309324804678e-04
6.036764863393739233e+02 1.832299999999999923e-04 -1.692445224345650668e-03 2.139349623315043702e-03 2.163311430729576690e-04 9.559837504823247615e-05
6.035412251520000382e+02 1.590700000000000067e-04 -1.818688224763043409e-03 2.221632301134853025e-03 2.301985240391729842e-04 -2.941488463023309388e-05
6.034059898771059807e+02 3.342500000000000202e-04 -1.554366942639129464e-03 2.303914978954662348e-03 3.577784289283576780e-04 2.720876828295808680e-04
6.032707806206879013e+02 2.718299999999999775e-04 -1.578037505217386605e-03 2.201061631679900477e-03 2.995354288702495598e-04 1.985504712540315944e-04
6.031355974887420643e+02 2.980099999999999741e-04 -1.542531661350000785e-03 2.217518167243866245e-03 3.688723337013261354e-04 1.103058173633490231e-04
6.030004405872639381e+02 3.845899999999999753e-04 -1.593817880269555141e-03 2.447909665139328880e-03 3.771927622810603660e-04 4.044546636656130801e-04
6.028653100222500143e+02 3.624400000000000061e-04 -1.585927692743475210e-03 2.394425924556454772e-03 4.187949051797000229e-04 2.132579135691481278e-04
6.027302058996961023e+02 5.054000000000000332e-04 -1.455739598563033721e-03 2.550763012414090317e-03 5.158665719432135172e-04 4.779918752411791046e-04
6.025951283255978979e+02 5.255400000000000132e-04 -1.625378630373909995e-03 2.768812108636583506e-03 5.352809052959099168e-04 5.000530387138455834e-04
6.024600774059520063e+02 4.610999999999999864e-04 -1.684555036819562063e-03 2.698871832489743629e-03 4.825848576242892257e-04 4.044546636656130801e-04
6.023250532467538960e+02 6.101099999999999709e-04 -1.530696380060863216e-03 2.842866518674410162e-03 5.962973815472586044e-04 6.471274618649776322e-04
6.021900559539999449e+02 6.221900000000000043e-04 -1.716115786923907809e-03 3.060915614896902916e-03 6.489934292188730613e-04 5.515290868167451290e-04
6.020550856336860761e+02 5.174799999999999582e-04 -1.795017662184777161e-03 2.929263330385206265e-03 5.713360958080684893e-04 3.750397790353800134e-04
6.019201423918078717e+02 6.523899999999999795e-04 -1.739786349502174057e-03 3.147312426607708560e-03 6.240321434796892346e-04 7.280183945980935479e-04
6.017852263343620507e+02 6.382999999999999568e-04 -1.810798037236954587e-03 3.192567899408600002e-03 6.739547149580630680e-04 5.441753656591785410e-04
6.016503375673439677e+02 6.080900000000000411e-04 -2.015942912915216680e-03 3.344790853375249201e-03 6.212586672864424311e-04 5.735902502894116078e-04
6.015154761967498871e+02 6.785699999999999761e-04 -2.165856475910866562e-03 3.645122627417560820e-03 6.517669054121198648e-04 7.500795580707767234e-04
6.013806423285760729e+02 6.523899999999999795e-04 -2.169801569673906420e-03 3.595753020725673491e-03 7.044629530837406102e-04 5.147604810289621710e-04
6.012458360688179937e+02 5.819199999999999850e-04 -2.307879851380428057e-03 3.595753020725663950e-03 5.380543814891504319e-04 6.986035099678771778e-04
6.011110575234720272e+02 5.436599999999999549e-04 -2.556420758452164575e-03 3.776774911929248364e-03 6.517669054121198648e-04 2.573802405144810855e-04
6.009763067985340967e+02 5.758799999999999683e-04 -2.820742040576078302e-03 4.118248024881455104e-03 6.767281911513099799e-04 3.088562886173638802e-04
6.008415839999998980e+02 7.289100000000000397e-04 -2.939094853467382439e-03 4.554346217326450154e-03 6.573138577986072919e-04 9.192151446945752511e-04
6.007068892338660362e+02 8.094499999999999699e-04 -3.163965197960862032e-03 4.953417204752528190e-03 8.209489531999441614e-04 7.794944427010097902e-04
6.005722226061279798e+02 7.530699999999999981e-04 -3.353329698586946482e-03 5.035699882572327972e-03 7.904407150742730160e-04 6.544811830225275235e-04
6.004375842227818794e+02 7.188399999999999955e-04 -3.609760793184771822e-03 5.233178309339878154e-03 7.543855245621144436e-04 6.250662983923111534e-04
6.003029741898239990e+02 8.416600000000000427e-04 -3.692607762208689921e-03 5.570537288401089006e-03 8.348163341661595307e-04 8.603853754341090091e-04
6.001683926132500346e+02 9.785900000000001021e-04 -3.874082075308676876e-03 6.039548551974006051e-03 1.026186191499933427e-03 8.530316542765758146e-04
6.000338395990560230e+02 9.483799999999999696e-04 -4.197579763878242672e-03 6.315195522670369668e-03 1.012318810533718166e-03 7.794944427010097902e-04
5.998993152532380009e+02 1.083299999999999931e-03 -4.284371826665209736e-03 6.681353438968524842e-03 9.873575247945280513e-04 1.338377250675304919e-03
5.997648196817918915e+02 1.326899999999999998e-03 -4.351438420636941952e-03 7.249103915925198330e-03 1.317401191790454991e-03 1.353084692990404701e-03
5.996303529907139591e+02 1.417499999999999923e-03 -4.576308765130421112e-03 7.668745572806228046e-03 1.483809763385038772e-03 1.242778875627055610e-03
5.994959152859998994e+02 1.479999999999999979e-03 -4.670991015443467891e-03 7.895022936810703468e-03 1.475489334805304541e-03 1.492805394983986750e-03
5.993615066736460903e+02 1.574600000000000001e-03 -4.769618359519545853e-03 8.191240576962018766e-03 1.519864953897197453e-03 1.720770750868251412e-03
5.992271272596480003e+02 1.588699999999999965e-03 -5.219359048506504173e-03 8.689050777771862785e-03 1.622483573047192032e-03 1.500159116141536750e-03
5.990927771500020071e+02 1.804100000000000105e-03 -5.345602048923896697e-03 9.260915388619551242e-03 1.727875668390433522e-03 2.007565876012949030e-03
5.989584564507040341e+02 1.900800000000000016e-03 -5.499460705682595978e-03 9.618845037135722448e-03 1.913698573337713595e-03 1.867845174019383461e-03
5.988241652677498905e+02 2.253199999999999908e-03 -5.692770300071720718e-03 1.054041102871758166e-02 2.299211764198502012e-03 2.132579135691414600e-03
5.986899037071359544e+02 2.488699999999999940e-03 -5.708550675123897494e-03 1.103822122952742568e-02 2.551598097783617982e-03 2.323775885787879390e-03
5.985556718748579215e+02 2.623700000000000077e-03 -6.292424552054328921e-03 1.192276001609038523e-02 2.523863335851187460e-03 2.890012414919757803e-03
5.984214698769119423e+02 3.072699999999999824e-03 -6.327930395921724065e-03 1.287723907880016644e-02 3.084105526886287384e-03 3.044440559228422938e-03
5.982872978192940536e+02 3.334399999999999951e-03 -6.635647709439112217e-03 1.373297892812619207e-02 3.311530574732220178e-03 3.397419174791153386e-03
5.981531558079999513e+02 3.282100000000000035e-03 -7.227411773895632031e-03 1.424313153060900380e-02 3.303210146152492019e-03 3.228283588167337945e-03
5.980190439490260133e+02 3.543900000000000002e-03 -7.653481900304325188e-03 1.522229539666473432e-02 3.605519051215982148e-03 3.382711732476036907e-03
5.978849623483680489e+02 3.743199999999999913e-03 -8.268916527339111033e-03 1.627139953886730384e-02 3.816303241902452553e-03 3.551847319099835434e-03
5.977509111120219814e+02 4.083500000000000324e-03 -8.367543871415188128e-03 1.706954151371944950e-02 4.099197813613245957e-03 4.044546636656131018e-03
5.976168903459839612e+02 4.063299999999999725e-03 -9.937691189106496320e-03 1.866582546342375817e-02 4.107518242192974116e-03 3.948948261607898406e-03
5.974829001562500252e+02 4.085499999999999722e-03 -1.054129053485214351e-02 1.934054342154618855e-02 4.071463051680815869e-03 4.125437569389246717e-03
5.973489406488159830e+02 4.609000000000000249e-03 -1.135792494380214422e-02 2.126184394863873950e-02 4.742644290445637879e-03 4.257804550225262503e-03
5.972150119296779849e+02 4.693600000000000029e-03 -1.261246476044996373e-02 2.274293214939531946e-02 4.878544623914550515e-03 4.206328502122379763e-03
5.970811141048319541e+02 5.072100000000000393e-03 -1.408003964030212635e-02 2.504684712834996316e-02 5.092102290794261327e-03 5.022591550611155489e-03
5.969472472802739276e+02 5.360099999999999587e-03 -1.602497086548256358e-02 2.766343628301991611e-02 5.333394719606415237e-03 5.434399935434318894e-03
5.968134115619999420e+02 5.825199999999999996e-03 -1.788311002787603896e-02 3.055155827449521425e-02 5.890863434448256539e-03 5.655011570161033556e-03
5.966796070560059206e+02 6.141299999999999711e-03 -2.044742097385429322e-02 3.387166432452453496e-02 6.334619625367158766e-03 5.632950406688349947e-03
5.965458338682880139e+02 6.193699999999999900e-03 -2.450297736226297526e-02 3.820796144562848412e-02 6.259735768149588854e-03 6.022697628038863570e-03
5.964120921048420314e+02 7.103800000000000392e-03 -2.839678490638685923e-02 4.412820011476376036e-02 6.975292626006304210e-03 7.449319532604851100e-03
5.962783818716640099e+02 6.918599999999999577e-03 -3.460636248941727916e-02 5.022534654121162817e-02 7.211038102431964296e-03 6.147710887717312660e-03
5.961447032747499861e+02 7.268900000000000014e-03 -4.059895991548030658e-02 5.719057521865850147e-02 7.319203673968445976e-03 7.140463243987453176e-03
5.960110564200959971e+02 8.412599999999999245e-03 -4.706891368687159127e-02 6.627458284996545768e-02 8.653245722918357502e-03 7.780236984694897939e-03
5.958774414136979658e+02 8.634100000000000455e-03 -5.390576117822590968e-02 7.385693161106089699e-02 9.002703723266993960e-03 7.662577446173999066e-03
5.957438583615519292e+02 9.046900000000000081e-03 -6.064792641926721600e-02 8.173138387841664965e-02 9.005477199460220489e-03 9.162736562315518252e-03
5.956103073696540378e+02 9.660999999999999449e-03 -6.637620256320631018e-02 8.895991712488690584e-02 9.973420390902066127e-03 8.839172831383055456e-03
5.954767885439999873e+02 9.862400000000000333e-03 -7.096040151586284483e-02 9.415195409531687543e-02 1.000947558141420529e-02 9.478946572090465525e-03
5.953433019905860419e+02 1.080099999999999984e-02 -7.317359911693020746e-02 9.837716960136408395e-02 1.101070048717496183e-02 1.025108729363390959e-02
5.952098478154080112e+02 9.874499999999999597e-03 -7.512642052963672268e-02 9.852116428754874311e-02 9.970646914708811842e-03 9.626020995241598224e-03
5.950764261244619320e+02 1.004799999999999964e-02 -7.425455480800413621e-02 9.796575621226505382e-02 1.022580672448716865e-02 9.581898668296265700e-03
5.949430370237440684e+02 9.040799999999999878e-03 -7.327222646100631231e-02 9.488426992791318404e-02 9.341067818842642770e-03 8.250875138778493434e-03
5.948096806192500026e+02 8.728700000000000694e-03 -6.879059994618894058e-02 8.957292307464449765e-02 8.888991199344017588e-03 8.309704908038959351e-03
5.946763570169761124e+02 8.330100000000000005e-03 -6.479421996422592145e-02 8.459070693265499652e-02 8.384218532173760494e-03 8.192045369518027517e-03
5.945430663229179800e+02 7.915300000000000114e-03 -5.959853147829764081e-02 7.832488101667654801e-02 8.206716055806227011e-03 7.147816965145037220e-03
5.944098086430719832e+02 6.644699999999999912e-03 -5.413457661648243824e-02 7.003078709243974742e-02 6.631381578044161576e-03 6.684532532218957247e-03
5.942765840834340452e+02 6.409100000000000040e-03 -4.907302131849766713e-02 6.427099964505311736e-02 6.772828863899568036e-03 5.449107377749468767e-03
5.941433927499999754e+02 6.080900000000000194e-03 -4.489911211719770784e-02 5.924764216415373541e-02 6.071139387009055581e-03 6.110942281929529485e-03
5.940102347487659245e+02 5.565500000000000135e-03 -4.139981394937813919e-02 5.454518712675161807e-02 5.607968862737468772e-03 5.456461098906985156e-03
5.938771101857279291e+02 5.285599999999999674e-03 -3.814116650110423862e-02 5.057504792194581628e-02 5.388864243471264137e-03 5.015237829453588793e-03
5.937440191668820262e+02 5.478900000000000090e-03 -3.555318499254771225e-02 4.827113294299116564e-02 5.596874957964506278e-03 5.169665973762287321e-03
5.936109617982240252e+02 5.319800000000000396e-03 -3.369110073639119268e-02 4.600424516905542854e-02 5.313980386253719379e-03 5.338801560386102762e-03
5.934779381857499629e+02 5.567500000000000400e-03 -3.221169057524990442e-02 4.496748342852582153e-02 5.796565243878002045e-03 4.963761781350706052e-03
5.933449484354561037e+02 6.000400000000000351e-03 -3.116229563428033617e-02 4.475766260008531144e-02 6.079459815588801955e-03 5.794732272154598691e-03
5.932119926533379157e+02 5.945999999999999897e-03 -3.074017060163469414e-02 4.420636865869257554e-02 5.857581720129344770e-03 6.184479493505094967e-03
5.930790709453918907e+02 5.976200000000000088e-03 -3.062970797626946712e-02 4.415288491810970273e-02 6.104421101327979493e-03 5.640304127845916643e-03
5.929461834176140655e+02 6.982999999999999624e-03 -3.063759816379555551e-02 4.621818013138691977e-02 7.058496911803596209e-03 6.787484628424740075e-03
5.928133301759999085e+02 7.629300000000000317e-03 -3.034566122533035454e-02 4.723437120246156556e-02 7.679755579090031918e-03 7.500795580707733841e-03
5.926805113265460250e+02 7.969600000000000295e-03 -3.156075010434772343e-02 4.919681306846401120e-02 8.126285246202175419e-03 7.559625349968183278e-03
5.925477269752479970e+02 9.077099999999999405e-03 -3.206572210601729700e-02 5.198619584655555376e-02 9.332747390262907672e-03 8.405303283087191962e-03
5.924149772281019750e+02 8.988499999999999962e-03 -3.304016026548903251e-02 5.282136502642662684e-02 9.138604056735893585e-03 8.596500033183674533e-03
5.922822621911039960e+02 1.017400000000000075e-02 -3.295731329646512525e-02 5.515819307650922376e-02 1.028959667693176393e-02 9.876047514598529364e-03
5.921495819702500967e+02 1.065400000000000028e-02 -3.330448154761295187e-02 5.649940072497211530e-02 1.055585039148309624e-02 1.092027591897155349e-02
5.920169366715359729e+02 1.055299999999999988e-02 -3.353724207963252463e-02 5.653642792999102190e-02 1.069729767733849056e-02 1.017755008205832590e-02
5.918843264009580025e+02 1.043400000000000057e-02 -3.330842664137597525e-02 5.605507426474514582e-02 1.061409339154121070e-02 9.964292168489211760e-03
5.917517512645118813e+02 1.064400000000000068e-02 -3.196709476194119909e-02 5.508413866647137586e-02 1.078882239171551592e-02 1.026579473594902564e-02
5.916192113681939873e+02 1.040800000000000058e-02 -3.047584931951077825e-02 5.304764239043110313e-02 1.029237015312500433e-02 1.072172544771753805e-02
5.914867068180000160e+02 9.574400000000000271e-03 -2.898065878331730974e-02 4.978513421487565371e-02 9.698846247770986570e-03 9.250981216206202382e-03
5.913542377199258908e+02 9.046900000000000081e-03 -2.618358730531949660e-02 4.579031020672391650e-02 9.063720199518322806e-03 9.008308418006837071e-03
5.912218041799679895e+02 8.495199999999999627e-03 -2.345358242129340701e-02 4.181605686802711969e-02 8.406406341719721911e-03 8.736220735177239669e-03
5.910894063041220079e+02 7.109800000000000321e-03 -2.159149816513689091e-02 3.704366155447817027e-02 7.033535626064405660e-03 7.316952551768818834e-03
5.909570441983839828e+02 6.248000000000000081e-03 -1.882598743724342438e-02 3.239880439154992769e-02 6.137702815646891262e-03 6.544811830225375632e-03
5.908247179687500648e+02 5.488899999999999682e-03 -1.649049192952168133e-02 2.841220865118018052e-02 5.386090767278036741e-03 5.765317387524382213e-03
5.906924277212159495e+02 4.568700000000000191e-03 -1.415105132803690623e-02 2.409236806564019062e-02 4.681627814194296022e-03 4.272511992540395896e-03
5.905601735617779013e+02 3.606299999999999784e-03 -1.264797060431734933e-02 2.055832705327937174e-02 3.613839479795716379e-03 3.588615924887618176e-03
5.904279555964318433e+02 3.263999999999999974e-03 -1.091212934857822489e-02 1.804870537977518868e-02 3.117387241205205658e-03 3.654799415305634309e-03
5.902957739311740397e+02 2.740400000000000041e-03 -9.653644438167364658e-03 1.566662185689170206e-02 2.770702717049816546e-03 2.662047059035493358e-03
5.901636286719999589e+02 1.949100000000000051e-03 -8.596359309671716686e-03 1.294717935494700718e-02 2.046825430613379536e-03 1.691355866238018453e-03
5.900315199249059788e+02 1.977299999999999978e-03 -7.349709680549976025e-03 1.170471091986788337e-02 1.930339430497175768e-03 2.103164251061181208e-03
5.898994477958880225e+02 1.711499999999999914e-03 -6.481789052680413804e-03 1.025653579023924622e-02 1.619710096853951408e-03 1.956089827910066289e-03
5.897674123909420132e+02 1.304800000000000057e-03 -6.024158176167374902e-03 8.948241212904269742e-03 1.420019810940449569e-03 1.000106077427691167e-03
5.896354138160639877e+02 1.202100000000000000e-03 -5.353492236449985953e-03 8.039017622995379975e-03 1.150992620195871209e-03 1.338377250675304919e-03
5.895034521772500966e+02 1.125600000000000038e-03 -4.706496859310853494e-03 7.207962577015302776e-03 1.089976143944522630e-03 1.220717712154405828e-03
5.893715275804960356e+02 7.933400000000000174e-04 -4.513187264921729620e-03 6.327537924343347789e-03 8.237224293931910734e-04 7.133109522829936570e-04
5.892396401317979553e+02 7.953500000000000066e-04 -4.079226950986948076e-03 5.879097330225373751e-03 7.460650959823802129e-04 9.265688658521251423e-04
5.891077899371520061e+02 8.114599999999999591e-04 -3.483517792767379297e-03 5.290776183813739042e-03 8.431367627458874730e-04 7.280183945981102446e-04
5.889759771025538839e+02 5.577499999999999776e-04 -3.424341386321727229e-03 4.710683305184086567e-03 5.713360958080684893e-04 5.221142021865287589e-04
5.888442017339999666e+02 6.805799999999999654e-04 -2.895698822073908014e-03 4.410351531141784055e-03 5.796565243877964315e-04 9.486300293248083179e-04
5.887124639374860635e+02 5.194999999999999965e-04 -2.749730352841297989e-03 3.928997865895897564e-03 5.436013338756441474e-04 4.559307117684959290e-04
5.885807638190079842e+02 3.443200000000000102e-04 -2.655048102528251210e-03 3.472329003995959073e-03 3.244967146094396748e-04 3.971009425080631889e-04
5.884491014845619929e+02 2.537099999999999815e-04 -2.595871696082599142e-03 3.225480970536521563e-03 3.023089050634901291e-04 1.250132596784655700e-04
5.883174770401438991e+02 3.483399999999999886e-04 -2.256593632460864810e-03 3.065029748787899237e-03 3.550049527351108202e-04 3.309174520900470557e-04
5.881858905917499669e+02 3.342500000000000202e-04 -2.110625163228254351e-03 2.884007857584314823e-03 3.328171431891675629e-04 3.382711732475970011e-04
5.880543422453760058e+02 3.181400000000000135e-04 -2.000162537863039471e-03 2.735899037508661511e-03 3.328171431891675629e-04 2.794414039871475101e-04
5.879228321070179391e+02 3.000200000000000176e-04 -2.011997819152167716e-03 2.711214234162722617e-03 3.134028098364711632e-04 2.647339616720309767e-04
5.877913602826720307e+02 2.637800000000000257e-04 -1.795017662184777161e-03 2.410882460120410999e-03 2.385189526189009264e-04 3.309174520900470557e-04
5.876599268783339767e+02 2.013600000000000101e-04 -1.838413693578251802e-03 2.328599782300601675e-03 2.357454764256603841e-04 1.103058173633490231e-04
5.875285319999999274e+02 2.496800000000000083e-04 -1.605653161558692711e-03 2.184605096115944251e-03 2.163311430729576690e-04 3.382711732476136979e-04
5.873971757536660334e+02 2.255199999999999956e-04 -1.507025817482606075e-03 2.032382142149285944e-03 2.440659050053882993e-04 1.764893077813484189e-04
5.872658582453278768e+02 1.107499999999999950e-04 -1.637213911663038673e-03 1.933642928765520177e-03 1.497677144351279241e-04 7.353721157549913254e-06
5.871345795809819492e+02 1.590700000000000067e-04 -1.424178848458687759e-03 1.810218912035806193e-03 1.747290001743180392e-04 1.176595385208989414e-04
5.870033398666240601e+02 1.651099999999999964e-04 -1.380782817065213334e-03 1.777305840907884198e-03 1.747290001743117237e-04 1.397207019935821305e-04
5.868721392082500188e+02 9.262299999999999733e-05 -1.321606410619561266e-03 1.567485012467374110e-03 1.386738096621531681e-05 3.015025674598306856e-04
5.867409777118559759e+02 1.469900000000000004e-04 -1.179583035149991098e-03 1.530457807448456229e-03 1.164860001162099209e-04 2.279653558842646883e-04
5.866098554834380820e+02 1.550400000000000064e-04 -1.144077191282605278e-03 1.509887137993503898e-03 1.664085715945837814e-04 1.250132596784655700e-04
5.864787726289920329e+02 9.061000000000000152e-05 -1.132241909993476599e-03 1.365892451808837366e-03 9.429819057026667714e-05 8.089093273311592921e-05
5.863477292545139790e+02 -2.617600000000000146e-05 -1.333441691908689945e-03 1.337093514571902368e-03 -2.773476193240540560e-06 -8.824465389068255781e-05
5.862167254659998434e+02 8.054199999999999898e-06 -1.159857566334782705e-03 1.226011899515157830e-03 5.546952386487387280e-06 1.470744231509982651e-05
5.860857613694460042e+02 1.268499999999999934e-04 -1.002053815813044001e-03 1.304180443443980373e-03 1.580881430148558663e-04 4.412232694533292377e-05
5.859548370708480434e+02 -2.214900000000000088e-05 -1.155912472571742847e-03 1.160185757259314058e-03 -1.941433335270270494e-05 -2.941488463023309388e-05
5.858239526762019977e+02 2.214900000000000088e-05 -1.211143785254345951e-03 1.308294577334967153e-03 8.320428579727928687e-06 5.882976926044947071e-05
5.856931082915040179e+02 8.456899999999999617e-05 -1.108571347415210568e-03 1.328865246789919484e-03 7.211038102432343333e-05 1.176595385208989414e-04
5.855623040227499132e+02 -2.617600000000000146e-05 -1.242704535358691914e-03 1.242468435079114057e-03 -6.101647625134865369e-05 6.618349041799938227e-05
5.854315399759359480e+02 1.006800000000000051e-04 -1.120406628704339030e-03 1.374120719590820250e-03 6.656342863783603334e-05 1.911967500964816761e-04
5.853008162570580453e+02 8.054200000000000237e-05 -1.100681159889130636e-03 1.312408711225963257e-03 8.043080960405136202e-05 8.089093273311592921e-05
5.851701329721120146e+02 4.832500000000000234e-05 -1.199308503965217489e-03 1.349435916244871815e-03 4.992257147837387405e-05 4.412232694533292377e-05
5.850394902270940065e+02 8.054199999999999898e-06 -1.278210379226086624e-03 1.349435916244881139e-03 6.933690483107657560e-05 -1.544281443086819401e-04
5.849088881279999441e+02 1.449800000000000112e-04 -1.128296816230427851e-03 1.472859932974585799e-03 1.636350954013432392e-04 9.559837504823247615e-05
5.847783267808259779e+02 2.214900000000000088e-05 -1.219033972780425665e-03 1.316522845116950037e-03 6.933690483107657560e-05 -1.029520962057823945e-04
5.846478062915679175e+02 -4.578299999999999744e-18 -1.286100566752175446e-03 1.341207648462888931e-03 1.941433335269639624e-05 -5.147604810289955915e-05
5.845173267662220269e+02 3.423000000000000261e-05 -1.274265285463037876e-03 1.398805522936759360e-03 -0.000000000000000000e+00 1.250132596784655700e-04
5.843868883107840020e+02 6.443400000000000006e-05 -1.104626253652170710e-03 1.283609773989028043e-03 5.546952386486126725e-05 8.824465389068255781e-05
5.842564910312499933e+02 2.416299999999999888e-05 -1.151967378808694100e-03 1.250696702861106265e-03 3.605519051215855893e-05 -7.353721157549913254e-06
5.841261350336159239e+02 -2.214900000000000088e-05 -1.144077191282605278e-03 1.147843355586344394e-03 -8.320428579727928687e-06 -5.882976926044947071e-05
5.839958204238779444e+02 4.228499999999999918e-05 -9.981087220499952530e-04 1.127272686131382739e-03 6.378995244458918917e-05 -1.470744231511654694e-05
5.838655473080320917e+02 4.631199999999999976e-05 -9.783832532347779692e-04 1.114930284458422616e-03 6.656342863783603334e-05 -7.353721157549913254e-06
5.837353157920740614e+02 1.228299999999999878e-04 -8.521402528173851196e-04 1.139615087804352403e-03 1.192594763094504632e-04 1.323669808360154884e-04
5.836051259820000041e+02 5.235200000000000292e-05 -8.718657216326025118e-04 1.016191071074647526e-03 2.773476193243063363e-05 1.176595385209156652e-04
5.834749779838059567e+02 4.631199999999999976e-05 -7.298423461630413429e-04 8.557398493260249834e-04 5.546952386487387280e-06 1.544281443086986639e-04
5.833448719034880696e+02 -1.208100000000000004e-05 -8.126893151869594425e-04 8.228267781980936647e-04 8.320428579727928687e-06 -6.618349041801610609e-05
5.832148078470420387e+02 8.054199999999999898e-06 -6.864463147695578108e-04 7.323158325963015662e-04 -1.664085715945585737e-05 7.353721157556601087e-05
5.830847859204639008e+02 7.450099999999999702e-05 -5.444229392999965335e-04 7.199734309233320109e-04 5.269604767162072500e-05 1.323669808360154884e-04
5.829548062297500337e+02 -3.221700000000000003e-05 -6.943365022956555230e-04 6.582614225584750185e-04 -1.109390477297477456e-05 -8.824465389068255781e-05
5.828248688808959059e+02 3.624400000000000061e-05 -5.404778455369566763e-04 6.376907531035225793e-04 -8.320428579727928687e-06 1.544281443086819401e-04
5.826949739798980090e+02 -2.818999999999999945e-05 -6.548855646652118482e-04 6.253483514305531324e-04 -1.386738096621531681e-05 -6.618349041799938227e-05
5.825651216327520387e+02 2.617600000000000146e-05 -7.140619711108638079e-04 7.981419748521546625e-04 4.437561909189279631e-05 -2.206116347266646189e-05
5.824353119454539183e+02 2.214900000000000088e-05 -7.337874399260900906e-04 8.104843765251242178e-04 3.882866670539910118e-05 -2.206116347266646189e-05
5.823055450240000255e+02 3.423000000000000261e-05 -8.047991276608707292e-04 9.092235899088992003e-04 1.386738096621531681e-05 8.824465389068255781e-05
5.821758209743859425e+02 -4.228499999999999918e-05 -8.600304403434739413e-04 8.104843765251242178e-04 -8.320428579727928687e-06 -1.323669808360154884e-04
5.820461399026080471e+02 3.423000000000000261e-05 -7.850736588456444466e-04 8.886529204539374369e-04 -5.546952386487387280e-06 1.397207019935821305e-04
5.819165019146620352e+02 7.852800000000000437e-05 -7.653481900304271628e-04 9.585931966007866373e-04 2.218780954594954912e-05 2.279653558842646883e-04
5.817869071165440573e+02 5.436600000000000091e-05 -7.614030962673871972e-04 9.051094560179030963e-04 8.043080960405136202e-05 -1.470744231511654694e-05
5.816573556142499228e+02 -2.013600000000000084e-06 -7.101168773478239507e-04 7.364299664872976702e-04 -2.218780954594324381e-05 5.147604810289955915e-05
5.815278475137760097e+02 -2.214900000000000088e-05 -7.298423461630413429e-04 7.158592970323452310e-04 -3.882866670540540988e-05 2.206116347268318232e-05
5.813983829211180137e+02 2.818999999999999945e-05 -6.509404709021719910e-04 7.364299664872976702e-04 -8.320428579727928687e-06 1.250132596784655700e-04
5.812689619422719716e+02 -1.006800000000000084e-05 -6.469953771391321337e-04 6.541472886674789145e-04 -3.882866670540540988e-05 6.618349041799938227e-05
5.811395846832340339e+02 -2.013600000000000084e-06 -5.286425642478191069e-04 5.471798075017398049e-04 8.320428579734234000e-06 -2.941488463021637345e-05
5.810102512500000103e+02 2.013600000000000084e-06 -4.615759702760873786e-04 4.854677991368734342e-04 -2.773476193246846720e-06 1.470744231511654694e-05
5.808809617485659373e+02 -3.825700000000000319e-05 -5.365327517739168191e-04 4.813536652458867086e-04 -2.773476193243063363e-05 -6.618349041801610609e-05
5.807517162849279657e+02 -6.644699999999999587e-05 -5.917640644565199228e-04 4.813536652458867086e-04 -9.707166676350721939e-05 1.470744231511654694e-05
5.806225149650820185e+02 1.610799999999999892e-05 -4.734112515652159491e-04 5.266091380467781500e-04 3.328171431891801667e-05 -2.941488463023309388e-05
5.804933578950240189e+02 -4.228499999999999918e-05 -5.168072829586995353e-04 4.525547280089515481e-04 -2.496128573919009137e-05 -8.824465389068255781e-05
5.803642451807500038e+02 -2.013600000000000084e-06 -5.996542519826087445e-04 6.212342175395663526e-04 1.664085715946216269e-05 -5.147604810289955915e-05
5.802351769282561236e+02 1.006800000000000084e-05 -5.444229392999965335e-04 5.883211464116351423e-04 4.160214289864594536e-05 -7.353721157556601087e-05
5.801061532435379604e+02 -2.617600000000000146e-05 -6.588306584282517054e-04 6.335766192125265837e-04 -1.386738096621531681e-05 -5.882976926044947071e-05
5.799771742325918922e+02 -6.040699999999999610e-06 -5.957091582195687789e-04 6.088918158665874731e-04 -3.328171431891801667e-05 6.618349041799938227e-05
5.798482400014140694e+02 2.013600000000000084e-06 -5.207523767217303937e-04 5.471798075017398049e-04 8.320428579734234000e-06 -1.470744231509982651e-05
5.797193506559999605e+02 -8.054199999999999898e-06 -5.759836894043424962e-04 5.842070125206483625e-04 5.546952386487387280e-06 -4.412232694533292377e-05
5.795905063023460571e+02 -5.637899999999999672e-05 -6.351600958500034548e-04 5.471798075017304808e-04 -4.437561909189279631e-05 -8.824465389068255781e-05
5.794617070464479411e+02 4.228499999999999918e-05 -5.957091582195598884e-04 7.076310292503624555e-04 5.824300005810811143e-05 -0.000000000000000000e+00
5.793329529943019907e+02 -6.644699999999999587e-05 -6.548855646652208470e-04 5.471798075017304808e-04 -3.328171431891801667e-05 -1.544281443086986639e-04
5.792042442519040151e+02 -2.416299999999999888e-05 -5.720385956413026390e-04 5.471798075017304808e-04 -3.050823812567747781e-05 -7.353721157549913254e-06
5.790755809252499375e+02 -1.610799999999999892e-05 -5.799287831673823534e-04 5.718646108476789156e-04 1.664085715946216269e-05 -1.029520962057823945e-04
5.789469631203360223e+02 -4.027099999999999949e-06 -5.365327517739078202e-04 5.512939413927265848e-04 1.109390477297477456e-05 -4.412232694533292377e-05
5.788183909431580787e+02 2.214900000000000088e-05 -4.339603139347813273e-04 4.978102008098429353e-04 1.941433335269639624e-05 2.941488463023309388e-05
5.786898644997120300e+02 7.651499999999999502e-05 -3.984544700673865085e-04 5.718646108476789156e-04 3.882866670540540988e-05 1.764893077813651156e-04
5.785613838959939130e+02 4.027099999999999949e-06 -4.536857827499986653e-04 4.813536652458867086e-04 -3.328171431891801667e-05 1.029520962057991183e-04
5.784329492379999920e+02 4.429800000000000176e-05 -3.313878760956547802e-04 4.360981924449859430e-04 3.882866670539910118e-05 5.882976926044947071e-05
5.783045606317259626e+02 -2.013600000000000084e-06 -3.668937199630406001e-04 3.785003179711250005e-04 6.933690483107657560e-05 -1.911967500964649523e-04
5.781762181831679754e+02 8.054199999999999898e-06 -3.116624072804374422e-04 3.414731129522070104e-04 2.496128573918378606e-05 -3.676860578778300544e-05
5.780479219983219537e+02 7.047400000000000322e-05 -2.011997819152132100e-04 3.538155146251765657e-04 7.765733341080450429e-05 5.147604810289955915e-05
5.779196721831839341e+02 5.033900000000000034e-05 -2.406507195456568306e-04 3.538155146251765657e-04 3.605519051215855893e-05 8.824465389066584755e-05
5.777914688437499535e+02 -2.013600000000000084e-06 -2.248703444934793769e-04 2.303914978954624997e-04 2.218780954594324381e-05 -6.618349041801610609e-05
5.776633120860159352e+02 4.027099999999999949e-06 -2.840467509391313909e-04 3.044459079332983986e-04 -3.605519051215855893e-05 1.103058173633490231e-04
5.775352020159780295e+02 -2.617600000000000146e-05 -2.288154382565192612e-04 1.851360250945710854e-04 -2.773476193240540560e-06 -8.824465389068255781e-05
5.774071387396319324e+02 2.416299999999999888e-05 -1.972546881521733257e-04 2.550763012414015833e-04 5.546952386481081120e-06 7.353721157556601087e-05
5.772791223629740216e+02 5.235200000000000292e-05 -7.495678149782945409e-05 1.851360250945710854e-04 1.941433335269639624e-05 1.397207019935821305e-04
5.771511529920001067e+02 -1.006800000000000084e-05 -1.341331879434814545e-04 1.193098828387273268e-04 -5.546952386487387280e-06 -2.206116347266646189e-05
5.770232307327058834e+02 1.610799999999999892e-05 -1.617488442847785340e-04 2.015925606585366905e-04 4.992257147838018275e-05 -7.353721157556601087e-05
5.768953556910879570e+02 5.637899999999999672e-05 -1.144077191282551447e-04 2.345056317864585766e-04 2.496128573919009137e-05 1.397207019935821305e-04
5.767675279731419096e+02 -1.812200000000000030e-05 -1.499135629956499364e-04 1.193098828387179755e-04 -2.218780954594324381e-05 -7.353721157566633684e-06
5.766397476848638917e+02 3.624400000000000061e-05 -1.380782817065213388e-04 2.180490962225023227e-04 4.714909528513333857e-05 7.353721157566633684e-06
5.765120149322500538e+02 2.617600000000000146e-05 -1.301880941804325984e-04 1.892501589855578111e-04 3.605519051215855893e-05 -0.000000000000000000e+00
5.763843298212959780e+02 4.027100000000000119e-05 -6.706659397173175548e-05 1.522229539666398481e-04 1.386738096621531681e-05 1.103058173633490231e-04
5.762566924579979286e+02 8.054199999999999898e-06 -1.499135629956499364e-04 1.727936234216015572e-04 2.773476193246846720e-06 2.206116347266646189e-05
5.761291029483520560e+02 4.832500000000000234e-05 -2.761565634129708967e-05 1.275381506207101429e-04 2.218780954594954912e-05 1.176595385209156652e-04
5.760015613983539424e+02 4.027099999999999949e-06 -1.341331879434814545e-04 1.481088200756531224e-04 1.109390477296846925e-05 -1.470744231511654694e-05
5.758740679140000793e+02 -2.416299999999999888e-05 -1.538586567586987925e-04 1.110816150567445242e-04 1.664085715945585737e-05 -1.323669808360154884e-04
5.757466226012860488e+02 -1.409499999999999973e-05 -1.854194068630447281e-04 1.645653556396187546e-04 3.050823812567117249e-05 -1.323669808360154884e-04
5.756192255662080015e+02 7.047400000000000322e-05 3.945093763048848459e-06 1.398805522936703198e-04 3.328171431891801667e-05 1.691355866237985006e-04
5.754918769147619741e+02 3.423000000000000261e-05 -1.025724378391265336e-04 1.769077573125976341e-04 5.824300005810811143e-05 -2.941488463021637345e-05
5.753645767529440036e+02 2.416299999999999888e-05 -1.065175316021753897e-04 1.604512217486320290e-04 2.496128573919009137e-05 2.206116347266646189e-05
5.752373251867500130e+02 4.027099999999999949e-06 -1.341331879434814545e-04 1.481088200756531224e-04 3.328171431891171475e-05 -7.353721157556601087e-05
5.751101223221760392e+02 -1.208100000000000004e-05 -1.380782817065213388e-04 1.193098828387179755e-04 -1.386738096621531681e-05 -7.353721157566633684e-06
5.749829682652178917e+02 8.054199999999999898e-06 -7.890187526086932484e-05 9.873921338377498243e-05 -0.000000000000000000e+00 2.941488463023309388e-05
5.748558631218719484e+02 -8.054199999999999898e-06 -8.679206278695805168e-05 7.405441003782656120e-05 3.050823812567117249e-05 -1.103058173633490231e-04
5.747288069981340186e+02 -3.624400000000000061e-05 -1.933095943891334414e-04 1.275381506207007916e-04 -1.941433335270270494e-05 -8.089093273313265303e-05
5.746018000000000256e+02 -1.006800000000000084e-05 -1.775292193369559877e-04 1.645653556396187546e-04 -1.386738096621531681e-05 -0.000000000000000000e+00
5.744748422334660063e+02 -4.027099999999999949e-06 -7.101168773478059801e-05 6.582614225584375864e-05 4.714909528513333857e-05 -1.397207019935821305e-04
5.743479338045279974e+02 8.054199999999999898e-06 -6.312150020869187117e-05 8.228267781980937732e-05 5.546952386487387280e-06 1.470744231511654694e-05
5.742210748191819221e+02 -3.624400000000000061e-05 -8.284696902391818093e-05 1.234240167297888963e-05 -6.378995244458918917e-05 3.676860578778300544e-05
5.740942653834239309e+02 2.818999999999999945e-05 -6.706659397173175548e-05 1.275381506207007916e-04 1.386738096621531681e-05 6.618349041801610609e-05
5.739675056032500606e+02 1.610799999999999892e-05 -7.101168773478059801e-05 1.069674811657484473e-04 -1.386738096621531681e-05 9.559837504823247615e-05
5.738407955846560071e+02 4.832500000000000234e-05 -4.734112515652338926e-05 1.481088200756531224e-04 1.941433335270270494e-05 1.250132596784488462e-04
5.737141354336379209e+02 -0.000000000000000000e+00 -1.144077191282551447e-04 1.193098828387179755e-04 1.386738096621531681e-05 -3.676860578778300544e-05
5.735875252561919524e+02 3.624400000000000061e-05 -7.890187526086932484e-05 1.563370878576359250e-04 2.496128573919009137e-05 6.618349041799938227e-05
5.734609651583140248e+02 2.013600000000000084e-06 -4.339603139347453996e-05 4.936960669188749122e-05 1.941433335270270494e-05 -4.412232694533292377e-05
5.733344552459999477e+02 -2.013600000000000169e-05 -1.420233754695701678e-04 1.069674811657484473e-04 -3.050823812567747781e-05 7.353721157549913254e-06
5.732079956252459851e+02 -8.054199999999999898e-06 -8.679206278694907991e-05 7.405441003782656120e-05 -8.320428579727928687e-06 -7.353721157549913254e-06
5.730815864020480603e+02 3.624400000000000061e-05 -2.367056257825721213e-05 9.873921338377498243e-05 4.437561909189279631e-05 1.470744231511654694e-05
5.729552276824019827e+02 -1.208100000000000004e-05 -6.706659397174072725e-05 4.525547280089141432e-05 1.941433335269639624e-05 -9.559837504823247615e-05
5.728289195723040166e+02 3.825700000000000319e-05 3.156075010434593558e-05 4.525547280089141432e-05 2.218780954594324381e-05 8.089093273311592921e-05
5.727026621777498576e+02 -3.624400000000000061e-05 -1.262430004173837423e-04 5.759787447386094931e-05 -2.773476193243063363e-05 -5.882976926044947071e-05
5.725764556047359974e+02 2.013600000000000169e-05 -3.945093763039878380e-06 4.525547280090076556e-05 1.109390477297477456e-05 4.412232694534964081e-05
5.724502999592580181e+02 2.214900000000000088e-05 -5.917640644565199363e-05 1.069674811657484473e-04 5.546952386481081120e-06 6.618349041801610609e-05
5.723241953473119565e+02 8.054199999999999898e-06 -3.945093763048848459e-06 2.057066945495234433e-05 3.328171431891801667e-05 -5.882976926046618775e-05
5.721981418748939632e+02 6.040699999999999610e-06 -5.128621891956326679e-05 6.582614225585310989e-05 -8.320428579727928687e-06 4.412232694534964081e-05
5.720721396479999612e+02 -1.006800000000000084e-05 -9.862734407608666283e-05 8.228267781980937732e-05 -8.320428579727928687e-06 -1.470744231511654694e-05
5.719461887726258738e+02 1.409499999999999973e-05 -5.917640644565199363e-05 9.051094560179217987e-05 1.941433335270270494e-05 -0.000000000000000000e+00
5.718202893547679651e+02 8.054199999999999898e-06 -4.339603139348351173e-05 6.171200836485703299e-05 2.218780954594324381e-05 -2.941488463023309388e-05
5.716944415004219309e+02 -2.013600000000000084e-06 -2.761565634129708967e-05 2.468480334594842462e-05 -1.109390477296846925e-05 2.206116347268318232e-05
