# Supplementary material for: Theoretical and experimental analysis of circularly polarized luminescence spectrophotometers for artifact-free measurements using a single CCD camera
Source: Nat Commun. 2023 Feb 24;14:1065. doi: 10.1038/s41467-023-36782-9 (PMC9958114; doi:10.1038/s41467-023-36782-9)
Supplement: Supplementary file 3 — Source Data [file 41467_2023_36782_MOESM3_ESM.zip › LesDataPubli/Europium/Artifacts.dat]

# Curve 0 of 4, 1024 points
# Curve title: "CPL"
# x y type
 744.9 -1.6025e-05  o
 744.63  1.0683e-05  o
 744.36 -3.7391e-05  o
 744.09  5.3415e-06  o
 743.82 -3.2049e-05  o
 743.55  5.8757e-05  o
 743.28 -5.3415e-06  o
 743.01  4.8074e-05  o
 742.74  5.3415e-06  o
 742.47 -2.1366e-05  o
 742.2  2.1366e-05  o
 741.93 -4.2732e-05  o
 741.66  2.1366e-05  o
 741.39  2.6708e-05  o
 741.12 -5.8757e-05  o
 740.85 -4.8074e-05  o
 740.58  1.6025e-05  o
 740.31 -2.1366e-05  o
 740.04  3.7391e-05  o
 739.77  1.0683e-05  o
 739.5 -1.0683e-05  o
 739.23  2.6708e-05  o
 738.96 -5.3415e-06  o
 738.69 -4.8074e-05  o
 738.42  0  o
 738.15  1.0683e-05  o
 737.88 -2.6708e-05  o
 737.61  5.3415e-05  o
 737.34  2.1366e-05  o
 737.07 -3.7391e-05  o
 736.8 -5.3415e-06  o
 736.53 -1.6025e-05  o
 736.26  1.6025e-05  o
 735.99 -1.6025e-05  o
 735.72 -5.3415e-06  o
 735.45 -3.2049e-05  o
 735.18 -4.8074e-05  o
 734.91  1.0683e-05  o
 734.64 -2.1366e-05  o
 734.37  1.6025e-05  o
 734.1  1.0683e-05  o
 733.83  4.8074e-05  o
 733.56  5.3415e-06  o
 733.29 -5.3415e-05  o
 733.02  1.6025e-05  o
 732.75  4.2732e-05  o
 732.48 -3.7391e-05  o
 732.21  3.7391e-05  o
 731.94 -4.2732e-05  o
 731.67 -6.944e-05  o
 731.4  6.4098e-05  o
 731.13  3.2049e-05  o
 730.86 -2.1366e-05  o
 730.59  3.2049e-05  o
 730.32 -3.2049e-05  o
 730.05 -6.944e-05  o
 729.78  3.2049e-05  o
 729.51 -3.7391e-05  o
 729.24 -3.7391e-05  o
 728.97  4.2732e-05  o
 728.7  0  o
 728.43 -3.2049e-05  o
 728.16  1.0683e-05  o
 727.89  2.6708e-05  o
 727.62  1.6025e-05  o
 727.35  4.8074e-05  o
 727.08 -1.6025e-05  o
 726.81 -2.6708e-05  o
 726.54 -9.6148e-05  o
 726.27  0  o
 726  5.3415e-06  o
 725.73 -2.1366e-05  o
 725.46 -5.3415e-05  o
 725.19 -6.4098e-05  o
 724.92 -2.1366e-05  o
 724.65 -5.3415e-05  o
 724.38 -1.0683e-05  o
 724.11  2.1366e-05  o
 723.84 -8.0123e-05  o
 723.57  5.8757e-05  o
 723.3  4.8074e-05  o
 723.03  2.1366e-05  o
 722.76 -3.2049e-05  o
 722.49 -2.6708e-05  o
 722.22 -3.2049e-05  o
 721.95  4.8074e-05  o
 721.68  6.4098e-05  o
 721.41 -6.4098e-05  o
 721.14  8.0123e-05  o
 720.87  3.7391e-05  o
 720.6 -3.2049e-05  o
 720.33 -5.3415e-06  o
 720.06 -0.00014956  o
 719.79 -5.8757e-05  o
 719.52  5.3415e-06  o
 719.25  5.8757e-05  o
 718.98 -5.3415e-05  o
 718.71  7.4782e-05  o
 718.44  1.6025e-05  o
 718.17 -3.7391e-05  o
 717.9 -3.7391e-05  o
 717.63  6.944e-05  o
 717.36  9.6148e-05  o
 717.09 -7.4782e-05  o
 716.82  5.3415e-06  o
 716.55  0.00010683  o
 716.28 -2.6708e-05  o
 716.01 -1.0683e-05  o
 715.74  3.2049e-05  o
 715.47  2.6708e-05  o
 715.2 -2.6708e-05  o
 714.93  0.00016025  o
 714.66  0.00013354  o
 714.39  0.00013354  o
 714.12 -2.6708e-05  o
 713.85  0.00010149  o
 713.58 -1.6025e-05  o
 713.31 -5.3415e-05  o
 713.04 -1.6025e-05  o
 712.77  2.6708e-05  o
 712.5 -0.00011217  o
 712.23  9.6148e-05  o
 711.96 -0.00014956  o
 711.69  3.7391e-05  o
 711.42  0.00019764  o
 711.15 -6.4098e-05  o
 710.88 -0.00011751  o
 710.61 -0.0001282  o
 710.34 -0.00013888  o
 710.07  3.7391e-05  o
 709.8 -8.5465e-05  o
 709.53  0.00010149  o
 709.26 -6.944e-05  o
 708.99  7.4782e-05  o
 708.72  0.00013888  o
 708.45  8.0123e-05  o
 708.18  0.00026174  o
 707.91  3.2049e-05  o
 707.64  0  o
 707.37  6.944e-05  o
 707.1  0  o
 706.83  0.00042732  o
 706.56  0.00032049  o
 706.29  0.00057689  o
 706.02  0.00094545  o
 705.75  0.0011377  o
 705.48  0.0014796  o
 705.21  0.0019069  o
 704.94  0.002847  i
 704.67  0.0030073  i
 704.4  0.0036376  i
 704.13  0.0029806  i
 703.86  0.0024998  i
 703.59  0.0019657  i
 703.32  0.001752  i
 703.05  0.0018802  i
 702.78  0.00099353  i
 702.51  0.00083862  i
 702.24  0.00087067  i
 701.97  0.00058223  i
 701.7  0.00014956  i
 701.43  0.00018695  i
 701.16  0.00011217  i
 700.89  2.6708e-05  i
 700.62 -7.4782e-05  i
 700.35 -8.5465e-05  i
 700.08  0.00018695  i
 699.81 -2.6708e-05  i
 699.54 -0.00055018  i
 699.27 -0.00016025  i
 699 -0.00037391  i
 698.73 -0.00025105  i
 698.46  3.7391e-05  i
 698.19 -0.00081191  i
 697.92 -0.0012766  i
 697.65 -0.00028844  i
 697.38 -0.00074782  i
 697.11 -0.0010096  i
 696.84 -0.0011538  i
 696.57 -0.001095  i
 696.3 -0.0032316  i
 696.03 -0.0029539  i
 695.76 -0.0038566  i
 695.49 -0.0033278  i
 695.22 -0.0031782  i
 694.95 -0.001752  i
 694.68 -0.0022541  i
 694.41 -0.0016772  i
 694.14 -0.0016612  i
 693.87 -0.0015811  i
 693.6 -0.00095079  i
 693.33 -0.0006944  i
 693.06 -0.00067838  i
 692.79 -0.0010256  i
 692.52 -0.00048074  i
 692.25 -0.00057154  i
 691.98 -0.00041664  i
 691.71 -0.00058757  i
 691.44  0  i
 691.17 -0.00021366  i
 690.9 -0.00029913  i
 690.63 -0.0001282  i
 690.36 -0.00013888  i
 690.09  0.00017093  i
 689.82 -2.6708e-05  i
 689.55  0  i
 689.28 -7.4782e-05  i
 689.01 -5.3415e-05  i
 688.74  0.00067838  i
 688.47  0.00014422  i
 688.2  0.00026708  i
 687.93  0.00091874  i
 687.66  0.0011271  i
 687.39  0.00036322  i
 687.12  0.0011164  i
 686.85  0.00073713  i
 686.58  0.00064098  i
 686.31  0.00074782  i
 686.04  0.00070508  i
 685.77  0.00054484  i
 685.5  0.00020298  i
 685.23  0.00067838  i
 684.96  0.0002831  i
 684.69  0.00038459  i
 684.42 -6.4098e-05  i
 684.15 -4.8074e-05  i
 683.88 -4.2732e-05  i
 683.61  0.00011751  i
 683.34 -0.00010149  i
 683.07  2.1366e-05  i
 682.8  8.0123e-05  i
 682.53 -6.944e-05  i
 682.26  9.6148e-05  i
 681.99  5.3415e-06  i
 681.72  0.00012286  i
 681.45  2.6708e-05  i
 681.18 -2.6708e-05  i
 680.91  2.1366e-05  i
 680.64  8.0123e-05  i
 680.37 -0.0001923  i
 680.1  2.6708e-05  i
 679.83 -5.8757e-05  i
 679.56 -8.5465e-05  i
 679.29  4.8074e-05  i
 679.02 -4.8074e-05  i
 678.75 -3.2049e-05  i
 678.48  8.5465e-05  i
 678.21  9.6148e-05  i
 677.94 -2.1366e-05  i
 677.67  8.5465e-05  i
 677.4 -1.0683e-05  i
 677.13  5.3415e-06  i
 676.86  5.3415e-05  i
 676.59  1.0683e-05  i
 676.32 -4.8074e-05  i
 676.05 -4.2732e-05  i
 675.78  0.00010683  i
 675.51  2.1366e-05  i
 675.24 -3.7391e-05  i
 674.97  0.00014956  i
 674.7  8.5465e-05  i
 674.43  7.4782e-05  i
 674.16 -1.6025e-05  i
 673.89 -0.00010149  i
 673.62 -5.3415e-06  i
 673.35 -4.8074e-05  i
 673.08  5.8757e-05  i
 672.81  2.6708e-05  i
 672.54  4.8074e-05  i
 672.27 -6.944e-05  i
 672 -0.00012286  i
 671.73  5.3415e-06  i
 671.46  0  i
 671.19 -5.3415e-05  i
 670.92 -2.6708e-05  i
 670.65  0.0001282  i
 670.38 -5.3415e-06  i
 670.11  3.2049e-05  i
 669.84  2.6708e-05  i
 669.57 -1.6025e-05  i
 669.3  8.5465e-05  i
 669.03 -2.6708e-05  i
 668.76  0.00012286  i
 668.49  1.0683e-05  i
 668.22 -3.7391e-05  i
 667.95  6.4098e-05  i
 667.68 -2.6708e-05  i
 667.41  8.5465e-05  i
 667.14 -2.6708e-05  i
 666.87  5.8757e-05  i
 666.6  3.7391e-05  i
 666.33 -6.4098e-05  i
 666.06  5.3415e-05  i
 665.79  1.0683e-05  i
 665.52  5.3415e-05  i
 665.25 -4.2732e-05  i
 664.98 -7.4782e-05  i
 664.71 -2.1366e-05  i
 664.44  0.00017093  i
 664.17 -7.4782e-05  i
 663.9 -4.2732e-05  i
 663.63 -8.0123e-05  i
 663.36  9.0806e-05  i
 663.09  5.3415e-05  i
 662.82 -3.7391e-05  i
 662.55 -1.6025e-05  i
 662.28  0.00013888  i
 662.01  4.8074e-05  i
 661.74  5.3415e-05  i
 661.47 -0.00020298  i
 661.2 -9.0806e-05  i
 660.93 -0.00021366  i
 660.66 -2.6708e-05  i
 660.39  2.1366e-05  i
 660.12 -2.6708e-05  i
 659.85  2.1366e-05  i
 659.58  1.0683e-05  i
 659.31 -0.0001923  i
 659.04  5.3415e-05  i
 658.77 -2.1366e-05  i
 658.5  3.7391e-05  i
 658.23 -1.6025e-05  i
 657.96 -5.3415e-06  i
 657.69 -0.00014422  i
 657.42 -4.2732e-05  i
 657.15 -1.6025e-05  i
 656.88 -0.0001549  i
 656.61  0.00013354  i
 656.34  6.944e-05  i
 656.07  0.00010149  i
 655.8  0.0003472  i
 655.53  0.00018161  i
 655.26  0.00030981  i
 654.99  0.00025639  i
 654.72  0.00030447  i
 654.45  0.00036857  i
 654.18  0.00033652  i
 653.91  0.00034186  i
 653.64  0.00025105  i
 653.37  0.00043801  i
 653.1  0.0001282  i
 652.83  0.00021366  i
 652.56  0.00014422  i
 652.29  0.00028844  i
 652.02  0.00040062  i
 651.75  0.00038459  i
 651.48  0.00060359  i
 651.21  0.00068372  i
 650.94  0.00070508  i
 650.67  0.0008493  i
 650.4  0.0006944  i
 650.13  0.00040596  i
 649.86  0.00074782  i
 649.59  0.0010576  i
 649.32  0.0014582  i
 649.05  0.0012339  i
 648.78  0.00090272  i
 648.51  0.00054484  i
 648.24  0.00032049  i
 647.97  0.00018695  i
 647.7  0.00021366  i
 647.43  0  i
 647.16  0.0001282  i
 646.89  0.00011217  i
 646.62 -6.944e-05  i
 646.35  6.4098e-05  i
 646.08  6.944e-05  i
 645.81 -2.1366e-05  i
 645.54 -6.944e-05  i
 645.27  0.00010149  i
 645 -5.8757e-05  i
 644.73  2.1366e-05  i
 644.46 -8.5465e-05  i
 644.19  9.0806e-05  i
 643.92 -3.2049e-05  i
 643.65 -5.8757e-05  i
 643.38  3.2049e-05  i
 643.11  6.944e-05  i
 642.84 -2.1366e-05  i
 642.57  7.4782e-05  i
 642.3  6.944e-05  i
 642.03 -2.6708e-05  i
 641.76  0.00010683  i
 641.49  0.00020832  i
 641.22 -1.0683e-05  i
 640.95  0.00014422  i
 640.68 -1.0683e-05  i
 640.41 -0.00014956  i
 640.14 -5.8757e-05  i
 639.87  3.2049e-05  i
 639.6  1.0683e-05  i
 639.33  2.1366e-05  i
 639.06  0.00018695  i
 638.79  1.0683e-05  i
 638.52  6.944e-05  i
 638.25 -3.7391e-05  i
 637.98  6.4098e-05  i
 637.71  2.1366e-05  i
 637.44  9.0806e-05  i
 637.17 -0.00011217  i
 636.9  5.8757e-05  i
 636.63  4.2732e-05  i
 636.36 -5.3415e-05  i
 636.09  9.6148e-05  i
 635.82  0.00021366  i
 635.55  0.00011751  i
 635.28  0.00018695  i
 635.01  0.00016025  i
 634.74  5.8757e-05  i
 634.47  1.0683e-05  i
 634.2  8.0123e-05  i
 633.93 -4.8074e-05  i
 633.66  6.944e-05  i
 633.39  3.2049e-05  i
 633.12  0.00013354  i
 632.85  4.8074e-05  i
 632.58  5.3415e-05  i
 632.31  2.6708e-05  i
 632.04  0  i
 631.77  7.4782e-05  i
 631.5 -7.4782e-05  i
 631.23 -0.00011217  i
 630.96 -0.00026174  i
 630.69  7.4782e-05  i
 630.42 -4.8074e-05  i
 630.15 -5.8757e-05  i
 629.88 -2.1366e-05  i
 629.61  4.2732e-05  i
 629.34 -0.00013888  i
 629.07 -2.6708e-05  i
 628.8 -0.0001549  i
 628.53 -0.0002831  i
 628.26  0.00020832  i
 627.99 -1.0683e-05  i
 627.72  0.00026174  i
 627.45  5.3415e-06  i
 627.18 -0.00029913  i
 626.91  0.00037925  i
 626.64 -4.8074e-05  i
 626.37  0.00017627  i
 626.1  0.00030981  i
 625.83  0.00077452  i
 625.56  0.00045937  i
 625.29  0.00060359  i
 625.02  0.0005021  i
 624.75  0.00031515  i
 624.48 -0.00017627  i
 624.21  0.00082794  i
 623.94  0.00060359  i
 623.67  1.0683e-05  i
 623.4  0.00051813  i
 623.13  0.00098818  i
 622.86  0.00085999  i
 622.59  0.001095  i
 622.32  0.0010256  i
 622.05  0.0028577  i
 621.78  0.002393  i
 621.51  0.0032477  i
 621.24  0.0060253  i
 620.97  0.0060039  i
 620.7  0.0070508  i
 620.43  0.010079  i
 620.16  0.010966  i
 619.89  0.010886  i
 619.62  0.0092996  i
 619.35  0.010945  i
 619.08  0.0057208  i
 618.81  0.0033812  i
 618.54  0.0015437  i
 618.27 -0.00011751  i
 618 -0.0011271  i
 617.73 -0.0010149  i
 617.46 -0.0024838  i
 617.19 -0.003691  i
 616.92 -0.0061054  i
 616.65 -0.0099887  i
 616.38 -0.019  i
 616.11 -0.027253  i
 615.84 -0.044281  i
 615.57 -0.054436  i
 615.3 -0.055483  i
 615.03 -0.04927  i
 614.76 -0.037893  i
 614.49 -0.024678  i
 614.22 -0.017061  i
 613.95 -0.011458  i
 613.68 -0.0083862  i
 613.41 -0.0068746  i
 613.14 -0.0042893  i
 612.87 -0.0052507  i
 612.6 -0.0043053  i
 612.33 -0.0026708  i
 612.06 -0.0021259  i
 611.79 -0.001298  i
 611.52 -0.00059825  i
 611.25 -0.00085465  i
 610.98 -0.00042732  i
 610.71 -0.00014422  i
 610.44  0.0004754  i
 610.17  0.00040062  i
 609.9  0.00076918  i
 609.63  0.0005021  i
 609.36  0.0006944  i
 609.09  0.00036322  i
 608.82  0.0001549  i
 608.55  0.00012286  i
 608.28  0.00027242  i
 608.01 -0.00014422  i
 607.74 -0.00010149  i
 607.47 -1.0683e-05  i
 607.2 -0.00017093  i
 606.93 -0.00031515  i
 606.66 -0.00037925  i
 606.39 -1.6025e-05  i
 606.12 -0.000219  i
 605.85  0.00011217  i
 605.58 -6.944e-05  i
 605.31 -8.5465e-05  i
 605.04  0.00016025  i
 604.77  0.0002831  i
 604.5  7.4782e-05  i
 604.23  0.00011217  i
 603.96 -8.0123e-05  i
 603.69  0.00022969  i
 603.42  0.00029378  i
 603.15  0.00030447  i
 602.88  0.00036322  i
 602.61  0.00048074  i
 602.34  0.00056086  i
 602.07  0.00049676  i
 601.8  0.0006944  i
 601.53  0.0009134  i
 601.26  0.00051813  i
 600.99  0.00070508  i
 600.72  0.00057154  i
 600.45  0.00090272  i
 600.18  0.0009134  i
 599.91  0.001111  i
 599.64  0.0011271  i
 599.37  0.0014796  i
 599.1  0.0015918  i
 598.83  0.0021366  i
 598.56  0.0022541  i
 598.29  0.0032904  i
 598.02  0.0042519  i
 597.75  0.0044014  i
 597.48  0.0039367  i
 597.21  0.0045617  i
 596.94  0.0055872  i
 596.67  0.005849  i
 596.4  0.0073126  i
 596.13  0.0072805  i
 595.86  0.0076331  i
 595.59  0.0088616  i
 595.32  0.0090112  i
 595.05  0.0088082  i
 594.78  0.0080764  i
 594.51  0.0066288  i
 594.24  0.0055338  i
 593.97  0.00477  i
 593.7  0.0054484  i
 593.43  0.0044976  i
 593.16  0.0061  i
 592.89  0.0061588  i
 592.62  0.0077719  i
 592.35  0.0096628  i
 592.08  0.010699  i
 591.81  0.010373  i
 591.54  0.01095  i
 591.27  0.0092622  i
 591  0.0070989  i
 590.73  0.0060413  i
 590.46  0.0034506  i
 590.19  0.0021206  i
 589.92  0.0017467  o
 589.65  0.0013941  o
 589.38  0.00081191  o
 589.11  0.0010149  o
 588.84  0.00063564  o
 588.57  0.00031515  o
 588.3  0.00037925  o
 588.03  0.00012286  o
 587.76  8.5465e-05  o
 587.49  0.00022969  o
 587.22  0.00016025  o
 586.95  0.00037925  o
 586.68  9.6148e-05  o
 586.41  9.6148e-05  o
 586.14  0.00011217  o
 585.87  5.8757e-05  o
 585.6 -6.944e-05  o
 585.33  0.000219  o
 585.06 -5.8757e-05  o
 584.79  0  o
 584.52  4.8074e-05  o
 584.25  2.1366e-05  o
 583.98  0.0001282  o
 583.71  5.3415e-05  o
 583.44 -5.3415e-06  o
 583.17  2.1366e-05  o
 582.9 -5.8757e-05  o
 582.63  6.944e-05  o
 582.36 -3.2049e-05  o
 582.09 -4.8074e-05  o
 581.82 -4.8074e-05  o
 581.55 -4.8074e-05  o
 581.28  6.4098e-05  o
 581.01  0.00010149  o
 580.74 -3.2049e-05  o
 580.47  1.0683e-05  o
 580.2 -3.7391e-05  o
 579.93  8.0123e-05  o
 579.66 -3.2049e-05  o
 579.39  0.00010149  o
 579.12 -0.00011751  o
 578.85 -5.8757e-05  o
 578.58 -2.6708e-05  o
 578.31  4.8074e-05  o
 578.04 -2.1366e-05  o
 577.77  1.0683e-05  o
 577.5  4.2732e-05  o
 577.23  5.8757e-05  o
 576.96 -6.944e-05  o
 576.69 -1.0683e-05  o
 576.42  3.2049e-05  o
 576.15 -6.4098e-05  o
 575.88 -1.6025e-05  o
 575.61 -2.1366e-05  o
 575.34 -9.6148e-05  o
 575.07 -1.0683e-05  o
 574.8 -4.2732e-05  o
 574.53 -5.3415e-06  o
 574.26  1.6025e-05  o
 573.99 -5.3415e-05  o
 573.72 -3.7391e-05  o
 573.45  1.6025e-05  o
 573.18  1.0683e-05  o
 572.91 -2.1366e-05  o
 572.64  8.0123e-05  o
 572.37  5.3415e-06  o
 572.1 -2.6708e-05  o
 571.83  3.7391e-05  o
 571.56  1.0683e-05  o
 571.29 -5.3415e-05  o
 571.02 -2.1366e-05  o
 570.75 -1.0683e-05  o
 570.48 -5.3415e-06  o
 570.21  2.6708e-05  o
 569.94  4.2732e-05  o
 569.67 -3.7391e-05  o
 569.4 -4.8074e-05  o
 569.13 -5.3415e-06  o
 568.86  0  o
 568.59  2.1366e-05  o
 568.32  1.6025e-05  o
 568.05  0  o
 567.78 -3.2049e-05  o
 567.51  2.1366e-05  o
 567.24  9.0806e-05  o
 566.97 -1.6025e-05  o
 566.7  3.2049e-05  o
 566.43 -1.6025e-05  o
 566.16 -3.7391e-05  o
 565.89  0  o
 565.62 -1.0683e-05  o
 565.35 -3.7391e-05  o
 565.08  5.3415e-05  o
 564.81  5.3415e-06  o
 564.54 -3.7391e-05  o
 564.27  0  o
 564  0  o
 563.73 -5.8757e-05  o
 563.46  2.1366e-05  o
 563.19  3.2049e-05  o
 562.92 -2.6708e-05  o
 562.65  9.0806e-05  o
 562.38 -5.3415e-06  o
 562.11 -3.2049e-05  o
 561.84  2.6708e-05  o
 561.57 -4.8074e-05  o
 561.3 -6.944e-05  o
 561.03  5.8757e-05  o
 560.76  2.6708e-05  o
 560.49  6.944e-05  o
 560.22 -4.8074e-05  o
 559.95  6.944e-05  o
 559.68 -3.7391e-05  o
 559.41 -4.8074e-05  o
 559.14  6.4098e-05  o
 558.87 -6.944e-05  o
 558.6  2.1366e-05  o
 558.33  4.2732e-05  o
 558.06 -5.3415e-05  o
 557.79  1.0683e-05  o
 557.52 -4.8074e-05  o
 557.25 -2.1366e-05  o
 556.98  1.6025e-05  o
 556.71 -1.0683e-05  o
 556.44  2.6708e-05  o
 556.17 -3.7391e-05  o
 555.9  3.7391e-05  o
 555.63 -5.8757e-05  o
 555.36  0  o
 555.09  5.8757e-05  o
 554.82  0  o
 554.55  0  o
 554.28  0  o
 554.01  1.0683e-05  o
 553.74  4.2732e-05  o
 553.47  3.7391e-05  o
 553.2  2.6708e-05  o
 552.93  3.2049e-05  o
 552.66  3.7391e-05  o
 552.39 -2.1366e-05  o
 552.12  5.3415e-05  o
 551.85 -3.7391e-05  o
 551.58  1.6025e-05  o
 551.31  5.3415e-05  o
 551.04 -3.2049e-05  o
 550.77  8.0123e-05  o
 550.5 -6.4098e-05  o
 550.23 -3.2049e-05  o
 549.96 -2.1366e-05  o
 549.69  7.4782e-05  o
 549.42  4.8074e-05  o
 549.15  7.4782e-05  o
 548.88 -5.8757e-05  o
 548.61 -6.944e-05  o
 548.34 -1.6025e-05  o
 548.07  2.1366e-05  o
 547.8 -5.3415e-06  o
 547.53 -8.5465e-05  o
 547.26 -5.3415e-05  o
 546.99  7.4782e-05  o
 546.72 -5.3415e-06  o
 546.45 -5.3415e-06  o
 546.18  4.2732e-05  o
 545.91  0  o
 545.64 -2.6708e-05  o
 545.37  1.6025e-05  o
 545.1  0  o
 544.83 -5.3415e-06  o
 544.56  6.4098e-05  o
 544.29 -2.6708e-05  o
 544.02  5.3415e-05  o
 543.75  0  o
 543.48  6.4098e-05  o
 543.21 -1.0683e-05  o
 542.94  5.3415e-06  o
 542.67  0  o
 542.4  0  o
 542.13 -2.1366e-05  o
 541.86  5.8757e-05  o
 541.59  0  o
 541.32 -5.3415e-05  o
 541.05  4.2732e-05  o
 540.78  8.0123e-05  o
 540.51  8.0123e-05  o
 540.24 -4.8074e-05  o
 539.97 -3.7391e-05  o
 539.7 -2.1366e-05  o
 539.43 -3.2049e-05  o
 539.16 -8.5465e-05  o
 538.89  0  o
 538.62 -3.7391e-05  o
 538.35  2.6708e-05  o
 538.08 -6.944e-05  o
 537.81  2.1366e-05  o
 537.54  2.6708e-05  o
 537.27  5.8757e-05  o
 537  5.3415e-05  o
 536.73  4.8074e-05  o
 536.46 -0.00010149  o
 536.19  1.0683e-05  o
 535.92  1.0683e-05  o
 535.65  5.3415e-06  o
 535.38  0.00014956  o
 535.11  1.0683e-05  o
 534.84 -1.0683e-05  o
 534.57  2.6708e-05  o
 534.3  1.6025e-05  o
 534.03 -3.2049e-05  o
 533.76 -3.7391e-05  o
 533.49  9.6148e-05  o
 533.22  0.00014956  o
 532.95  5.3415e-05  o
 532.68  3.7391e-05  o
 532.41  0  o
 532.14 -4.2732e-05  o
 531.87  2.1366e-05  o
 531.6  3.7391e-05  o
 531.33 -5.8757e-05  o
 531.06 -1.0683e-05  o
 530.79  2.1366e-05  o
 530.52  3.2049e-05  o
 530.25  0  o
 529.98  5.3415e-06  o
 529.71  1.6025e-05  o
 529.44 -2.1366e-05  o
 529.17  5.3415e-06  o
 528.9  0  o
 528.63 -1.0683e-05  o
 528.36  5.3415e-06  o
 528.09  5.3415e-05  o
 527.82  8.5465e-05  o
 527.55 -5.3415e-05  o
 527.28  2.1366e-05  o
 527.01 -5.3415e-05  o
 526.74 -2.6708e-05  o
 526.47 -2.6708e-05  o
 526.2 -9.6148e-05  o
 525.93 -1.6025e-05  o
 525.66  8.5465e-05  o
 525.39  0.00014422  o
 525.12 -3.2049e-05  o
 524.85 -2.6708e-05  o
 524.58  0  o
 524.31  5.8757e-05  o
 524.04 -6.4098e-05  o
 523.77  9.6148e-05  o
 523.5 -8.5465e-05  o
 523.23  2.6708e-05  o
 522.96 -5.3415e-06  o
 522.69  0  o
 522.42  0.00011217  o
 522.15  1.6025e-05  o
 521.88  0  o
 521.61  2.6708e-05  o
 521.34  7.4782e-05  o
 521.07  1.6025e-05  o
 520.8  1.6025e-05  o
 520.53 -5.8757e-05  o
 520.26 -8.0123e-05  o
 519.99  2.1366e-05  o
 519.72 -0.00010683  o
 519.45  7.4782e-05  o
 519.18  2.6708e-05  o
 518.91 -5.3415e-05  o
 518.64 -8.0123e-05  o
 518.37  1.6025e-05  o
 518.1 -1.6025e-05  o
 517.83 -3.7391e-05  o
 517.56  5.3415e-05  o
 517.29  6.4098e-05  o
 517.02 -8.5465e-05  o
 516.75  3.2049e-05  o
 516.48 -8.0123e-05  o
 516.21  6.944e-05  o
 515.94  1.6025e-05  o
 515.67 -9.0806e-05  o
 515.4 -6.4098e-05  o
 515.13 -3.7391e-05  o
 514.86 -1.6025e-05  o
 514.59  7.4782e-05  o
 514.32 -5.8757e-05  o
 514.05  1.6025e-05  o
 513.78 -4.2732e-05  o
 513.51  5.8757e-05  o
 513.24  5.3415e-05  o
 512.97  2.6708e-05  o
 512.7 -1.6025e-05  o
 512.43 -2.6708e-05  o
 512.16  5.3415e-06  o
 511.89 -6.944e-05  o
 511.62  2.1366e-05  o
 511.35  1.6025e-05  o
 511.08 -3.2049e-05  o
 510.81  5.3415e-06  o
 510.54 -2.1366e-05  o
 510.27  5.3415e-06  o
 510 -4.2732e-05  o
 509.73  6.944e-05  o
 509.46  7.4782e-05  o
 509.19 -6.944e-05  o
 508.92  5.3415e-05  o
 508.65 -5.3415e-05  o
 508.38  1.0683e-05  o
 508.11  6.4098e-05  o
 507.84  4.8074e-05  o
 507.57  3.7391e-05  o
 507.3  0.00011217  o
 507.03 -5.8757e-05  o
 506.76  2.6708e-05  o
 506.49 -5.3415e-06  o
 506.22 -8.0123e-05  o
 505.95 -6.4098e-05  o
 505.68  5.3415e-06  o
 505.41  6.944e-05  o
 505.14  4.8074e-05  o
 504.87 -2.1366e-05  o
 504.6 -4.2732e-05  o
 504.33 -2.6708e-05  o
 504.06 -5.3415e-05  o
 503.79 -1.0683e-05  o
 503.52  4.8074e-05  o
 503.25 -5.3415e-05  o
 502.98  1.6025e-05  o
 502.71  0  o
 502.44  6.944e-05  o
 502.17 -1.0683e-05  o
 501.9 -1.0683e-05  o
 501.63 -6.944e-05  o
 501.36  0  o
 501.09 -8.5465e-05  o
 500.82 -3.2049e-05  o
 500.55 -9.6148e-05  o
 500.28  2.6708e-05  o
 500.01 -2.6708e-05  o
 499.74  2.6708e-05  o
 499.47 -6.4098e-05  o
 499.2  4.8074e-05  o
 498.93 -2.6708e-05  o
 498.66 -4.2732e-05  o
 498.39  3.2049e-05  o
 498.12  6.944e-05  o
 497.85  8.0123e-05  o
 497.58  9.0806e-05  o
 497.31 -2.1366e-05  o
 497.04  0  o
 496.77  4.8074e-05  o
 496.5 -2.1366e-05  o
 496.23  1.0683e-05  o
 495.96  2.1366e-05  o
 495.69  9.0806e-05  o
 495.42  3.7391e-05  o
 495.15 -0.00011751  o
 494.88  0  o
 494.61  4.8074e-05  o
 494.34 -1.0683e-05  o
 494.07  1.0683e-05  o
 493.8 -3.2049e-05  o
 493.53  0.00011751  o
 493.26 -4.8074e-05  o
 492.99 -0.00010683  o
 492.72 -8.0123e-05  o
 492.45  6.4098e-05  o
 492.18  5.3415e-06  o
 491.91 -4.8074e-05  o
 491.64 -8.0123e-05  o
 491.37  4.8074e-05  o
 491.1 -0.00010149  o
 490.83  6.4098e-05  o
 490.56  1.0683e-05  o
 490.29 -2.1366e-05  o
 490.02  2.1366e-05  o
 489.75  6.944e-05  o
 489.48  2.6708e-05  o
 489.21 -0.00012286  o
 488.94 -5.3415e-05  o
 488.67 -3.7391e-05  o
 488.4  3.7391e-05  o
 488.13  8.0123e-05  o
 487.86  1.6025e-05  o
 487.59 -5.3415e-05  o
 487.32 -4.2732e-05  o
 487.05  1.0683e-05  o
 486.78 -3.7391e-05  o
 486.51  4.8074e-05  o
 486.24  8.0123e-05  o
 485.97  6.4098e-05  o
 485.7  0.0001549  o
 485.43  5.3415e-06  o
 485.16  7.4782e-05  o
 484.89  1.6025e-05  o
 484.62 -2.6708e-05  o
 484.35  5.3415e-05  o
 484.08 -2.1366e-05  o
 483.81  0  o
 483.54 -7.4782e-05  o
 483.27  1.0683e-05  o
 483 -6.4098e-05  o
 482.73  0.0001282  o
 482.46  6.944e-05  o
 482.19  5.3415e-06  o
 481.92  6.944e-05  o
 481.65 -1.6025e-05  o
 481.38  0.00014422  o
 481.11 -4.8074e-05  o
 480.84  6.4098e-05  o
 480.57 -5.8757e-05  o
 480.3  4.8074e-05  o
 480.03 -3.2049e-05  o
 479.76  6.944e-05  o
 479.49 -5.3415e-05  o
 479.22  2.1366e-05  o
 478.95  1.0683e-05  o
 478.68 -1.0683e-05  o
 478.41 -4.8074e-05  o
 478.14  9.6148e-05  o
 477.87 -7.4782e-05  o
 477.6 -2.6708e-05  o
 477.33 -3.7391e-05  o
 477.06  2.6708e-05  o
 476.79  3.2049e-05  o
 476.52 -3.2049e-05  o
 476.25  5.8757e-05  o
 475.98  0.00010149  o
 475.71  4.8074e-05  o
 475.44 -6.944e-05  o
 475.17  1.0683e-05  o
 474.9 -5.8757e-05  o
 474.63 -3.2049e-05  o
 474.36  0  o
 474.09  6.944e-05  o
 473.82  0.00012286  o
 473.55  0  o
 473.28 -0.0001549  o
 473.01 -0.00011217  o
 472.74  9.6148e-05  o
 472.47  0  o
 472.2  0.0001282  o
 471.93  8.0123e-05  o
 471.66  2.6708e-05  o
 471.39  5.3415e-06  o
 471.12  0.00010149  o
 470.85  0  o
 470.58  0.00010149  o
 470.31 -1.6025e-05  o
 470.04 -6.4098e-05  o
 469.77  5.8757e-05  o
 469.5 -3.2049e-05  o
 469.23  6.944e-05  o
 468.96 -4.8074e-05  o
 468.69 -5.3415e-06  o


# Curve 1 of 4, 1024 points
# Curve title: "Geometric"
# x y type
 744.9  5.82524e-06  o
 744.63  1.06796e-05  o
 744.36  4.85437e-06  o
 744.09 -7.76699e-06  o
 743.82  3.8835e-06  o
 743.55 -3.8835e-06  o
 743.28  9.70874e-07  o
 743.01 -1.35922e-05  o
 742.74  1.65049e-05  o
 742.47  9.70874e-07  o
 742.2  5.82524e-06  o
 741.93  1.94175e-06  o
 741.66  2.03883e-05  o
 741.39  0  o
 741.12 -2.91262e-06  o
 740.85  3.8835e-06  o
 740.58  1.16505e-05  o
 740.31 -3.8835e-06  o
 740.04  1.94175e-06  o
 739.77 -1.94175e-06  o
 739.5  1.35922e-05  o
 739.23 -1.06796e-05  o
 738.96 -9.70874e-07  o
 738.69 -6.79612e-06  o
 738.42  1.16505e-05  o
 738.15 -9.70874e-07  o
 737.88  8.73786e-06  o
 737.61 -2.91262e-06  o
 737.34 -9.70874e-07  o
 737.07 -1.94175e-06  o
 736.8 -8.73786e-06  o
 736.53  9.70874e-06  o
 736.26  1.26214e-05  o
 735.99 -1.35922e-05  o
 735.72 -1.35922e-05  o
 735.45 -9.70874e-06  o
 735.18  9.70874e-07  o
 734.91  4.85437e-06  o
 734.64  6.79612e-06  o
 734.37 -2.91262e-06  o
 734.1  0  o
 733.83 -3.8835e-06  o
 733.56  6.79612e-06  o
 733.29  2.91262e-06  o
 733.02  1.94175e-06  o
 732.75  0  o
 732.48 -1.94175e-06  o
 732.21  6.79612e-06  o
 731.94  1.94175e-05  o
 731.67 -9.70874e-07  o
 731.4  4.85437e-06  o
 731.13  9.70874e-07  o
 730.86 -1.94175e-06  o
 730.59  1.65049e-05  o
 730.32  9.70874e-07  o
 730.05  2.91262e-06  o
 729.78  7.76699e-06  o
 729.51  5.82524e-06  o
 729.24  3.8835e-06  o
 728.97  8.73786e-06  o
 728.7  1.65049e-05  o
 728.43  1.06796e-05  o
 728.16  3.8835e-06  o
 727.89  9.70874e-06  o
 727.62  1.74757e-05  o
 727.35  1.74757e-05  o
 727.08 -4.85437e-06  o
 726.81  1.65049e-05  o
 726.54  9.70874e-07  o
 726.27  2.3301e-05  o
 726  2.23301e-05  o
 725.73 -1.35922e-05  o
 725.46  2.62136e-05  o
 725.19 -7.76699e-06  o
 724.92  3.20388e-05  o
 724.65  2.62136e-05  o
 724.38  3.49515e-05  o
 724.11  1.06796e-05  o
 723.84  1.45631e-05  o
 723.57  4.85437e-06  o
 723.3  2.13592e-05  o
 723.03  4.17476e-05  o
 722.76  2.71845e-05  o
 722.49  3.30097e-05  o
 722.22  3.1068e-05  o
 721.95  4.07767e-05  o
 721.68  2.13592e-05  o
 721.41  1.74757e-05  o
 721.14  4.07767e-05  o
 720.87  3.68932e-05  o
 720.6  6.1165e-05  o
 720.33  2.91262e-05  o
 720.06  2.71845e-05  o
 719.79  5.24272e-05  o
 719.52  5.82524e-05  o
 719.25  3.98058e-05  o
 718.98  2.91262e-05  o
 718.71  2.3301e-05  o
 718.44  4.36893e-05  o
 718.17  4.75728e-05  o
 717.9  5.14563e-05  o
 717.63  5.43689e-05  o
 717.36  4.46602e-05  o
 717.09  2.52427e-05  o
 716.82  4.27184e-05  o
 716.55  6.21359e-05  o
 716.28  4.56311e-05  o
 716.01  2.91262e-05  o
 715.74  3.00971e-05  o
 715.47  7.18447e-05  o
 715.2  6.50485e-05  o
 714.93  5.72816e-05  o
 714.66  5.72816e-05  o
 714.39  4.75728e-05  o
 714.12  5.82524e-05  o
 713.85  9.80583e-05  o
 713.58  6.40777e-05  o
 713.31  4.95146e-05  o
 713.04  5.14563e-05  o
 712.77  4.95146e-05  o
 712.5  3.59223e-05  o
 712.23  7.37864e-05  o
 711.96  5.04854e-05  o
 711.69  7.37864e-05  o
 711.42  6.31068e-05  o
 711.15  7.37864e-05  o
 710.88  7.28155e-05  o
 710.61  4.27184e-05  o
 710.34  8.73786e-05  o
 710.07  7.28155e-05  o
 709.8  5.53398e-05  o
 709.53  8.64078e-05  o
 709.26  0.000112621  o
 708.99  7.37864e-05  o
 708.72  9.2233e-05  o
 708.45  7.6699e-05  o
 708.18  0.000114563  o
 707.91  0.000118447  o
 707.64  8.83495e-05  o
 707.37  0.000131068  o
 707.1  0.000116505  o
 706.83  0.000185437  o
 706.56  0.000157282  o
 706.29  0.00022233  o
 706.02  0.000282524  o
 705.75  0.000420388  o
 705.48  0.000419417  o
 705.21  0.000437864  o
 704.94  0.000415534  i
 704.67  0.000346602  i
 704.4  0.00021068  i
 704.13  6.31068e-05  i
 703.86  9.2233e-05  i
 703.59  5.72816e-05  i
 703.32  5.63107e-05  i
 703.05  0.000248544  i
 702.78  0.000358252  i
 702.51  0.000409709  i
 702.24  0.00036699  i
 701.97  0.000415534  i
 701.7  0.000471845  i
 701.43  0.000401942  i
 701.16  0.000433981  i
 700.89  0.000481553  i
 700.62  0.000623301  i
 700.35  0.000672816  i
 700.08  0.000719417  i
 699.81  0.000878641  i
 699.54  0.000980583  i
 699.27  0.00114951  i
 699  0.00130874  i
 698.73  0.00156408  i
 698.46  0.00180194  i
 698.19  0.00217864  i
 697.92  0.00233883  i
 697.65  0.00273883  i
 697.38  0.00325728  i
 697.11  0.00348447  i
 696.84  0.00424369  i
 696.57  0.00378252  i
 696.3  0.00334563  i
 696.03  0.00347767  i
 695.76  0.00290097  i
 695.49  0.00236505  i
 695.22  0.00235437  i
 694.95  0.00209223  i
 694.68  0.00212621  i
 694.41  0.00200097  i
 694.14  0.00203204  i
 693.87  0.0017767  i
 693.6  0.00159417  i
 693.33  0.00129029  i
 693.06  0.0012699  i
 692.79  0.00117864  i
 692.52  0.00100583  i
 692.25  0.000914563  i
 691.98  0.000945631  i
 691.71  0.000904854  i
 691.44  0.000907767  i
 691.17  0.000834951  i
 690.9  0.000850485  i
 690.63  0.000965049  i
 690.36  0.00096699  i
 690.09  0.00107379  i
 689.82  0.00141845  i
 689.55  0.00175146  i
 689.28  0.00199806  i
 689.01  0.00240971  i
 688.74  0.00241748  i
 688.47  0.00278155  i
 688.2  0.00259029  i
 687.93  0.00226408  i
 687.66  0.00213301  i
 687.39  0.00196602  i
 687.12  0.00164272  i
 686.85  0.00143981  i
 686.58  0.00141359  i
 686.31  0.00138544  i
 686.04  0.0013699  i
 685.77  0.00123495  i
 685.5  0.00103786  i
 685.23  0.000890291  i
 684.96  0.000780583  i
 684.69  0.000630097  i
 684.42  0.000561165  i
 684.15  0.000549515  i
 683.88  0.000339806  i
 683.61  0.000333981  i
 683.34  0.000284466  i
 683.07  0.000293204  i
 682.8  0.000287379  i
 682.53  0.000249515  i
 682.26  0.000252427  i
 681.99  0.000292233  i
 681.72  0.000269903  i
 681.45  0.000258252  i
 681.18  0.000224272  i
 680.91  0.000193204  i
 680.64  0.00016699  i
 680.37  0.00018835  i
 680.1  0.000191262  i
 679.83  0.000207767  i
 679.56  0.000156311  i
 679.29  0.000129126  i
 679.02  0.000132039  i
 678.75  9.32039e-05  i
 678.48  0.00015534  i
 678.21  9.51456e-05  i
 677.94  0.000125243  i
 677.67  8.54369e-05  i
 677.4  8.93204e-05  i
 677.13  0.000106796  i
 676.86  7.08738e-05  i
 676.59  0.0001  i
 676.32  0.000127184  i
 676.05  0.000105825  i
 675.78  0.000132039  i
 675.51  9.2233e-05  i
 675.24  0.000141748  i
 674.97  0.000131068  i
 674.7  0.000104854  i
 674.43  0.000105825  i
 674.16  0.000132039  i
 673.89  0.000128155  i
 673.62  0.000141748  i
 673.35  0.00011068  i
 673.08  0.000135922  i
 672.81  0.000103883  i
 672.54  0.000127184  i
 672.27  0.000146602  i
 672  0.000126214  i
 671.73  0.000130097  i
 671.46  0.000179612  i
 671.19  0.000135922  i
 670.92  0.000160194  i
 670.65  0.00014466  i
 670.38  0.000137864  i
 670.11  0.000218447  i
 669.84  0.00021068  i
 669.57  0.000152427  i
 669.3  0.000196117  i
 669.03  0.000195146  i
 668.76  0.000172816  i
 668.49  0.000172816  i
 668.22  0.000185437  i
 667.95  0.000186408  i
 667.68  0.00015534  i
 667.41  0.000183495  i
 667.14  0.000154369  i
 666.87  0.000113592  i
 666.6  0.000139806  i
 666.33  0.00016699  i
 666.06  0.000134951  i
 665.79  9.41748e-05  i
 665.52  0.000125243  i
 665.25  0.000149515  i
 664.98  0.000127184  i
 664.71  0.000104854  i
 664.44  9.2233e-05  i
 664.17  9.70874e-05  i
 663.9  0.000150485  i
 663.63  0.000142718  i
 663.36  0.000100971  i
 663.09  0.000137864  i
 662.82  0.000123301  i
 662.55  0.000130097  i
 662.28  0.000161165  i
 662.01  0.000149515  i
 661.74  0.000141748  i
 661.47  0.000118447  i
 661.2  0.000134951  i
 660.93  0.000145631  i
 660.66  0.000103883  i
 660.39  0.000109709  i
 660.12  0.000139806  i
 659.85  0.000129126  i
 659.58  0.000109709  i
 659.31  0.000107767  i
 659.04  0.000146602  i
 658.77  0.000132039  i
 658.5  0.000116505  i
 658.23  0.000118447  i
 657.96  0.000131068  i
 657.69  0.000136893  i
 657.42  0.000109709  i
 657.15  0.000129126  i
 656.88  0.000135922  i
 656.61  0.00016699  i
 656.34  0.000149515  i
 656.07  0.000114563  i
 655.8  0.00013301  i
 655.53  0.00011068  i
 655.26  0.000113592  i
 654.99  0.000113592  i
 654.72  0.000108738  i
 654.45  0.000171845  i
 654.18  0.000167961  i
 653.91  0.000139806  i
 653.64  0.000156311  i
 653.37  0.000165049  i
 653.1  0.000185437  i
 652.83  0.000251456  i
 652.56  0.000295146  i
 652.29  0.00046699  i
 652.02  0.000564078  i
 651.75  0.000552427  i
 651.48  0.000450485  i
 651.21  0.000159223  i
 650.94  3.49515e-05  i
 650.67  6.79612e-05  i
 650.4  0.000229126  i
 650.13  0.000445631  i
 649.86  0.000632039  i
 649.59  0.000553398  i
 649.32  0.00023301  i
 649.05 -1.16505e-05  i
 648.78 -8.15534e-05  i
 648.51  2.23301e-05  i
 648.24  0.0002  i
 647.97  0.000221359  i
 647.7  0.000199029  i
 647.43  0.000158252  i
 647.16  0.000136893  i
 646.89  9.70874e-05  i
 646.62  0.000126214  i
 646.35  0.000116505  i
 646.08  0.000120388  i
 645.81  0.00014466  i
 645.54  0.000120388  i
 645.27  0.000117476  i
 645  0.0001  i
 644.73  0.000105825  i
 644.46  7.86408e-05  i
 644.19  0.000151456  i
 643.92  8.54369e-05  i
 643.65  0.000129126  i
 643.38  0.000120388  i
 643.11  0.000126214  i
 642.84  0.000172816  i
 642.57  0.000176699  i
 642.3  0.000174757  i
 642.03  0.000175728  i
 641.76  0.000252427  i
 641.49  0.000238835  i
 641.22  0.000250485  i
 640.95  0.000258252  i
 640.68  0.000218447  i
 640.41  0.000204854  i
 640.14  0.000171845  i
 639.87  0.000164078  i
 639.6  0.000231068  i
 639.33  0.000163107  i
 639.06  0.000116505  i
 638.79  0.000160194  i
 638.52  0.00017767  i
 638.25  0.00017767  i
 637.98  0.000224272  i
 637.71  0.000186408  i
 637.44  0.000206796  i
 637.17  0.000245631  i
 636.9  0.000240777  i
 636.63  0.000232039  i
 636.36  0.000215534  i
 636.09  0.000191262  i
 635.82  0.000195146  i
 635.55  0.000236893  i
 635.28  0.000225243  i
 635.01  0.000247573  i
 634.74  0.00021165  i
 634.47  0.000202913  i
 634.2  0.000203883  i
 633.93  0.000212621  i
 633.66  0.000324272  i
 633.39  0.000259223  i
 633.12  0.000354369  i
 632.85  0.000330097  i
 632.58  0.000382524  i
 632.31  0.000361165  i
 632.04  0.000378641  i
 631.77  0.000357282  i
 631.5  0.000332039  i
 631.23  0.000293204  i
 630.96  0.000408738  i
 630.69  0.000328155  i
 630.42  0.000314563  i
 630.15  0.000329126  i
 629.88  0.000302913  i
 629.61  0.000357282  i
 629.34  0.000382524  i
 629.07  0.00036699  i
 628.8  0.000359223  i
 628.53  0.000439806  i
 628.26  0.000494175  i
 627.99  0.000503883  i
 627.72  0.000582524  i
 627.45  0.000608738  i
 627.18  0.000714563  i
 626.91  0.000913592  i
 626.64  0.000912621  i
 626.37  0.000865049  i
 626.1  0.000930097  i
 625.83  0.000899029  i
 625.56  0.00109903  i
 625.29  0.00119126  i
 625.02  0.00138155  i
 624.75  0.00134369  i
 624.48  0.0016165  i
 624.21  0.00187184  i
 623.94  0.00211068  i
 623.67  0.00250583  i
 623.4  0.00280971  i
 623.13  0.00352427  i
 622.86  0.00415146  i
 622.59  0.00534563  i
 622.32  0.00648738  i
 622.05  0.00832136  i
 621.78  0.0108738  i
 621.51  0.0134951  i
 621.24  0.017767  i
 620.97  0.0223495  i
 620.7  0.026233  i
 620.43  0.0259515  i
 620.16  0.0214078  i
 619.89  0.0129709  i
 619.62  0.00625243  i
 619.35  0.00226214  i
 619.08  0.00181553  i
 618.81  0.00302913  i
 618.54  0.00424272  i
 618.27  0.00534951  i
 618  0.00584466  i
 617.73  0.00648544  i
 617.46  0.00760194  i
 617.19  0.0101845  i
 616.92  0.0147864  i
 616.65  0.0258641  i
 616.38  0.046534  i
 616.11  0.0637379  i
 615.84  0.0702621  i
 615.57  0.0564854  i
 615.3  0.032767  i
 615.03  0.0132718  i
 614.76 -0.000572816  i
 614.49 -0.00139806  i
 614.22  0.000184466  i
 613.95  0.00197087  i
 613.68  0.00360194  i
 613.41  0.00413592  i
 613.14  0.00329903  i
 612.87  0.00265437  i
 612.6  0.00248641  i
 612.33  0.00164272  i
 612.06  0.00112621  i
 611.79  0.00103981  i
 611.52  0.000725243  i
 611.25  0.000546602  i
 610.98  0.000468932  i
 610.71  0.000414563  i
 610.44  0.000480583  i
 610.17  0.000483495  i
 609.9  0.000365049  i
 609.63  0.000271845  i
 609.36  0.000295146  i
 609.09  0.000295146  i
 608.82  0.00026699  i
 608.55  0.000234951  i
 608.28  0.000305825  i
 608.01  0.000291262  i
 607.74  0.00032233  i
 607.47  0.000271845  i
 607.2  0.000294175  i
 606.93  0.000230097  i
 606.66  0.00018932  i
 606.39  0.00018835  i
 606.12  0.000175728  i
 605.85  0.000221359  i
 605.58  0.000227184  i
 605.31  0.000176699  i
 605.04  0.000236893  i
 604.77  0.00021165  i
 604.5  0.000187379  i
 604.23  0.000216505  i
 603.96  0.000185437  i
 603.69  0.000165049  i
 603.42  0.000160194  i
 603.15  0.000181553  i
 602.88  0.000194175  i
 602.61  0.000278641  i
 602.34  0.00026699  i
 602.07  0.000256311  i
 601.8  0.000361165  i
 601.53  0.000339806  i
 601.26  0.000390291  i
 600.99  0.000535922  i
 600.72  0.000494175  i
 600.45  0.000447573  i
 600.18  0.000546602  i
 599.91  0.000612621  i
 599.64  0.000724272  i
 599.37  0.000717476  i
 599.1  0.000870874  i
 598.83  0.000935922  i
 598.56  0.00106311  i
 598.29  0.0012835  i
 598.02  0.00130777  i
 597.75  0.00158932  i
 597.48  0.00220583  i
 597.21  0.0024835  i
 596.94  0.00365049  i
 596.67  0.00484951  i
 596.4  0.0072233  i
 596.13  0.00973204  i
 595.86  0.011  i
 595.59  0.010767  i
 595.32  0.00796117  i
 595.05  0.00593204  i
 594.78  0.00315534  i
 594.51  0.00196117  i
 594.24  0.00154369  i
 593.97  0.0019  i
 593.7  0.00223592  i
 593.43  0.00286019  i
 593.16  0.00338447  i
 592.89  0.00406311  i
 592.62  0.00449126  i
 592.35  0.00426408  i
 592.08  0.00397476  i
 591.81  0.00299806  i
 591.54  0.00142816  i
 591.27  0.000415534  i
 591 -0.000441748  i
 590.73 -0.000412621  i
 590.46 -0.000159223  i
 590.19 -4.66019e-05  i
 589.92  0.000148544  o
 589.65  5.43689e-05  o
 589.38  8.64078e-05  o
 589.11  2.71845e-05  o
 588.84  8.4466e-05  o
 588.57  0.000105825  o
 588.3  0.000121359  o
 588.03  6.60194e-05  o
 587.76  0.000129126  o
 587.49  0.000108738  o
 587.22  5.43689e-05  o
 586.95  6.8932e-05  o
 586.68  3.00971e-05  o
 586.41  8.4466e-05  o
 586.14  7.6699e-05  o
 585.87  5.53398e-05  o
 585.6  0.000106796  o
 585.33  6.01942e-05  o
 585.06  0.000112621  o
 584.79  9.61165e-05  o
 584.52  8.25243e-05  o
 584.25  6.69903e-05  o
 583.98  3.68932e-05  o
 583.71  5.14563e-05  o
 583.44 -1.06796e-05  o
 583.17  3.68932e-05  o
 582.9  1.45631e-05  o
 582.63  7.08738e-05  o
 582.36  7.18447e-05  o
 582.09  9.51456e-05  o
 581.82  9.70874e-05  o
 581.55  5.53398e-05  o
 581.28  3.8835e-05  o
 581.01  1.94175e-06  o
 580.74  1.94175e-05  o
 580.47  3.00971e-05  o
 580.2  6.99029e-05  o
 579.93  3.78641e-05  o
 579.66  6.01942e-05  o
 579.39  5.14563e-05  o
 579.12  8.73786e-06  o
 578.85  2.42718e-05  o
 578.58  8.73786e-06  o
 578.31  6.79612e-06  o
 578.04  8.73786e-06  o
 577.77  1.5534e-05  o
 577.5 -1.35922e-05  o
 577.23  2.62136e-05  o
 576.96  1.26214e-05  o
 576.69  1.35922e-05  o
 576.42  2.91262e-06  o
 576.15  1.45631e-05  o
 575.88  4.85437e-06  o
 575.61 -9.70874e-07  o
 575.34 -2.91262e-06  o
 575.07 -8.73786e-06  o
 574.8  1.35922e-05  o
 574.53  0  o
 574.26  2.23301e-05  o
 573.99  6.79612e-06  o
 573.72  1.94175e-06  o
 573.45  6.79612e-06  o
 573.18 -9.70874e-06  o
 572.91  2.3301e-05  o
 572.64 -6.79612e-06  o
 572.37  6.79612e-06  o
 572.1 -3.8835e-06  o
 571.83 -8.73786e-06  o
 571.56  1.5534e-05  o
 571.29 -9.70874e-06  o
 571.02  8.73786e-06  o
 570.75  1.45631e-05  o
 570.48  4.85437e-06  o
 570.21  4.85437e-06  o
 569.94  4.85437e-06  o
 569.67 -1.26214e-05  o
 569.4  1.65049e-05  o
 569.13  4.85437e-06  o
 568.86  1.65049e-05  o
 568.59  6.79612e-06  o
 568.32  6.79612e-06  o
 568.05 -7.76699e-06  o
 567.78 -7.76699e-06  o
 567.51  2.91262e-06  o
 567.24 -1.45631e-05  o
 566.97  2.3301e-05  o
 566.7  7.76699e-06  o
 566.43  6.79612e-06  o
 566.16  0  o
 565.89  1.94175e-06  o
 565.62 -1.35922e-05  o
 565.35  9.70874e-07  o
 565.08  2.91262e-06  o
 564.81 -1.45631e-05  o
 564.54 -7.76699e-06  o
 564.27  1.35922e-05  o
 564 -5.82524e-06  o
 563.73  2.91262e-06  o
 563.46  7.76699e-06  o
 563.19 -3.8835e-06  o
 562.92 -2.91262e-06  o
 562.65 -2.91262e-06  o
 562.38  2.42718e-05  o
 562.11 -1.94175e-06  o
 561.84  2.13592e-05  o
 561.57  0  o
 561.3  9.70874e-06  o
 561.03  1.84466e-05  o
 560.76  4.85437e-06  o
 560.49 -1.94175e-05  o
 560.22  0  o
 559.95  5.82524e-06  o
 559.68  1.35922e-05  o
 559.41  1.16505e-05  o
 559.14 -2.91262e-06  o
 558.87  4.85437e-06  o
 558.6  9.70874e-07  o
 558.33  2.91262e-05  o
 558.06  8.73786e-06  o
 557.79 -6.79612e-06  o
 557.52  1.35922e-05  o
 557.25 -1.26214e-05  o
 556.98  3.8835e-06  o
 556.71  1.65049e-05  o
 556.44  6.79612e-06  o
 556.17 -2.81553e-05  o
 555.9  3.8835e-06  o
 555.63  3.8835e-06  o
 555.36 -9.70874e-07  o
 555.09  6.79612e-06  o
 554.82  1.06796e-05  o
 554.55  2.91262e-06  o
 554.28 -1.94175e-06  o
 554.01 -1.74757e-05  o
 553.74  9.70874e-07  o
 553.47  3.8835e-06  o
 553.2  3.8835e-06  o
 552.93  2.91262e-06  o
 552.66  9.70874e-06  o
 552.39  9.70874e-06  o
 552.12 -5.82524e-06  o
 551.85 -9.70874e-07  o
 551.58  4.85437e-06  o
 551.31  6.79612e-06  o
 551.04  9.70874e-06  o
 550.77  9.70874e-07  o
 550.5 -5.82524e-06  o
 550.23 -8.73786e-06  o
 549.96 -6.79612e-06  o
 549.69 -1.45631e-05  o
 549.42  8.73786e-06  o
 549.15  6.79612e-06  o
 548.88 -6.79612e-06  o
 548.61 -4.85437e-06  o
 548.34  5.82524e-06  o
 548.07  3.8835e-06  o
 547.8 -1.26214e-05  o
 547.53 -8.73786e-06  o
 547.26  9.70874e-07  o
 546.99 -2.91262e-06  o
 546.72 -5.82524e-06  o
 546.45 -7.76699e-06  o
 546.18 -7.76699e-06  o
 545.91  1.06796e-05  o
 545.64  0  o
 545.37  0  o
 545.1  1.35922e-05  o
 544.83 -7.76699e-06  o
 544.56  2.13592e-05  o
 544.29  9.70874e-06  o
 544.02  1.16505e-05  o
 543.75  2.81553e-05  o
 543.48  9.70874e-07  o
 543.21 -2.91262e-06  o
 542.94  2.13592e-05  o
 542.67 -3.8835e-06  o
 542.4  1.65049e-05  o
 542.13  7.76699e-06  o
 541.86  4.07767e-05  o
 541.59  4.66019e-05  o
 541.32  2.13592e-05  o
 541.05  1.94175e-05  o
 540.78  4.85437e-06  o
 540.51 -2.3301e-05  o
 540.24  1.94175e-06  o
 539.97 -1.94175e-05  o
 539.7  1.5534e-05  o
 539.43  1.84466e-05  o
 539.16 -8.73786e-06  o
 538.89  7.76699e-06  o
 538.62 -3.8835e-06  o
 538.35 -3.8835e-06  o
 538.08 -1.65049e-05  o
 537.81 -1.35922e-05  o
 537.54 -1.94175e-06  o
 537.27  1.5534e-05  o
 537  1.26214e-05  o
 536.73  2.91262e-06  o
 536.46  0  o
 536.19  2.71845e-05  o
 535.92  1.5534e-05  o
 535.65 -1.26214e-05  o
 535.38  1.65049e-05  o
 535.11 -1.94175e-06  o
 534.84  8.73786e-06  o
 534.57  7.76699e-06  o
 534.3  1.94175e-05  o
 534.03  6.79612e-06  o
 533.76  9.70874e-06  o
 533.49  1.5534e-05  o
 533.22  1.45631e-05  o
 532.95  9.70874e-07  o
 532.68  6.79612e-06  o
 532.41 -1.35922e-05  o
 532.14 -1.94175e-05  o
 531.87 -5.82524e-06  o
 531.6  2.3301e-05  o
 531.33  0  o
 531.06  1.5534e-05  o
 530.79  1.65049e-05  o
 530.52  8.73786e-06  o
 530.25 -4.85437e-06  o
 529.98  5.82524e-06  o
 529.71  3.8835e-06  o
 529.44  8.73786e-06  o
 529.17  4.85437e-06  o
 528.9  1.35922e-05  o
 528.63  6.79612e-06  o
 528.36  9.70874e-07  o
 528.09  2.91262e-06  o
 527.82  8.73786e-06  o
 527.55 -2.91262e-06  o
 527.28 -3.8835e-06  o
 527.01 -5.82524e-06  o
 526.74  1.5534e-05  o
 526.47  1.74757e-05  o
 526.2  9.70874e-06  o
 525.93  1.26214e-05  o
 525.66  2.91262e-06  o
 525.39  1.26214e-05  o
 525.12  1.45631e-05  o
 524.85  2.13592e-05  o
 524.58 -5.82524e-06  o
 524.31  2.03883e-05  o
 524.04  1.26214e-05  o
 523.77  1.45631e-05  o
 523.5  1.5534e-05  o
 523.23 -4.85437e-06  o
 522.96  2.91262e-06  o
 522.69  2.71845e-05  o
 522.42  2.13592e-05  o
 522.15  0  o
 521.88  3.8835e-06  o
 521.61  9.70874e-07  o
 521.34  4.85437e-06  o
 521.07  1.16505e-05  o
 520.8  1.5534e-05  o
 520.53  1.35922e-05  o
 520.26  6.79612e-06  o
 519.99  1.16505e-05  o
 519.72  1.16505e-05  o
 519.45  8.73786e-06  o
 519.18  5.82524e-06  o
 518.91  2.91262e-06  o
 518.64 -6.79612e-06  o
 518.37  1.16505e-05  o
 518.1 -9.70874e-07  o
 517.83  3.8835e-06  o
 517.56 -3.8835e-06  o
 517.29  1.35922e-05  o
 517.02  8.73786e-06  o
 516.75 -8.73786e-06  o
 516.48  6.79612e-06  o
 516.21 -9.70874e-07  o
 515.94 -1.94175e-06  o
 515.67 -1.94175e-06  o
 515.4 -1.94175e-06  o
 515.13 -1.5534e-05  o
 514.86 -2.03883e-05  o
 514.59  1.45631e-05  o
 514.32  2.91262e-06  o
 514.05  4.85437e-06  o
 513.78  9.70874e-07  o
 513.51 -2.03883e-05  o
 513.24  2.62136e-05  o
 512.97 -2.91262e-06  o
 512.7 -1.16505e-05  o
 512.43  7.76699e-06  o
 512.16 -9.70874e-07  o
 511.89  4.85437e-06  o
 511.62 -2.03883e-05  o
 511.35  6.79612e-06  o
 511.08  1.65049e-05  o
 510.81  1.26214e-05  o
 510.54  1.94175e-05  o
 510.27 -9.70874e-07  o
 510  1.16505e-05  o
 509.73 -3.30097e-05  o
 509.46  1.35922e-05  o
 509.19  2.23301e-05  o
 508.92  2.91262e-06  o
 508.65  1.45631e-05  o
 508.38 -9.70874e-06  o
 508.11  1.94175e-06  o
 507.84  9.70874e-06  o
 507.57  1.94175e-05  o
 507.3 -9.70874e-07  o
 507.03 -1.06796e-05  o
 506.76  9.70874e-06  o
 506.49  0  o
 506.22  3.8835e-06  o
 505.95  1.35922e-05  o
 505.68 -3.8835e-06  o
 505.41 -9.70874e-07  o
 505.14  8.73786e-06  o
 504.87  7.76699e-06  o
 504.6  0  o
 504.33  6.79612e-06  o
 504.06  1.94175e-06  o
 503.79 -1.26214e-05  o
 503.52  1.94175e-06  o
 503.25 -1.35922e-05  o
 502.98 -9.70874e-07  o
 502.71 -9.70874e-06  o
 502.44  2.13592e-05  o
 502.17  1.06796e-05  o
 501.9  1.26214e-05  o
 501.63  4.85437e-06  o
 501.36 -5.82524e-06  o
 501.09 -1.74757e-05  o
 500.82  1.65049e-05  o
 500.55  1.06796e-05  o
 500.28  8.73786e-06  o
 500.01  1.16505e-05  o
 499.74  2.03883e-05  o
 499.47  3.8835e-06  o
 499.2 -1.06796e-05  o
 498.93  1.74757e-05  o
 498.66  1.94175e-06  o
 498.39  0  o
 498.12  5.82524e-06  o
 497.85  9.70874e-07  o
 497.58 -9.70874e-07  o
 497.31  2.3301e-05  o
 497.04 -1.65049e-05  o
 496.77  2.03883e-05  o
 496.5  1.26214e-05  o
 496.23  8.73786e-06  o
 495.96  2.23301e-05  o
 495.69  9.70874e-06  o
 495.42  5.82524e-06  o
 495.15  0  o
 494.88 -6.79612e-06  o
 494.61  2.62136e-05  o
 494.34  0  o
 494.07 -1.26214e-05  o
 493.8  9.70874e-07  o
 493.53  4.85437e-06  o
 493.26  1.94175e-05  o
 492.99  2.03883e-05  o
 492.72 -4.85437e-06  o
 492.45  5.82524e-06  o
 492.18  2.91262e-06  o
 491.91 -9.70874e-07  o
 491.64 -5.82524e-06  o
 491.37  8.73786e-06  o
 491.1  0  o
 490.83  2.3301e-05  o
 490.56  1.65049e-05  o
 490.29  9.70874e-06  o
 490.02  1.84466e-05  o
 489.75 -2.91262e-06  o
 489.48  3.8835e-06  o
 489.21  1.84466e-05  o
 488.94 -1.65049e-05  o
 488.67  9.70874e-06  o
 488.4  2.91262e-06  o
 488.13 -6.79612e-06  o
 487.86 -8.73786e-06  o
 487.59 -1.45631e-05  o
 487.32 -2.91262e-05  o
 487.05  9.70874e-07  o
 486.78  8.73786e-06  o
 486.51 -1.5534e-05  o
 486.24  1.94175e-05  o
 485.97 -1.94175e-05  o
 485.7 -2.03883e-05  o
 485.43  9.70874e-07  o
 485.16 -2.52427e-05  o
 484.89  3.8835e-06  o
 484.62 -1.94175e-06  o
 484.35 -1.5534e-05  o
 484.08 -9.70874e-06  o
 483.81  1.26214e-05  o
 483.54  0  o
 483.27 -2.71845e-05  o
 483  4.85437e-06  o
 482.73 -1.74757e-05  o
 482.46  3.8835e-06  o
 482.19  7.76699e-06  o
 481.92 -1.94175e-06  o
 481.65 -1.74757e-05  o
 481.38 -1.84466e-05  o
 481.11 -9.70874e-06  o
 480.84 -7.76699e-06  o
 480.57 -1.35922e-05  o
 480.3  2.3301e-05  o
 480.03  3.8835e-06  o
 479.76 -8.73786e-06  o
 479.49 -2.23301e-05  o
 479.22  1.94175e-06  o
 478.95 -4.07767e-05  o
 478.68 -1.45631e-05  o
 478.41 -2.42718e-05  o
 478.14 -1.94175e-06  o
 477.87 -1.26214e-05  o
 477.6 -9.70874e-07  o
 477.33  9.70874e-06  o
 477.06 -2.03883e-05  o
 476.79 -4.85437e-06  o
 476.52 -1.06796e-05  o
 476.25 -5.82524e-06  o
 475.98 -2.3301e-05  o
 475.71 -2.13592e-05  o
 475.44  6.79612e-06  o
 475.17 -1.94175e-06  o
 474.9 -9.70874e-07  o
 474.63 -1.65049e-05  o
 474.36 -4.85437e-06  o
 474.09 -2.52427e-05  o
 473.82 -4.85437e-06  o
 473.55 -3.68932e-05  o
 473.28 -7.76699e-06  o
 473.01 -1.26214e-05  o
 472.74 -8.73786e-06  o
 472.47 -1.26214e-05  o
 472.2 -3.8835e-06  o
 471.93  1.45631e-05  o
 471.66 -9.70874e-06  o
 471.39 -2.81553e-05  o
 471.12 -1.35922e-05  o
 470.85 -1.94175e-06  o
 470.58  7.76699e-06  o
 470.31 -3.30097e-05  o
 470.04 -1.06796e-05  o
 469.77 -3.20388e-05  o
 469.5 -2.23301e-05  o
 469.23 -2.23301e-05  o
 468.96 -1.84466e-05  o
 468.69  1.16505e-05  o


# Curve 2 of 4, 1024 points
# Curve title: "Time"
# x y type
 744.9 -4.7619e-06  o
 744.63 -9.52381e-07  o
 744.36  8.57143e-06  o
 744.09 -4.7619e-06  o
 743.82  1.2381e-05  o
 743.55  8.57143e-06  o
 743.28  4.7619e-06  o
 743.01 -1.33333e-05  o
 742.74  1.90476e-06  o
 742.47  9.52381e-07  o
 742.2  1.2381e-05  o
 741.93 -1.14286e-05  o
 741.66  5.71429e-06  o
 741.39  1.42857e-05  o
 741.12 -5.71429e-06  o
 740.85 -1.90476e-06  o
 740.58  8.57143e-06  o
 740.31 -7.61905e-06  o
 740.04  1.04762e-05  o
 739.77  0  o
 739.5  9.52381e-06  o
 739.23  3.80952e-06  o
 738.96 -2.85714e-06  o
 738.69 -1.2381e-05  o
 738.42 -1.33333e-05  o
 738.15  1.04762e-05  o
 737.88  7.61905e-06  o
 737.61  5.71429e-06  o
 737.34 -2.85714e-06  o
 737.07 -8.57143e-06  o
 736.8  3.80952e-06  o
 736.53  0  o
 736.26  1.14286e-05  o
 735.99 -2.28571e-05  o
 735.72 -4.7619e-06  o
 735.45 -9.52381e-06  o
 735.18  3.80952e-06  o
 734.91  4.7619e-06  o
 734.64  1.71429e-05  o
 734.37  1.90476e-06  o
 734.1 -1.2381e-05  o
 733.83  6.66667e-06  o
 733.56  9.52381e-06  o
 733.29 -3.80952e-06  o
 733.02  1.04762e-05  o
 732.75  2.85714e-06  o
 732.48  3.80952e-06  o
 732.21  8.57143e-06  o
 731.94  9.52381e-06  o
 731.67  4.7619e-06  o
 731.4 -5.71429e-06  o
 731.13  1.90476e-06  o
 730.86 -1.14286e-05  o
 730.59  2e-05  o
 730.32  1.90476e-06  o
 730.05  1.52381e-05  o
 729.78 -5.71429e-06  o
 729.51  5.71429e-06  o
 729.24 -8.57143e-06  o
 728.97  8.57143e-06  o
 728.7 -9.52381e-06  o
 728.43  6.66667e-06  o
 728.16  9.52381e-06  o
 727.89 -1.42857e-05  o
 727.62 -7.61905e-06  o
 727.35  2.66667e-05  o
 727.08 -2.85714e-06  o
 726.81 -4.7619e-06  o
 726.54 -1.90476e-06  o
 726.27 -5.71429e-06  o
 726  6.66667e-06  o
 725.73 -1.14286e-05  o
 725.46 -2.85714e-06  o
 725.19  1.90476e-06  o
 724.92  4.7619e-06  o
 724.65  2e-05  o
 724.38  4.7619e-06  o
 724.11 -9.52381e-07  o
 723.84 -9.52381e-07  o
 723.57  7.61905e-06  o
 723.3  1.90476e-06  o
 723.03  9.52381e-06  o
 722.76  2.09524e-05  o
 722.49  2.85714e-06  o
 722.22  2.19048e-05  o
 721.95 -5.71429e-06  o
 721.68  2e-05  o
 721.41  1.2381e-05  o
 721.14 -9.52381e-07  o
 720.87  9.52381e-07  o
 720.6  1.80952e-05  o
 720.33 -1.71429e-05  o
 720.06 -1.71429e-05  o
 719.79 -1.33333e-05  o
 719.52  3.80952e-06  o
 719.25 -1.04762e-05  o
 718.98 -2.28571e-05  o
 718.71 -5.71429e-06  o
 718.44 -1.90476e-05  o
 718.17  5.04762e-05  o
 717.9 -4.7619e-06  o
 717.63 -8.57143e-06  o
 717.36  5.71429e-06  o
 717.09 -6.66667e-06  o
 716.82 -2.85714e-06  o
 716.55  1.52381e-05  o
 716.28  1.14286e-05  o
 716.01  1.71429e-05  o
 715.74  2.28571e-05  o
 715.47  1.71429e-05  o
 715.2  2.38095e-05  o
 714.93  1.42857e-05  o
 714.66  2.09524e-05  o
 714.39  1.52381e-05  o
 714.12  9.52381e-07  o
 713.85  2.57143e-05  o
 713.58  8.57143e-06  o
 713.31  2.57143e-05  o
 713.04  2.47619e-05  o
 712.77  1.90476e-06  o
 712.5  1.14286e-05  o
 712.23 -3.80952e-06  o
 711.96  5.14286e-05  o
 711.69  2.66667e-05  o
 711.42  2.38095e-05  o
 711.15  1.14286e-05  o
 710.88  1.52381e-05  o
 710.61  2.7619e-05  o
 710.34  2.28571e-05  o
 710.07 -5.71429e-06  o
 709.8 -1.42857e-05  o
 709.53  2.95238e-05  o
 709.26  2.57143e-05  o
 708.99  2.85714e-05  o
 708.72  1.14286e-05  o
 708.45  3.33333e-05  o
 708.18  2.95238e-05  o
 707.91  2.47619e-05  o
 707.64  2e-05  o
 707.37  3.61905e-05  o
 707.1  1.61905e-05  o
 706.83  3.61905e-05  o
 706.56 -1.71429e-05  o
 706.29  2.28571e-05  o
 706.02  3.33333e-05  o
 705.75  7.33333e-05  o
 705.48  5.52381e-05  o
 705.21  8.47619e-05  o
 704.94  2.47619e-05  i
 704.67  0.000159048  i
 704.4  0.000175238  i
 704.13  6e-05  i
 703.86  0.000171429  i
 703.59 -8.57143e-06  i
 703.32  4.66667e-05  i
 703.05  6.38095e-05  i
 702.78  0.000108571  i
 702.51  9.42857e-05  i
 702.24  6.19048e-05  i
 701.97  0.000193333  i
 701.7  8.09524e-05  i
 701.43  6.38095e-05  i
 701.16  8.85714e-05  i
 700.89  8.38095e-05  i
 700.62  8.85714e-05  i
 700.35  8.38095e-05  i
 700.08  7.33333e-05  i
 699.81  0.000101905  i
 699.54  0.00010381  i
 699.27  0.000146667  i
 699  0.000186667  i
 698.73  0.000238095  i
 698.46  0.000195238  i
 698.19  0.00039619  i
 697.92  0.00035619  i
 697.65  0.000506667  i
 697.38  0.000726667  i
 697.11  0.00068  i
 696.84  0.000852381  i
 696.57  0.00068381  i
 696.3  0.000695238  i
 696.03  0.000964762  i
 695.76  0.00101524  i
 695.49  0.000833333  i
 695.22  0.000519048  i
 694.95  0.000653333  i
 694.68  0.000287619  i
 694.41  0.000440952  i
 694.14  0.000390476  i
 693.87  0.000148571  i
 693.6  0.000125714  i
 693.33  7.14286e-05  i
 693.06  0.000270476  i
 692.79  0.000335238  i
 692.52  4.47619e-05  i
 692.25  0.000144762  i
 691.98  0.00013619  i
 691.71  0.000191429  i
 691.44  0.000185714  i
 691.17  0.000122857  i
 690.9  0.000177143  i
 690.63  7.04762e-05  i
 690.36  0.0001  i
 690.09  7.61905e-05  i
 689.82  0.000160952  i
 689.55  0.000270476  i
 689.28  0.000142857  i
 689.01  0.000261905  i
 688.74  0.000404762  i
 688.47  0.000575238  i
 688.2  0.000506667  i
 687.93  0.000365714  i
 687.66  0.000604762  i
 687.39  0.000425714  i
 687.12  0.00046381  i
 686.85  0.000282857  i
 686.58  0.000451429  i
 686.31  0.000405714  i
 686.04  0.000241905  i
 685.77  0.000129524  i
 685.5  0.000171429  i
 685.23  3.61905e-05  i
 684.96  0.000157143  i
 684.69  7.33333e-05  i
 684.42  6.85714e-05  i
 684.15  8e-05  i
 683.88  2.57143e-05  i
 683.61 -1.33333e-05  i
 683.34  3.2381e-05  i
 683.07  3.52381e-05  i
 682.8  5.14286e-05  i
 682.53  8.28571e-05  i
 682.26  5.80952e-05  i
 681.99  7.71429e-05  i
 681.72  1.71429e-05  i
 681.45  2.85714e-05  i
 681.18  2.7619e-05  i
 680.91 -6.66667e-06  i
 680.64  1.14286e-05  i
 680.37  4.57143e-05  i
 680.1 -2.85714e-06  i
 679.83  6.57143e-05  i
 679.56  4.09524e-05  i
 679.29  3.80952e-05  i
 679.02 -2e-05  i
 678.75  6.66667e-06  i
 678.48  3.52381e-05  i
 678.21  3.90476e-05  i
 677.94  5.71429e-06  i
 677.67  4.7619e-06  i
 677.4  1.90476e-06  i
 677.13  3.33333e-05  i
 676.86 -2.85714e-05  i
 676.59  2.47619e-05  i
 676.32  1.33333e-05  i
 676.05  9.52381e-06  i
 675.78  2.85714e-05  i
 675.51  2.7619e-05  i
 675.24  2.85714e-05  i
 674.97  2.19048e-05  i
 674.7 -2.85714e-05  i
 674.43 -1.71429e-05  i
 674.16  1.90476e-05  i
 673.89  8.57143e-06  i
 673.62  2.85714e-05  i
 673.35 -5.71429e-06  i
 673.08  1.2381e-05  i
 672.81  1.90476e-05  i
 672.54  2e-05  i
 672.27  2.19048e-05  i
 672  2.66667e-05  i
 671.73  1.14286e-05  i
 671.46  4.57143e-05  i
 671.19  3.80952e-06  i
 670.92  3.71429e-05  i
 670.65 -1.61905e-05  i
 670.38 -2.66667e-05  i
 670.11  7.61905e-05  i
 669.84  7.61905e-05  i
 669.57 -4.7619e-06  i
 669.3  3.33333e-05  i
 669.03  7.52381e-05  i
 668.76  1.90476e-05  i
 668.49  3.90476e-05  i
 668.22  2.19048e-05  i
 667.95 -1.90476e-06  i
 667.68  5.52381e-05  i
 667.41  6.09524e-05  i
 667.14  1.80952e-05  i
 666.87  2.38095e-05  i
 666.6  3.90476e-05  i
 666.33  2.66667e-05  i
 666.06  2.66667e-05  i
 665.79 -8.57143e-06  i
 665.52  5.61905e-05  i
 665.25  1.80952e-05  i
 664.98  2.57143e-05  i
 664.71  1.90476e-05  i
 664.44  9.52381e-06  i
 664.17  9.52381e-07  i
 663.9  8.57143e-06  i
 663.63  4.7619e-06  i
 663.36 -1.90476e-06  i
 663.09  1.14286e-05  i
 662.82 -4.7619e-06  i
 662.55  0  i
 662.28  1.04762e-05  i
 662.01 -8.57143e-06  i
 661.74 -2.95238e-05  i
 661.47  9.52381e-07  i
 661.2  1.52381e-05  i
 660.93  4.7619e-06  i
 660.66  2.38095e-05  i
 660.39  2.66667e-05  i
 660.12 -1.33333e-05  i
 659.85  2.66667e-05  i
 659.58 -3.80952e-06  i
 659.31 -1.14286e-05  i
 659.04  3.52381e-05  i
 658.77  8.57143e-06  i
 658.5 -7.61905e-06  i
 658.23 -1.52381e-05  i
 657.96  1.42857e-05  i
 657.69  2.09524e-05  i
 657.42  2e-05  i
 657.15  1.42857e-05  i
 656.88  2.47619e-05  i
 656.61  4.95238e-05  i
 656.34  5.33333e-05  i
 656.07  6e-05  i
 655.8  4.28571e-05  i
 655.53  1.14286e-05  i
 655.26  1.90476e-05  i
 654.99  1.90476e-05  i
 654.72 -2.66667e-05  i
 654.45  2.66667e-05  i
 654.18  7.61905e-06  i
 653.91  2.19048e-05  i
 653.64  4.28571e-05  i
 653.37  2.66667e-05  i
 653.1  6.66667e-06  i
 652.83  9.2381e-05  i
 652.56  3.04762e-05  i
 652.29  6.7619e-05  i
 652.02  4.7619e-05  i
 651.75  3.52381e-05  i
 651.48  2.57143e-05  i
 651.21  5.52381e-05  i
 650.94 -8.57143e-06  i
 650.67  7.80952e-05  i
 650.4  4.85714e-05  i
 650.13  2.57143e-05  i
 649.86  5.42857e-05  i
 649.59  1.14286e-05  i
 649.32 -2.19048e-05  i
 649.05  9.14286e-05  i
 648.78  9.90476e-05  i
 648.51  5.42857e-05  i
 648.24 -7.61905e-06  i
 647.97  3.2381e-05  i
 647.7 -2.19048e-05  i
 647.43  4.95238e-05  i
 647.16  2.57143e-05  i
 646.89  1.61905e-05  i
 646.62  1.42857e-05  i
 646.35  2.85714e-06  i
 646.08  1.90476e-06  i
 645.81  2.57143e-05  i
 645.54  6.7619e-05  i
 645.27  2e-05  i
 645  1.42857e-05  i
 644.73  1.71429e-05  i
 644.46 -7.61905e-06  i
 644.19  5.14286e-05  i
 643.92  8.57143e-06  i
 643.65  3.61905e-05  i
 643.38  2.47619e-05  i
 643.11 -1.33333e-05  i
 642.84  6.38095e-05  i
 642.57  2.7619e-05  i
 642.3  2.47619e-05  i
 642.03  8.57143e-06  i
 641.76  5.04762e-05  i
 641.49  7.61905e-05  i
 641.22  2.66667e-05  i
 640.95  5.71429e-05  i
 640.68  3.42857e-05  i
 640.41  4.19048e-05  i
 640.14  2.38095e-05  i
 639.87  1.04762e-05  i
 639.6  6.28571e-05  i
 639.33  1.14286e-05  i
 639.06  1.33333e-05  i
 638.79  2.19048e-05  i
 638.52  3.80952e-06  i
 638.25  1.14286e-05  i
 637.98  5.14286e-05  i
 637.71  1.90476e-06  i
 637.44  1.71429e-05  i
 637.17  3.90476e-05  i
 636.9  4e-05  i
 636.63  1.33333e-05  i
 636.36 -7.61905e-06  i
 636.09  6.66667e-06  i
 635.82 -3.80952e-05  i
 635.55  4.95238e-05  i
 635.28  4.19048e-05  i
 635.01  5.42857e-05  i
 634.74  4.7619e-06  i
 634.47  4.7619e-06  i
 634.2  5.71429e-06  i
 633.93 -2.28571e-05  i
 633.66  9.04762e-05  i
 633.39 -2.57143e-05  i
 633.12  0.000117143  i
 632.85  2.19048e-05  i
 632.58  4.95238e-05  i
 632.31  0.0001  i
 632.04  4.7619e-05  i
 631.77  4.85714e-05  i
 631.5  4.47619e-05  i
 631.23  9.52381e-06  i
 630.96  0.00012  i
 630.69  2.47619e-05  i
 630.42  0.000107619  i
 630.15  9.61905e-05  i
 629.88 -1.04762e-05  i
 629.61  2.85714e-05  i
 629.34  7.04762e-05  i
 629.07  9.33333e-05  i
 628.8  4.57143e-05  i
 628.53  9.33333e-05  i
 628.26  7.80952e-05  i
 627.99  4.95238e-05  i
 627.72  0.000111429  i
 627.45  3.80952e-05  i
 627.18  7.71429e-05  i
 626.91  0.000129524  i
 626.64  0.000133333  i
 626.37  0.000139048  i
 626.1  0.000217143  i
 625.83  6.28571e-05  i
 625.56  0.00013619  i
 625.29  0.000105714  i
 625.02  0.000124762  i
 624.75  6e-05  i
 624.48  0.000154286  i
 624.21  0.000438095  i
 623.94  0.000188571  i
 623.67  0.000225714  i
 623.4  0.000285714  i
 623.13  0.000554286  i
 622.86  0.000410476  i
 622.59  0.000633333  i
 622.32  0.000365714  i
 622.05  0.000754286  i
 621.78  0.001  i
 621.51  0.00137143  i
 621.24  0.00153333  i
 620.97  0.00188571  i
 620.7  0.00231429  i
 620.43  0.00310476  i
 620.16  0.00266667  i
 619.89  0.00337143  i
 619.62  0.00313333  i
 619.35  0.00189524  i
 619.08  0.00202857  i
 618.81  0.00152381  i
 618.54  0.00102857  i
 618.27  0.00105714  i
 618  0.00105714  i
 617.73  0.000809524  i
 617.46  0.00092381  i
 617.19  0.000866667  i
 616.92  0.00110476  i
 616.65  0.00157143  i
 616.38  0.00288571  i
 616.11  0.00427619  i
 615.84  0.0054381  i
 615.57  0.00667619  i
 615.3  0.00618095  i
 615.03  0.00585714  i
 614.76  0.00477143  i
 614.49  0.00358095  i
 614.22  0.0019619  i
 613.95  0.0015619  i
 613.68  0.00114286  i
 613.41  0.000847619  i
 613.14  0.0008  i
 612.87  0.000573333  i
 612.6  0.000746667  i
 612.33  0.000569524  i
 612.06  0.000437143  i
 611.79  0.000498095  i
 611.52  0.00027619  i
 611.25  0.000121905  i
 610.98  0.00018381  i
 610.71  0.000135238  i
 610.44  0.000117143  i
 610.17  0.000187619  i
 609.9  4.19048e-05  i
 609.63  6.95238e-05  i
 609.36  4.7619e-05  i
 609.09  1.52381e-05  i
 608.82  8.19048e-05  i
 608.55  3.42857e-05  i
 608.28  8.19048e-05  i
 608.01  6.38095e-05  i
 607.74 -1.42857e-05  i
 607.47 -4.7619e-06  i
 607.2  9.42857e-05  i
 606.93  4e-05  i
 606.66 -7.61905e-06  i
 606.39  3.52381e-05  i
 606.12  9.52381e-06  i
 605.85  4.09524e-05  i
 605.58  1.04762e-05  i
 605.31  7.33333e-05  i
 605.04  5.71429e-05  i
 604.77  2.19048e-05  i
 604.5  8.09524e-05  i
 604.23  7.33333e-05  i
 603.96  2.57143e-05  i
 603.69  2.19048e-05  i
 603.42  4.57143e-05  i
 603.15  4.28571e-05  i
 602.88  1.2381e-05  i
 602.61  5.71429e-05  i
 602.34  6.38095e-05  i
 602.07  7.33333e-05  i
 601.8  9.90476e-05  i
 601.53  5.80952e-05  i
 601.26  7.52381e-05  i
 600.99  7.90476e-05  i
 600.72  3.33333e-05  i
 600.45  9.52381e-07  i
 600.18  7.04762e-05  i
 599.91  8.57143e-05  i
 599.64  0.000138095  i
 599.37  8.19048e-05  i
 599.1  6.47619e-05  i
 598.83  9.90476e-05  i
 598.56  0.000169524  i
 598.29  0.000207619  i
 598.02  0.000138095  i
 597.75  0.000159048  i
 597.48  0.000350476  i
 597.21  0.000292381  i
 596.94  0.00029619  i
 596.67  0.000398095  i
 596.4  0.000540952  i
 596.13  0.000888571  i
 595.86  0.00102857  i
 595.59  0.00124762  i
 595.32  0.00126667  i
 595.05  0.00119048  i
 594.78  0.00132381  i
 594.51  0.000847619  i
 594.24  0.000895238  i
 593.97  0.000465714  i
 593.7  0.000582857  i
 593.43  0.000681905  i
 593.16  0.000526667  i
 592.89  0.000672381  i
 592.62  0.00072  i
 592.35  0.000707619  i
 592.08  0.000541905  i
 591.81  0.000862857  i
 591.54  0.000428571  i
 591.27  0.000646667  i
 591  0.00023619  i
 590.73  0.000249524  i
 590.46  0.000272381  i
 590.19  0.000258095  i
 589.92  0.000132381  o
 589.65  0.000162857  o
 589.38  8.66667e-05  o
 589.11  4e-05  o
 588.84  0.000112381  o
 588.57  3.90476e-05  o
 588.3  5.2381e-05  o
 588.03 -3.2381e-05  o
 587.76  3.71429e-05  o
 587.49  0.000112381  o
 587.22  1.33333e-05  o
 586.95  3.52381e-05  o
 586.68 -9.52381e-07  o
 586.41  2.85714e-05  o
 586.14  1.2381e-05  o
 585.87  2.28571e-05  o
 585.6  4.28571e-05  o
 585.33 -9.52381e-06  o
 585.06  2.85714e-05  o
 584.79  3.2381e-05  o
 584.52  1.33333e-05  o
 584.25  2.28571e-05  o
 583.98  2.47619e-05  o
 583.71  2.7619e-05  o
 583.44  7.61905e-06  o
 583.17  3.80952e-05  o
 582.9  1.04762e-05  o
 582.63  3.52381e-05  o
 582.36  2.38095e-05  o
 582.09  2.85714e-06  o
 581.82  1.90476e-05  o
 581.55 -1.80952e-05  o
 581.28  5.71429e-06  o
 581.01  0  o
 580.74  3.80952e-06  o
 580.47 -1.04762e-05  o
 580.2  0  o
 579.93 -2.09524e-05  o
 579.66 -1.71429e-05  o
 579.39  7.61905e-06  o
 579.12 -4.7619e-06  o
 578.85  1.04762e-05  o
 578.58  2.85714e-06  o
 578.31 -1.04762e-05  o
 578.04  1.61905e-05  o
 577.77  1.14286e-05  o
 577.5  9.52381e-06  o
 577.23  3.71429e-05  o
 576.96  2e-05  o
 576.69  2.47619e-05  o
 576.42  4.7619e-06  o
 576.15  1.04762e-05  o
 575.88 -7.61905e-06  o
 575.61 -4.7619e-06  o
 575.34 -9.52381e-06  o
 575.07 -3.80952e-06  o
 574.8  1.80952e-05  o
 574.53 -4.7619e-06  o
 574.26  2.09524e-05  o
 573.99  1.2381e-05  o
 573.72  1.61905e-05  o
 573.45  2.57143e-05  o
 573.18 -1.04762e-05  o
 572.91  1.80952e-05  o
 572.64 -1.52381e-05  o
 572.37  1.33333e-05  o
 572.1  1.90476e-06  o
 571.83 -6.66667e-06  o
 571.56  1.61905e-05  o
 571.29 -6.66667e-06  o
 571.02 -5.71429e-06  o
 570.75 -9.52381e-07  o
 570.48 -1.04762e-05  o
 570.21  1.90476e-06  o
 569.94 -7.61905e-06  o
 569.67 -5.71429e-06  o
 569.4  1.61905e-05  o
 569.13  5.71429e-06  o
 568.86  1.90476e-06  o
 568.59 -9.52381e-07  o
 568.32  8.57143e-06  o
 568.05 -5.71429e-06  o
 567.78 -1.04762e-05  o
 567.51  1.90476e-06  o
 567.24  1.90476e-06  o
 566.97  1.33333e-05  o
 566.7  8.57143e-06  o
 566.43 -9.52381e-07  o
 566.16 -2.85714e-06  o
 565.89  1.04762e-05  o
 565.62  5.71429e-06  o
 565.35  1.2381e-05  o
 565.08 -3.80952e-06  o
 564.81 -8.57143e-06  o
 564.54 -1.71429e-05  o
 564.27  1.52381e-05  o
 564 -9.52381e-06  o
 563.73 -7.61905e-06  o
 563.46 -2.85714e-06  o
 563.19 -1.14286e-05  o
 562.92 -5.71429e-06  o
 562.65 -2.7619e-05  o
 562.38  2.57143e-05  o
 562.11 -8.57143e-06  o
 561.84 -1.90476e-06  o
 561.57  2.09524e-05  o
 561.3 -3.80952e-06  o
 561.03  2e-05  o
 560.76  4.7619e-06  o
 560.49 -2.47619e-05  o
 560.22  1.33333e-05  o
 559.95  2.28571e-05  o
 559.68  1.33333e-05  o
 559.41  1.2381e-05  o
 559.14  1.2381e-05  o
 558.87  0  o
 558.6  5.71429e-06  o
 558.33  1.33333e-05  o
 558.06  1.52381e-05  o
 557.79 -1.52381e-05  o
 557.52  1.90476e-06  o
 557.25 -1.71429e-05  o
 556.98 -9.52381e-07  o
 556.71  1.14286e-05  o
 556.44 -9.52381e-07  o
 556.17 -1.90476e-06  o
 555.9  1.71429e-05  o
 555.63  2.28571e-05  o
 555.36 -7.61905e-06  o
 555.09 -2.85714e-06  o
 554.82  1.14286e-05  o
 554.55  9.52381e-07  o
 554.28 -1.14286e-05  o
 554.01  8.57143e-06  o
 553.74 -4.7619e-06  o
 553.47 -3.80952e-06  o
 553.2  1.90476e-06  o
 552.93 -4.7619e-06  o
 552.66  5.71429e-06  o
 552.39 -9.52381e-07  o
 552.12  1.33333e-05  o
 551.85 -4.7619e-06  o
 551.58  1.71429e-05  o
 551.31  5.71429e-06  o
 551.04  3.80952e-06  o
 550.77 -2.85714e-06  o
 550.5  0  o
 550.23 -8.57143e-06  o
 549.96 -1.33333e-05  o
 549.69 -4.7619e-06  o
 549.42  6.66667e-06  o
 549.15  2.85714e-06  o
 548.88  8.57143e-06  o
 548.61  9.52381e-06  o
 548.34 -5.71429e-06  o
 548.07 -4.7619e-06  o
 547.8 -1.61905e-05  o
 547.53  8.57143e-06  o
 547.26 -9.52381e-07  o
 546.99  8.57143e-06  o
 546.72  6.66667e-06  o
 546.45 -4.7619e-06  o
 546.18  3.80952e-06  o
 545.91  9.52381e-07  o
 545.64  1.90476e-06  o
 545.37  4.7619e-06  o
 545.1  1.80952e-05  o
 544.83 -4.7619e-06  o
 544.56  9.52381e-06  o
 544.29  1.2381e-05  o
 544.02  2.57143e-05  o
 543.75  1.42857e-05  o
 543.48  0  o
 543.21  9.52381e-07  o
 542.94  9.52381e-07  o
 542.67 -2.09524e-05  o
 542.4  1.90476e-06  o
 542.13 -1.52381e-05  o
 541.86  2e-05  o
 541.59  1.2381e-05  o
 541.32  2.09524e-05  o
 541.05  0  o
 540.78  1.52381e-05  o
 540.51 -1.52381e-05  o
 540.24 -1.90476e-06  o
 539.97 -1.71429e-05  o
 539.7  2.19048e-05  o
 539.43  7.61905e-06  o
 539.16 -6.66667e-06  o
 538.89  2.85714e-05  o
 538.62 -1.14286e-05  o
 538.35  1.42857e-05  o
 538.08  4.7619e-06  o
 537.81 -1.04762e-05  o
 537.54 -4.7619e-06  o
 537.27  2.66667e-05  o
 537  9.52381e-06  o
 536.73  1.61905e-05  o
 536.46  9.52381e-06  o
 536.19  2e-05  o
 535.92 -2.85714e-06  o
 535.65  6.66667e-06  o
 535.38  2.38095e-05  o
 535.11  9.52381e-07  o
 534.84 -3.80952e-06  o
 534.57 -7.61905e-06  o
 534.3  2.09524e-05  o
 534.03 -5.71429e-06  o
 533.76  1.14286e-05  o
 533.49  1.04762e-05  o
 533.22  1.61905e-05  o
 532.95 -1.52381e-05  o
 532.68  1.14286e-05  o
 532.41 -4.7619e-06  o
 532.14 -1.90476e-05  o
 531.87 -2.28571e-05  o
 531.6  1.90476e-06  o
 531.33 -1.14286e-05  o
 531.06  1.80952e-05  o
 530.79  4.7619e-06  o
 530.52  1.2381e-05  o
 530.25 -3.80952e-06  o
 529.98 -1.04762e-05  o
 529.71 -6.66667e-06  o
 529.44 -5.71429e-06  o
 529.17 -4.7619e-06  o
 528.9  1.04762e-05  o
 528.63 -4.7619e-06  o
 528.36  1.90476e-06  o
 528.09  0  o
 527.82  1.14286e-05  o
 527.55 -6.66667e-06  o
 527.28 -3.61905e-05  o
 527.01  1.04762e-05  o
 526.74  9.52381e-07  o
 526.47  1.04762e-05  o
 526.2 -5.71429e-06  o
 525.93  9.52381e-06  o
 525.66 -4.7619e-06  o
 525.39  4.7619e-06  o
 525.12  2.47619e-05  o
 524.85  9.52381e-07  o
 524.58 -1.42857e-05  o
 524.31  8.57143e-06  o
 524.04 -4.7619e-06  o
 523.77 -4.7619e-06  o
 523.5  1.71429e-05  o
 523.23 -1.90476e-06  o
 522.96 -2.85714e-06  o
 522.69  6.66667e-06  o
 522.42  1.90476e-06  o
 522.15 -4.7619e-06  o
 521.88 -9.52381e-06  o
 521.61 -4.7619e-06  o
 521.34  0  o
 521.07 -9.52381e-07  o
 520.8  1.52381e-05  o
 520.53  1.42857e-05  o
 520.26  4.7619e-06  o
 519.99  5.71429e-06  o
 519.72  4.7619e-06  o
 519.45 -1.90476e-06  o
 519.18 -9.52381e-07  o
 518.91 -1.90476e-06  o
 518.64  9.52381e-07  o
 518.37  9.52381e-07  o
 518.1 -1.90476e-05  o
 517.83 -6.66667e-06  o
 517.56  5.71429e-06  o
 517.29 -1.90476e-06  o
 517.02  0  o
 516.75  4.7619e-06  o
 516.48  9.52381e-07  o
 516.21  1.71429e-05  o
 515.94  2.38095e-05  o
 515.67  9.52381e-07  o
 515.4 -9.52381e-07  o
 515.13  0  o
 514.86 -1.42857e-05  o
 514.59 -1.90476e-06  o
 514.32 -7.61905e-06  o
 514.05 -7.61905e-06  o
 513.78 -1.14286e-05  o
 513.51  2.85714e-06  o
 513.24  1.71429e-05  o
 512.97  1.42857e-05  o
 512.7 -1.42857e-05  o
 512.43  9.52381e-07  o
 512.16 -2.66667e-05  o
 511.89  1.42857e-05  o
 511.62 -1.52381e-05  o
 511.35 -1.42857e-05  o
 511.08  1.90476e-05  o
 510.81  4.7619e-06  o
 510.54  8.57143e-06  o
 510.27  9.52381e-07  o
 510 -1.90476e-06  o
 509.73 -2.7619e-05  o
 509.46  4.7619e-06  o
 509.19 -3.80952e-06  o
 508.92 -6.66667e-06  o
 508.65  2.38095e-05  o
 508.38 -5.71429e-06  o
 508.11  1.90476e-06  o
 507.84 -9.52381e-07  o
 507.57 -1.2381e-05  o
 507.3 -8.57143e-06  o
 507.03 -1.90476e-06  o
 506.76  8.57143e-06  o
 506.49 -8.57143e-06  o
 506.22 -4.7619e-06  o
 505.95  1.33333e-05  o
 505.68 -8.57143e-06  o
 505.41 -5.71429e-06  o
 505.14 -1.90476e-06  o
 504.87  0  o
 504.6  5.71429e-06  o
 504.33  9.52381e-07  o
 504.06  1.90476e-06  o
 503.79 -6.66667e-06  o
 503.52  9.52381e-07  o
 503.25 -5.71429e-06  o
 502.98  9.52381e-06  o
 502.71 -1.42857e-05  o
 502.44 -7.61905e-06  o
 502.17 -5.71429e-06  o
 501.9  1.90476e-06  o
 501.63  9.52381e-06  o
 501.36  3.80952e-06  o
 501.09 -1.04762e-05  o
 500.82  1.71429e-05  o
 500.55  1.52381e-05  o
 500.28  1.33333e-05  o
 500.01  8.57143e-06  o
 499.74  1.2381e-05  o
 499.47  7.61905e-06  o
 499.2  0  o
 498.93  1.14286e-05  o
 498.66 -9.52381e-07  o
 498.39 -8.57143e-06  o
 498.12 -8.57143e-06  o
 497.85  1.04762e-05  o
 497.58 -5.71429e-06  o
 497.31 -7.61905e-06  o
 497.04 -8.57143e-06  o
 496.77  2.09524e-05  o
 496.5  1.52381e-05  o
 496.23  1.33333e-05  o
 495.96  2e-05  o
 495.69 -3.80952e-06  o
 495.42  1.42857e-05  o
 495.15  6.66667e-06  o
 494.88  4.7619e-06  o
 494.61  1.14286e-05  o
 494.34 -7.61905e-06  o
 494.07  7.61905e-06  o
 493.8  0  o
 493.53  1.04762e-05  o
 493.26  9.52381e-06  o
 492.99  5.71429e-06  o
 492.72  3.80952e-06  o
 492.45 -8.57143e-06  o
 492.18 -1.2381e-05  o
 491.91 -1.90476e-06  o
 491.64  1.14286e-05  o
 491.37  1.04762e-05  o
 491.1  8.57143e-06  o
 490.83  1.61905e-05  o
 490.56  2e-05  o
 490.29 -1.71429e-05  o
 490.02  2.66667e-05  o
 489.75 -1.80952e-05  o
 489.48  1.61905e-05  o
 489.21 -9.52381e-07  o
 488.94  0  o
 488.67 -9.52381e-06  o
 488.4  3.80952e-06  o
 488.13 -6.66667e-06  o
 487.86 -1.90476e-06  o
 487.59 -9.52381e-07  o
 487.32 -2.19048e-05  o
 487.05  4.7619e-06  o
 486.78  4.7619e-06  o
 486.51 -7.61905e-06  o
 486.24  1.52381e-05  o
 485.97 -5.71429e-06  o
 485.7 -2.47619e-05  o
 485.43 -1.2381e-05  o
 485.16 -1.42857e-05  o
 484.89  1.52381e-05  o
 484.62 -1.90476e-06  o
 484.35 -1.90476e-06  o
 484.08 -1.90476e-06  o
 483.81 -8.57143e-06  o
 483.54  0  o
 483.27 -2.85714e-06  o
 483 -1.14286e-05  o
 482.73 -9.52381e-07  o
 482.46  1.90476e-06  o
 482.19  1.90476e-06  o
 481.92 -9.52381e-07  o
 481.65  2.85714e-06  o
 481.38 -1.42857e-05  o
 481.11 -1.33333e-05  o
 480.84 -1.80952e-05  o
 480.57  1.14286e-05  o
 480.3  0  o
 480.03 -3.80952e-06  o
 479.76  1.80952e-05  o
 479.49  5.71429e-06  o
 479.22 -1.04762e-05  o
 478.95 -2.66667e-05  o
 478.68 -8.57143e-06  o
 478.41  0  o
 478.14  1.52381e-05  o
 477.87 -9.52381e-06  o
 477.6  2.19048e-05  o
 477.33 -4.7619e-06  o
 477.06 -1.33333e-05  o
 476.79  3.80952e-06  o
 476.52  1.42857e-05  o
 476.25 -9.52381e-07  o
 475.98  7.61905e-06  o
 475.71 -8.57143e-06  o
 475.44  4.7619e-06  o
 475.17  9.52381e-07  o
 474.9  1.14286e-05  o
 474.63 -1.90476e-05  o
 474.36  8.57143e-06  o
 474.09  3.80952e-06  o
 473.82  7.61905e-06  o
 473.55 -9.52381e-06  o
 473.28 -8.57143e-06  o
 473.01 -1.61905e-05  o
 472.74  4.7619e-06  o
 472.47 -1.71429e-05  o
 472.2  1.71429e-05  o
 471.93  1.52381e-05  o
 471.66  1.14286e-05  o
 471.39 -1.71429e-05  o
 471.12 -8.57143e-06  o
 470.85  1.80952e-05  o
 470.58 -1.14286e-05  o
 470.31 -1.04762e-05  o
 470.04 -7.61905e-06  o
 469.77  2.85714e-06  o
 469.5 -6.66667e-06  o
 469.23 -5.71429e-06  o
 468.96  7.61905e-06  o
 468.69  2.66667e-05  o


# Curve 3 of 4, 1024 points
# Curve title: "Time-Space"
# x y type
 744.9 -1.0537e-06  o
 744.63  4.4255e-06  o
 744.36 -6.3221e-07  o
 744.09 -4.847e-06  o
 743.82  6.9543e-06  o
 743.55 -1.8966e-06  o
 743.28 -2.7396e-06  o
 743.01 -1.2855e-05  o
 742.74  4.4255e-06  o
 742.47 -2.3181e-06  o
 742.2  8.851e-06  o
 741.93 -5.4792e-06  o
 741.66  1.138e-05  o
 741.39  0  o
 741.12 -7.3758e-06  o
 740.85 -8.4295e-07  o
 740.58  5.2684e-06  o
 740.31 -2.9503e-06  o
 740.04  1.1591e-05  o
 739.77  1.4752e-06  o
 739.5  1.0958e-05  o
 739.23 -4.2147e-06  o
 738.96  1.8966e-06  o
 738.69 -1.6438e-05  o
 738.42 -5.0577e-06  o
 738.15 -1.6859e-06  o
 737.88  8.4295e-06  o
 737.61  2.1074e-06  o
 737.34 -4.847e-06  o
 737.07 -1.2434e-05  o
 736.8 -6.7436e-06  o
 736.53  1.4752e-06  o
 736.26  1.0537e-05  o
 735.99 -1.0115e-05  o
 735.72 -7.1651e-06  o
 735.45 -1.0748e-05  o
 735.18  5.9006e-06  o
 734.91  9.4832e-06  o
 734.64  7.3758e-06  o
 734.37 -5.6899e-06  o
 734.1 -7.5865e-06  o
 733.83 -6.5329e-06  o
 733.56  1.6859e-06  o
 733.29 -5.9006e-06  o
 733.02  2.5288e-06  o
 732.75 -1.0326e-05  o
 732.48 -3.3718e-06  o
 732.21  1.2434e-05  o
 731.94  9.4832e-06  o
 731.67 -3.3718e-06  o
 731.4  1.0537e-06  o
 731.13 -4.4255e-06  o
 730.86 -1.1169e-05  o
 730.59  6.7436e-06  o
 730.32 -2.1074e-07  o
 730.05  2.5288e-06  o
 729.78  6.3221e-07  o
 729.51 -7.5865e-06  o
 729.24 -3.7933e-06  o
 728.97  3.3718e-06  o
 728.7  9.5832e-18  o
 728.43 -2.1074e-06  o
 728.16 -6.5329e-06  o
 727.89 -1.6859e-06  o
 727.62 -2.1074e-07  o
 727.35  6.1114e-06  o
 727.08 -3.3718e-06  o
 726.81 -1.0326e-05  o
 726.54  6.3221e-07  o
 726.27  3.5825e-06  o
 726  2.3181e-06  o
 725.73 -1.9809e-05  o
 725.46  4.004e-06  o
 725.19 -8.6402e-06  o
 724.92  1.6859e-05  o
 724.65  9.9047e-06  o
 724.38  6.5329e-06  o
 724.11 -1.0537e-06  o
 723.84 -3.5825e-06  o
 723.57 -2.1074e-06  o
 723.3  3.1611e-06  o
 723.03  1.0115e-05  o
 722.76  7.7973e-06  o
 722.49 -4.847e-06  o
 722.22  3.7933e-06  o
 721.95 -8.2188e-06  o
 721.68  1.8966e-06  o
 721.41 -4.2147e-07  o
 721.14  6.5329e-06  o
 720.87 -6.5329e-06  o
 720.6  7.3758e-06  o
 720.33 -2.3181e-05  o
 720.06 -3.1611e-06  o
 719.79 -1.1801e-05  o
 719.52  4.4255e-06  o
 719.25  1.0537e-06  o
 718.98 -1.5805e-05  o
 718.71 -7.3758e-06  o
 718.44 -1.3276e-05  o
 718.17 -4.847e-06  o
 717.9 -6.9543e-06  o
 717.63 -7.1651e-06  o
 717.36 -1.4541e-05  o
 717.09 -2.6553e-05  o
 716.82 -9.6939e-06  o
 716.55  1.0748e-05  o
 716.28 -3.7933e-06  o
 716.01 -5.6899e-06  o
 715.74  3.3718e-06  o
 715.47  1.3276e-05  o
 715.2  2.0652e-05  o
 714.93 -2.1074e-06  o
 714.66  4.004e-06  o
 714.39 -9.9047e-06  o
 714.12 -4.4255e-06  o
 713.85  1.5384e-05  o
 713.58 -1.4752e-06  o
 713.31 -5.4792e-06  o
 713.04 -1.0958e-05  o
 712.77 -4.847e-06  o
 712.5 -1.707e-05  o
 712.23 -3.5825e-06  o
 711.96  7.3758e-06  o
 711.69  1.2012e-05  o
 711.42  5.0577e-06  o
 711.15 -4.4255e-06  o
 710.88  7.1651e-06  o
 710.61 -4.004e-06  o
 710.34  1.9599e-05  o
 710.07  5.0577e-06  o
 709.8 -3.2875e-05  o
 709.53  3.5825e-06  o
 709.26  3.0346e-05  o
 708.99  1.7491e-05  o
 708.72 -1.1591e-05  o
 708.45 -1.2434e-05  o
 708.18  7.7973e-06  o
 707.91  2.9503e-06  o
 707.64 -1.8545e-05  o
 707.37  8.851e-06  o
 707.1 -4.2147e-06  o
 706.83  2.9293e-05  o
 706.56 -3.3718e-06  o
 706.29  7.1651e-06  o
 706.02 -2.7396e-06  o
 705.75  2.7607e-05  o
 705.48 -2.0231e-05  o
 705.21  4.2147e-07  o
 704.94  5.0577e-06  i
 704.67  2.9714e-05  i
 704.4  3.7722e-05  i
 704.13 -8.9563e-05  i
 703.86  1.9177e-05  i
 703.59 -6.3853e-05  i
 703.32 -3.0768e-05  i
 703.05  3.1611e-06  i
 702.78  7.2704e-05  i
 702.51  2.3603e-05  i
 702.24 -1.8756e-05  i
 701.97  6.575e-05  i
 701.7  1.1169e-05  i
 701.43  2.3181e-06  i
 701.16  1.9177e-05  i
 700.89 -2.1495e-05  i
 700.62 -1.6859e-06  i
 700.35 -1.4119e-05  i
 700.08 -5.8796e-05  i
 699.81  1.2012e-05  i
 699.54 -3.4139e-05  i
 699.27 -2.5288e-06  i
 699  4.4255e-06  i
 698.73  4.2147e-06  i
 698.46 -7.7973e-05  i
 698.19  3.8354e-05  i
 697.92  6.6172e-05  i
 697.65  0.00012181  i
 697.38  0.00016164  i
 697.11  6.4696e-05  i
 696.84  0.00021832  i
 696.57  0.00013108  i
 696.3 -5.7531e-05  i
 696.03  0.00020821  i
 695.76  0.00017344  i
 695.49  3.9829e-05  i
 695.22  4.8259e-05  i
 694.95  0.00012181  i
 694.68 -0.00012855  i
 694.41  7.1651e-06  i
 694.14  5.3738e-05  i
 693.87 -1.0537e-06  i
 693.6 -9.9257e-05  i
 693.33 -0.00010769  i
 693.06  7.3758e-05  i
 692.79  5.8585e-05  i
 692.52 -4.7627e-05  i
 692.25 -8.4295e-07  i
 691.98  3.2454e-05  i
 691.71 -2.4446e-05  i
 691.44  2.9293e-05  i
 691.17 -2.4024e-05  i
 690.9 -5.8164e-05  i
 690.63 -2.0652e-05  i
 690.36 -2.297e-05  i
 690.09 -7.0176e-05  i
 689.82 -1.707e-05  i
 689.55  0.00012729  i
 689.28 -5.2895e-05  i
 689.01 -5.2684e-06  i
 688.74 -3.1821e-05  i
 688.47  0.00011253  i
 688.2  0.00017344  i
 687.93  2.5078e-05  i
 687.66  5.2052e-05  i
 687.39  3.4139e-05  i
 687.12  5.5845e-05  i
 686.85 -2.2549e-05  i
 686.58  8.5349e-05  i
 686.31  0.00017217  i
 686.04  4.9313e-05  i
 685.77 -1.2012e-05  i
 685.5  6.0903e-05  i
 685.23 -4.7837e-05  i
 684.96  1.4752e-06  i
 684.69 -5.4581e-05  i
 684.42  3.3718e-05  i
 684.15  4.278e-05  i
 683.88 -9.0617e-06  i
 683.61 -2.7185e-05  i
 683.34 -3.0768e-05  i
 683.07  1.2434e-05  i
 682.8  1.3276e-05  i
 682.53  5.2684e-06  i
 682.26 -8.851e-06  i
 681.99  1.9177e-05  i
 681.72 -1.5595e-05  i
 681.45  1.4962e-05  i
 681.18  2.1074e-05  i
 680.91 -1.6648e-05  i
 680.64  1.138e-05  i
 680.37  1.8966e-06  i
 680.1 -4.2147e-07  i
 679.83  2.7607e-05  i
 679.56  5.4792e-06  i
 679.29  3.3718e-06  i
 679.02 -2.1074e-05  i
 678.75 -2.1284e-05  i
 678.48  1.7913e-05  i
 678.21  9.4832e-06  i
 677.94  2.5288e-06  i
 677.67  3.1611e-06  i
 677.4 -1.4375e-17  i
 677.13  1.2644e-06  i
 676.86 -1.8966e-05  i
 676.59 -7.7973e-06  i
 676.32  1.2644e-06  i
 676.05 -1.2012e-05  i
 675.78  1.3487e-05  i
 675.51 -2.3181e-06  i
 675.24  1.5805e-05  i
 674.97  1.7702e-05  i
 674.7 -2.8028e-05  i
 674.43 -2.2549e-05  i
 674.16 -1.2644e-06  i
 673.89  1.8966e-05  i
 673.62 -4.2147e-07  i
 673.35 -1.0326e-05  i
 673.08  5.0577e-06  i
 672.81 -1.8334e-05  i
 672.54 -1.6859e-06  i
 672.27  4.847e-06  i
 672  2.5288e-06  i
 671.73 -9.6939e-06  i
 671.46  1.8334e-05  i
 671.19 -1.8966e-05  i
 670.92  1.138e-05  i
 670.65 -2.1284e-05  i
 670.38 -3.8354e-05  i
 670.11  4.9523e-05  i
 669.84  2.2338e-05  i
 669.57 -8.6402e-06  i
 669.3  8.2188e-06  i
 669.03  9.2724e-06  i
 668.76  2.9503e-06  i
 668.49  1.4962e-05  i
 668.22 -1.0537e-06  i
 667.95 -1.5595e-05  i
 667.68  1.6859e-05  i
 667.41  1.8756e-05  i
 667.14 -5.6899e-06  i
 666.87 -4.4255e-06  i
 666.6  2.7185e-05  i
 666.33  3.0135e-05  i
 666.06  9.9047e-06  i
 665.79 -3.1189e-05  i
 665.52  5.0577e-06  i
 665.25  1.433e-05  i
 664.98  1.1169e-05  i
 664.71 -4.2147e-07  i
 664.44 -1.9809e-05  i
 664.17 -2.571e-05  i
 663.9  8.008e-06  i
 663.63 -6.3221e-07  i
 663.36 -1.8756e-05  i
 663.09 -8.2188e-06  i
 662.82 -1.1591e-05  i
 662.55 -5.9006e-06  i
 662.28 -2.9503e-06  i
 662.01 -1.5805e-05  i
 661.74 -1.1591e-05  i
 661.47 -2.7396e-05  i
 661.2 -5.0577e-06  i
 660.93 -1.3066e-05  i
 660.66  8.851e-06  i
 660.39 -6.3221e-07  i
 660.12 -5.6899e-06  i
 659.85 -4.4255e-06  i
 659.58 -2.6553e-05  i
 659.31 -8.2188e-06  i
 659.04  1.1591e-05  i
 658.77 -9.9047e-06  i
 658.5 -1.2434e-05  i
 658.23 -1.7913e-05  i
 657.96 -6.5329e-06  i
 657.69 -5.9006e-06  i
 657.42 -9.2724e-06  i
 657.15  1.8966e-06  i
 656.88  5.0577e-06  i
 656.61  1.0537e-05  i
 656.34  2.4235e-05  i
 656.07  9.6939e-06  i
 655.8  1.0748e-05  i
 655.53 -7.7973e-06  i
 655.26  2.9503e-06  i
 654.99  4.2147e-07  i
 654.72 -2.4656e-05  i
 654.45  3.0346e-05  i
 654.18  1.0115e-05  i
 653.91 -4.6362e-06  i
 653.64  6.9543e-06  i
 653.37 -2.1074e-06  i
 653.1  2.1074e-05  i
 652.83  3.6668e-05  i
 652.56 -7.7973e-06  i
 652.29  3.4561e-05  i
 652.02  1.4752e-06  i
 651.75 -2.2338e-05  i
 651.48 -1.3909e-05  i
 651.21 -2.6974e-05  i
 650.94 -1.9809e-05  i
 650.67  6.7436e-06  i
 650.4  3.8565e-05  i
 650.13 -2.1706e-05  i
 649.86 -2.3392e-05  i
 649.59 -1.728e-05  i
 649.32 -6.3643e-05  i
 649.05 -3.0768e-05  i
 648.78  8.6402e-06  i
 648.51  6.7436e-06  i
 648.24 -3.3718e-06  i
 647.97  3.7933e-06  i
 647.7 -2.1706e-05  i
 647.43  2.3392e-05  i
 647.16  9.0617e-06  i
 646.89 -2.6553e-05  i
 646.62 -1.6016e-05  i
 646.35  6.3221e-07  i
 646.08  2.1074e-06  i
 645.81 -4.4255e-06  i
 645.54  3.3718e-05  i
 645.27  1.1591e-05  i
 645  8.008e-06  i
 644.73  6.5329e-06  i
 644.46 -1.8545e-05  i
 644.19  3.4982e-05  i
 643.92 -5.2684e-06  i
 643.65  6.9543e-06  i
 643.38 -1.4752e-05  i
 643.11 -2.2127e-05  i
 642.84  3.8143e-05  i
 642.57 -4.2147e-07  i
 642.3  7.3758e-06  i
 642.03 -1.2644e-05  i
 641.76  3.8565e-05  i
 641.49  1.8756e-05  i
 641.22 -6.5329e-06  i
 640.95  2.8239e-05  i
 640.68 -1.4119e-05  i
 640.41 -5.4792e-06  i
 640.14 -1.5595e-05  i
 639.87 -1.8966e-05  i
 639.6  8.4295e-06  i
 639.33 -1.707e-05  i
 639.06 -3.0978e-05  i
 638.79 -4.2147e-07  i
 638.52  7.1651e-06  i
 638.25 -2.1074e-07  i
 637.98  4.3833e-05  i
 637.71 -1.4119e-05  i
 637.44  1.7491e-05  i
 637.17  1.4119e-05  i
 636.9  7.1651e-06  i
 636.63 -6.7436e-06  i
 636.36 -2.6553e-05  i
 636.09 -2.4656e-05  i
 635.82 -3.8986e-05  i
 635.55  2.1917e-05  i
 635.28  1.8966e-06  i
 635.01  1.6227e-05  i
 634.74 -1.2434e-05  i
 634.47  3.1611e-06  i
 634.2 -1.8123e-05  i
 633.93 -2.2338e-05  i
 633.66  3.6036e-05  i
 633.39 -3.3929e-05  i
 633.12  6.4696e-05  i
 632.85 -7.1651e-06  i
 632.58  3.6879e-05  i
 632.31  3.0978e-05  i
 632.04  1.9388e-05  i
 631.77  2.6764e-05  i
 631.5  1.6648e-05  i
 631.23 -2.3603e-05  i
 630.96  7.0808e-05  i
 630.69 -6.9543e-06  i
 630.42  2.5288e-05  i
 630.15  1.0115e-05  i
 629.88 -1.6016e-05  i
 629.61 -1.0537e-06  i
 629.34  1.2855e-05  i
 629.07  1.707e-05  i
 628.8 -3.1611e-06  i
 628.53  3.6247e-05  i
 628.26  7.1651e-06  i
 627.99 -1.8334e-05  i
 627.72  5.5424e-05  i
 627.45 -3.7722e-05  i
 627.18 -2.3603e-05  i
 626.91  5.0998e-05  i
 626.64  3.2454e-05  i
 626.37 -1.728e-05  i
 626.1  4.4676e-05  i
 625.83 -8.9985e-05  i
 625.56  1.4541e-05  i
 625.29 -2.0863e-05  i
 625.02  3.709e-05  i
 624.75 -5.3106e-05  i
 624.48 -9.6939e-06  i
 624.21  0.00010705  i
 623.94 -3.5825e-06  i
 623.67 -5.6899e-05  i
 623.4 -5.5002e-05  i
 623.13  8.9353e-05  i
 622.86 -3.8986e-05  i
 622.59  8.7667e-05  i
 622.32  2.5921e-05  i
 622.05  7.713e-05  i
 621.78  0.00023708  i
 621.51  0.0002061  i
 621.24  0.0003218  i
 620.97 -3.14e-05  i
 620.7  9.2303e-05  i
 620.43  0.00020104  i
 620.16 -0.00018018  i
 619.89 -3.435e-05  i
 619.62  0.00026658  i
 619.35 -0.00036584  i
 619.08 -0.00010432  i
 618.81 -0.00017449  i
 618.54 -0.0001237  i
 618.27  1.9388e-05  i
 618  9.7361e-05  i
 617.73  5.3106e-05  i
 617.46  1.6438e-05  i
 617.19  2.2549e-05  i
 616.92  0.00014625  i
 616.65  0.00017681  i
 616.38  0.00054075  i
 616.11  0.00076519  i
 615.84  0.00035404  i
 615.57  0.00042716  i
 615.3 -0.00027838  i
 615.03 -0.00015321  i
 614.76  1.7913e-05  i
 614.49  0.00014119  i
 614.22 -0.00012834  i
 613.95 -9.8836e-05  i
 613.68 -0.00010136  i
 613.41 -6.0271e-05  i
 613.14 -2.6764e-05  i
 612.87 -0.00016775  i
 612.6  0.00019599  i
 612.33  3.8986e-05  i
 612.06  1.2012e-05  i
 611.79  7.1019e-05  i
 611.52 -6.5329e-06  i
 611.25 -0.00012497  i
 610.98 -2.5288e-05  i
 610.71 -2.8871e-05  i
 610.44 -7.3758e-06  i
 610.17  1.5384e-05  i
 609.9  1.0115e-05  i
 609.63 -2.3392e-05  i
 609.36 -2.6131e-05  i
 609.09  3.0135e-05  i
 608.82  4.4255e-05  i
 608.55 -7.3758e-06  i
 608.28  5.2474e-05  i
 608.01 -1.707e-05  i
 607.74 -7.5865e-06  i
 607.47 -1.3698e-05  i
 607.2  1.3487e-05  i
 606.93 -1.2644e-06  i
 606.66 -4.004e-05  i
 606.39 -1.3909e-05  i
 606.12 -1.3698e-05  i
 605.85  6.5329e-06  i
 605.58 -4.4255e-06  i
 605.31 -1.6227e-05  i
 605.04  2.8028e-05  i
 604.77 -3.6247e-05  i
 604.5  2.4235e-05  i
 604.23  7.5865e-06  i
 603.96  5.4792e-06  i
 603.69 -2.3392e-05  i
 603.42 -5.6899e-06  i
 603.15 -1.2644e-06  i
 602.88 -2.002e-05  i
 602.61  4.2147e-07  i
 602.34  5.4581e-05  i
 602.07  2.4235e-05  i
 601.8  5.711e-05  i
 601.53  2.1706e-05  i
 601.26  6.1114e-06  i
 600.99  5.2684e-06  i
 600.72 -3.2032e-05  i
 600.45 -4.3833e-05  i
 600.18 -2.4656e-05  i
 599.91 -1.9599e-05  i
 599.64  2.3603e-05  i
 599.37 -3.7301e-05  i
 599.1 -8.6402e-06  i
 598.83  4.5098e-05  i
 598.56 -6.7436e-06  i
 598.29  5.2895e-05  i
 598.02 -4.8891e-05  i
 597.75  7.7973e-06  i
 597.48  8.0923e-05  i
 597.21  4.1094e-05  i
 596.94  9.1882e-05  i
 596.67  1.4541e-05  i
 596.4  0.0001511  i
 596.13  0.00018482  i
 595.86  9.8625e-05  i
 595.59  1.0326e-05  i
 595.32 -6.0271e-05  i
 595.05  0.00011  i
 594.78  0.00010073  i
 594.51 -0.00017365  i
 594.24  4.1515e-05  i
 593.97 -0.00018713  i
 593.7 -5.142e-05  i
 593.43  5.3949e-05  i
 593.16  2.7607e-05  i
 592.89  7.9659e-05  i
 592.62  0.00017049  i
 592.35  0.00016311  i
 592.08  0.0001041  i
 591.81  0.00021432  i
 591.54 -8.4927e-05  i
 591.27  4.6573e-05  i
 591 -6.7015e-05  i
 590.73 -9.1671e-05  i
 590.46  0.00011022  i
 590.19  4.4676e-05  i
 589.92  1.3698e-05  o
 589.65  1.2223e-05  o
 589.38  1.6859e-05  o
 589.11 -4.8259e-05  o
 588.84  7.1651e-06  o
 588.57 -4.7205e-05  o
 588.3  1.7913e-05  o
 588.03 -3.0557e-05  o
 587.76  2.276e-05  o
 587.49  4.6784e-05  o
 587.22  5.0577e-06  o
 586.95  4.847e-06  o
 586.68 -2.6553e-05  o
 586.41  2.4235e-05  o
 586.14  1.4752e-06  o
 585.87 -1.4752e-05  o
 585.6  2.3813e-05  o
 585.33 -1.9599e-05  o
 585.06  1.0958e-05  o
 584.79  1.8966e-06  o
 584.52 -1.6859e-05  o
 584.25  5.4792e-06  o
 583.98  2.5288e-06  o
 583.71  2.8028e-05  o
 583.44 -1.707e-05  o
 583.17  1.9599e-05  o
 582.9  1.6016e-05  o
 582.63  1.5173e-05  o
 582.36  8.851e-06  o
 582.09 -4.4255e-06  o
 581.82  4.2147e-07  o
 581.55 -7.1651e-06  o
 581.28  5.2684e-06  o
 581.01  4.2147e-07  o
 580.74 -2.1074e-07  o
 580.47 -1.1591e-05  o
 580.2  1.5805e-05  o
 579.93 -1.8545e-05  o
 579.66 -7.3758e-06  o
 579.39  1.0537e-06  o
 579.12 -1.3276e-05  o
 578.85  9.4832e-06  o
 578.58 -1.9599e-05  o
 578.31 -2.7396e-06  o
 578.04 -4.7916e-18  o
 577.77  1.2223e-05  o
 577.5  3.7933e-06  o
 577.23  2.0231e-05  o
 576.96  7.5865e-06  o
 576.69  1.0958e-05  o
 576.42  6.3221e-07  o
 576.15  2.5288e-06  o
 575.88  4.2147e-06  o
 575.61  5.4792e-06  o
 575.34 -2.7396e-06  o
 575.07 -7.1651e-06  o
 574.8  1.0537e-05  o
 574.53 -1.3276e-05  o
 574.26  4.847e-06  o
 573.99  3.7933e-06  o
 573.72  4.2147e-07  o
 573.45  5.6899e-06  o
 573.18 -1.0958e-05  o
 572.91  1.707e-05  o
 572.64 -1.433e-05  o
 572.37  5.4792e-06  o
 572.1 -2.5288e-06  o
 571.83 -5.9006e-06  o
 571.56  1.2012e-05  o
 571.29 -1.1801e-05  o
 571.02  2.9503e-06  o
 570.75  3.1611e-06  o
 570.48 -3.7933e-06  o
 570.21 -8.4295e-07  o
 569.94 -2.9503e-06  o
 569.67 -6.1114e-06  o
 569.4 -2.1074e-06  o
 569.13  1.2644e-06  o
 568.86  8.4295e-07  o
 568.59 -5.6899e-06  o
 568.32  4.2147e-06  o
 568.05 -1.4541e-05  o
 567.78 -1.8966e-06  o
 567.51 -2.3181e-06  o
 567.24 -8.008e-06  o
 566.97  1.3698e-05  o
 566.7  2.5288e-06  o
 566.43  1.2644e-06  o
 566.16 -4.6362e-06  o
 565.89  4.6362e-06  o
 565.62 -1.138e-05  o
 565.35 -4.2147e-06  o
 565.08 -1.6859e-06  o
 564.81 -6.7436e-06  o
 564.54 -1.9809e-05  o
 564.27  1.7702e-05  o
 564 -4.2147e-06  o
 563.73 -1.8966e-06  o
 563.46  4.2147e-07  o
 563.19 -8.851e-06  o
 562.92 -5.6899e-06  o
 562.65 -1.138e-05  o
 562.38  1.0748e-05  o
 562.11 -5.4792e-06  o
 561.84 -1.2644e-06  o
 561.57  8.2188e-06  o
 561.3  2.1074e-06  o
 561.03  7.7973e-06  o
 560.76  2.1074e-07  o
 560.49 -2.002e-05  o
 560.22  4.2147e-07  o
 559.95  1.3487e-05  o
 559.68  1.8966e-05  o
 559.41  1.138e-05  o
 559.14 -4.2147e-07  o
 558.87 -1.6859e-06  o
 558.6  5.4792e-06  o
 558.33  5.6899e-06  o
 558.06  1.4119e-05  o
 557.79 -4.2147e-06  o
 557.52  8.008e-06  o
 557.25 -3.5825e-06  o
 556.98 -4.6362e-06  o
 556.71  8.851e-06  o
 556.44 -9.4832e-06  o
 556.17 -1.3909e-05  o
 555.9 -6.3221e-07  o
 555.63  2.7396e-06  o
 555.36  4.847e-06  o
 555.09 -2.9503e-06  o
 554.82  5.0577e-06  o
 554.55 -2.1074e-07  o
 554.28 -9.4832e-06  o
 554.01 -2.5288e-06  o
 553.74 -5.6899e-06  o
 553.47 -4.2147e-07  o
 553.2 -9.0617e-06  o
 552.93 -7.1651e-06  o
 552.66  4.6362e-06  o
 552.39 -8.4295e-07  o
 552.12 -2.5288e-06  o
 551.85 -2.9503e-06  o
 551.58  2.1074e-06  o
 551.31  2.1074e-07  o
 551.04  6.3221e-06  o
 550.77  2.3181e-06  o
 550.5  6.7436e-06  o
 550.23 -4.7916e-18  o
 549.96 -1.0326e-05  o
 549.69 -1.3276e-05  o
 549.42  3.7933e-06  o
 549.15  7.5865e-06  o
 548.88 -9.0617e-06  o
 548.61  6.3221e-07  o
 548.34 -2.9503e-06  o
 548.07 -4.4255e-06  o
 547.8 -1.8966e-05  o
 547.53 -9.0617e-06  o
 547.26  2.5288e-06  o
 546.99 -4.6362e-06  o
 546.72 -2.1074e-06  o
 546.45 -4.004e-06  o
 546.18 -3.1611e-06  o
 545.91  6.9543e-06  o
 545.64 -6.5329e-06  o
 545.37 -1.4752e-06  o
 545.1  1.1169e-05  o
 544.83 -9.4832e-06  o
 544.56  1.3698e-05  o
 544.29  5.4792e-06  o
 544.02  9.9047e-06  o
 543.75  1.3909e-05  o
 543.48  1.6859e-06  o
 543.21 -4.4255e-06  o
 542.94  5.6899e-06  o
 542.67 -1.7913e-05  o
 542.4 -4.6362e-06  o
 542.13 -1.4962e-05  o
 541.86  1.433e-05  o
 541.59  6.3221e-06  o
 541.32  1.5173e-05  o
 541.05 -6.7436e-06  o
 540.78  1.2223e-05  o
 540.51 -2.3181e-05  o
 540.24 -1.0537e-06  o
 539.97 -1.6859e-05  o
 539.7  1.1801e-05  o
 539.43  1.5173e-05  o
 539.16 -1.4541e-05  o
 538.89  1.707e-05  o
 538.62 -1.3066e-05  o
 538.35  2.3181e-06  o
 538.08  4.847e-06  o
 537.81 -1.4119e-05  o
 537.54 -8.008e-06  o
 537.27  2.0231e-05  o
 537  3.5825e-06  o
 536.73  1.5173e-05  o
 536.46  4.847e-06  o
 536.19  2.0442e-05  o
 535.92 -1.6859e-06  o
 535.65 -1.1169e-05  o
 535.38  2.5921e-05  o
 535.11  2.9503e-06  o
 534.84 -2.5288e-06  o
 534.57 -3.5825e-06  o
 534.3  1.2223e-05  o
 534.03  6.1114e-06  o
 533.76  8.851e-06  o
 533.49  5.6899e-06  o
 533.22  9.4832e-06  o
 532.95 -8.2188e-06  o
 532.68  1.6859e-06  o
 532.41 -1.0958e-05  o
 532.14 -1.3066e-05  o
 531.87 -1.1801e-05  o
 531.6  2.9503e-06  o
 531.33 -7.7973e-06  o
 531.06  4.004e-06  o
 530.79  4.004e-06  o
 530.52 -3.5825e-06  o
 530.25 -6.3221e-06  o
 529.98  7.5865e-06  o
 529.71  2.1074e-07  o
 529.44  6.3221e-06  o
 529.17  5.2684e-06  o
 528.9  9.9047e-06  o
 528.63  1.4752e-06  o
 528.36 -3.5825e-06  o
 528.09  1.2644e-06  o
 527.82  1.728e-05  o
 527.55 -3.3718e-06  o
 527.28 -1.9388e-05  o
 527.01  2.1074e-06  o
 526.74  2.9503e-06  o
 526.47  3.3718e-06  o
 526.2  2.3181e-06  o
 525.93  9.6939e-06  o
 525.66 -6.7436e-06  o
 525.39  2.7396e-06  o
 525.12  2.1284e-05  o
 524.85  0  o
 524.58 -6.9543e-06  o
 524.31  1.8123e-05  o
 524.04 -2.1074e-06  o
 523.77 -1.4752e-06  o
 523.5  1.1591e-05  o
 523.23  3.5825e-06  o
 522.96 -5.6899e-06  o
 522.69 -3.1611e-06  o
 522.42  6.3221e-06  o
 522.15 -1.2855e-05  o
 521.88  4.7916e-18  o
 521.61  3.3718e-06  o
 521.34  1.1591e-05  o
 521.07  2.3181e-06  o
 520.8  6.1114e-06  o
 520.53  0  o
 520.26  4.2147e-07  o
 519.99  9.0617e-06  o
 519.72 -2.7396e-06  o
 519.45 -4.4255e-06  o
 519.18  3.1611e-06  o
 518.91  8.6402e-06  o
 518.64  1.0537e-06  o
 518.37 -1.0537e-06  o
 518.1 -7.5865e-06  o
 517.83 -8.008e-06  o
 517.56  1.0537e-06  o
 517.29  6.1114e-06  o
 517.02  1.138e-05  o
 516.75 -8.4295e-06  o
 516.48  4.004e-06  o
 516.21  2.5288e-06  o
 515.94  1.2012e-05  o
 515.67 -5.9006e-06  o
 515.4 -4.6362e-06  o
 515.13 -1.1591e-05  o
 514.86 -1.6227e-05  o
 514.59  1.6859e-06  o
 514.32 -6.3221e-07  o
 514.05  2.1074e-07  o
 513.78 -2.1074e-06  o
 513.51 -9.0617e-06  o
 513.24  9.4832e-06  o
 512.97 -1.0537e-06  o
 512.7 -2.276e-05  o
 512.43  4.2147e-07  o
 512.16 -1.3909e-05  o
 511.89  6.3221e-06  o
 511.62 -5.6899e-06  o
 511.35 -7.3758e-06  o
 511.08  1.5384e-05  o
 510.81 -1.8966e-06  o
 510.54  7.5865e-06  o
 510.27  5.9006e-06  o
 510 -8.6402e-06  o
 509.73 -2.4024e-05  o
 509.46  1.0537e-06  o
 509.19  8.2188e-06  o
 508.92  9.0617e-06  o
 508.65  1.5384e-05  o
 508.38 -3.3718e-06  o
 508.11  7.5865e-06  o
 507.84  9.9047e-06  o
 507.57  6.3221e-06  o
 507.3 -1.1591e-05  o
 507.03 -2.9503e-06  o
 506.76  1.2644e-05  o
 506.49 -3.3718e-06  o
 506.22 -4.004e-06  o
 505.95  1.138e-05  o
 505.68 -1.0115e-05  o
 505.41 -1.1591e-05  o
 505.14 -1.2644e-06  o
 504.87  4.4255e-06  o
 504.6  6.1114e-06  o
 504.33 -2.5288e-06  o
 504.06 -2.1074e-07  o
 503.79 -8.4295e-06  o
 503.52 -3.3718e-06  o
 503.25 -5.9006e-06  o
 502.98 -7.3758e-06  o
 502.71 -1.4119e-05  o
 502.44  7.1651e-06  o
 502.17  1.2644e-06  o
 501.9  2.7396e-06  o
 501.63  1.2012e-05  o
 501.36 -1.4752e-06  o
 501.09 -6.7436e-06  o
 500.82  1.7913e-05  o
 500.55  3.5825e-06  o
 500.28  4.004e-06  o
 500.01  3.3718e-06  o
 499.74  1.0748e-05  o
 499.47  8.008e-06  o
 499.2  6.3221e-06  o
 498.93  1.3909e-05  o
 498.66 -9.2724e-06  o
 498.39 -7.7973e-06  o
 498.12 -4.6362e-06  o
 497.85 -4.2147e-07  o
 497.58 -9.9047e-06  o
 497.31  6.9543e-06  o
 497.04 -1.2434e-05  o
 496.77  1.6648e-05  o
 496.5  9.2724e-06  o
 496.23  1.0326e-05  o
 495.96  1.5173e-05  o
 495.69  4.2147e-07  o
 495.42 -4.2147e-06  o
 495.15  3.5825e-06  o
 494.88  3.7933e-06  o
 494.61  1.8334e-05  o
 494.34  6.1114e-06  o
 494.07 -5.9006e-06  o
 493.8 -1.6859e-06  o
 493.53 -6.1114e-06  o
 493.26  2.1074e-07  o
 492.99  9.4832e-06  o
 492.72 -4.6362e-06  o
 492.45  2.9503e-06  o
 492.18  2.1074e-06  o
 491.91  1.8966e-06  o
 491.64 -1.0537e-06  o
 491.37  8.008e-06  o
 491.1  2.9503e-06  o
 490.83  2.4024e-05  o
 490.56  2.2549e-05  o
 490.29 -5.9006e-06  o
 490.02  1.4962e-05  o
 489.75 -1.6859e-06  o
 489.48  4.6362e-06  o
 489.21  1.6227e-05  o
 488.94 -6.5329e-06  o
 488.67 -4.2147e-07  o
 488.4 -2.1074e-06  o
 488.13  1.4375e-17  o
 487.86  4.4255e-06  o
 487.59  3.5825e-06  o
 487.32 -1.1591e-05  o
 487.05  4.4255e-06  o
 486.78  8.008e-06  o
 486.51 -4.847e-06  o
 486.24  5.2684e-06  o
 485.97 -5.0577e-06  o
 485.7 -4.847e-06  o
 485.43  3.7933e-06  o
 485.16 -1.3909e-05  o
 484.89  9.2724e-06  o
 484.62  8.008e-06  o
 484.35 -1.2644e-05  o
 484.08 -6.7436e-06  o
 483.81  6.9543e-06  o
 483.54  5.4792e-06  o
 483.27 -1.0748e-05  o
 483  1.2644e-06  o
 482.73 -2.9503e-06  o
 482.46  1.8966e-06  o
 482.19  1.2644e-05  o
 481.92  1.1801e-05  o
 481.65 -4.2147e-06  o
 481.38 -3.5825e-06  o
 481.11 -2.1074e-07  o
 480.84  6.3221e-07  o
 480.57  1.5595e-05  o
 480.3  1.0958e-05  o
 480.03  8.008e-06  o
 479.76  9.2724e-06  o
 479.49 -4.2147e-07  o
 479.22  7.7973e-06  o
 478.95 -2.0442e-05  o
 478.68 -1.8966e-06  o
 478.41 -4.6362e-06  o
 478.14  1.3487e-05  o
 477.87  8.4295e-07  o
 477.6  8.008e-06  o
 477.33  1.138e-05  o
 477.06 -1.4752e-06  o
 476.79  1.0748e-05  o
 476.52 -4.6362e-06  o
 476.25  7.1651e-06  o
 475.98  2.7396e-06  o
 475.71 -7.3758e-06  o
 475.44  1.5595e-05  o
 475.17 -2.1074e-07  o
 474.9  6.3221e-06  o
 474.63 -7.1651e-06  o
 474.36  4.6362e-06  o
 474.09  6.9543e-06  o
 473.82  1.5384e-05  o
 473.55 -5.4792e-06  o
 473.28  8.4295e-07  o
 473.01  4.2147e-07  o
 472.74  9.0617e-06  o
 472.47  6.9543e-06  o
 472.2  1.8756e-05  o
 471.93  1.1169e-05  o
 471.66  1.0958e-05  o
 471.39 -1.2434e-05  o
 471.12 -3.1611e-06  o
 470.85  1.2012e-05  o
 470.58  7.1651e-06  o
 470.31 -9.6939e-06  o
 470.04  2.1074e-06  o
 469.77  3.1611e-06  o
 469.5 -6.9543e-06  o
 469.23 -5.4792e-06  o
 468.96  1.0115e-05  o
 468.69  3.0135e-05  o
