# Supplementary material for: Theoretical and experimental analysis of circularly polarized luminescence spectrophotometers for artifact-free measurements using a single CCD camera
Source: Nat Commun. 2023 Feb 24;14:1065. doi: 10.1038/s41467-023-36782-9 (PMC9958114; doi:10.1038/s41467-023-36782-9)
Supplement: Supplementary file 3 — Source Data [file 41467_2023_36782_MOESM3_ESM.zip › LesDataPubli/Europium/TiltCamera/FourMeasurements.dat]

# Curve 0 of 5, 1024 points
# Curve title: "-1.2"
# x y type
708.27 2.9193e-05  i
708.148 4.2121e-05  i
708.026 9.3834e-05  i
707.904 7.2982e-05  i
707.782 6.0471e-05  i
707.66 6.6726e-05  i
707.537 9.2166e-05  i
707.415 0.00013721  i
707.293 0.00014471  i
707.17 0.00014346  i
707.048 0.00018642  i
706.925 0.00023229  i
706.803 0.00023021  i
706.68 0.0003157  i
706.557 0.00035615  i
706.434 0.00031403  i
706.311 0.00038785  i
706.189 0.00045749  i
706.066 0.00051504  i
705.943 0.00063974  i
705.819 0.00073274  i
705.696 0.00081573  i
705.573 0.00096628  i
705.45 0.0012011  i
705.326 0.0014325  i
705.203 0.0017566  i
705.08 0.0019876  i
704.956 0.00233  i
704.832 0.0026178  i
704.709 0.0029276  i
704.585 0.0032834  i
704.461 0.0036266  i
704.338 0.0038747  i
704.214 0.004029  i
704.09 0.0041024  i
703.966 0.0040223  i
703.842 0.0039531  i
703.718 0.0038243  i
703.593 0.0035569  i
703.469 0.0032583  i
703.345 0.0030615  i
703.221 0.0027425  i
703.096 0.0024864  i
702.972 0.002222  i
702.847 0.0018913  i
702.723 0.0017378  i
702.598 0.0014525  i
702.473 0.001297  i
702.349 0.0010464  i
702.224 0.00095627  i
702.099 0.00084284  i
701.974 0.00072607  i
701.849 0.00061013  i
701.724 0.00053715  i
701.599 0.00046834  i
701.474 0.00047251  i
701.349 0.00026357  i
701.223 0.00023313  i
701.098 0.00026732  i
700.973 0.00024647  i
700.847 0.00016306  i
700.722 9.7587e-05  i
700.596 6.756e-05  i
700.471 4.1704e-07  i
700.345 -5.4215e-05  i
700.22 -0.00015556  i
700.094 -8.7578e-05  i
699.968 -0.00021936  i
699.842 -0.00021895  i
699.716 -0.00020518  i
699.59 -0.00030694  i
699.464 -0.0004137  i
699.338 -0.0003157  i
699.212 -0.00040828  i
699.086 -0.00032237  i
698.96 -0.00053673  i
698.834 -0.00046834  i
698.707 -0.00046625  i
698.581 -0.00057343  i
698.454 -0.0003966  i
698.328 -0.00057843  i
698.201 -0.00049836  i
698.075 -0.00061263  i
697.948 -0.00076151  i
697.822 -0.00072023  i
697.695 -0.00089747  i
697.568 -0.0010217  i
697.441 -0.0012636  i
697.314 -0.0011585  i
697.187 -0.0015789  i
697.06 -0.001679  i
696.933 -0.0022086  i
696.806 -0.002448  i
696.679 -0.0027821  i
696.552 -0.0032475  i
696.424 -0.0037813  i
696.297 -0.0037388  i
696.17 -0.0039848  i
696.042 -0.0041512  i
695.915 -0.004165  i
695.787 -0.0043164  i
695.66 -0.0041074  i
695.532 -0.0040324  i
695.405 -0.003725  i
695.277 -0.0034485  i
695.149 -0.0032304  i
695.021 -0.0031286  i
694.893 -0.0026657  i
694.765 -0.0023671  i
694.638 -0.002194  i
694.51 -0.0020931  i
694.381 -0.0017074  i
694.253 -0.0016832  i
694.125 -0.0013579  i
693.997 -0.0012741  i
693.869 -0.00099547  i
693.74 -0.0010397  i
693.612 -0.0010272  i
693.484 -0.00079154  i
693.355 -0.00081656  i
693.227 -0.00079404  i
693.098 -0.0006756  i
692.97 -0.00048794  i
692.841 -0.00058803  i
692.712 -0.00065016  i
692.583 -0.00056259  i
692.455 -0.00040161  i
692.326 -0.00034364  i
692.197 -0.00035365  i
692.068 -0.00037617  i
691.939 -0.00024063  i
691.81 -0.00017057  i
691.681 -0.00017349  i
691.552 -0.00022395  i
691.423 -0.00020226  i
691.293 -0.00014847  i
691.164 -0.00011844  i
691.035 -0.00014471  i
690.906 -0.00011343  i
690.776 -0.00011927  i
690.647 -0.00019184  i
690.517 -8.4242e-05  i
690.388 -0.00017265  i
690.258 -0.00013262  i
690.129 -0.00010926  i
689.999 -0.0001714  i
689.869 -4.796e-05  i
689.739 -2.3771e-05  i
689.61 2.7525e-05  i
689.48 -3.6699e-05  i
689.35 2.5439e-05  i
689.22 0.00010926  i
689.09 0.00015639  i
688.96 0.00035198  i
688.83 0.00040495  i
688.7 0.00044206  i
688.57 0.00060679  i
688.439 0.00047251  i
688.309 0.00096628  i
688.179 0.0008762  i
688.049 0.0008812  i
687.918 0.00088079  i
687.788 0.00083199  i
687.657 0.00092875  i
687.527 0.0010017  i
687.396 0.0010038  i
687.266 0.00099339  i
687.135 0.00077403  i
687.004 0.00087912  i
686.874 0.00078112  i
686.743 0.00073858  i
686.612 0.00066309  i
686.481 0.00052964  i
686.35 0.00054924  i
686.219 0.00039744  i
686.088 0.00031778  i
685.957 0.000377  i
685.826 0.00032154  i
685.695 0.00028943  i
685.564 0.0002398  i
685.433 0.00011969  i
685.302 0.00019017  i
685.17 0.00018517  i
685.039 0.00012595  i
684.908 0.00016974  i
684.776 0.00012303  i
684.645 0.00013012  i
684.514 0.0001126  i
684.382 0.00015222  i
684.251 0.00011802  i
684.119 0.00010926  i
683.987 0.00011218  i
683.856 5.0879e-05  i
683.724 1.2511e-05  i
683.592 8.0072e-05  i
683.46 0.00010676  i
683.329 7.5067e-06  i
683.197 1.8767e-05  i
683.065 4.5457e-05  i
682.933 2.0018e-05  i
682.801 5.4215e-05  i
682.669 1.6265e-05  i
682.537 3.6282e-05  i
682.405 3.7117e-05  i
682.273 3.0861e-05  i
682.14 3.6699e-05  i
682.008 2.7525e-05  i
681.876 -1.6265e-05  i
681.744 4.1287e-05  i
681.611 2.3354e-05  i
681.479 3.6282e-05  i
681.347 2.5856e-05  i
681.214 5.0462e-05  i
681.082 1.0426e-05  i
680.949 2.7942e-05  i
680.817 4.087e-05  i
680.684 3.2112e-05  i
680.552 7.9238e-06  i
680.419 1.6682e-05  i
680.286 1.7099e-05  i
680.153 1.6265e-05  i
680.021 1.0426e-05  i
679.888 -1.6682e-06  i
679.755 -2.3354e-05  i
679.622 5.0045e-06  i
679.489 2.9193e-06  i
679.356 3.9202e-05  i
679.223 3.7951e-05  i
679.09 3.0027e-05  i
678.957 3.378e-05  i
678.824 1.835e-05  i
678.691 4.1704e-07  i
678.558 3.3363e-06  i
678.425 -2.0852e-06  i
678.292 -1.3345e-05  i
678.158 -5.4215e-06  i
678.025 4.9211e-05  i
677.892 -8.3408e-07  i
677.758 5.0045e-06  i
677.625 -3.1695e-05  i
677.491 -7.9238e-06  i
677.358 4.3789e-05  i
677.224 3.7534e-06  i
677.091 6.0471e-05  i
676.957 1.5848e-05  i
676.824 1.9184e-05  i
676.69 3.0027e-05  i
676.556 1.4179e-05  i
676.423 5.1296e-05  i
676.289 1.4179e-05  i
676.155 2.0852e-05  i
676.021 3.1695e-05  i
675.888 1.543e-05  i
675.754 4.6708e-05  i
675.62 3.8785e-05  i
675.486 2.961e-05  i
675.352 4.5457e-05  i
675.218 1.2928e-05  i
675.084 1.2511e-05  i
674.95 5.7969e-05  i
674.816 2.6274e-05  i
674.682 1.9184e-05  i
674.548 4.1704e-06  i
674.413 1.0843e-05  i
674.279 -1.5848e-05  i
674.145 6.6726e-06  i
674.011 1.9601e-05  i
673.876 3.7534e-06  i
673.742 1.2511e-06  i
673.608 -2.9193e-06  i
673.473 -3.7534e-06  i
673.339 -1.0009e-05  i
673.204 1.2928e-05  i
673.07 -6.2556e-06  i
672.935 -3.5031e-05  i
672.801 -4.5874e-06  i
672.666 1.7099e-05  i
672.531 3.7534e-06  i
672.397 1.7516e-05  i
672.262 2.0852e-06  i
672.127 -3.4197e-05  i
671.993 2.0852e-05  i
671.858 1.835e-05  i
671.723 2.7942e-05  i
671.588 8.3408e-07  i
671.454 -1.126e-05  i
671.319 1.3762e-05  i
671.184 5.4215e-06  i
671.049 2.0852e-05  i
670.914 2.252e-05  i
670.779 9.5919e-06  i
670.644 3.9619e-05  i
670.509 -3.2946e-05  i
670.374 -4.1704e-07  i
670.239 2.9193e-05  i
670.103 3.7117e-05  i
669.968 -3.2946e-05  i
669.833 2.0852e-06  i
669.698 2.0852e-05  i
669.563 -2.5022e-06  i
669.427 -1.6265e-05  i
669.292 4.1704e-06  i
669.157 2.2103e-05  i
669.021 -1.3762e-05  i
668.886 -1.7933e-05  i
668.751 -3.2946e-05  i
668.615 -2.9193e-06  i
668.48 4.504e-05  i
668.344 -1.4596e-05  i
668.209 -1.1677e-05  i
668.073 1.0843e-05  i
667.938 1.6682e-05  i
667.802 -1.4179e-05  i
667.667 -6.6726e-06  i
667.531 -2.2937e-05  i
667.395 -7.5067e-06  i
667.26 -1.3345e-05  i
667.124 1.835e-05  i
666.988 -3.3363e-06  i
666.852 9.5919e-06  i
666.717 -9.1749e-06  i
666.581 1.9601e-05  i
666.445 -6.2556e-06  i
666.309 1.6682e-05  i
666.173 -9.1749e-06  i
666.037 2.5022e-06  i
665.901 -1.543e-05  i
665.765 -3.0861e-05  i
665.629 -2.7525e-05  i
665.493 -2.5439e-05  i
665.357 -1.2511e-06  i
665.221 -1.543e-05  i
665.085 -1.0009e-05  i
664.949 -1.2928e-05  i
664.813 1.4179e-05  i
664.677 2.6691e-05  i
664.541 -5.0045e-06  i
664.405 1.6682e-06  i
664.268 -9.1749e-06  i
664.132 8.3408e-07  i
663.996 -1.7516e-05  i
663.86 -9.1749e-06  i
663.723 -4.5874e-06  i
663.587 3.378e-05  i
663.451 6.6726e-06  i
663.314 1.0426e-05  i
663.178 -5.0045e-06  i
663.041 -9.5919e-06  i
662.905 -2.3354e-05  i
662.769 -2.9193e-06  i
662.632 -3.6699e-05  i
662.496 -2.1269e-05  i
662.359 -3.5865e-05  i
662.223 -5.8803e-05  i
662.086 -6.8812e-05  i
661.949 -4.1287e-05  i
661.813 -2.9193e-05  i
661.676 -7.6735e-05  i
661.54 -0.00010426  i
661.403 -5.9637e-05  i
661.266 -7.5484e-05  i
661.129 -7.048e-05  i
660.993 -2.6691e-05  i
660.856 -5.8803e-05  i
660.719 -3.8785e-05  i
660.582 -4.1704e-05  i
660.446 -7.5067e-05  i
660.309 -5.0879e-05  i
660.172 -8.2991e-05  i
660.035 -4.6291e-05  i
659.898 -2.6274e-05  i
659.761 -6.4224e-05  i
659.624 -3.9619e-05  i
659.488 -4.1704e-05  i
659.351 -7.9655e-05  i
659.214 -5.2547e-05  i
659.077 -7.3399e-05  i
658.94 -6.1722e-05  i
658.803 -5.5049e-05  i
658.666 -7.7152e-05  i
658.529 -2.7525e-05  i
658.391 -3.1695e-05  i
658.254 -1.9601e-05  i
658.117 -3.1278e-05  i
657.98 -8.3408e-06  i
657.843 4.504e-05  i
657.706 5.8386e-06  i
657.569 7.8821e-05  i
657.431 0.00012219  i
657.294 0.00014013  i
657.157 0.00014722  i
657.02 0.00018934  i
656.882 0.0002202  i
656.745 0.00023563  i
656.608 0.00024814  i
656.471 0.00022145  i
656.333 0.00026524  i
656.196 0.00024355  i
656.059 0.00028984  i
655.921 0.00029068  i
655.784 0.00031778  i
655.646 0.000274  i
655.509 0.00034239  i
655.372 0.00034156  i
655.234 0.00039035  i
655.097 0.00034239  i
654.959 0.00038952  i
654.822 0.00041454  i
654.684 0.00047  i
654.547 0.0004137  i
654.409 0.00044331  i
654.271 0.00047376  i
654.134 0.00040078  i
653.996 0.00040786  i
653.859 0.00041454  i
653.721 0.00037492  i
653.584 0.00027942  i
653.446 0.00027233  i
653.308 0.00027858  i
653.171 0.00019392  i
653.033 0.00017265  i
652.895 0.00020185  i
652.758 0.00020769  i
652.62 0.00029818  i
652.482 0.00037325  i
652.344 0.00051963  i
652.207 0.00062181  i
652.069 0.00067269  i
651.931 0.00075151  i
651.793 0.0008149  i
651.655 0.00081364  i
651.518 0.00085326  i
651.38 0.00085243  i
651.242 0.00080781  i
651.104 0.00070271  i
650.966 0.00066685  i
650.828 0.00065183  i
650.691 0.00070355  i
650.553 0.00079947  i
650.415 0.00099005  i
650.277 0.001214  i
650.139 0.0012419  i
650.001 0.0012582  i
649.863 0.0013049  i
649.725 0.0012465  i
649.587 0.0012407  i
649.449 0.0010572  i
649.311 0.0010021  i
649.173 0.00081198  i
649.035 0.00063724  i
648.897 0.0004112  i
648.759 0.00028692  i
648.621 0.00023229  i
648.483 0.00021144  i
648.345 0.00018433  i
648.207 0.00016723  i
648.069 0.00013846  i
647.931 9.5085e-05  i
647.793 6.4224e-05  i
647.655 5.63e-05  i
647.517 4.9628e-05  i
647.378 4.3372e-05  i
647.24 3.6282e-05  i
647.102 2.7525e-05  i
646.964 2.1686e-05  i
646.826 8.3408e-07  i
646.688 -6.6726e-06  i
646.55 -4.5874e-06  i
646.411 -3.378e-05  i
646.273 5.4215e-06  i
646.135 -1.4596e-05  i
645.997 -3.2112e-05  i
645.859 -1.7516e-05  i
645.72 -6.9646e-05  i
645.582 -8.1323e-05  i
645.444 -4.3372e-05  i
645.306 -1.9184e-05  i
645.168 -1.9184e-05  i
645.029 -2.7525e-05  i
644.891 -1.2094e-05  i
644.753 -1.1677e-05  i
644.615 -1.0843e-05  i
644.476 7.0897e-06  i
644.338 -1.0009e-05  i
644.2 3.0027e-05  i
644.062 1.5848e-05  i
643.923 2.0852e-06  i
643.785 4.8794e-05  i
643.647 6.7977e-05  i
643.508 6.1305e-05  i
643.37 5.8803e-05  i
643.232 7.7569e-05  i
643.093 7.5067e-05  i
642.955 4.4623e-05  i
642.817 8.1323e-05  i
642.678 4.3372e-05  i
642.54 4.0036e-05  i
642.402 5.63e-05  i
642.263 2.5856e-05  i
642.125 5.0462e-05  i
641.987 3.2946e-05  i
641.848 6.1305e-05  i
641.71 -1.9184e-05  i
641.572 1.5013e-05  i
641.433 3.7534e-06  i
641.295 1.7099e-05  i
641.157 2.9193e-06  i
641.018 -5.8386e-06  i
640.88 -2.961e-05  i
640.742 1.8767e-05  i
640.603 -4.5874e-06  i
640.465 3.8785e-05  i
640.326 -1.5848e-05  i
640.188 9.1749e-06  i
640.05 3.5865e-05  i
639.911 2.0435e-05  i
639.773 -8.3408e-06  i
639.634 2.0852e-05  i
639.496 1.543e-05  i
639.358 1.7516e-05  i
639.219 1.7516e-05  i
639.081 1.6265e-05  i
638.942 3.378e-05  i
638.804 1.5848e-05  i
638.666 2.252e-05  i
638.527 8.3408e-07  i
638.389 3.5448e-05  i
638.25 2.2937e-05  i
638.112 2.7525e-05  i
637.974 1.4596e-05  i
637.835 1.2094e-05  i
637.697 4.6708e-05  i
637.558 3.7117e-05  i
637.42 1.6265e-05  i
637.282 5.922e-05  i
637.143 5.922e-05  i
637.005 8.2157e-05  i
636.866 1.6682e-05  i
636.728 6.9646e-05  i
636.59 9.7587e-05  i
636.451 0.00010593  i
636.313 6.5892e-05  i
636.174 8.7995e-05  i
636.036 6.1722e-05  i
635.898 9.8421e-05  i
635.759 0.00016348  i
635.621 0.00015931  i
635.483 0.00019976  i
635.344 0.00017599  i
635.206 0.00013929  i
635.067 0.00015722  i
634.929 0.00017974  i
634.791 0.00016348  i
634.652 0.00012219  i
634.514 0.00010926  i
634.375 8.2157e-05  i
634.237 0.00011886  i
634.099 6.6309e-05  i
633.96 8.6744e-05  i
633.822 7.9238e-05  i
633.684 5.1713e-05  i
633.545 5.2964e-05  i
633.407 6.2973e-05  i
633.269 9.5085e-05  i
633.13 7.1314e-05  i
632.992 3.7951e-05  i
632.854 4.5874e-05  i
632.715 3.378e-05  i
632.577 -3.3363e-06  i
632.439 2.3354e-05  i
632.3 1.5848e-05  i
632.162 4.087e-05  i
632.024 -3.0027e-05  i
631.885 -3.1695e-05  i
631.747 -4.3372e-05  i
631.609 -6.2556e-05  i
631.47 2.5439e-05  i
631.332 -6.0054e-05  i
631.194 4.1704e-07  i
631.056 -0.00010009  i
630.917 -6.1722e-05  i
630.779 -3.7534e-05  i
630.641 -6.756e-05  i
630.503 -5.1713e-05  i
630.364 -4.1704e-07  i
630.226 -3.5865e-05  i
630.088 5.8386e-06  i
629.95 5.4215e-06  i
629.811 1.2094e-05  i
629.673 -5.63e-05  i
629.535 7.0897e-06  i
629.397 2.1269e-05  i
629.259 5.8386e-05  i
629.12 5.1713e-05  i
628.982 3.7534e-06  i
628.844 -5.0045e-06  i
628.706 4.0453e-05  i
628.568 7.0897e-06  i
628.43 -2.8359e-05  i
628.292 9.1749e-06  i
628.153 1.835e-05  i
628.015 0.00010343  i
627.877 -2.4605e-05  i
627.739 4.7125e-05  i
627.601 6.9646e-05  i
627.463 4.2121e-05  i
627.325 7.9238e-05  i
627.187 9.8838e-05  i
627.049 0.00013554  i
626.911 7.3816e-05  i
626.773 0.00014221  i
626.635 0.0002765  i
626.496 0.0002765  i
626.358 0.00035031  i
626.22 0.00032529  i
626.082 0.00034865  i
625.944 0.00043164  i
625.806 0.00048835  i
625.669 0.00040953  i
625.531 0.00040578  i
625.393 0.00051296  i
625.255 0.00053381  i
625.117 0.00049252  i
624.979 0.00043956  i
624.841 0.00045999  i
624.703 0.00042246  i
624.565 0.00058302  i
624.427 0.00043789  i
624.289 0.00041787  i
624.152 0.00049169  i
624.014 0.00049836  i
623.876 0.0005263  i
623.738 0.00048168  i
623.6 0.00054882  i
623.462 0.00046083  i
623.325 0.00050587  i
623.187 0.00062097  i
623.049 0.00076193  i
622.911 0.00076694  i
622.774 0.00080197  i
622.636 0.0011164  i
622.498 0.0011765  i
622.361 0.001684  i
622.223 0.0019709  i
622.085 0.0021603  i
621.948 0.0025952  i
621.81 0.0028913  i
621.672 0.003529  i
621.535 0.0037488  i
621.397 0.004537  i
621.26 0.0049023  i
621.122 0.0056375  i
620.984 0.0067369  i
620.847 0.0074729  i
620.709 0.008435  i
620.572 0.0094551  i
620.434 0.010394  i
620.297 0.010754  i
620.159 0.011965  i
620.022 0.012467  i
619.884 0.01233  i
619.747 0.012098  i
619.61 0.011286  i
619.472 0.010877  i
619.335 0.0092804  i
619.197 0.0080572  i
619.06 0.007103  i
618.923 0.0052263  i
618.785 0.0042817  i
618.648 0.0035644  i
618.511 0.0026574  i
618.374 0.0017607  i
618.236 0.001033  i
618.099 0.0005359  i
617.962 -1.2511e-05  i
617.825 -0.00049711  i
617.688 -0.00085743  i
617.55 -0.0017011  i
617.413 -0.0024318  i
617.276 -0.0029034  i
617.139 -0.0037392  i
617.002 -0.004783  i
616.865 -0.0061655  i
616.728 -0.0077703  i
616.591 -0.010371  i
616.454 -0.014  i
616.317 -0.018592  i
616.18 -0.024114  i
616.043 -0.030444  i
615.906 -0.037315  i
615.769 -0.043128  i
615.632 -0.048892  i
615.495 -0.052122  i
615.358 -0.050054  i
615.221 -0.051154  i
615.084 -0.052247  i
614.948 -0.049295  i
614.811 -0.044577  i
614.674 -0.038378  i
614.537 -0.032077  i
614.4 -0.026882  i
614.264 -0.021784  i
614.127 -0.018185  i
613.99 -0.015126  i
613.854 -0.012364  i
613.717 -0.01017  i
613.58 -0.0087457  i
613.444 -0.0076552  i
613.307 -0.0067252  i
613.171 -0.0061405  i
613.034 -0.0056309  i
612.897 -0.0051484  i
612.761 -0.0047059  i
612.625 -0.0040628  i
612.488 -0.0034327  i
612.352 -0.003157  i
612.215 -0.0027283  i
612.079 -0.0023179  i
611.942 -0.0018037  i
611.806 -0.0015076  i
611.67 -0.0014108  i
611.533 -0.00096878  i
611.397 -0.00067394  i
611.261 -0.00048293  i
611.125 -0.00038618  i
610.988 -6.8812e-05  i
610.852 -9.717e-05  i
610.716 -5.3798e-05  i
610.58 0.00021311  i
610.444 0.00024272  i
610.308 0.00038826  i
610.172 0.00039744  i
610.036 0.00051046  i
609.899 0.00050462  i
609.763 0.00047334  i
609.627 0.00049586  i
609.492 0.00048418  i
609.356 0.00052213  i
609.22 0.0004625  i
609.084 0.00036032  i
608.948 0.00036199  i
608.812 0.00028609  i
608.676 0.00025147  i
608.54 0.00019851  i
608.405 0.00019517  i
608.269 0.0001297  i
608.133 7.7569e-05  i
607.998 2.961e-05  i
607.862 -5.3798e-05  i
607.726 -0.00015013  i
607.591 -9.8838e-05  i
607.455 -0.00018558  i
607.319 -0.00025106  i
607.184 -0.00028234  i
607.048 -0.00025856  i
606.913 -0.00027691  i
606.777 -0.0003011  i
606.642 -0.00029276  i
606.507 -0.00025064  i
606.371 -0.00026107  i
606.236 -0.00023938  i
606.1 -0.00012761  i
605.965 -0.00013804  i
605.83 -8.7578e-05  i
605.695 -2.5856e-05  i
605.559 -7.0063e-05  i
605.424 8.3408e-06  i
605.289 2.2937e-05  i
605.154 2.1686e-05  i
605.019 2.961e-05  i
604.884 2.6274e-05  i
604.749 4.9211e-05  i
604.614 3.5448e-05  i
604.479 8.4242e-05  i
604.344 7.6735e-05  i
604.209 7.7986e-05  i
604.074 8.5076e-05  i
603.939 0.00011385  i
603.804 0.00014722  i
603.669 0.00019059  i
603.534 0.00020769  i
603.4 0.0002202  i
603.265 0.00027566  i
603.13 0.00030069  i
602.996 0.00034156  i
602.861 0.00038826  i
602.726 0.00039243  i
602.592 0.0004846  i
602.457 0.00048794  i
602.323 0.00049378  i
602.188 0.00054382  i
602.054 0.00057468  i
601.919 0.00053256  i
601.785 0.00058135  i
601.65 0.00059762  i
601.516 0.00060179  i
601.382 0.00060679  i
601.247 0.00060054  i
601.113 0.0006314  i
600.979 0.00057802  i
600.845 0.00057885  i
600.711 0.00065517  i
600.576 0.00068186  i
600.442 0.00069354  i
600.308 0.00075401  i
600.174 0.00084075  i
600.04 0.00094626  i
599.906 0.0010055  i
599.772 0.0011694  i
599.638 0.0011969  i
599.504 0.0012928  i
599.371 0.0014146  i
599.237 0.001571  i
599.103 0.0016064  i
598.969 0.0018287  i
598.836 0.001973  i
598.702 0.0021248  i
598.568 0.0023417  i
598.435 0.0023967  i
598.301 0.0026449  i
598.167 0.0028797  i
598.034 0.0030335  i
597.9 0.0032442  i
597.767 0.0033213  i
597.634 0.0035657  i
597.5 0.0037012  i
597.367 0.0038701  i
597.234 0.004112  i
597.1 0.004429  i
596.967 0.0044661  i
596.834 0.0049298  i
596.701 0.0050562  i
596.568 0.0055033  i
596.434 0.0057526  i
596.301 0.0061451  i
596.168 0.0064662  i
596.035 0.0069074  i
595.902 0.0072206  i
595.77 0.0078099  i
595.637 0.0079  i
595.504 0.0082507  i
595.371 0.0083596  i
595.238 0.0086548  i
595.105 0.0083074  i
594.973 0.0080839  i
594.84 0.0074008  i
594.707 0.0070538  i
594.575 0.0063236  i
594.442 0.0059386  i
594.31 0.0054736  i
594.177 0.0051104  i
594.045 0.0047709  i
593.912 0.0045599  i
593.78 0.0044753  i
593.648 0.0044911  i
593.515 0.0045132  i
593.383 0.0048231  i
593.251 0.0048485  i
593.119 0.0053231  i
592.987 0.0058677  i
592.855 0.0063215  i
592.722 0.0067102  i
592.59 0.0072461  i
592.458 0.0076314  i
592.327 0.0082119  i
592.195 0.0087036  i
592.063 0.008908  i
591.931 0.0089997  i
591.799 0.0087874  i
591.667 0.0086502  i
591.536 0.008174  i
591.404 0.007641  i
591.272 0.006862  i
591.141 0.0061388  i
591.009 0.0053114  i
590.878 0.0045824  i
590.746 0.0039902  i
590.615 0.0032867  i
590.483 0.0028325  i
590.352 0.0022666  i
590.221 0.0019376  i
590.089 0.0016961  i
589.958 0.0012978  o
589.827 0.0012082  o
589.696 0.0010142  o
589.565 0.00085493  o
589.434 0.00080947  o
589.303 0.00075943  o
589.172 0.00058427  o
589.041 0.00060763  o
588.91 0.00045165  o
588.779 0.00037367  o
588.648 0.0003403  o
588.517 0.00026107  o
588.387 0.00024647  o
588.256 0.00023396  o
588.125 0.00021936  o
587.995 0.00019893  o
587.864 0.00018058  o
587.734 0.00017599  o
587.603 0.0001347  o
587.473 0.00014513  o
587.342 0.00016181  o
587.212 0.00014096  o
587.082 9.6753e-05  o
586.951 8.174e-05  o
586.821 8.3408e-05  o
586.691 6.8395e-05  o
586.561 9.1332e-05  o
586.431 6.7143e-05  o
586.301 7.7569e-05  o
586.171 4.1287e-05  o
586.041 5.1713e-05  o
585.911 6.3807e-05  o
585.781 4.504e-05  o
585.651 3.0444e-05  o
585.521 8.0489e-05  o
585.392 6.0054e-05  o
585.262 4.504e-05  o
585.132 5.7551e-05  o
585.003 4.1287e-05  o
584.873 2.3771e-05  o
584.744 4.796e-05  o
584.614 3.0444e-05  o
584.485 1.2511e-05  o
584.355 -5.0045e-06  o
584.226 -1.3345e-05  o
584.097 2.7942e-05  o
583.968 6.2556e-06  o
583.838 1.1677e-05  o
583.709 4.5874e-06  o
583.58 1.4596e-05  o
583.451 1.835e-05  o
583.322 -6.2556e-06  o
583.193 -1.2511e-06  o
583.064 1.3762e-05  o
582.936 5.0045e-06  o
582.807 1.5848e-05  o
582.678 2.0018e-05  o
582.549 -1.2094e-05  o
582.421 8.7578e-06  o
582.292 2.1269e-05  o
582.163 1.5848e-05  o
582.035 2.5022e-06  o
581.906 -5.0045e-06  o
581.778 -2.0852e-05  o
581.65 -1.0426e-05  o
581.521 -8.7578e-06  o
581.393 -1.4596e-05  o
581.265 -8.3408e-06  o
581.137 -1.4179e-05  o
581.008 -1.3762e-05  o
580.88 5.0045e-06  o
580.752 -2.3771e-05  o
580.624 -4.5874e-06  o
580.496 -3.378e-05  o
580.369 -8.3408e-07  o
580.241 1.2511e-05  o
580.113 -3.7534e-06  o
579.985 1.7933e-05  o
579.858 1.5013e-05  o
579.73 1.3762e-05  o
579.602 -1.3762e-05  o
579.475 1.4596e-05  o
579.347 -2.9193e-06  o
579.22 1.5013e-05  o
579.092 1.7099e-05  o
578.965 -9.1749e-06  o
578.838 1.4596e-05  o
578.711 -0  o
578.583 4.5874e-06  o
578.456 1.0843e-05  o
578.329 -1.8767e-05  o
578.202 2.0018e-05  o
578.075 2.5022e-06  o
577.948 -6.2556e-06  o
577.821 7.9238e-06  o
577.695 2.0852e-06  o
577.568 7.0897e-06  o
577.441 7.0897e-06  o
577.315 2.5022e-06  o
577.188 3.7534e-06  o
577.061 3.3363e-06  o
576.935 -1.2511e-06  o
576.808 1.0426e-05  o
576.682 3.7534e-06  o
576.556 -1.6682e-06  o
576.429 -8.7578e-06  o
576.303 -5.8386e-06  o
576.177 5.4215e-06  o
576.051 7.0897e-06  o
575.925 5.0045e-06  o
575.799 5.4215e-06  o
575.673 -1.2511e-06  o
575.547 -5.8386e-06  o
575.421 1.2928e-05  o
575.295 3.7534e-06  o
575.169 -7.9238e-06  o
575.044 7.5067e-06  o
574.918 8.3408e-07  o
574.792 1.6682e-06  o
574.667 1.2511e-06  o
574.541 7.0897e-06  o
574.416 -2.9193e-06  o
574.291 1.3345e-05  o
574.165 -9.5919e-06  o
574.04 -8.3408e-07  o
573.915 3.7534e-06  o
573.79 -6.2556e-06  o
573.665 1.2928e-05  o
573.54 -0  o
573.415 -8.7578e-06  o
573.29 -1.0009e-05  o
573.165 6.2556e-06  o
573.04 -9.1749e-06  o
572.915 5.0045e-06  o
572.791 3.7534e-06  o
572.666 -5.4215e-06  o
572.541 -1.6682e-06  o
572.417 3.7534e-06  o
572.292 2.5022e-06  o
572.168 -4.5874e-06  o
572.044 5.0045e-06  o
571.919 -3.7534e-06  o


# Curve 1 of 5, 1024 points
# Curve title: "-0.4"
# x y type
708.27 5.7009e-05  i
708.148 4.093e-05  i
708.026 7.3089e-06  i
707.904 6.1395e-05  i
707.782 6.1395e-05  i
707.66 4.8239e-05  i
707.537 0.00022804  i
707.415 0.00020172  i
707.293 0.00015495  i
707.17 0.00012864  i
707.048 0.00013448  i
706.925 0.00018126  i
706.803 0.00017103  i
706.68 0.00029674  i
706.557 0.00019588  i
706.434 0.00033767  i
706.311 0.00038152  i
706.189 0.00048531  i
706.066 0.000478  i
705.943 0.00059933  i
705.819 0.0006388  i
705.696 0.0008756  i
705.573 0.00096039  i
705.45 0.001146  i
705.326 0.0012425  i
705.203 0.001643  i
705.08 0.0018477  i
704.956 0.002257  i
704.832 0.0025771  i
704.709 0.0029469  i
704.585 0.0031735  i
704.461 0.0036018  i
704.338 0.0038781  i
704.214 0.004017  i
704.09 0.0042874  i
703.966 0.0041441  i
703.842 0.0041851  i
703.718 0.0038401  i
703.593 0.003672  i
703.469 0.0035667  i
703.345 0.0031633  i
703.221 0.0029835  i
703.096 0.0026239  i
702.972 0.0023271  i
702.847 0.0019529  i
702.723 0.0018667  i
702.598 0.0016153  i
702.473 0.0012498  i
702.349 0.0012454  i
702.224 0.0010086  i
702.099 0.00085514  i
701.974 0.00081128  i
701.849 0.00071188  i
701.724 0.00056424  i
701.599 0.00045169  i
701.474 0.00031282  i
701.349 0.00038006  i
701.223 0.00030259  i
701.098 0.00037129  i
700.973 0.00017395  i
700.847 0.00018418  i
700.722 3.3621e-05  i
700.596 0.00029382  i
700.471 -0.00010525  i
700.345 0.00010379  i
700.22 -0.00011402  i
700.094 -0.00016372  i
699.968 -0.00015349  i
699.842 -0.00025143  i
699.716 -0.00026312  i
699.59 -0.00019295  i
699.464 -0.00023535  i
699.338 -0.00023535  i
699.212 -0.00040637  i
699.086 -0.00033475  i
698.96 -0.00038152  i
698.834 -0.00020903  i
698.707 -0.00035813  i
698.581 -0.00063149  i
698.454 -0.0003786  i
698.328 -0.00060956  i
698.201 -0.00050285  i
698.075 -0.00025873  i
697.948 -0.00086976  i
697.822 -0.00063441  i
697.695 -0.00094577  i
697.568 -0.00089607  i
697.441 -0.00076889  i
697.314 -0.0012893  i
697.187 -0.0013668  i
697.06 -0.0017395  i
696.933 -0.0017804  i
696.806 -0.0021678  i
696.679 -0.0025172  i
696.552 -0.0029162  i
696.424 -0.0038211  i
696.297 -0.0036705  i
696.17 -0.0037538  i
696.042 -0.0038562  i
695.915 -0.0041924  i
695.787 -0.0041982  i
695.66 -0.0038313  i
695.532 -0.0040272  i
695.405 -0.0037889  i
695.277 -0.0035711  i
695.149 -0.0034951  i
695.021 -0.0031326  i
694.893 -0.0027057  i
694.765 -0.0022599  i
694.638 -0.0024046  i
694.51 -0.0020465  i
694.381 -0.0019295  i
694.253 -0.001684  i
694.125 -0.0012893  i
693.997 -0.0012352  i
693.869 -0.0011051  i
693.74 -0.00090338  i
693.612 -0.00094431  i
693.484 -0.00071481  i
693.355 -0.00062418  i
693.227 -0.00062564  i
693.098 -0.0006081  i
692.97 -0.00053062  i
692.841 -0.00049847  i
692.712 -0.00047946  i
692.583 -0.00064464  i
692.455 -0.00037714  i
692.326 -0.00014472  i
692.197 -0.00031721  i
692.068 -0.00025289  i
691.939 -0.00018857  i
691.81 -0.00042391  i
691.681 -0.00034498  i
691.552 -1.608e-05  i
691.423 -0.0002178  i
691.293 -0.00020319  i
691.164 -0.0001608  i
691.035 -0.00015641  i
690.906 -0.00020757  i
690.776 -0.00019442  i
690.647 -9.3554e-05  i
690.517 -8.1859e-05  i
690.388 -0.00033767  i
690.258 0.00010817  i
690.129 -0.00014618  i
689.999 8.7706e-05  i
689.869 -7.3089e-06  i
689.739 1.3156e-05  i
689.61 0.00028505  i
689.48 0.00012425  i
689.35 6.1395e-05  i
689.22 8.0398e-05  i
689.09 0.00023096  i
688.96 0.00032013  i
688.83 0.00033913  i
688.7 0.00044292  i
688.57 0.00064318  i
688.439 0.00082444  i
688.309 0.00093992  i
688.179 0.0013521  i
688.049 0.0011285  i
687.918 0.0010612  i
687.788 0.00096331  i
687.657 0.0010963  i
687.527 0.0014515  i
687.396 0.0010963  i
687.266 0.0011928  i
687.135 0.0010452  i
687.004 0.00071627  i
686.874 0.00067095  i
686.743 0.00057594  i
686.612 0.0006958  i
686.481 0.00062856  i
686.35 0.00058471  i
686.219 0.00050139  i
686.088 0.00051454  i
685.957 0.0002485  i
685.826 0.00016518  i
685.695 0.00027189  i
685.564 0.00036106  i
685.433 0.0001798  i
685.302 0.00024265  i
685.17 0.00018418  i
685.039 -2.0465e-05  i
684.908 0.00021634  i
684.776 0.00020611  i
684.645 0.00019149  i
684.514 0.00011987  i
684.382 0.00017541  i
684.251 0.00015495  i
684.119 4.3853e-06  i
683.987 4.3853e-05  i
683.856 0.00010525  i
683.724 0.00013741  i
683.592 0.0001184  i
683.46 0.00011256  i
683.329 4.093e-05  i
683.197 0.00012425  i
683.065 -1.0232e-05  i
682.933 6.8703e-05  i
682.801 2.9235e-05  i
682.669 -1.0232e-05  i
682.537 -8.7706e-06  i
682.405 2.9235e-05  i
682.273 5.8471e-06  i
682.14 5.2624e-05  i
682.008 1.0232e-05  i
681.876 -7.3089e-05  i
681.744 8.9168e-05  i
681.611 5.8471e-06  i
681.479 8.4783e-05  i
681.347 5.9933e-05  i
681.214 -6.6474e-18  i
681.082 4.2391e-05  i
680.949 2.0465e-05  i
680.817 -3.5083e-05  i
680.684 3.0697e-05  i
680.552 8.1859e-05  i
680.419 1.7541e-05  i
680.286 -3.6544e-05  i
680.153 -5.4086e-05  i
680.021 5.5547e-05  i
679.888 7.3089e-06  i
679.755 1.4618e-06  i
679.622 -4.2391e-05  i
679.489 3.9468e-05  i
679.356 3.5083e-05  i
679.223 -1.7541e-05  i
679.09 -1.4618e-05  i
678.957 6.1395e-05  i
678.824 -4.97e-05  i
678.691 -1.4618e-06  i
678.558 1.608e-05  i
678.425 -1.0232e-05  i
678.292 -4.97e-05  i
678.158 7.0165e-05  i
678.025 -1.608e-05  i
677.892 5.5547e-05  i
677.758 -2.9235e-05  i
677.625 6.4318e-05  i
677.491 3.0697e-05  i
677.358 -2.9235e-06  i
677.224 -2.485e-05  i
677.091 0.00013741  i
676.957 1.0232e-05  i
676.824 2.9235e-06  i
676.69 3.9468e-05  i
676.556 4.093e-05  i
676.423 1.7541e-05  i
676.289 7.4551e-05  i
676.155 1.9003e-05  i
676.021 4.5315e-05  i
675.888 -2.0465e-05  i
675.754 5.1162e-05  i
675.62 1.9003e-05  i
675.486 8.3321e-05  i
675.352 1.1694e-05  i
675.218 2.7774e-05  i
675.084 7.3089e-06  i
674.95 1.7541e-05  i
674.816 3.0697e-05  i
674.682 1.3156e-05  i
674.548 2.6312e-05  i
674.413 2.3388e-05  i
674.279 1.7541e-05  i
674.145 1.0232e-05  i
674.011 2.9235e-05  i
673.876 9.063e-05  i
673.742 7.3089e-06  i
673.608 -1.4618e-05  i
673.473 -6.7242e-05  i
673.339 5.8471e-06  i
673.204 3.3621e-05  i
673.07 -5.8471e-05  i
672.935 1.0232e-05  i
672.801 4.2391e-05  i
672.666 3.0697e-05  i
672.531 -4.093e-05  i
672.397 -6.2856e-05  i
672.262 -9.063e-05  i
672.127 1.608e-05  i
671.993 -4.2391e-05  i
671.858 5.4086e-05  i
671.723 9.9401e-05  i
671.588 -7.0165e-05  i
671.454 -3.0697e-05  i
671.319 1.4618e-05  i
671.184 1.0232e-05  i
671.049 -2.7774e-05  i
670.914 -3.3621e-05  i
670.779 4.3853e-06  i
670.644 1.4618e-06  i
670.509 7.3089e-06  i
670.374 2.6312e-05  i
670.239 1.608e-05  i
670.103 5.2624e-05  i
669.968 -5.1162e-05  i
669.833 1.4618e-06  i
669.698 -5.8471e-06  i
669.563 4.2391e-05  i
669.427 -3.8006e-05  i
669.292 -7.3089e-06  i
669.157 -3.2159e-05  i
669.021 6.1395e-05  i
668.886 -2.6312e-05  i
668.751 -6.1395e-05  i
668.615 -3.8006e-05  i
668.48 -6.1395e-05  i
668.344 5.4086e-05  i
668.209 9.063e-05  i
668.073 -2.9235e-06  i
667.938 -1.608e-05  i
667.802 2.0465e-05  i
667.667 2.9235e-05  i
667.531 3.8006e-05  i
667.395 1.0232e-05  i
667.26 2.1927e-05  i
667.124 -2.3388e-05  i
666.988 -4.8239e-05  i
666.852 -4.97e-05  i
666.717 -5.9933e-05  i
666.581 3.0697e-05  i
666.445 2.6312e-05  i
666.309 2.485e-05  i
666.173 -5.1162e-05  i
666.037 -3.8006e-05  i
665.901 -7.3089e-06  i
665.765 -4.2391e-05  i
665.629 -1.7541e-05  i
665.493 -4.3853e-06  i
665.357 2.7774e-05  i
665.221 -1.4618e-05  i
665.085 2.9235e-06  i
664.949 -3.2159e-05  i
664.813 -9.5015e-05  i
664.677 6.578e-05  i
664.541 1.1694e-05  i
664.405 -6.2856e-05  i
664.268 3.0697e-05  i
664.132 7.3089e-06  i
663.996 5.2624e-05  i
663.86 3.9468e-05  i
663.723 -1.608e-05  i
663.587 1.3156e-05  i
663.451 4.2391e-05  i
663.314 1.0232e-05  i
663.178 3.2159e-05  i
663.041 4.3853e-06  i
662.905 -7.4551e-05  i
662.769 5.1162e-05  i
662.632 -1.7541e-05  i
662.496 -4.3853e-05  i
662.359 -3.2159e-05  i
662.223 -4.6777e-05  i
662.086 -6.1395e-05  i
661.949 -3.0697e-05  i
661.813 1.3156e-05  i
661.676 -8.7706e-05  i
661.54 -6.2856e-05  i
661.403 -9.5015e-05  i
661.266 -5.9933e-05  i
661.129 -2.6312e-05  i
660.993 -8.6245e-05  i
660.856 -6.8703e-05  i
660.719 -3.3621e-05  i
660.582 -6.1395e-05  i
660.446 -0.00011402  i
660.309 -8.4783e-05  i
660.172 -1.4618e-05  i
660.035 -7.1627e-05  i
659.898 -5.4086e-05  i
659.761 -7.1627e-05  i
659.624 1.608e-05  i
659.488 -2.1927e-05  i
659.351 -0.00011548  i
659.214 -7.3089e-05  i
659.077 -8.9168e-05  i
658.94 -0.00011987  i
658.803 -5.5547e-05  i
658.666 -8.3321e-05  i
658.529 1.0232e-05  i
658.391 -7.8936e-05  i
658.254 -2.0465e-05  i
658.117 -4.8239e-05  i
657.98 4.5315e-05  i
657.843 4.3853e-06  i
657.706 1.4618e-05  i
657.569 0.00014033  i
657.431 8.3321e-05  i
657.294 7.8936e-05  i
657.157 0.0001184  i
657.02 0.00012571  i
656.882 0.00016664  i
656.745 0.00021488  i
656.608 0.00020026  i
656.471 0.0002105  i
656.333 0.00033036  i
656.196 0.00025143  i
656.059 0.0002485  i
655.921 0.00024558  i
655.784 0.00028066  i
655.646 0.00031136  i
655.509 0.00034206  i
655.372 0.00042391  i
655.234 0.00037275  i
655.097 0.00033328  i
654.959 0.0004093  i
654.822 0.00038152  i
654.684 0.00046777  i
654.547 0.00043707  i
654.409 0.0004283  i
654.271 0.00046631  i
654.134 0.00037129  i
653.996 0.00042976  i
653.859 0.00031867  i
653.721 0.00032159  i
653.584 0.00030113  i
653.446 0.00029089  i
653.308 0.00027189  i
653.171 0.00024704  i
653.033 0.00016226  i
652.895 0.00019442  i
652.758 0.00022073  i
652.62 0.00031428  i
652.482 0.00035813  i
652.344 0.00040491  i
652.207 0.00053501  i
652.069 0.0006081  i
651.931 0.00075428  i
651.793 0.00088437  i
651.655 0.00077474  i
651.518 0.00074989  i
651.38 0.00070311  i
651.242 0.00068996  i
651.104 0.00070458  i
650.966 0.00066072  i
650.828 0.00042099  i
650.691 0.00068557  i
650.553 0.00072358  i
650.415 0.00088876  i
650.277 0.0010042  i
650.139 0.0011811  i
650.001 0.0012761  i
649.863 0.0013141  i
649.725 0.0012557  i
649.587 0.0012747  i
649.449 0.0011738  i
649.311 0.00098816  i
649.173 0.00085806  i
649.035 0.00071919  i
648.897 0.00047946  i
648.759 0.00044584  i
648.621 0.00028505  i
648.483 0.0001681  i
648.345 0.00019295  i
648.207 0.0001798  i
648.069 0.00015787  i
647.931 0.00011987  i
647.793 8.0398e-05  i
647.655 2.0465e-05  i
647.517 0.00012133  i
647.378 6.1395e-05  i
647.24 4.8239e-05  i
647.102 -1.9003e-05  i
646.964 -2.485e-05  i
646.826 -5.8471e-06  i
646.688 -2.1927e-05  i
646.55 -4.8239e-05  i
646.411 -1.608e-05  i
646.273 -4.3853e-05  i
646.135 1.9003e-05  i
645.997 -6.578e-05  i
645.859 8.7706e-06  i
645.72 -2.3388e-05  i
645.582 -1.9003e-05  i
645.444 -7.1627e-05  i
645.306 -9.6477e-05  i
645.168 1.1694e-05  i
645.029 -1.7541e-05  i
644.891 -5.7009e-05  i
644.753 -2.3388e-05  i
644.615 -6.1395e-05  i
644.476 -1.608e-05  i
644.338 2.9235e-05  i
644.2 -2.3388e-05  i
644.062 1.9003e-05  i
643.923 7.3089e-05  i
643.785 2.7774e-05  i
643.647 0.00010525  i
643.508 1.0232e-05  i
643.37 -3.0697e-05  i
643.232 9.7939e-05  i
643.093 0.00013156  i
642.955 1.1694e-05  i
642.817 4.6777e-05  i
642.678 8.9168e-05  i
642.54 -3.8006e-05  i
642.402 0.00014325  i
642.263 8.4783e-05  i
642.125 0.00010086  i
641.987 2.9235e-05  i
641.848 1.4618e-06  i
641.71 0.00010232  i
641.572 2.9235e-05  i
641.433 2.1927e-05  i
641.295 -1.1694e-05  i
641.157 2.485e-05  i
641.018 -4.3853e-06  i
640.88 -4.97e-05  i
640.742 2.9235e-06  i
640.603 8.7706e-06  i
640.465 -5.8471e-06  i
640.326 -5.8471e-05  i
640.188 4.6777e-05  i
640.05 -1.1694e-05  i
639.911 -3.8006e-05  i
639.773 8.7706e-06  i
639.634 1.4618e-06  i
639.496 4.6777e-05  i
639.358 0.00012133  i
639.219 4.3853e-05  i
639.081 -6.2856e-05  i
638.942 -8.3321e-05  i
638.804 3.5083e-05  i
638.666 8.1859e-05  i
638.527 -3.9468e-05  i
638.389 0.00011109  i
638.25 2.7774e-05  i
638.112 2.3388e-05  i
637.974 2.9235e-06  i
637.835 2.9235e-05  i
637.697 6.4318e-05  i
637.558 2.7774e-05  i
637.42 0.00010525  i
637.282 3.0697e-05  i
637.143 8.9168e-05  i
637.005 4.5315e-05  i
636.866 6.8703e-05  i
636.728 7.3089e-05  i
636.59 0.00017103  i
636.451 0.00018126  i
636.313 0.00010525  i
636.174 0.00018126  i
636.036 0.00015349  i
635.898 5.5547e-05  i
635.759 0.00017103  i
635.621 0.00017834  i
635.483 6.2856e-05  i
635.344 0.00018857  i
635.206 0.00017687  i
635.067 8.4783e-05  i
634.929 0.00014325  i
634.791 0.00012864  i
634.652 8.6245e-05  i
634.514 0.00013156  i
634.375 0.00012425  i
634.237 0.0001301  i
634.099 -2.0465e-05  i
633.96 1.608e-05  i
633.822 3.8006e-05  i
633.684 0.0001184  i
633.545 4.3853e-05  i
633.407 3.0697e-05  i
633.269 1.9003e-05  i
633.13 3.0697e-05  i
632.992 -6.8703e-05  i
632.854 1.4618e-06  i
632.715 5.2624e-05  i
632.577 0.00015056  i
632.439 0.00013156  i
632.3 4.8239e-05  i
632.162 -7.7474e-05  i
632.024 5.5547e-05  i
631.885 -8.6245e-05  i
631.747 -7.1627e-05  i
631.609 -5.4086e-05  i
631.47 -6.4318e-05  i
631.332 2.7774e-05  i
631.194 -9.2092e-05  i
631.056 -7.7474e-05  i
630.917 -0.00010232  i
630.779 -0.00011256  i
630.641 -1.4618e-05  i
630.503 -8.3321e-05  i
630.364 1.4618e-05  i
630.226 -4.5315e-05  i
630.088 -7.1627e-05  i
629.95 -2.6312e-05  i
629.811 2.485e-05  i
629.673 1.7541e-05  i
629.535 1.0232e-05  i
629.397 -2.1927e-05  i
629.259 0.00010086  i
629.12 -4.2391e-05  i
628.982 2.1927e-05  i
628.844 -2.9235e-06  i
628.706 7.3089e-05  i
628.568 -1.608e-05  i
628.43 7.4551e-05  i
628.292 8.1859e-05  i
628.153 6.578e-05  i
628.015 -3.8006e-05  i
627.877 8.7706e-05  i
627.739 0.00018565  i
627.601 0.00013448  i
627.463 5.9933e-05  i
627.325 3.5083e-05  i
627.187 7.3089e-05  i
627.049 0.00019295  i
626.911 9.7939e-05  i
626.773 0.00023681  i
626.635 0.00014325  i
626.496 0.00012864  i
626.358 0.00021342  i
626.22 0.00023973  i
626.082 0.00042684  i
625.944 0.00032451  i
625.806 0.00037714  i
625.669 0.00041514  i
625.531 0.0005277  i
625.393 0.000497  i
625.255 0.00047946  i
625.117 0.00056717  i
624.979 0.00037714  i
624.841 0.00022073  i
624.703 0.00046338  i
624.565 0.00042976  i
624.427 0.00052039  i
624.289 0.00046338  i
624.152 0.00042538  i
624.014 0.00061979  i
623.876 0.00060517  i
623.738 0.00052039  i
623.6 0.00044146  i
623.462 0.00023973  i
623.325 0.00046192  i
623.187 0.00069873  i
623.049 0.00094431  i
622.911 0.0010145  i
622.774 0.00094723  i
622.636 0.001149  i
622.498 0.00084783  i
622.361 0.0015889  i
622.223 0.0018009  i
622.085 0.001817  i
621.948 0.0023125  i
621.81 0.0026268  i
621.672 0.0033343  i
621.535 0.0039877  i
621.397 0.0046455  i
621.26 0.00453  i
621.122 0.0053574  i
620.984 0.0060357  i
620.847 0.0075018  i
620.709 0.0079433  i
620.572 0.0095644  i
620.434 0.010026  i
620.297 0.011706  i
620.159 0.011718  i
620.022 0.011642  i
619.884 0.012165  i
619.747 0.012092  i
619.61 0.012166  i
619.472 0.010703  i
619.335 0.010592  i
619.197 0.0095659  i
619.06 0.0074638  i
618.923 0.0067549  i
618.785 0.0048356  i
618.648 0.0039453  i
618.511 0.0026984  i
618.374 0.0021137  i
618.236 0.0017541  i
618.099 0.0011168  i
617.962 0.00070019  i
617.825 0.00019295  i
617.688 -0.00047654  i
617.55 -0.0014282  i
617.413 -0.00195  i
617.276 -0.0021927  i
617.139 -0.0029016  i
617.002 -0.0039746  i
616.865 -0.0051074  i
616.728 -0.0067125  i
616.591 -0.008509  i
616.454 -0.010912  i
616.317 -0.015387  i
616.18 -0.020351  i
616.043 -0.026487  i
615.906 -0.033349  i
615.769 -0.038839  i
615.632 -0.044406  i
615.495 -0.048367  i
615.358 -0.050805  i
615.221 -0.053442  i
615.084 -0.052446  i
614.948 -0.050978  i
614.811 -0.046642  i
614.674 -0.04083  i
614.537 -0.035126  i
614.4 -0.02937  i
614.264 -0.023485  i
614.127 -0.020659  i
613.99 -0.016405  i
613.854 -0.01322  i
613.717 -0.011542  i
613.58 -0.0096638  i
613.444 -0.0081889  i
613.307 -0.0071495  i
613.171 -0.0064727  i
613.034 -0.0055211  i
612.897 -0.0053954  i
612.761 -0.0049057  i
612.625 -0.0043137  i
612.488 -0.0038357  i
612.352 -0.0035185  i
612.215 -0.0029528  i
612.079 -0.0025069  i
611.942 -0.0020377  i
611.806 -0.0018258  i
611.67 -0.0014676  i
611.533 -0.0010086  i
611.397 -0.00079082  i
611.261 -0.00056571  i
611.125 -0.00033182  i
610.988 -0.00020611  i
610.852 -3.9468e-05  i
610.716 -6.4318e-05  i
610.58 0.00017249  i
610.444 0.00031282  i
610.308 0.00044292  i
610.172 0.00030113  i
610.036 0.00035229  i
609.899 0.00046631  i
609.763 0.00053501  i
609.627 0.00039468  i
609.492 0.00056717  i
609.356 0.00051016  i
609.22 0.00059787  i
609.084 0.00045315  i
608.948 0.00041514  i
608.812 0.00032451  i
608.676 0.00021927  i
608.54 0.00036106  i
608.405 0.00024119  i
608.269 0.00014764  i
608.133 0.00017834  i
607.998 2.0465e-05  i
607.862 -9.2092e-05  i
607.726 -4.97e-05  i
607.591 -4.8239e-05  i
607.455 -0.00012133  i
607.319 -0.0002105  i
607.184 -0.00025873  i
607.048 -0.0002295  i
606.913 -0.00026897  i
606.777 -0.00032451  i
606.642 -0.00030697  i
606.507 -0.00028943  i
606.371 -0.00029235  i
606.236 -0.00024558  i
606.1 -0.0001681  i
605.965 -7.8936e-05  i
605.83 -8.9168e-05  i
605.695 -6.1395e-05  i
605.559 -8.0398e-05  i
605.424 -4.3853e-05  i
605.289 -7.3089e-06  i
605.154 -5.8471e-06  i
605.019 6.4318e-05  i
604.884 5.8471e-05  i
604.749 7.6012e-05  i
604.614 8.6245e-05  i
604.479 4.8239e-05  i
604.344 -8.7706e-06  i
604.209 0.00014033  i
604.074 8.1859e-05  i
603.939 0.00025581  i
603.804 0.00019003  i
603.669 0.0001798  i
603.534 0.00024412  i
603.4 0.00026604  i
603.265 0.00020611  i
603.13 0.00030113  i
602.996 0.00030551  i
602.861 0.00043561  i
602.726 0.00048969  i
602.592 0.00054524  i
602.457 0.00053793  i
602.323 0.000478  i
602.188 0.00063295  i
602.054 0.00049262  i
601.919 0.00063733  i
601.785 0.00068996  i
601.65 0.0007075  i
601.516 0.00071919  i
601.382 0.00063733  i
601.247 0.00067242  i
601.113 0.0005774  i
600.979 0.00074404  i
600.845 0.00056424  i
600.711 0.00070165  i
600.576 0.00083175  i
600.442 0.00070019  i
600.308 0.00077913  i
600.174 0.00086099  i
600.04 0.0010028  i
599.906 0.001149  i
599.772 0.0012893  i
599.638 0.0012454  i
599.504 0.0014559  i
599.371 0.0015276  i
599.237 0.0016109  i
599.103 0.0018272  i
598.969 0.0019003  i
598.836 0.0021269  i
598.702 0.0022818  i
598.568 0.0023988  i
598.435 0.0025859  i
598.301 0.0030463  i
598.167 0.0033241  i
598.034 0.0033226  i
597.9 0.0035463  i
597.767 0.0038459  i
597.634 0.0041734  i
597.5 0.0043576  i
597.367 0.0043546  i
597.234 0.0045534  i
597.1 0.0046806  i
596.967 0.0050329  i
596.834 0.0053106  i
596.701 0.0057769  i
596.568 0.0061862  i
596.434 0.0064947  i
596.301 0.0068499  i
596.168 0.0071218  i
596.035 0.0077372  i
595.902 0.0080748  i
595.77 0.0087385  i
595.637 0.0092238  i
595.504 0.0091712  i
595.371 0.0095556  i
595.238 0.0095585  i
595.105 0.0096287  i
594.973 0.0092457  i
594.84 0.0089124  i
594.707 0.0089037  i
594.575 0.0075471  i
594.442 0.0067344  i
594.31 0.0065005  i
594.177 0.0058456  i
594.045 0.0054773  i
593.912 0.0052945  i
593.78 0.0053442  i
593.648 0.0054042  i
593.515 0.0051791  i
593.383 0.0055401  i
593.251 0.0056439  i
593.119 0.0058661  i
592.987 0.0067534  i
592.855 0.0072256  i
592.722 0.0077971  i
592.59 0.0084593  i
592.458 0.008949  i
592.327 0.0093188  i
592.195 0.010104  i
592.063 0.010434  i
591.931 0.010626  i
591.799 0.010667  i
591.667 0.010291  i
591.536 0.010231  i
591.404 0.0092779  i
591.272 0.0087063  i
591.141 0.0076275  i
591.009 0.0067432  i
590.878 0.0055723  i
590.746 0.0048969  i
590.615 0.0040564  i
590.483 0.0035316  i
590.352 0.0028855  i
590.221 0.0025508  i
590.089 0.0021123  i
589.958 0.0017337  o
589.827 0.0014676  o
589.696 0.001282  o
589.565 0.0011753  o
589.434 0.00086537  o
589.303 0.00089168  o
589.172 0.00075574  o
589.041 0.0005774  o
588.91 0.00048385  o
588.779 0.00053793  o
588.648 0.00046338  o
588.517 0.00032159  o
588.387 0.00037275  o
588.256 0.00031867  o
588.125 0.00029966  o
587.995 0.00019588  o
587.864 0.00024119  o
587.734 0.00018857  o
587.603 0.00024119  o
587.473 9.2092e-05  o
587.342 9.6477e-05  o
587.212 0.00010525  o
587.082 0.00012279  o
586.951 0.00020026  o
586.821 9.9401e-05  o
586.691 3.6544e-05  o
586.561 0.00015495  o
586.431 0.00015933  o
586.301 1.0232e-05  o
586.171 2.0465e-05  o
586.041 3.2159e-05  o
585.911 9.7939e-05  o
585.781 5.2624e-05  o
585.651 8.1859e-05  o
585.521 0.00015056  o
585.392 6.8703e-05  o
585.262 4.3853e-05  o
585.132 1.608e-05  o
585.003 6.2856e-05  o
584.873 4.6777e-05  o
584.744 0.00010963  o
584.614 6.1395e-05  o
584.485 1.608e-05  o
584.355 2.485e-05  o
584.226 1.0232e-05  o
584.097 1.0232e-05  o
583.968 -7.3089e-06  o
583.838 5.9933e-05  o
583.709 5.8471e-06  o
583.58 1.7541e-05  o
583.451 4.3853e-06  o
583.322 4.3853e-06  o
583.193 -4.2391e-05  o
583.064 1.4618e-06  o
582.936 1.0232e-05  o
582.807 -1.4618e-05  o
582.678 1.0232e-05  o
582.549 -1.7541e-05  o
582.421 3.2159e-05  o
582.292 -5.9933e-05  o
582.163 -1.0232e-05  o
582.035 -5.8471e-06  o
581.906 -1.4618e-05  o
581.778 4.2391e-05  o
581.65 -7.4551e-05  o
581.521 -8.7706e-06  o
581.393 -5.1162e-05  o
581.265 -4.3853e-06  o
581.137 -1.0232e-05  o
581.008 5.7009e-05  o
580.88 1.1694e-05  o
580.752 4.8239e-05  o
580.624 -5.1162e-05  o
580.496 -2.7774e-05  o
580.369 2.9235e-05  o
580.241 -3.8006e-05  o
580.113 -2.485e-05  o
579.985 -8.7706e-06  o
579.858 1.9003e-05  o
579.73 5.8471e-06  o
579.602 -1.608e-05  o
579.475 -1.3156e-05  o
579.347 2.6312e-05  o
579.22 2.1927e-05  o
579.092 -2.1927e-05  o
578.965 -2.9235e-05  o
578.838 -2.9235e-05  o
578.711 -2.9235e-05  o
578.583 2.7774e-05  o
578.456 4.3853e-06  o
578.329 1.0232e-05  o
578.202 -8.7706e-06  o
578.075 -2.485e-05  o
577.948 -1.4618e-06  o
577.821 1.0232e-05  o
577.695 2.0465e-05  o
577.568 1.0232e-05  o
577.441 -2.9235e-05  o
577.315 -7.3089e-06  o
577.188 4.3853e-06  o
577.061 3.0697e-05  o
576.935 -3.2159e-05  o
576.808 1.4618e-06  o
576.682 -2.9235e-06  o
576.556 7.3089e-06  o
576.429 -3.3621e-05  o
576.303 5.2624e-05  o
576.177 -1.608e-05  o
576.051 -4.093e-05  o
575.925 4.3853e-06  o
575.799 4.3853e-06  o
575.673 -2.1927e-05  o
575.547 -4.3853e-06  o
575.421 -5.8471e-06  o
575.295 1.608e-05  o
575.169 3.0697e-05  o
575.044 -2.9235e-06  o
574.918 1.0232e-05  o
574.792 1.3156e-05  o
574.667 4.2391e-05  o
574.541 -5.8471e-06  o
574.416 1.4618e-06  o
574.291 -5.7009e-05  o
574.165 5.8471e-06  o
574.04 -1.608e-05  o
573.915 2.3388e-05  o
573.79 -1.4618e-06  o
573.665 1.0232e-05  o
573.54 -1.3156e-05  o
573.415 2.3388e-05  o
573.29 1.4618e-06  o
573.165 2.0465e-05  o
573.04 1.7541e-05  o
572.915 7.3089e-06  o
572.791 4.3853e-05  o
572.666 2.3388e-05  o
572.541 3.5083e-05  o
572.417 1.1694e-05  o
572.292 -1.608e-05  o
572.168 -0  o
572.044 -3.0697e-05  o
571.919 -2.1927e-05  o


# Curve 2 of 5, 1024 points
# Curve title: "0"
# x y type
708.27 5.9714e-05  i
708.148 3.5628e-05  i
708.026 8.5306e-05  i
707.904 7.8281e-05  i
707.782 9.5844e-05  i
707.66 0.00012294  i
707.537 0.00010387  i
707.415 0.00013197  i
707.293 0.0001957  i
707.17 0.00020524  i
707.048 0.00024939  i
706.925 0.00024387  i
706.803 0.00028753  i
706.68 0.00030359  i
706.557 0.00035929  i
706.434 0.00040596  i
706.311 0.00044861  i
706.189 0.00052839  i
706.066 0.00066438  i
705.943 0.00073714  i
705.819 0.00086962  i
705.696 0.0010332  i
705.573 0.0011913  i
705.45 0.001407  i
705.326 0.0017322  i
705.203 0.0019385  i
705.08 0.0023389  i
704.956 0.0027263  i
704.832 0.003076  i
704.709 0.003333  i
704.585 0.0036285  i
704.461 0.0038327  i
704.338 0.0040846  i
704.214 0.004174  i
704.09 0.0041358  i
703.966 0.0040836  i
703.842 0.0039366  i
703.718 0.0037158  i
703.593 0.0035558  i
703.469 0.0032481  i
703.345 0.0028567  i
703.221 0.0025978  i
703.096 0.0022641  i
702.972 0.0019841  i
702.847 0.0017889  i
702.723 0.0014708  i
702.598 0.0013689  i
702.473 0.0011807  i
702.349 0.00099557  i
702.224 0.00088116  i
702.099 0.00071155  i
701.974 0.00060467  i
701.849 0.00058309  i
701.724 0.0004175  i
701.599 0.00037836  i
701.474 0.00038337  i
701.349 0.000279  i
701.223 0.00029305  i
701.098 0.00017814  i
700.973 0.00014753  i
700.847 0.0001129  i
700.722 1.405e-05  i
700.596 4.9176e-05  i
700.471 -4.1649e-05  i
700.345 -4.7169e-05  i
700.22 -0.00015004  i
700.094 -0.00013398  i
699.968 -0.00024287  i
699.842 -0.00019721  i
699.716 -0.00024187  i
699.59 -0.00022681  i
699.464 -0.00034373  i
699.338 -0.00032416  i
699.212 -0.00033721  i
699.086 -0.00046818  i
698.96 -0.00039642  i
698.834 -0.00048574  i
698.707 -0.0004752  i
698.581 -0.00054144  i
698.454 -0.00065635  i
698.328 -0.00050029  i
698.201 -0.00062374  i
698.075 -0.00062073  i
697.948 -0.00067643  i
697.822 -0.00074618  i
697.695 -0.00098052  i
697.568 -0.00096295  i
697.441 -0.0011968  i
697.314 -0.0015636  i
697.187 -0.00153  i
697.06 -0.0021733  i
696.933 -0.0024809  i
696.806 -0.0028046  i
696.679 -0.0029119  i
696.552 -0.0034479  i
696.424 -0.0038829  i
696.297 -0.0040355  i
696.17 -0.0040244  i
696.042 -0.0044098  i
695.915 -0.004056  i
695.787 -0.0042623  i
695.66 -0.0037806  i
695.532 -0.0037133  i
695.405 -0.0035909  i
695.277 -0.0032622  i
695.149 -0.0031844  i
695.021 -0.0026269  i
694.893 -0.0024061  i
694.765 -0.0020659  i
694.638 -0.0019018  i
694.51 -0.0017749  i
694.381 -0.0015676  i
694.253 -0.0014607  i
694.125 -0.0012485  i
693.997 -0.0010508  i
693.869 -0.0009755  i
693.74 -0.00095191  i
693.612 -0.0008636  i
693.484 -0.0007537  i
693.355 -0.00061922  i
693.227 -0.00064531  i
693.098 -0.00059865  i
692.97 -0.00062524  i
692.841 -0.00050933  i
692.712 -0.00038036  i
692.583 -0.00040997  i
692.455 -0.00033821  i
692.326 -0.00035176  i
692.197 -0.00028703  i
692.068 -0.00023886  i
691.939 -0.00023534  i
691.81 -0.00021527  i
691.681 -0.00010488  i
691.552 -0.00023283  i
691.423 -0.00017011  i
691.293 -0.00014351  i
691.164 -0.00015556  i
691.035 -0.0001129  i
690.906 -0.00017663  i
690.776 -6.3227e-05  i
690.647 -0.00016258  i
690.517 -5.8711e-05  i
690.388 -0.00011592  i
690.258 -5.4696e-05  i
690.129 -4.0646e-05  i
689.999 -0.0001119  i
689.869 7.4266e-05  i
689.739 0.00013197  i
689.61 -0.00013147  i
689.48 -0  i
689.35 0.00016208  i
689.22 7.8281e-05  i
689.09 0.00041348  i
688.96 0.0002785  i
688.83 0.00035929  i
688.7 0.00068445  i
688.57 0.00065535  i
688.439 0.00068044  i
688.309 0.0006985  i
688.179 0.00077679  i
688.049 0.00093485  i
687.918 0.0010568  i
687.788 0.0011647  i
687.657 0.0010337  i
687.527 0.00085306  i
687.396 0.00096095  i
687.266 0.00078933  i
687.135 0.00084051  i
687.004 0.00072761  i
686.874 0.00065635  i
686.743 0.00063126  i
686.612 0.00054847  i
686.481 0.00044811  i
686.35 0.00041198  i
686.219 0.00038287  i
686.088 0.00031965  i
685.957 0.00038087  i
685.826 0.00034022  i
685.695 0.00026043  i
685.564 0.00023685  i
685.433 0.00017061  i
685.302 0.00018416  i
685.17 0.00010839  i
685.039 0.00014602  i
684.908 0.00010588  i
684.776 7.8281e-05  i
684.645 0.00017262  i
684.514 8.7815e-05  i
684.382 4.2151e-05  i
684.251 0.00011491  i
684.119 -1.5054e-06  i
683.987 0.00010237  i
683.856 0.00010638  i
683.724 6.6238e-05  i
683.592 2.0072e-05  i
683.46 9.1328e-05  i
683.329 3.1613e-05  i
683.197 3.0108e-05  i
683.065 6.4732e-05  i
682.933 4.1148e-05  i
682.801 5.2187e-05  i
682.669 -5.018e-07  i
682.537 6.8245e-05  i
682.405 -1.104e-05  i
682.273 4.7169e-05  i
682.14 -2.6094e-05  i
682.008 1.2043e-05  i
681.876 6.122e-05  i
681.744 2.7097e-05  i
681.611 4.9678e-05  i
681.479 3.2617e-05  i
681.347 -2.6094e-05  i
681.214 1.4552e-05  i
681.082 2.5592e-05  i
680.949 1.2545e-05  i
680.817 -5.018e-06  i
680.684 1.6058e-05  i
680.552 3.8137e-05  i
680.419 -3.0108e-05  i
680.286 1.2545e-05  i
680.153 2.6595e-05  i
680.021 1.7061e-05  i
679.888 -2.509e-06  i
679.755 -2.7599e-05  i
679.622 5.018e-07  i
679.489 4.3155e-05  i
679.356 -2.509e-05  i
679.223 1.405e-05  i
679.09 1.0538e-05  i
678.957 5.018e-05  i
678.824 -1.1541e-05  i
678.691 1.0036e-06  i
678.558 -4.5162e-05  i
678.425 1.7563e-05  i
678.292 -1.0538e-05  i
678.158 7.0252e-06  i
678.025 3.9642e-05  i
677.892 3.9642e-05  i
677.758 3.5628e-05  i
677.625 1.7563e-05  i
677.491 1.104e-05  i
677.358 2.6595e-05  i
677.224 -1.0036e-06  i
677.091 -2.2581e-05  i
676.957 -6.0216e-06  i
676.824 1.0538e-05  i
676.69 3.2115e-05  i
676.556 1.5054e-05  i
676.423 2.9104e-05  i
676.289 4.7169e-05  i
676.155 5.2187e-05  i
676.021 1.7061e-05  i
675.888 7.0252e-05  i
675.754 1.2043e-05  i
675.62 3.8137e-05  i
675.486 4.3155e-05  i
675.352 2.9104e-05  i
675.218 9.0324e-06  i
675.084 4.6667e-05  i
674.95 4.5162e-06  i
674.816 2.7599e-05  i
674.682 1.1541e-05  i
674.548 1.1541e-05  i
674.413 1.8567e-05  i
674.279 -2.509e-06  i
674.145 2.8101e-05  i
674.011 7.527e-06  i
673.876 1.8567e-05  i
673.742 -3.4122e-05  i
673.608 -4.5162e-06  i
673.473 -8.0288e-06  i
673.339 -2.509e-06  i
673.204 -1.0036e-06  i
673.07 5.018e-07  i
672.935 -6.5234e-06  i
672.801 -2.6595e-05  i
672.666 -3.0108e-06  i
672.531 1.8065e-05  i
672.397 5.5198e-06  i
672.262 -1.2545e-05  i
672.127 -7.0252e-06  i
671.993 2.2079e-05  i
671.858 4.5162e-06  i
671.723 2.6595e-05  i
671.588 -3.0108e-05  i
671.454 -3.1112e-05  i
671.319 1.9068e-05  i
671.184 -1.0036e-05  i
671.049 -2.0072e-05  i
670.914 1.4552e-05  i
670.779 5.7205e-05  i
670.644 2.1076e-05  i
670.509 -2.7599e-05  i
670.374 -2.4588e-05  i
670.239 1.957e-05  i
670.103 -5.018e-07  i
669.968 -3.3119e-05  i
669.833 3.914e-05  i
669.698 3.8639e-05  i
669.563 3.2115e-05  i
669.427 -3.4624e-05  i
669.292 -9.5342e-06  i
669.157 1.5556e-05  i
669.021 7.0252e-06  i
668.886 1.0036e-06  i
668.751 9.0324e-06  i
668.615 2.0072e-05  i
668.48 -5.018e-06  i
668.344 3.4624e-05  i
668.209 -5.0682e-05  i
668.073 -2.3083e-05  i
667.938 1.9068e-05  i
667.802 -1.6058e-05  i
667.667 -1.0538e-05  i
667.531 -1.1541e-05  i
667.395 4.5162e-06  i
667.26 4.3657e-05  i
667.124 4.0144e-06  i
666.988 -1.0036e-06  i
666.852 8.0288e-06  i
666.717 -1.9068e-05  i
666.581 -1.2043e-05  i
666.445 -2.2581e-05  i
666.309 7.527e-06  i
666.173 -2.3585e-05  i
666.037 -2.6094e-05  i
665.901 8.5306e-06  i
665.765 -1.0036e-05  i
665.629 -1.2545e-05  i
665.493 -4.4158e-05  i
665.357 -2.4086e-05  i
665.221 -9.0324e-06  i
665.085 -2.509e-06  i
664.949 -8.0288e-06  i
664.813 4.0144e-06  i
664.677 2.1577e-05  i
664.541 -1.7563e-05  i
664.405 -2.2079e-05  i
664.268 -4.5162e-06  i
664.132 -1.5054e-05  i
663.996 9.5342e-06  i
663.86 -1.0538e-05  i
663.723 -1.3549e-05  i
663.587 1.3549e-05  i
663.451 -9.5342e-06  i
663.314 2.509e-06  i
663.178 -2.9104e-05  i
663.041 2.1577e-05  i
662.905 1.7563e-05  i
662.769 -3.061e-05  i
662.632 -3.2115e-05  i
662.496 -2.7599e-05  i
662.359 -5.3191e-05  i
662.223 -6.8245e-05  i
662.086 -3.8137e-05  i
661.949 -4.5162e-05  i
661.813 -0.00010337  i
661.676 -5.1184e-05  i
661.54 -7.1256e-05  i
661.403 -4.8675e-05  i
661.266 -7.1256e-05  i
661.129 -3.9642e-05  i
660.993 -6.6238e-05  i
660.856 -1.8065e-05  i
660.719 -6.975e-05  i
660.582 -1.7563e-05  i
660.446 -8.1793e-05  i
660.309 -3.613e-05  i
660.172 -7.9786e-05  i
660.035 -9.484e-05  i
659.898 -4.7671e-05  i
659.761 -5.2689e-05  i
659.624 -3.5126e-05  i
659.488 -6.5234e-05  i
659.351 -2.2079e-05  i
659.214 -3.6631e-05  i
659.077 -3.7635e-05  i
658.94 -5.7707e-05  i
658.803 -0.00010387  i
658.666 -7.2761e-05  i
658.529 -4.7671e-05  i
658.391 4.0144e-06  i
658.254 -1.957e-05  i
658.117 -4.9176e-05  i
657.98 -1.5054e-06  i
657.843 6.6238e-05  i
657.706 4.3155e-05  i
657.569 9.1829e-05  i
657.431 6.6739e-05  i
657.294 0.00012344  i
657.157 0.00016058  i
657.02 0.00017061  i
656.882 0.00018416  i
656.745 0.00020624  i
656.608 0.00024538  i
656.471 0.00026997  i
656.333 0.0002228  i
656.196 0.00026595  i
656.059 0.00027398  i
655.921 0.00032918  i
655.784 0.00027499  i
655.646 0.0003071  i
655.509 0.00034072  i
655.372 0.00034173  i
655.234 0.00037635  i
655.097 0.00039341  i
654.959 0.0004175  i
654.822 0.00038739  i
654.684 0.00042603  i
654.547 0.00039943  i
654.409 0.00040947  i
654.271 0.00042252  i
654.134 0.00037735  i
653.996 0.00037986  i
653.859 0.00037334  i
653.721 0.00032617  i
653.584 0.00029405  i
653.446 0.00023434  i
653.308 0.00026495  i
653.171 0.00018065  i
653.033 0.00017814  i
652.895 0.00022932  i
652.758 0.00033119  i
652.62 0.00040445  i
652.482 0.00046517  i
652.344 0.00053642  i
652.207 0.000696  i
652.069 0.00069399  i
651.931 0.00084904  i
651.793 0.00090725  i
651.655 0.00083249  i
651.518 0.00075521  i
651.38 0.00068997  i
651.242 0.00071757  i
651.104 0.00059513  i
650.966 0.00056452  i
650.828 0.00064481  i
650.691 0.00075972  i
650.553 0.00094489  i
650.415 0.0010618  i
650.277 0.001243  i
650.139 0.0012665  i
650.001 0.0013222  i
649.863 0.0012068  i
649.725 0.0011993  i
649.587 0.001103  i
649.449 0.00096496  i
649.311 0.00080037  i
649.173 0.00060969  i
649.035 0.00045563  i
648.897 0.00031112  i
648.759 0.00024739  i
648.621 0.00020825  i
648.483 0.00019269  i
648.345 0.00014903  i
648.207 0.00012997  i
648.069 7.1757e-05  i
647.931 5.6202e-05  i
647.793 8.5808e-05  i
647.655 7.3765e-05  i
647.517 -1.0036e-06  i
647.378 4.8173e-05  i
647.24 -4.5638e-18  i
647.102 3.4122e-05  i
646.964 -1.5054e-06  i
646.826 1.5054e-06  i
646.688 2.2819e-18  i
646.55 -2.0072e-05  i
646.411 -2.3083e-05  i
646.273 -3.2617e-05  i
646.135 -3.7635e-05  i
645.997 -1.9068e-05  i
645.859 -4.5664e-05  i
645.72 -5.6703e-05  i
645.582 -3.2617e-05  i
645.444 -3.8137e-05  i
645.306 -8.8317e-05  i
645.168 -5.57e-05  i
645.029 -7.527e-06  i
644.891 -2.4588e-05  i
644.753 -4.7671e-05  i
644.615 -3.5628e-05  i
644.476 -6.0216e-06  i
644.338 1.1541e-05  i
644.2 2.4086e-05  i
644.062 6.0216e-06  i
643.923 3.2617e-05  i
643.785 2.8101e-05  i
643.647 5.3693e-05  i
643.508 6.7241e-05  i
643.37 7.8281e-05  i
643.232 5.9212e-05  i
643.093 9.4338e-05  i
642.955 6.3227e-05  i
642.817 7.2761e-05  i
642.678 5.6703e-05  i
642.54 0.00010638  i
642.402 5.2187e-05  i
642.263 5.3693e-05  i
642.125 3.5628e-05  i
641.987 4.7169e-05  i
641.848 4.3155e-05  i
641.71 3.8639e-05  i
641.572 1.4552e-05  i
641.433 5.018e-07  i
641.295 3.061e-05  i
641.157 -9.5342e-06  i
641.018 -7.0252e-06  i
640.88 -2.5592e-05  i
640.742 1.5556e-05  i
640.603 1.2043e-05  i
640.465 -1.405e-05  i
640.326 2.3585e-05  i
640.188 7.0252e-06  i
640.05 2.5592e-05  i
639.911 -5.5198e-06  i
639.773 8.5306e-06  i
639.634 2.509e-05  i
639.496 2.7599e-05  i
639.358 1.0538e-05  i
639.219 -1.0036e-05  i
639.081 1.3047e-05  i
638.942 2.0072e-06  i
638.804 2.4588e-05  i
638.666 3.914e-05  i
638.527 4.3155e-05  i
638.389 1.0036e-05  i
638.25 2.6595e-05  i
638.112 3.3621e-05  i
637.974 2.509e-05  i
637.835 3.6631e-05  i
637.697 4.3155e-05  i
637.558 3.8639e-05  i
637.42 4.8675e-05  i
637.282 6.6238e-05  i
637.143 5.2187e-05  i
637.005 5.7205e-05  i
636.866 9.9858e-05  i
636.728 6.5234e-05  i
636.59 9.0324e-05  i
636.451 0.00010287  i
636.313 0.00010237  i
636.174 0.00011742  i
636.036 0.00014402  i
635.898 7.3765e-05  i
635.759 0.00011842  i
635.621 0.0001661  i
635.483 0.00015205  i
635.344 0.00017312  i
635.206 0.00014151  i
635.067 0.00014803  i
634.929 0.00012194  i
634.791 7.8281e-05  i
634.652 8.932e-05  i
634.514 0.00012093  i
634.375 0.00016007  i
634.237 0.00010739  i
634.099 9.6345e-05  i
633.96 4.3657e-05  i
633.822 4.3657e-05  i
633.684 6.4732e-05  i
633.545 4.7169e-05  i
633.407 5.4696e-05  i
633.269 5.5198e-05  i
633.13 9.7851e-05  i
632.992 6.8245e-05  i
632.854 1.1541e-05  i
632.715 2.0072e-05  i
632.577 2.8101e-05  i
632.439 -2.1076e-05  i
632.3 -1.4552e-05  i
632.162 6.5234e-06  i
632.024 -6.0216e-05  i
631.885 -7.527e-06  i
631.747 -6.7241e-05  i
631.609 -7.4266e-05  i
631.47 -3.914e-05  i
631.332 -7.0754e-05  i
631.194 -0.00010337  i
631.056 -3.7635e-05  i
630.917 -6.0216e-05  i
630.779 -9.0324e-06  i
630.641 2.0072e-06  i
630.503 1.5054e-05  i
630.364 -2.6595e-05  i
630.226 1.4552e-05  i
630.088 -2.4086e-05  i
629.95 2.0072e-06  i
629.811 -1.3549e-05  i
629.673 5.4696e-05  i
629.535 -4.6667e-05  i
629.397 6.3729e-05  i
629.259 2.0574e-05  i
629.12 3.061e-05  i
628.982 2.509e-06  i
628.844 8.079e-05  i
628.706 -1.6058e-05  i
628.568 -1.8567e-05  i
628.43 -2.6094e-05  i
628.292 5.5198e-06  i
628.153 9.0324e-06  i
628.015 -6.0216e-06  i
627.877 3.3119e-05  i
627.739 -4.5638e-18  i
627.601 6.7241e-05  i
627.463 2.8101e-05  i
627.325 0.00016058  i
627.187 8.3299e-05  i
627.049 9.8854e-05  i
626.911 0.0002228  i
626.773 0.00021226  i
626.635 0.0002233  i
626.496 0.00027097  i
626.358 0.00029807  i
626.22 0.00036983  i
626.082 0.00037484  i
625.944 0.00042051  i
625.806 0.0004466  i
625.669 0.00032818  i
625.531 0.0003914  i
625.393 0.00050029  i
625.255 0.00053492  i
625.117 0.0004451  i
624.979 0.00046918  i
624.841 0.00059162  i
624.703 0.00043406  i
624.565 0.00048223  i
624.427 0.00049076  i
624.289 0.00050782  i
624.152 0.00053743  i
624.014 0.00044459  i
623.876 0.00050732  i
623.738 0.00048524  i
623.6 0.00060015  i
623.462 0.00060166  i
623.325 0.00062123  i
623.187 0.00065836  i
623.049 0.00072159  i
622.911 0.00079334  i
622.774 0.0010658  i
622.636 0.0012394  i
622.498 0.0013539  i
622.361 0.0015064  i
622.223 0.001958  i
622.085 0.0024192  i
621.948 0.0029576  i
621.81 0.0034127  i
621.672 0.0036682  i
621.535 0.0039908  i
621.397 0.0050667  i
621.26 0.0052483  i
621.122 0.0060823  i
620.984 0.0068792  i
620.847 0.0078441  i
620.709 0.0090856  i
620.572 0.0099391  i
620.434 0.010731  i
620.297 0.011554  i
620.159 0.012241  i
620.022 0.012148  i
619.884 0.012386  i
619.747 0.01164  i
619.61 0.010534  i
619.472 0.009341  i
619.335 0.0084598  i
619.197 0.0071747  i
619.06 0.0057652  i
618.923 0.0046391  i
618.785 0.0035522  i
618.648 0.0025968  i
618.511 0.0017663  i
618.374 0.0013815  i
618.236 0.00096446  i
618.099 0.00033871  i
617.962 -3.4122e-05  i
617.825 -0.0005023  i
617.688 -0.0010979  i
617.55 -0.0020258  i
617.413 -0.0028492  i
617.276 -0.0031774  i
617.139 -0.0043672  i
617.002 -0.0053858  i
616.865 -0.0069299  i
616.728 -0.0090264  i
616.591 -0.011861  i
616.454 -0.015728  i
616.317 -0.021707  i
616.18 -0.027905  i
616.043 -0.034893  i
615.906 -0.040842  i
615.769 -0.046864  i
615.632 -0.050727  i
615.495 -0.053323  i
615.358 -0.054052  i
615.221 -0.052922  i
615.084 -0.04997  i
614.948 -0.045879  i
614.811 -0.040196  i
614.674 -0.034138  i
614.537 -0.028884  i
614.4 -0.023591  i
614.264 -0.019355  i
614.127 -0.015931  i
613.99 -0.01314  i
613.854 -0.011103  i
613.717 -0.0094996  i
613.58 -0.0082365  i
613.444 -0.007249  i
613.307 -0.006404  i
613.171 -0.0058931  i
613.034 -0.0051279  i
612.897 -0.0046873  i
612.761 -0.0042904  i
612.625 -0.0038413  i
612.488 -0.0034017  i
612.352 -0.0027574  i
612.215 -0.0024332  i
612.079 -0.0021407  i
611.942 -0.0017312  i
611.806 -0.0012505  i
611.67 -0.0010523  i
611.533 -0.00098704  i
611.397 -0.00065836  i
611.261 -0.00036531  i
611.125 -0.00023835  i
610.988 -0.00018617  i
610.852 -1.6058e-05  i
610.716 0.00016961  i
610.58 0.00023685  i
610.444 0.00024337  i
610.308 0.00035427  i
610.172 0.000419  i
610.036 0.00051033  i
609.899 0.00048825  i
609.763 0.00051635  i
609.627 0.00054445  i
609.492 0.00049126  i
609.356 0.00040144  i
609.22 0.0003894  i
609.084 0.00032165  i
608.948 0.00039843  i
608.812 0.00028904  i
608.676 0.0002514  i
608.54 0.00018968  i
608.405 0.00011943  i
608.269 9.3335e-05  i
608.133 -1.3047e-05  i
607.998 -5.7205e-05  i
607.862 -7.8783e-05  i
607.726 -8.5808e-05  i
607.591 -0.0001962  i
607.455 -0.00024187  i
607.319 -0.00030259  i
607.184 -0.00026846  i
607.048 -0.00027599  i
606.913 -0.00027248  i
606.777 -0.00028051  i
606.642 -0.00030208  i
606.507 -0.00031061  i
606.371 -0.00020825  i
606.236 -0.00013549  i
606.1 -0.00013699  i
605.965 -0.00012946  i
605.83 -7.5772e-05  i
605.695 -9.5844e-05  i
605.559 7.0252e-06  i
605.424 -1.7563e-05  i
605.289 3.9642e-05  i
605.154 5.1184e-05  i
605.019 1.0538e-05  i
604.884 7.3263e-05  i
604.749 5.6202e-05  i
604.614 9.5342e-05  i
604.479 7.7779e-05  i
604.344 0.00010387  i
604.209 7.4266e-05  i
604.074 0.00011893  i
603.939 0.00014101  i
603.804 0.00014  i
603.669 0.00017714  i
603.534 0.00020724  i
603.4 0.0002785  i
603.265 0.00028251  i
603.13 0.00035377  i
602.996 0.00038388  i
602.861 0.00043255  i
602.726 0.00045714  i
602.592 0.00050732  i
602.457 0.00054295  i
602.323 0.00059915  i
602.188 0.00058711  i
602.054 0.00059564  i
601.919 0.00062926  i
601.785 0.00062675  i
601.65 0.00059814  i
601.516 0.00061521  i
601.382 0.00062173  i
601.247 0.00061922  i
601.113 0.00070202  i
600.979 0.00062022  i
600.845 0.00068345  i
600.711 0.00064582  i
600.576 0.00072008  i
600.442 0.00081793  i
600.308 0.00084051  i
600.174 0.00098052  i
600.04 0.0010452  i
599.906 0.0011923  i
599.772 0.0012575  i
599.638 0.001396  i
599.504 0.001528  i
599.371 0.0015731  i
599.237 0.0017131  i
599.103 0.001951  i
598.969 0.0020343  i
598.836 0.0022696  i
598.702 0.002519  i
598.568 0.0026349  i
598.435 0.0028327  i
598.301 0.0030529  i
598.167 0.0032988  i
598.034 0.0034353  i
597.9 0.0037003  i
597.767 0.0037941  i
597.634 0.0040967  i
597.5 0.0042226  i
597.367 0.0044183  i
597.234 0.0046015  i
597.1 0.0049191  i
596.967 0.0052865  i
596.834 0.0054711  i
596.701 0.0058389  i
596.568 0.0061531  i
596.434 0.0063427  i
596.301 0.0068656  i
596.168 0.0072821  i
596.035 0.0078005  i
595.902 0.0083966  i
595.77 0.0088964  i
595.637 0.008927  i
595.504 0.0093656  i
595.371 0.0093676  i
595.238 0.0091779  i
595.105 0.0090454  i
594.973 0.0085577  i
594.84 0.0081276  i
594.707 0.0072023  i
594.575 0.0065726  i
594.442 0.0062203  i
594.31 0.005438  i
594.177 0.0052799  i
594.045 0.0049638  i
593.912 0.0050195  i
593.78 0.0049703  i
593.648 0.0049668  i
593.515 0.0051891  i
593.383 0.0055263  i
593.251 0.0058836  i
593.119 0.0063177  i
592.987 0.0067336  i
592.855 0.0074718  i
592.722 0.0079671  i
592.59 0.0085778  i
592.458 0.0090168  i
592.327 0.0098187  i
592.195 0.010047  i
592.063 0.010078  i
591.931 0.010211  i
591.799 0.010013  i
591.667 0.0094574  i
591.536 0.0090148  i
591.404 0.0079059  i
591.272 0.0073754  i
591.141 0.0062635  i
591.009 0.0053788  i
590.878 0.0046396  i
590.746 0.0038839  i
590.615 0.0031824  i
590.483 0.0027333  i
590.352 0.0023906  i
590.221 0.0019771  i
590.089 0.001674  i
589.958 0.0013428  o
589.827 0.001256  o
589.696 0.0010523  o
589.565 0.00090575  o
589.434 0.00076575  o
589.303 0.0006965  o
589.172 0.00062725  o
589.041 0.00049026  o
588.91 0.00046567  o
588.779 0.00042001  o
588.648 0.00032065  o
588.517 0.00038438  o
588.387 0.00028251  o
588.256 0.00030058  o
588.125 0.00024137  o
587.995 0.00026043  o
587.864 0.00018466  o
587.734 0.00016007  o
587.603 0.00015255  o
587.473 0.00016961  o
587.342 0.00012896  o
587.212 0.00010086  o
587.082 8.8317e-05  o
586.951 8.0288e-05  o
586.821 8.3299e-05  o
586.691 0.00010086  o
586.561 7.7779e-05  o
586.431 7.1757e-05  o
586.301 0.0001114  o
586.171 8.079e-05  o
586.041 4.4158e-05  o
585.911 7.2761e-05  o
585.781 6.3729e-05  o
585.651 7.4768e-05  o
585.521 7.2761e-05  o
585.392 3.3621e-05  o
585.262 6.1721e-05  o
585.132 4.2653e-05  o
585.003 4.6166e-05  o
584.873 4.5664e-05  o
584.744 1.6058e-05  o
584.614 -3.5126e-06  o
584.485 7.0252e-06  o
584.355 3.7133e-05  o
584.226 8.5306e-06  o
584.097 -5.5198e-06  o
583.968 3.5126e-05  o
583.838 2.6595e-05  o
583.709 1.5054e-05  o
583.58 -2.9104e-05  o
583.451 -6.5234e-06  o
583.322 4.5162e-06  o
583.193 1.0036e-06  o
583.064 -2.0072e-05  o
582.936 -2.7599e-05  o
582.807 2.509e-06  o
582.678 -8.0288e-06  o
582.549 -5.018e-06  o
582.421 -1.0538e-05  o
582.292 1.3549e-05  o
582.163 -6.5234e-06  o
582.035 1.104e-05  o
581.906 4.5162e-06  o
581.778 -3.0108e-06  o
581.65 1.0538e-05  o
581.521 2.509e-06  o
581.393 -2.6595e-05  o
581.265 -1.8065e-05  o
581.137 1.7563e-05  o
581.008 -2.7599e-05  o
580.88 -1.0036e-05  o
580.752 4.0144e-06  o
580.624 -1.0036e-05  o
580.496 1.4552e-05  o
580.369 1.0538e-05  o
580.241 -5.018e-07  o
580.113 -2.8603e-05  o
579.985 7.527e-06  o
579.858 -1.3047e-05  o
579.73 -2.7599e-05  o
579.602 -5.5198e-06  o
579.475 -1.104e-05  o
579.347 -2.509e-06  o
579.22 1.3047e-05  o
579.092 -2.509e-06  o
578.965 9.0324e-06  o
578.838 1.5054e-06  o
578.711 -1.1541e-05  o
578.583 1.4552e-05  o
578.456 -2.0072e-06  o
578.329 -1.0036e-06  o
578.202 -1.2545e-05  o
578.075 -1.5556e-05  o
577.948 9.0324e-06  o
577.821 1.0036e-06  o
577.695 -2.0072e-06  o
577.568 3.5126e-06  o
577.441 7.527e-06  o
577.315 -4.5162e-06  o
577.188 1.0538e-05  o
577.061 -3.0108e-06  o
576.935 -1.0036e-06  o
576.808 -9.5342e-06  o
576.682 5.018e-06  o
576.556 -1.0036e-05  o
576.429 -8.0288e-06  o
576.303 -1.405e-05  o
576.177 2.509e-06  o
576.051 -1.0036e-05  o
575.925 7.527e-06  o
575.799 4.5162e-06  o
575.673 -1.0036e-05  o
575.547 9.5342e-06  o
575.421 -5.018e-06  o
575.295 -1.0036e-05  o
575.169 -2.0072e-06  o
575.044 -1.0036e-06  o
574.918 7.0252e-06  o
574.792 -2.2819e-18  o
574.667 8.5306e-06  o
574.541 -2.1076e-05  o
574.416 4.5162e-06  o
574.291 4.5162e-06  o
574.165 -9.0324e-06  o
574.04 2.509e-06  o
573.915 1.0036e-06  o
573.79 7.0252e-06  o
573.665 -1.5556e-05  o
573.54 -5.018e-06  o
573.415 4.0144e-06  o
573.29 8.5306e-06  o
573.165 -2.509e-06  o
573.04 3.0108e-06  o
572.915 -5.5198e-06  o
572.791 8.5306e-06  o
572.666 9.5342e-06  o
572.541 -1.0036e-06  o
572.417 -1.5054e-06  o
572.292 1.8567e-05  o
572.168 1.4552e-05  o
572.044 -2.0072e-06  o
571.919 5.018e-07  o


# Curve 3 of 5, 1024 points
# Curve title: "0.4"
# x y type
708.27 4.0373e-05  i
708.148 7.4285e-05  i
708.026 7.1056e-05  i
707.904 0.00020025  i
707.782 0.00014373  i
707.66 0.00013404  i
707.537 0.00011627  i
707.415 0.00018248  i
707.293 0.00017279  i
707.17 0.00024385  i
707.048 0.00017925  i
706.925 0.00025031  i
706.803 0.00038919  i
706.68 0.00035043  i
706.557 0.00044571  i
706.434 0.00047317  i
706.311 0.00061851  i
706.189 0.00054584  i
706.066 0.0006282  i
705.943 0.00086236  i
705.819 0.0010674  i
705.696 0.001166  i
705.573 0.0013242  i
705.45 0.0016456  i
705.326 0.0020089  i
705.203 0.0021349  i
705.08 0.0025596  i
704.956 0.0030392  i
704.832 0.003212  i
704.709 0.0035754  i
704.585 0.0039565  i
704.461 0.0040873  i
704.338 0.0042553  i
704.214 0.0043667  i
704.09 0.0041519  i
703.966 0.0040179  i
703.842 0.0038596  i
703.718 0.0037918  i
703.593 0.0032976  i
703.469 0.002965  i
703.345 0.0027453  i
703.221 0.0022738  i
703.096 0.0020994  i
702.972 0.0018151  i
702.847 0.0016747  i
702.723 0.0014518  i
702.598 0.0012742  i
702.473 0.00099155  i
702.349 0.00090111  i
702.224 0.00077677  i
702.099 0.00069118  i
701.974 0.00062497  i
701.849 0.00041664  i
701.724 0.00036497  i
701.599 0.00053776  i
701.474 0.00046832  i
701.349 0.00022286  i
701.223 0.00016956  i
701.098 6.9441e-05  i
700.973 0.00011304  i
700.847 0.00011143  i
700.722 3.2298e-06  i
700.596 5.3292e-05  i
700.471 -0.00016149  i
700.345 -2.9068e-05  i
700.22 -0.00033913  i
700.094 -9.8509e-05  i
699.968 -0.0001405  i
699.842 -0.00046671  i
699.716 -9.2049e-05  i
699.59 -0.00033267  i
699.464 -0.00043118  i
699.338 -0.0003359  i
699.212 -0.00031652  i
699.086 -0.00023739  i
698.96 -0.00041826  i
698.834 -0.00018733  i
698.707 -0.00034882  i
698.581 -0.00070087  i
698.454 -0.00063143  i
698.328 -0.00061366  i
698.201 -0.00043279  i
698.075 -0.00055068  i
697.948 -0.00085751  i
697.822 -0.00044894  i
697.695 -0.0007477  i
697.568 -0.0010481  i
697.441 -0.001518  i
697.314 -0.0012725  i
697.187 -0.001933  i
697.06 -0.0019686  i
696.933 -0.0028503  i
696.806 -0.0030053  i
696.679 -0.0031717  i
696.552 -0.0031943  i
696.424 -0.0036255  i
696.297 -0.0041503  i
696.17 -0.0040582  i
696.042 -0.0041115  i
695.915 -0.00416  i
695.787 -0.0041164  i
695.66 -0.0042859  i
695.532 -0.0035722  i
695.405 -0.0035851  i
695.277 -0.003254  i
695.149 -0.0028907  i
695.021 -0.0021947  i
694.893 -0.0024272  i
694.765 -0.0020509  i
694.638 -0.0017732  i
694.51 -0.0016633  i
694.381 -0.0013161  i
694.253 -0.0012499  i
694.125 -0.0012402  i
693.997 -0.00088497  i
693.869 -0.00098993  i
693.74 -0.00089143  i
693.612 -0.00071217  i
693.484 -0.00080099  i
693.355 -0.00084621  i
693.227 -0.00060559  i
693.098 -0.00059913  i
692.97 -0.00046348  i
692.841 -0.00037143  i
692.712 -0.00046994  i
692.583 -0.0004005  i
692.455 -0.00023093  i
692.326 -0.00019702  i
692.197 -9.3664e-05  i
692.068 -0.00029876  i
691.939 -0.00018087  i
691.81 -0.00026161  i
691.681 -0.00033913  i
691.552 -0.00025515  i
691.423 -0.00022447  i
691.293 -0.00022932  i
691.164 -0.00024062  i
691.035 -0.00020025  i
690.906 2.2609e-05  i
690.776 -0.00017602  i
690.647 2.0994e-05  i
690.517 -1.6149e-05  i
690.388 1.7764e-05  i
690.258 -2.4224e-05  i
690.129 6.4596e-05  i
689.999 6.4596e-06  i
689.869 0.00015988  i
689.739 0.0001518  i
689.61 -0.00011143  i
689.48 1.7764e-05  i
689.35 0.00035689  i
689.22 9.5279e-05  i
689.09 0.00052161  i
688.96 0.00091403  i
688.83 0.00058782  i
688.7 0.00093987  i
688.57 0.00052161  i
688.439 0.0008349  i
688.309 0.00078484  i
688.179 0.0010142  i
688.049 0.00096248  i
687.918 0.00087689  i
687.788 0.00091242  i
687.657 0.00093341  i
687.527 0.00093341  i
687.396 0.0011337  i
687.266 0.00072994  i
687.135 0.00086882  i
687.004 0.00085913  i
686.874 0.00076708  i
686.743 0.00067664  i
686.612 0.00067987  i
686.481 0.0004764  i
686.35 0.00051838  i
686.219 0.00032298  i
686.088 0.00030037  i
685.957 0.00024062  i
685.826 0.00035689  i
685.695 8.236e-05  i
685.564 0.00014534  i
685.433 0.00012435  i
685.302 0.00016472  i
685.17 0.00019863  i
685.039 1.2919e-05  i
684.908 0.00012273  i
684.776 0.00018248  i
684.645 0.0001082  i
684.514 8.882e-05  i
684.382 0.00016472  i
684.251 0.00010497  i
684.119 0.00020186  i
683.987 0.00011789  i
683.856 9.5279e-05  i
683.724 0.00014211  i
683.592 0.00010658  i
683.46 0.00010658  i
683.329 5.8136e-05  i
683.197 0.00010658  i
683.065 6.1366e-05  i
682.933 -3.0683e-05  i
682.801 0.00010981  i
682.669 2.0994e-05  i
682.537 1.9379e-05  i
682.405 1.4534e-05  i
682.273 3.0683e-05  i
682.14 -1.6149e-05  i
682.008 2.7453e-05  i
681.876 3.5528e-05  i
681.744 4.1987e-05  i
681.611 -4.3602e-05  i
681.479 7.913e-05  i
681.347 1.6149e-05  i
681.214 2.5838e-05  i
681.082 4.3602e-05  i
680.949 -5.6522e-05  i
680.817 5.1677e-05  i
680.684 -2.5838e-05  i
680.552 -2.0994e-05  i
680.419 -1.6149e-06  i
680.286 -1.9379e-05  i
680.153 1.1304e-05  i
680.021 8.7205e-05  i
679.888 8.559e-05  i
679.755 -1.6149e-06  i
679.622 8.0745e-06  i
679.489 3.2298e-06  i
679.356 4.1987e-05  i
679.223 5.8136e-05  i
679.09 -2.2609e-05  i
678.957 -1.4534e-05  i
678.824 4.5217e-05  i
678.691 -9.6894e-06  i
678.558 2.9068e-05  i
678.425 -8.0745e-05  i
678.292 -9.6894e-06  i
678.158 7.1056e-05  i
678.025 3.0683e-05  i
677.892 -4.8447e-05  i
677.758 -1.4534e-05  i
677.625 9.6894e-06  i
677.491 -2.9068e-05  i
677.358 5.3292e-05  i
677.224 4.8447e-05  i
677.091 5.0062e-05  i
676.957 3.8758e-05  i
676.824 -9.6894e-06  i
676.69 2.5838e-05  i
676.556 5.0062e-05  i
676.423 2.2609e-05  i
676.289 -0  i
676.155 -1.6149e-06  i
676.021 3.5528e-05  i
675.888 3.0683e-05  i
675.754 -9.6894e-06  i
675.62 1.1304e-05  i
675.486 4.3602e-05  i
675.352 2.0994e-05  i
675.218 2.5838e-05  i
675.084 2.5838e-05  i
674.95 6.9441e-05  i
674.816 1.7764e-05  i
674.682 -1.7764e-05  i
674.548 8.0745e-05  i
674.413 -1.2919e-05  i
674.279 1.2919e-05  i
674.145 2.2609e-05  i
674.011 -1.2919e-05  i
673.876 -3.0683e-05  i
673.742 7.3437e-18  i
673.608 4.0373e-05  i
673.473 4.6832e-05  i
673.339 4.5217e-05  i
673.204 3.2298e-06  i
673.07 7.59e-05  i
672.935 -4.6832e-05  i
672.801 9.6894e-06  i
672.666 -1.4687e-17  i
672.531 -3.3913e-05  i
672.397 -1.6149e-05  i
672.262 -1.7764e-05  i
672.127 4.1987e-05  i
671.993 -3.2298e-06  i
671.858 3.5528e-05  i
671.723 2.0994e-05  i
671.588 2.4224e-05  i
671.454 2.7453e-05  i
671.319 4.1987e-05  i
671.184 4.8447e-05  i
671.049 4.8447e-05  i
670.914 6.4596e-05  i
670.779 -3.0683e-05  i
670.644 -3.2298e-05  i
670.509 -0.00013404  i
670.374 1.6149e-06  i
670.239 -2.2609e-05  i
670.103 1.4534e-05  i
669.968 3.5528e-05  i
669.833 -9.6894e-05  i
669.698 -2.0994e-05  i
669.563 4.6832e-05  i
669.427 -1.9379e-05  i
669.292 -1.6149e-06  i
669.157 -9.6894e-06  i
669.021 -1.4687e-17  i
668.886 0.00011143  i
668.751 -1.6149e-05  i
668.615 3.2298e-06  i
668.48 -2.9068e-05  i
668.344 -8.0745e-06  i
668.209 -6.4596e-05  i
668.073 1.4534e-05  i
667.938 -3.2298e-06  i
667.802 1.1304e-05  i
667.667 2.2609e-05  i
667.531 1.2919e-05  i
667.395 3.5528e-05  i
667.26 -1.4534e-05  i
667.124 -3.8758e-05  i
666.988 8.0745e-06  i
666.852 -5.4907e-05  i
666.717 1.2919e-05  i
666.581 1.2919e-05  i
666.445 -1.6149e-05  i
666.309 2.4224e-05  i
666.173 -1.6149e-05  i
666.037 -8.236e-05  i
665.901 -6.4596e-06  i
665.765 -0.0001082  i
665.629 -3.2298e-06  i
665.493 -2.0994e-05  i
665.357 8.0745e-06  i
665.221 2.4224e-05  i
665.085 3.8758e-05  i
664.949 2.0994e-05  i
664.813 5.0062e-05  i
664.677 -5.4907e-05  i
664.541 -4.5217e-05  i
664.405 -2.2609e-05  i
664.268 5.8136e-05  i
664.132 3.2298e-05  i
663.996 -1.6149e-05  i
663.86 4.8447e-06  i
663.723 6.4596e-06  i
663.587 0.00010658  i
663.451 -8.882e-05  i
663.314 1.6149e-06  i
663.178 -7.59e-05  i
663.041 -3.8758e-05  i
662.905 -1.2919e-05  i
662.769 -5.0062e-05  i
662.632 -4.8447e-05  i
662.496 -0.0001405  i
662.359 -0.00010012  i
662.223 2.5838e-05  i
662.086 -5.3292e-05  i
661.949 -4.5217e-05  i
661.813 -8.236e-05  i
661.676 -8.3975e-05  i
661.54 -9.6894e-05  i
661.403 -3.7143e-05  i
661.266 -1.1304e-05  i
661.129 -7.1056e-05  i
660.993 -2.7453e-05  i
660.856 -3.2298e-06  i
660.719 -2.4224e-05  i
660.582 6.4596e-06  i
660.446 -2.9068e-05  i
660.309 -4.8447e-05  i
660.172 -3.5528e-05  i
660.035 -1.1304e-05  i
659.898 -0.00012758  i
659.761 -3.3913e-05  i
659.624 -3.5528e-05  i
659.488 -9.2049e-05  i
659.351 -1.7764e-05  i
659.214 -3.5528e-05  i
659.077 -3.3913e-05  i
658.94 -0.00012758  i
658.803 -2.0994e-05  i
658.666 -8.7205e-05  i
658.529 -2.9068e-05  i
658.391 -3.0683e-05  i
658.254 -8.0745e-06  i
658.117 -2.7453e-05  i
657.98 -5.4907e-05  i
657.843 6.7826e-05  i
657.706 0.00011789  i
657.569 8.559e-05  i
657.431 0.00024546  i
657.294 0.0001195  i
657.157 0.00016311  i
657.02 0.00020025  i
656.882 0.00022609  i
656.745 0.00026161  i
656.608 0.00031168  i
656.471 0.00029391  i
656.333 0.00023578  i
656.196 0.00025838  i
656.059 0.00025515  i
655.921 0.00035205  i
655.784 0.00026  i
655.646 0.00033428  i
655.509 0.00035689  i
655.372 0.00033105  i
655.234 0.00036658  i
655.097 0.00043925  i
654.959 0.00040857  i
654.822 0.00039081  i
654.684 0.00043279  i
654.547 0.00035689  i
654.409 0.00044894  i
654.271 0.00047801  i
654.134 0.00036174  i
653.996 0.00036335  i
653.859 0.00036174  i
653.721 0.00029876  i
653.584 0.00036335  i
653.446 0.00026646  i
653.308 0.00037304  i
653.171 0.00023901  i
653.033 0.0003036  i
652.895 0.00022609  i
652.758 0.00029714  i
652.62 0.00048447  i
652.482 0.0005523  i
652.344 0.00058298  i
652.207 0.00070087  i
652.069 0.00077031  i
651.931 0.0008349  i
651.793 0.00080584  i
651.655 0.00089788  i
651.518 0.00076223  i
651.38 0.00067664  i
651.242 0.00069925  i
651.104 0.00062497  i
650.966 0.0006718  i
650.828 0.0006395  i
650.691 0.00079453  i
650.553 0.00098347  i
650.415 0.001174  i
650.277 0.0013355  i
650.139 0.001342  i
650.001 0.0013194  i
649.863 0.0012241  i
649.725 0.0012499  i
649.587 0.0011272  i
649.449 0.00095441  i
649.311 0.00083652  i
649.173 0.0005959  i
649.035 0.00037789  i
648.897 0.00034882  i
648.759 0.0002713  i
648.621 0.00027453  i
648.483 0.00015988  i
648.345 0.0001405  i
648.207 0.00010335  i
648.069 2.9068e-05  i
647.931 1.1304e-05  i
647.793 9.8509e-05  i
647.655 4.0373e-05  i
647.517 2.2609e-05  i
647.378 -0  i
647.24 9.2049e-05  i
647.102 8.0745e-06  i
646.964 -3.2298e-06  i
646.826 -4.8447e-05  i
646.688 9.6894e-06  i
646.55 -6.9441e-05  i
646.411 -8.0745e-05  i
646.273 -1.1304e-05  i
646.135 -4.5217e-05  i
645.997 -8.0745e-06  i
645.859 -0.0001405  i
645.72 -0.0001082  i
645.582 2.5838e-05  i
645.444 -4.6832e-05  i
645.306 -0.0001082  i
645.168 -4.3602e-05  i
645.029 -1.7764e-05  i
644.891 -8.7205e-05  i
644.753 -3.5528e-05  i
644.615 1.7764e-05  i
644.476 -8.0745e-06  i
644.338 3.8758e-05  i
644.2 3.5528e-05  i
644.062 0.00010012  i
643.923 1.2919e-05  i
643.785 1.1304e-05  i
643.647 1.6149e-05  i
643.508 5.1677e-05  i
643.37 5.9751e-05  i
643.232 3.8758e-05  i
643.093 2.7453e-05  i
642.955 1.7764e-05  i
642.817 0.00010658  i
642.678 9.5279e-05  i
642.54 3.2298e-05  i
642.402 2.0994e-05  i
642.263 3.3913e-05  i
642.125 5.6522e-05  i
641.987 -1.7764e-05  i
641.848 6.9441e-05  i
641.71 -6.4596e-06  i
641.572 1.6149e-06  i
641.433 0.00010658  i
641.295 -0.0001195  i
641.157 -4.8447e-06  i
641.018 -3.2298e-06  i
640.88 7.4285e-05  i
640.742 -9.6894e-06  i
640.603 4.5217e-05  i
640.465 5.9751e-05  i
640.326 -5.8136e-05  i
640.188 -1.1304e-05  i
640.05 5.6522e-05  i
639.911 7.7515e-05  i
639.773 7.7515e-05  i
639.634 -4.3602e-05  i
639.496 4.6832e-05  i
639.358 -1.1304e-05  i
639.219 5.3292e-05  i
639.081 7.59e-05  i
638.942 7.4285e-05  i
638.804 8.236e-05  i
638.666 -0  i
638.527 -1.6149e-05  i
638.389 0.00012273  i
638.25 -2.2609e-05  i
638.112 -1.9379e-05  i
637.974 4.1987e-05  i
637.835 2.9068e-05  i
637.697 -1.4534e-05  i
637.558 2.9068e-05  i
637.42 7.4285e-05  i
637.282 8.3975e-05  i
637.143 0.0001082  i
637.005 2.5838e-05  i
636.866 0.00011466  i
636.728 9.3664e-05  i
636.59 0.00013565  i
636.451 6.9441e-05  i
636.313 0.0001082  i
636.174 0.00012273  i
636.036 0.00016633  i
635.898 0.0001841  i
635.759 0.00014211  i
635.621 0.00015826  i
635.483 0.00021155  i
635.344 0.00010981  i
635.206 0.00015019  i
635.067 0.00012758  i
634.929 0.00013565  i
634.791 0.00013404  i
634.652 8.7205e-05  i
634.514 0.0001082  i
634.375 5.1677e-05  i
634.237 9.5279e-05  i
634.099 7.913e-05  i
633.96 0.00010658  i
633.822 0.00010174  i
633.684 5.1677e-05  i
633.545 0.00010981  i
633.407 9.0434e-05  i
633.269 7.4285e-05  i
633.13 0.00011304  i
632.992 -8.236e-05  i
632.854 6.1366e-05  i
632.715 -6.4596e-06  i
632.577 7.7515e-05  i
632.439 -0.00013404  i
632.3 5.0062e-05  i
632.162 -6.4596e-05  i
632.024 -6.4596e-06  i
631.885 -8.236e-05  i
631.747 -2.7453e-05  i
631.609 -5.4907e-05  i
631.47 -0.00011466  i
631.332 -7.1056e-05  i
631.194 -2.4224e-05  i
631.056 -2.5838e-05  i
630.917 -0.00015826  i
630.779 -4.8447e-05  i
630.641 2.7453e-05  i
630.503 2.9068e-05  i
630.364 -7.7515e-05  i
630.226 -3.8758e-05  i
630.088 -2.4224e-05  i
629.95 -6.9441e-05  i
629.811 -0.00011466  i
629.673 5.8136e-05  i
629.535 -8.0745e-06  i
629.397 2.9068e-05  i
629.259 6.9441e-05  i
629.12 3.3913e-05  i
628.982 2.4224e-05  i
628.844 -2.7453e-05  i
628.706 9.2049e-05  i
628.568 -5.8136e-05  i
628.43 -0  i
628.292 7.4285e-05  i
628.153 -5.4907e-05  i
628.015 4.5217e-05  i
627.877 9.3664e-05  i
627.739 9.3664e-05  i
627.601 3.2298e-05  i
627.463 3.3913e-05  i
627.325 0.00014211  i
627.187 0.00023578  i
627.049 0.00010497  i
626.911 0.00017118  i
626.773 0.0003036  i
626.635 0.00031329  i
626.496 0.00035366  i
626.358 0.00041503  i
626.22 0.00053776  i
626.082 0.00053615  i
625.944 0.00055391  i
625.806 0.00035205  i
625.669 0.00047478  i
625.531 0.00052323  i
625.393 0.00061528  i
625.255 0.00051515  i
625.117 0.00048609  i
624.979 0.00046832  i
624.841 0.0004554  i
624.703 0.00071217  i
624.565 0.00044733  i
624.427 0.00072186  i
624.289 0.00071702  i
624.152 0.0004231  i
624.014 0.00053938  i
623.876 0.00064273  i
623.738 0.00035689  i
623.6 0.00036658  i
623.462 0.00051031  i
623.325 0.00042956  i
623.187 0.00086559  i
623.049 0.00088658  i
622.911 0.0010545  i
622.774 0.0014066  i
622.636 0.0015503  i
622.498 0.0016553  i
622.361 0.0022043  i
622.223 0.0025257  i
622.085 0.0027502  i
621.948 0.0032443  i
621.81 0.0035835  i
621.672 0.0039888  i
621.535 0.0046816  i
621.397 0.0053308  i
621.26 0.0062981  i
621.122 0.0070167  i
620.984 0.00837  i
620.847 0.0086074  i
620.709 0.010175  i
620.572 0.010972  i
620.434 0.011952  i
620.297 0.013081  i
620.159 0.012025  i
620.022 0.013023  i
619.884 0.012089  i
619.747 0.012172  i
619.61 0.010928  i
619.472 0.0094488  i
619.335 0.0085735  i
619.197 0.0065129  i
619.06 0.0054987  i
618.923 0.0047656  i
618.785 0.0033041  i
618.648 0.0024433  i
618.511 0.0019104  i
618.374 0.0014857  i
618.236 0.00089466  i
618.099 -0.00039242  i
617.962 0.00053615  i
617.825 -0.00091242  i
617.688 -0.0015939  i
617.55 -0.001841  i
617.413 -0.0025709  i
617.276 -0.0037643  i
617.139 -0.0043602  i
617.002 -0.0058669  i
616.865 -0.0079324  i
616.728 -0.010261  i
616.591 -0.013509  i
616.454 -0.018164  i
616.317 -0.023384  i
616.18 -0.030391  i
616.043 -0.036565  i
615.906 -0.043031  i
615.769 -0.047089  i
615.632 -0.050461  i
615.495 -0.052416  i
615.358 -0.054716  i
615.221 -0.051436  i
615.084 -0.048192  i
614.948 -0.044101  i
614.811 -0.037932  i
614.674 -0.032435  i
614.537 -0.027206  i
614.4 -0.022691  i
614.264 -0.018639  i
614.127 -0.015088  i
613.99 -0.013034  i
613.854 -0.010783  i
613.717 -0.0089772  i
613.58 -0.0080616  i
613.444 -0.0069925  i
613.307 -0.0066938  i
613.171 -0.0057297  i
613.034 -0.0049416  i
612.897 -0.0045104  i
612.761 -0.0038968  i
612.625 -0.0039404  i
612.488 -0.0030425  i
612.352 -0.002705  i
612.215 -0.002172  i
612.079 -0.0017215  i
611.942 -0.0015632  i
611.806 -0.0012386  i
611.67 -0.0011692  i
611.533 -0.000759  i
611.397 -0.00074931  i
611.261 -0.0003682  i
611.125 -0.00018087  i
610.988 -4.5217e-05  i
610.852 0.00026484  i
610.716 0.0003682  i
610.58 0.00036174  i
610.444 0.00034074  i
610.308 0.0004231  i
610.172 0.00049093  i
610.036 0.00053938  i
609.899 0.00071217  i
609.763 0.00069925  i
609.627 0.00052807  i
609.492 0.00041018  i
609.356 0.00054099  i
609.22 0.00060397  i
609.084 0.00033267  i
608.948 0.00042472  i
608.812 0.00029553  i
608.676 0.00031975  i
608.54 0.00012919  i
608.405 0.00016795  i
608.269 4.3602e-05  i
608.133 -9.6894e-06  i
607.998 5.6522e-05  i
607.862 -5.9751e-05  i
607.726 -0.00021963  i
607.591 -0.00022447  i
607.455 -0.00026646  i
607.319 -0.00027453  i
607.184 -0.00031329  i
607.048 -0.00030683  i
606.913 -0.00027615  i
606.777 -0.00030845  i
606.642 -0.00020832  i
606.507 -0.00028099  i
606.371 -0.00033105  i
606.236 -5.6522e-05  i
606.1 -0.00020186  i
605.965 -6.2981e-05  i
605.83 -3.0683e-05  i
605.695 -4.6832e-05  i
605.559 -1.2919e-05  i
605.424 5.9751e-05  i
605.289 0.00012596  i
605.154 2.5838e-05  i
605.019 0.00012596  i
604.884 7.59e-05  i
604.749 8.882e-05  i
604.614 0.00015503  i
604.479 3.2298e-05  i
604.344 0.00014211  i
604.209 7.1056e-05  i
604.074 5.9751e-05  i
603.939 0.00014534  i
603.804 0.00015826  i
603.669 0.00028261  i
603.534 0.0001954  i
603.4 0.00025192  i
603.265 0.00029714  i
603.13 0.00038112  i
602.996 0.0004005  i
602.861 0.00045379  i
602.726 0.00038273  i
602.592 0.00057006  i
602.457 0.00050062  i
602.323 0.0005523  i
602.188 0.00062012  i
602.054 0.00063143  i
601.919 0.00059105  i
601.785 0.00067503  i
601.65 0.0005523  i
601.516 0.00065726  i
601.382 0.00072509  i
601.247 0.00058298  i
601.113 0.00060559  i
600.979 0.00071056  i
600.845 0.00075416  i
600.711 0.00077838  i
600.576 0.00073801  i
600.442 0.00084782  i
600.308 0.00093664  i
600.174 0.00076708  i
600.04 0.001082  i
599.906 0.0012354  i
599.772 0.0013161  i
599.638 0.0015229  i
599.504 0.0015374  i
599.371 0.0017199  i
599.237 0.0019427  i
599.103 0.0020041  i
598.969 0.0022108  i
598.836 0.0025354  i
598.702 0.0027001  i
598.568 0.0027163  i
598.435 0.0030005  i
598.301 0.0032637  i
598.167 0.0035092  i
598.034 0.0037014  i
597.9 0.0037304  i
597.767 0.0038354  i
597.634 0.0042423  i
597.5 0.004357  i
597.367 0.0046315  i
597.234 0.0049707  i
597.1 0.0051758  i
596.967 0.0055262  i
596.834 0.0056667  i
596.701 0.006156  i
596.568 0.0064354  i
596.434 0.0067955  i
596.301 0.0074269  i
596.168 0.0080971  i
596.035 0.0080325  i
595.902 0.0083006  i
595.77 0.0090547  i
595.637 0.0094439  i
595.504 0.0098719  i
595.371 0.0094569  i
595.238 0.0095683  i
595.105 0.0087786  i
594.973 0.0080584  i
594.84 0.0076013  i
594.707 0.0072816  i
594.575 0.0068698  i
594.442 0.0062529  i
594.31 0.005615  i
594.177 0.0053389  i
594.045 0.0051305  i
593.912 0.0050127  i
593.78 0.0051322  i
593.648 0.0054842  i
593.515 0.0056522  i
593.383 0.0055876  i
593.251 0.0062319  i
593.119 0.0064967  i
592.987 0.0070507  i
592.855 0.0077435  i
592.722 0.0085864  i
592.59 0.008932  i
592.458 0.0094133  i
592.327 0.0099785  i
592.195 0.010185  i
592.063 0.01054  i
591.931 0.01005  i
591.799 0.010151  i
591.667 0.0092388  i
591.536 0.0085251  i
591.404 0.0079389  i
591.272 0.0070781  i
591.141 0.0060769  i
591.009 0.0049561  i
590.878 0.0042472  i
590.746 0.0037256  i
590.615 0.002986  i
590.483 0.0024353  i
590.352 0.0023416  i
590.221 0.0019653  i
590.089 0.0015858  i
589.958 0.0013097  o
589.827 0.0010642  o
589.696 0.00097702  o
589.565 0.00085105  o
589.434 0.00080422  o
589.303 0.00067826  o
589.172 0.00063304  o
589.041 0.00051192  o
588.91 0.00051838  o
588.779 0.00040211  o
588.648 0.00036497  o
588.517 0.00030845  o
588.387 0.00033751  o
588.256 0.00015826  o
588.125 0.00030199  o
587.995 0.00024708  o
587.864 0.00015988  o
587.734 0.00019702  o
587.603 0.00017118  o
587.473 0.00010174  o
587.342 0.0001841  o
587.212 8.7205e-05  o
587.082 1.4534e-05  o
586.951 0.0001082  o
586.821 5.4907e-05  o
586.691 9.6894e-05  o
586.561 0.00011627  o
586.431 8.7205e-05  o
586.301 6.2981e-05  o
586.171 4.0373e-05  o
586.041 2.0994e-05  o
585.911 6.1366e-05  o
585.781 6.4596e-06  o
585.651 0.00013727  o
585.521 6.2981e-05  o
585.392 2.4224e-05  o
585.262 -1.9379e-05  o
585.132 4.5217e-05  o
585.003 5.8136e-05  o
584.873 4.8447e-06  o
584.744 7.1056e-05  o
584.614 5.1677e-05  o
584.485 -3.2298e-06  o
584.355 8.0745e-06  o
584.226 5.3292e-05  o
584.097 -7.3437e-18  o
583.968 -3.0683e-05  o
583.838 2.7453e-05  o
583.709 4.8447e-05  o
583.58 3.2298e-06  o
583.451 -1.4534e-05  o
583.322 -5.4907e-05  o
583.193 3.2298e-06  o
583.064 8.0745e-06  o
582.936 -1.2919e-05  o
582.807 8.0745e-06  o
582.678 1.2919e-05  o
582.549 -3.3913e-05  o
582.421 2.7453e-05  o
582.292 -1.4534e-05  o
582.163 -6.1366e-05  o
582.035 6.4596e-06  o
581.906 -3.5528e-05  o
581.778 -3.5528e-05  o
581.65 -2.4224e-05  o
581.521 -2.9068e-05  o
581.393 -3.3913e-05  o
581.265 -3.2298e-05  o
581.137 -8.0745e-06  o
581.008 -9.6894e-06  o
580.88 4.3602e-05  o
580.752 4.8447e-06  o
580.624 -2.9068e-05  o
580.496 1.6149e-05  o
580.369 -1.6149e-05  o
580.241 -2.2609e-05  o
580.113 -3.2298e-06  o
579.985 2.0994e-05  o
579.858 1.7764e-05  o
579.73 -8.0745e-06  o
579.602 -6.9441e-05  o
579.475 5.3292e-05  o
579.347 -6.4596e-05  o
579.22 2.5838e-05  o
579.092 -8.0745e-06  o
578.965 -3.2298e-06  o
578.838 -3.2298e-06  o
578.711 -5.8136e-05  o
578.583 1.6149e-06  o
578.456 -3.7143e-05  o
578.329 4.6832e-05  o
578.202 -8.0745e-06  o
578.075 8.0745e-06  o
577.948 3.2298e-06  o
577.821 9.6894e-06  o
577.695 3.3913e-05  o
577.568 1.2919e-05  o
577.441 1.7764e-05  o
577.315 -3.7143e-05  o
577.188 -2.0994e-05  o
577.061 1.7764e-05  o
576.935 -2.0994e-05  o
576.808 -3.3913e-05  o
576.682 -3.7143e-05  o
576.556 -9.6894e-06  o
576.429 1.2919e-05  o
576.303 -3.2298e-06  o
576.177 2.9068e-05  o
576.051 -3.3913e-05  o
575.925 1.7764e-05  o
575.799 4.8447e-06  o
575.673 4.3602e-05  o
575.547 -3.2298e-06  o
575.421 -2.4224e-05  o
575.295 1.4687e-17  o
575.169 -2.4224e-05  o
575.044 -2.0994e-05  o
574.918 5.3292e-05  o
574.792 1.9379e-05  o
574.667 -1.4534e-05  o
574.541 3.7143e-05  o
574.416 2.5838e-05  o
574.291 -3.5528e-05  o
574.165 1.2919e-05  o
574.04 3.8758e-05  o
573.915 3.5528e-05  o
573.79 -7.4285e-05  o
573.665 4.8447e-06  o
573.54 6.4596e-06  o
573.415 1.1304e-05  o
573.29 -1.2919e-05  o
573.165 -1.2919e-05  o
573.04 -1.7764e-05  o
572.915 8.0745e-06  o
572.791 -1.9379e-05  o
572.666 -6.4596e-06  o
572.541 1.9379e-05  o
572.417 -1.1304e-05  o
572.292 -9.6894e-06  o
572.168 -1.4534e-05  o
572.044 -4.3602e-05  o
571.919 -1.1304e-05  o


# Curve 4 of 5, 1024 points
# Curve title: "1.2"
# x y type
708.27 2.0678e-05  i
708.148 7.9529e-06  i
708.026 1.5906e-05  i
707.904 8.271e-05  i
707.782 4.2946e-05  i
707.66 4.4536e-05  i
707.537 0.00012407  i
707.415 0.00019405  i
707.293 0.00018928  i
707.17 0.00015747  i
707.048 0.00023382  i
706.925 0.00026086  i
706.803 0.00024654  i
706.68 0.00028949  i
706.557 0.00028471  i
706.434 0.00036106  i
706.311 0.00034834  i
706.189 0.00040878  i
706.066 0.00062033  i
705.943 0.00060919  i
705.819 0.00072849  i
705.696 0.00097821  i
705.573 0.0010005  i
705.45 0.0012788  i
705.326 0.0015556  i
705.203 0.0016924  i
705.08 0.0020439  i
704.956 0.0022173  i
704.832 0.0024638  i
704.709 0.0028376  i
704.585 0.0031303  i
704.461 0.003283  i
704.338 0.0035852  i
704.214 0.0036011  i
704.09 0.0038572  i
703.966 0.0035756  i
703.842 0.0038094  i
703.718 0.0034802  i
703.593 0.0033625  i
703.469 0.0030651  i
703.345 0.0028965  i
703.221 0.0025704  i
703.096 0.0023063  i
702.972 0.0019628  i
702.847 0.0016542  i
702.723 0.0014252  i
702.598 0.0012518  i
702.473 0.00098775  i
702.349 0.0010577  i
702.224 0.00092254  i
702.099 0.00072849  i
701.974 0.00059806  i
701.849 0.0005233  i
701.724 0.00049149  i
701.599 0.00049467  i
701.474 0.00039606  i
701.349 0.00035947  i
701.223 0.00026404  i
701.098 0.00013361  i
700.973 -4.1355e-05  i
700.847 5.7261e-05  i
700.722 -0.00010657  i
700.596 -6.2033e-05  i
700.471 7.6348e-05  i
700.345 7.7939e-05  i
700.22 -4.4536e-05  i
700.094 -0.00019405  i
699.968 -3.6583e-05  i
699.842 -0.00013997  i
699.716 -0.00017337  i
699.59 -0.00021791  i
699.464 -8.5892e-05  i
699.338 -0.00031334  i
699.212 -0.00015906  i
699.086 -0.00035629  i
698.96 -0.00057738  i
698.834 -0.00031016  i
698.707 -0.00019564  i
698.581 -0.00015747  i
698.454 -0.00076984  i
698.328 -0.00019882  i
698.201 -0.00042787  i
698.075 -0.00058533  i
697.948 -0.00066964  i
697.822 -0.0008446  i
697.695 -0.00097662  i
697.568 -0.00085892  i
697.441 -0.0012804  i
697.314 -0.0015381  i
697.187 -0.001352  i
697.06 -0.0019612  i
696.933 -0.002529  i
696.806 -0.0027008  i
696.679 -0.0026642  i
696.552 -0.0034977  i
696.424 -0.0037904  i
696.297 -0.0034547  i
696.17 -0.0038985  i
696.042 -0.0039542  i
695.915 -0.004487  i
695.787 -0.004495  i
695.66 -0.0040989  i
695.532 -0.0036281  i
695.405 -0.0040274  i
695.277 -0.0032846  i
695.149 -0.0033418  i
695.021 -0.0032098  i
694.893 -0.0025529  i
694.765 -0.0022729  i
694.638 -0.002257  i
694.51 -0.0018578  i
694.381 -0.0017115  i
694.253 -0.0015015  i
694.125 -0.0013186  i
693.997 -0.0012772  i
693.869 -0.00088914  i
693.74 -0.0011023  i
693.612 -0.0011118  i
693.484 -0.00075235  i
693.355 -0.00075235  i
693.227 -0.00074439  i
693.098 -0.00061237  i
692.97 -0.00058852  i
692.841 -0.00056148  i
692.712 -0.00041355  i
692.583 -0.00021632  i
692.455 -0.00051217  i
692.326 -0.00046286  i
692.197 -0.00057738  i
692.068 -0.00025449  i
691.939 -0.00029267  i
691.81 -0.00033879  i
691.681 -0.00019723  i
691.552 -0.00031175  i
691.423 -0.0001352  i
691.293 -9.0663e-05  i
691.164 -6.6805e-05  i
691.035 -0.00017974  i
690.906 -5.8852e-05  i
690.776 -8.5892e-05  i
690.647 -0.00010816  i
690.517 -7.9529e-05  i
690.388 -2.8631e-05  i
690.258 0.00012566  i
690.129 -7.9529e-06  i
689.999 -4.7718e-05  i
689.869 -0.00023382  i
689.739 6.3623e-05  i
689.61 0.00022427  i
689.48 0.00010816  i
689.35 0.00030539  i
689.22 0.00056466  i
689.09 0.00016224  i
688.96 0.00027199  i
688.83 0.00048831  i
688.7 0.00061237  i
688.57 0.00024495  i
688.439 0.0008955  i
688.309 0.0010227  i
688.179 0.0010323  i
688.049 0.00095435  i
687.918 0.0010864  i
687.788 0.0012375  i
687.657 0.0010514  i
687.527 0.0012916  i
687.396 0.0011166  i
687.266 0.00088914  i
687.135 0.00088914  i
687.004 0.0010561  i
686.874 0.00068236  i
686.743 0.00060919  i
686.612 0.00073485  i
686.481 0.00041196  i
686.35 0.00074121  i
686.219 0.00034516  i
686.088 0.00052648  i
685.957 0.00030698  i
685.826 0.00037379  i
685.695 0.00038174  i
685.564 0.00011293  i
685.433 0.00038969  i
685.302 0.0003213  i
685.17 0.00021314  i
685.039 0.00014792  i
684.908 0.00018769  i
684.776 0.0001352  i
684.645 0.00014951  i
684.514 0.00019564  i
684.382 5.0899e-05  i
684.251 0.00012566  i
684.119 0.00013202  i
683.987 4.6127e-05  i
683.856 8.5892e-05  i
683.724 0.0001686  i
683.592 0.00012407  i
683.46 0.00016701  i
683.329 0.00011134  i
683.197 2.2268e-05  i
683.065 6.0442e-05  i
682.933 7.4757e-05  i
682.801 9.8616e-05  i
682.669 6.3623e-05  i
682.537 1.1134e-05  i
682.405 4.7718e-06  i
682.273 3.8174e-05  i
682.14 7.9529e-05  i
682.008 6.8395e-05  i
681.876 1.2725e-05  i
681.744 -6.3623e-05  i
681.611 1.5906e-06  i
681.479 7.7939e-05  i
681.347 5.567e-05  i
681.214 6.9986e-05  i
681.082 6.6805e-05  i
680.949 -1.5906e-06  i
680.817 -3.6583e-05  i
680.684 5.408e-05  i
680.552 2.8631e-05  i
680.419 4.4536e-05  i
680.286 0.00011134  i
680.153 4.7718e-05  i
680.021 -0  i
679.888 4.7718e-05  i
679.755 -7.9529e-06  i
679.622 4.6127e-05  i
679.489 5.408e-05  i
679.356 0.00010816  i
679.223 2.2268e-05  i
679.09 2.704e-05  i
678.957 -1.5906e-06  i
678.824 0.0001018  i
678.691 2.704e-05  i
678.558 -6.0442e-05  i
678.425 0.00011611  i
678.292 5.0899e-05  i
678.158 2.2268e-05  i
678.025 2.2268e-05  i
677.892 6.2033e-05  i
677.758 2.2268e-05  i
677.625 9.2254e-05  i
677.491 -4.7718e-05  i
677.358 -9.5435e-06  i
677.224 1.4466e-17  i
677.091 0.00013202  i
676.957 4.1355e-05  i
676.824 4.7718e-06  i
676.69 1.4315e-05  i
676.556 5.8852e-05  i
676.423 -2.3859e-05  i
676.289 -1.2725e-05  i
676.155 0.00010816  i
676.021 7.2331e-18  i
675.888 1.5906e-05  i
675.754 6.9986e-05  i
675.62 1.2725e-05  i
675.486 -4.7718e-06  i
675.352 2.5449e-05  i
675.218 1.1134e-05  i
675.084 0.00010021  i
674.95 1.2725e-05  i
674.816 -3.3402e-05  i
674.682 1.2725e-05  i
674.548 5.408e-05  i
674.413 2.5449e-05  i
674.279 -2.3859e-05  i
674.145 3.1812e-06  i
674.011 4.7718e-05  i
673.876 -1.5906e-06  i
673.742 1.5906e-06  i
673.608 -2.3859e-05  i
673.473 -1.7496e-05  i
673.339 2.8631e-05  i
673.204 7.9529e-06  i
673.07 -2.2268e-05  i
672.935 5.2489e-05  i
672.801 -4.1355e-05  i
672.666 6.6805e-05  i
672.531 -1.7496e-05  i
672.397 -3.1812e-06  i
672.262 1.5906e-06  i
672.127 9.5435e-05  i
671.993 2.2268e-05  i
671.858 -1.1134e-05  i
671.723 -7.3167e-05  i
671.588 4.6127e-05  i
671.454 6.3623e-06  i
671.319 2.2268e-05  i
671.184 7.2331e-18  i
671.049 -2.0678e-05  i
670.914 1.7496e-05  i
670.779 5.0899e-05  i
670.644 -4.6127e-05  i
670.509 0.00016701  i
670.374 1.4315e-05  i
670.239 -4.7718e-06  i
670.103 -6.6805e-05  i
669.968 3.0221e-05  i
669.833 -6.3623e-06  i
669.698 0.00014951  i
669.563 -4.7718e-05  i
669.427 3.0221e-05  i
669.292 -4.7718e-06  i
669.157 2.0678e-05  i
669.021 -3.3402e-05  i
668.886 -3.9765e-05  i
668.751 4.7718e-05  i
668.615 1.5906e-05  i
668.48 4.7718e-05  i
668.344 -1.5906e-06  i
668.209 -2.704e-05  i
668.073 4.9308e-05  i
667.938 1.9087e-05  i
667.802 1.2725e-05  i
667.667 3.1812e-06  i
667.531 4.1355e-05  i
667.395 -3.0221e-05  i
667.26 -2.3859e-05  i
667.124 -6.3623e-06  i
666.988 -1.5906e-05  i
666.852 4.2946e-05  i
666.717 -4.4536e-05  i
666.581 -3.8174e-05  i
666.445 4.1355e-05  i
666.309 -5.2489e-05  i
666.173 7.1576e-05  i
666.037 5.0899e-05  i
665.901 -2.5449e-05  i
665.765 -7.4757e-05  i
665.629 -6.2033e-05  i
665.493 -4.1355e-05  i
665.357 -7.9529e-06  i
665.221 -4.6127e-05  i
665.085 -6.2033e-05  i
664.949 9.5435e-06  i
664.813 -7.9529e-06  i
664.677 -2.0678e-05  i
664.541 -0.00010021  i
664.405 6.3623e-06  i
664.268 4.6127e-05  i
664.132 -1.1134e-05  i
663.996 6.0442e-05  i
663.86 -2.3859e-05  i
663.723 0.00011611  i
663.587 4.6127e-05  i
663.451 -3.3402e-05  i
663.314 3.4993e-05  i
663.178 -3.1812e-06  i
663.041 5.408e-05  i
662.905 -0.00011452  i
662.769 3.1812e-06  i
662.632 -8.5892e-05  i
662.496 -3.4993e-05  i
662.359 -0.00018451  i
662.223 -8.4301e-05  i
662.086 -8.271e-05  i
661.949 -4.7718e-05  i
661.813 -5.0899e-05  i
661.676 -0.00014633  i
661.54 -6.5214e-05  i
661.403 -3.9765e-05  i
661.266 -3.6583e-05  i
661.129 -9.0663e-05  i
660.993 -3.1812e-06  i
660.856 -7.7939e-05  i
660.719 -3.8174e-05  i
660.582 -2.704e-05  i
660.446 -9.7026e-05  i
660.309 5.8852e-05  i
660.172 -8.9073e-05  i
660.035 -6.0442e-05  i
659.898 -4.6127e-05  i
659.761 7.9529e-06  i
659.624 -8.7482e-05  i
659.488 -5.8852e-05  i
659.351 -4.4536e-05  i
659.214 -0  i
659.077 -5.7261e-05  i
658.94 -7.4757e-05  i
658.803 -0.0001018  i
658.666 -4.4536e-05  i
658.529 -4.4536e-05  i
658.391 -3.8174e-05  i
658.254 -1.1134e-05  i
658.117 2.704e-05  i
657.98 9.5435e-06  i
657.843 -6.0442e-05  i
657.706 8.5892e-05  i
657.569 6.5214e-05  i
657.431 4.7718e-05  i
657.294 0.00010021  i
657.157 0.00015588  i
657.02 0.00017496  i
656.882 0.0002704  i
656.745 0.00019246  i
656.608 0.00026404  i
656.471 0.00025767  i
656.333 0.0002529  i
656.196 0.00032448  i
656.059 0.00031016  i
655.921 0.00033561  i
655.784 0.0003372  i
655.646 0.00025767  i
655.509 0.00036742  i
655.372 0.0004565  i
655.234 0.00034357  i
655.097 0.00041832  i
654.959 0.00044536  i
654.822 0.00047558  i
654.684 0.00047081  i
654.547 0.00043264  i
654.409 0.00045491  i
654.271 0.00045332  i
654.134 0.00044695  i
653.996 0.00042469  i
653.859 0.00043264  i
653.721 0.0004056  i
653.584 0.0003881  i
653.446 0.00031494  i
653.308 0.0002529  i
653.171 0.00017655  i
653.033 0.00011929  i
652.895 0.00020359  i
652.758 0.000237  i
652.62 0.00026563  i
652.482 0.00034675  i
652.344 0.00056943  i
652.207 0.00065214  i
652.069 0.000676  i
651.931 0.00079211  i
651.793 0.00076825  i
651.655 0.00093526  i
651.518 0.00092095  i
651.38 0.00088118  i
651.242 0.00079847  i
651.104 0.00085732  i
650.966 0.00078257  i
650.828 0.00075553  i
650.691 0.00067123  i
650.553 0.00092413  i
650.415 0.00098298  i
650.277 0.0011579  i
650.139 0.001247  i
650.001 0.0013202  i
649.863 0.0014029  i
649.725 0.0012916  i
649.587 0.0012279  i
649.449 0.0010673  i
649.311 0.00094481  i
649.173 0.00093208  i
649.035 0.00065532  i
648.897 0.00063782  i
648.759 0.00035947  i
648.621 0.00045491  i
648.483 0.00036583  i
648.345 0.00027835  i
648.207 0.00022268  i
648.069 0.00024654  i
647.931 0.00014951  i
647.793 6.5214e-05  i
647.655 0.00010021  i
647.517 0.00010975  i
647.378 -3.3402e-05  i
647.24 7.6348e-05  i
647.102 9.8616e-05  i
646.964 3.1812e-06  i
646.826 1.1134e-05  i
646.688 -1.5906e-05  i
646.55 -2.3859e-05  i
646.411 -7.1576e-05  i
646.273 -6.5214e-05  i
646.135 -9.5435e-06  i
645.997 -6.3623e-06  i
645.859 -6.8395e-05  i
645.72 -3.8174e-05  i
645.582 -8.7482e-05  i
645.444 -4.9308e-05  i
645.306 -2.8631e-05  i
645.168 -3.4993e-05  i
645.029 -6.0442e-05  i
644.891 -4.2946e-05  i
644.753 -2.0678e-05  i
644.615 3.1812e-06  i
644.476 -8.4301e-05  i
644.338 -1.7496e-05  i
644.2 4.4536e-05  i
644.062 4.7718e-05  i
643.923 -9.5435e-06  i
643.785 0.0001527  i
643.647 4.9308e-05  i
643.508 5.0899e-05  i
643.37 5.8852e-05  i
643.232 2.8631e-05  i
643.093 6.9986e-05  i
642.955 7.6348e-05  i
642.817 -1.7496e-05  i
642.678 0.00011134  i
642.54 8.4301e-05  i
642.402 8.112e-05  i
642.263 0.0001527  i
642.125 3.8174e-05  i
641.987 2.5449e-05  i
641.848 -1.5906e-06  i
641.71 3.1812e-06  i
641.572 5.0899e-05  i
641.433 -2.2268e-05  i
641.295 8.4301e-05  i
641.157 6.8395e-05  i
641.018 -6.3623e-06  i
640.88 -3.4993e-05  i
640.742 6.3623e-06  i
640.603 6.9986e-05  i
640.465 1.2725e-05  i
640.326 1.5906e-06  i
640.188 -6.2033e-05  i
640.05 -7.4757e-05  i
639.911 -2.3859e-05  i
639.773 9.5435e-05  i
639.634 1.5906e-06  i
639.496 -1.9087e-05  i
639.358 4.7718e-06  i
639.219 7.1576e-05  i
639.081 3.9765e-05  i
638.942 3.4993e-05  i
638.804 -1.2725e-05  i
638.666 9.3844e-05  i
638.527 3.3402e-05  i
638.389 -5.408e-05  i
638.25 2.2268e-05  i
638.112 -4.4536e-05  i
637.974 6.3623e-06  i
637.835 2.5449e-05  i
637.697 -1.4315e-05  i
637.558 9.5435e-06  i
637.42 0.00011134  i
637.282 4.9308e-05  i
637.143 2.3859e-05  i
637.005 6.6805e-05  i
636.866 3.3402e-05  i
636.728 0.00012247  i
636.59 3.3402e-05  i
636.451 0.00020678  i
636.313 5.8852e-05  i
636.174 0.00021791  i
636.036 0.00012725  i
635.898 0.00013838  i
635.759 0.00014474  i
635.621 0.00013997  i
635.483 0.00012088  i
635.344 0.00016224  i
635.206 0.00027994  i
635.067 0.00027358  i
634.929 0.00011293  i
634.791 9.0663e-05  i
634.652 0.00014633  i
634.514 0.0001527  i
634.375 0.00020996  i
634.237 -1.4315e-05  i
634.099 0.0001686  i
633.96 0.00014951  i
633.822 0.00012088  i
633.684 6.3623e-05  i
633.545 8.112e-05  i
633.407 0.00013838  i
633.269 1.7496e-05  i
633.13 -9.5435e-06  i
632.992 0.00013679  i
632.854 0.00014633  i
632.715 0.00011611  i
632.577 -5.567e-05  i
632.439 0.00020678  i
632.3 6.0442e-05  i
632.162 0.00010339  i
632.024 -8.112e-05  i
631.885 -0.00014633  i
631.747 -1.2725e-05  i
631.609 -2.8631e-05  i
631.47 -4.1355e-05  i
631.332 -1.7496e-05  i
631.194 -9.5435e-06  i
631.056 -3.4993e-05  i
630.917 -5.567e-05  i
630.779 -6.3623e-06  i
630.641 -6.3623e-06  i
630.503 6.3623e-06  i
630.364 -6.3623e-05  i
630.226 -6.5214e-05  i
630.088 -0.0001527  i
629.95 -6.3623e-06  i
629.811 -5.408e-05  i
629.673 0.0001177  i
629.535 4.4536e-05  i
629.397 -2.704e-05  i
629.259 2.0678e-05  i
629.12 -3.4993e-05  i
628.982 -7.9529e-06  i
628.844 3.4993e-05  i
628.706 0.0001177  i
628.568 6.8395e-05  i
628.43 7.1576e-05  i
628.292 4.9308e-05  i
628.153 4.4536e-05  i
628.015 5.0899e-05  i
627.877 -7.3167e-05  i
627.739 -3.0221e-05  i
627.601 -2.2268e-05  i
627.463 6.3623e-06  i
627.325 0.00017655  i
627.187 0.00020678  i
627.049 0.00023063  i
626.911 7.9529e-05  i
626.773 2.0678e-05  i
626.635 0.00020359  i
626.496 0.00011293  i
626.358 0.00039446  i
626.22 0.00041355  i
626.082 0.00041832  i
625.944 0.00050422  i
625.806 0.00038174  i
625.669 0.0004724  i
625.531 0.00052966  i
625.393 0.00049467  i
625.255 0.00072213  i
625.117 0.00066805  i
624.979 0.0004565  i
624.841 0.00034516  i
624.703 0.00046286  i
624.565 0.00044059  i
624.427 0.00038015  i
624.289 0.00044854  i
624.152 0.00064419  i
624.014 0.00071258  i
623.876 0.00060601  i
623.738 0.00078575  i
623.6 0.00066964  i
623.462 0.00062987  i
623.325 0.00048195  i
623.187 0.00064101  i
623.049 0.00079529  i
622.911 0.00063782  i
622.774 0.001088  i
622.636 0.00089868  i
622.498 0.00096071  i
622.361 0.0016812  i
622.223 0.0019278  i
622.085 0.002063  i
621.948 0.0024893  i
621.81 0.002976  i
621.672 0.0037092  i
621.535 0.0039606  i
621.397 0.00432  i
621.26 0.0054621  i
621.122 0.0049547  i
620.984 0.0070829  i
620.847 0.0072992  i
620.709 0.0083617  i
620.572 0.0091379  i
620.434 0.010372  i
620.297 0.0109  i
620.159 0.012489  i
620.022 0.012575  i
619.884 0.01285  i
619.747 0.013264  i
619.61 0.011882  i
619.472 0.011646  i
619.335 0.010251  i
619.197 0.0093717  i
619.06 0.0082026  i
618.923 0.0067043  i
618.785 0.0053746  i
618.648 0.0043789  i
618.511 0.0033911  i
618.374 0.002739  i
618.236 0.0020105  i
618.099 0.0013409  i
617.962 0.001123  i
617.825 -1.5906e-05  i
617.688 -0.00026404  i
617.55 -0.0011993  i
617.413 -0.0017703  i
617.276 -0.0023079  i
617.139 -0.0034882  i
617.002 -0.0037474  i
616.865 -0.0053253  i
616.728 -0.0070336  i
616.591 -0.0093717  i
616.454 -0.012036  i
616.317 -0.016467  i
616.18 -0.021745  i
616.043 -0.026595  i
615.906 -0.033816  i
615.769 -0.039753  i
615.632 -0.04534  i
615.495 -0.048498  i
615.358 -0.051086  i
615.221 -0.053382  i
615.084 -0.051767  i
614.948 -0.050864  i
614.811 -0.046135  i
614.674 -0.040873  i
614.537 -0.035954  i
614.4 -0.031579  i
614.264 -0.025629  i
614.127 -0.021619  i
613.99 -0.01811  i
613.854 -0.014649  i
613.717 -0.012305  i
613.58 -0.010175  i
613.444 -0.0093526  i
613.307 -0.0077986  i
613.171 -0.0068602  i
613.034 -0.0064164  i
612.897 -0.0055973  i
612.761 -0.005039  i
612.625 -0.0049547  i
612.488 -0.0040417  i
612.352 -0.0032607  i
612.215 -0.0028169  i
612.079 -0.002564  i
611.942 -0.0019548  i
611.806 -0.0021505  i
611.67 -0.0015779  i
611.533 -0.0014315  i
611.397 -0.0010339  i
611.261 -0.00070463  i
611.125 -0.00022109  i
610.988 -0.00018769  i
610.852 -0.00012247  i
610.716 3.6583e-05  i
610.58 -9.0663e-05  i
610.444 0.00030539  i
610.308 0.00048672  i
610.172 0.00040878  i
610.036 0.00042469  i
609.899 0.00055034  i
609.763 0.0005917  i
609.627 0.00063941  i
609.492 0.00052966  i
609.356 0.00049785  i
609.22 0.00039924  i
609.084 0.00055034  i
608.948 0.00039924  i
608.812 0.00036742  i
608.676 0.00027199  i
608.54 0.00022745  i
608.405 0.0001861  i
608.269 0.00020041  i
608.133 0.00010498  i
607.998 6.5214e-05  i
607.862 1.4315e-05  i
607.726 -3.3402e-05  i
607.591 -0.00014315  i
607.455 -0.00014633  i
607.319 -0.00017019  i
607.184 -0.00032289  i
607.048 -0.00027835  i
606.913 -0.00021791  i
606.777 -0.00022268  i
606.642 -0.00031334  i
606.507 -0.0002195  i
606.371 -0.00026722  i
606.236 -0.00020678  i
606.1 -0.00015747  i
605.965 -0.00014474  i
605.83 -7.1576e-05  i
605.695 -7.9529e-05  i
605.559 -8.271e-05  i
605.424 3.1812e-06  i
605.289 6.6805e-05  i
605.154 2.0678e-05  i
605.019 -1.4315e-05  i
604.884 3.4993e-05  i
604.749 6.3623e-05  i
604.614 5.7261e-05  i
604.479 0.00022904  i
604.344 9.5435e-05  i
604.209 2.704e-05  i
604.074 5.408e-05  i
603.939 0.00020519  i
603.804 5.567e-05  i
603.669 9.7026e-05  i
603.534 0.00015111  i
603.4 0.0001861  i
603.265 0.00022904  i
603.13 0.00026881  i
602.996 0.0003372  i
602.861 0.00039287  i
602.726 0.00036902  i
602.592 0.00045014  i
602.457 0.00041673  i
602.323 0.00045491  i
602.188 0.00058374  i
602.054 0.00066168  i
601.919 0.00051853  i
601.785 0.00068236  i
601.65 0.00066168  i
601.516 0.0006251  i
601.382 0.00065214  i
601.247 0.00059488  i
601.113 0.00059329  i
600.979 0.00070145  i
600.845 0.00065055  i
600.711 0.00061874  i
600.576 0.00063941  i
600.442 0.00070781  i
600.308 0.00080165  i
600.174 0.00094958  i
600.04 0.00096548  i
599.906 0.0010705  i
599.772 0.00098775  i
599.638 0.0011182  i
599.504 0.0012025  i
599.371 0.0012629  i
599.237 0.0014951  i
599.103 0.001651  i
598.969 0.0017449  i
598.836 0.0019389  i
598.702 0.0020041  i
598.568 0.0022586  i
598.435 0.002222  i
598.301 0.0025752  i
598.167 0.0026356  i
598.034 0.0028535  i
597.9 0.0031796  i
597.767 0.0033975  i
597.634 0.0033752  i
597.5 0.0036679  i
597.367 0.0039081  i
597.234 0.0041307  i
597.1 0.0044091  i
596.967 0.0044759  i
596.834 0.0043852  i
596.701 0.0047145  i
596.568 0.0050358  i
596.434 0.0051758  i
596.301 0.0055686  i
596.168 0.0060267  i
596.035 0.0065103  i
595.902 0.0070988  i
595.77 0.0073215  i
595.637 0.0076412  i
595.504 0.0078766  i
595.371 0.0083156  i
595.238 0.0086719  i
595.105 0.0077191  i
594.973 0.007568  i
594.84 0.0072881  i
594.707 0.0073262  i
594.575 0.0068793  i
594.442 0.0058263  i
594.31 0.0056832  i
594.177 0.0048847  i
594.045 0.0048767  i
593.912 0.0043932  i
593.78 0.0046111  i
593.648 0.0042516  i
593.515 0.0044536  i
593.383 0.0046143  i
593.251 0.0044282  i
593.119 0.0046827  i
592.987 0.0049626  i
592.855 0.0056816  i
592.722 0.0061746  i
592.59 0.0064498  i
592.458 0.0069588  i
592.327 0.0072213  i
592.195 0.0074773  i
592.063 0.008306  i
591.931 0.0081454  i
591.799 0.0084603  i
591.667 0.0081613  i
591.536 0.0077175  i
591.404 0.007331  i
591.272 0.0068125  i
591.141 0.006189  i
591.009 0.0052935  i
590.878 0.0045697  i
590.746 0.0038397  i
590.615 0.0033323  i
590.483 0.002801  i
590.352 0.002257  i
590.221 0.0019278  i
590.089 0.0017353  i
589.958 0.001414  o
589.827 0.0011627  o
589.696 0.001045  o
589.565 0.00089073  o
589.434 0.00071258  o
589.303 0.00064101  o
589.172 0.00064101  o
589.041 0.00053603  o
588.91 0.00038333  o
588.779 0.00037379  o
588.648 0.00032289  o
588.517 0.00030221  o
588.387 0.00022586  o
588.256 0.00026881  o
588.125 0.00025449  o
587.995 0.00024495  o
587.864 0.00018451  o
587.734 0.00018451  o
587.603 0.00013043  o
587.473 0.00021314  o
587.342 0.00017974  o
587.212 8.271e-05  o
587.082 0.00012884  o
586.951 0.00016701  o
586.821 9.3844e-05  o
586.691 9.0663e-05  o
586.561 9.7026e-05  o
586.431 0.0001352  o
586.301 5.2489e-05  o
586.171 6.2033e-05  o
586.041 0.00011134  o
585.911 7.6348e-05  o
585.781 6.2033e-05  o
585.651 1.2725e-05  o
585.521 5.8852e-05  o
585.392 1.1134e-05  o
585.262 9.3844e-05  o
585.132 0.00012407  o
585.003 4.9308e-05  o
584.873 9.5435e-05  o
584.744 5.2489e-05  o
584.614 2.3859e-05  o
584.485 -0  o
584.355 -4.9308e-05  o
584.226 -1.4315e-05  o
584.097 3.8174e-05  o
583.968 5.408e-05  o
583.838 4.2946e-05  o
583.709 -1.5906e-05  o
583.58 -3.1812e-06  o
583.451 -2.5449e-05  o
583.322 -1.1134e-05  o
583.193 -3.6583e-05  o
583.064 2.5449e-05  o
582.936 -7.9529e-06  o
582.807 -7.9529e-06  o
582.678 -4.7718e-06  o
582.549 3.4993e-05  o
582.421 2.3859e-05  o
582.292 -9.5435e-06  o
582.163 -9.5435e-06  o
582.035 -1.7496e-05  o
581.906 3.4993e-05  o
581.778 -6.3623e-05  o
581.65 -3.6583e-05  o
581.521 -3.1812e-05  o
581.393 7.9529e-06  o
581.265 -7.9529e-06  o
581.137 -1.5906e-06  o
581.008 3.1812e-06  o
580.88 -1.5906e-05  o
580.752 -2.3859e-05  o
580.624 1.1134e-05  o
580.496 -1.2725e-05  o
580.369 9.5435e-06  o
580.241 6.3623e-06  o
580.113 4.7718e-06  o
579.985 -2.704e-05  o
579.858 2.3859e-05  o
579.73 -4.1355e-05  o
579.602 2.704e-05  o
579.475 5.567e-05  o
579.347 6.3623e-05  o
579.22 -3.3402e-05  o
579.092 -3.3402e-05  o
578.965 -3.1812e-05  o
578.838 2.2268e-05  o
578.711 1.1134e-05  o
578.583 -1.1134e-05  o
578.456 -1.5906e-06  o
578.329 -1.7496e-05  o
578.202 9.5435e-06  o
578.075 4.2946e-05  o
577.948 -2.704e-05  o
577.821 2.2268e-05  o
577.695 -3.6583e-05  o
577.568 1.1134e-05  o
577.441 -1.4315e-05  o
577.315 -1.5906e-06  o
577.188 4.7718e-06  o
577.061 1.1134e-05  o
576.935 4.7718e-06  o
576.808 1.4315e-05  o
576.682 -3.1812e-06  o
576.556 1.2725e-05  o
576.429 -1.7496e-05  o
576.303 2.3859e-05  o
576.177 1.1134e-05  o
576.051 -5.0899e-05  o
575.925 3.1812e-06  o
575.799 -4.7718e-06  o
575.673 -1.7496e-05  o
575.547 1.7496e-05  o
575.421 -1.5906e-06  o
575.295 2.0678e-05  o
575.169 1.9087e-05  o
575.044 3.6583e-05  o
574.918 -7.2331e-18  o
574.792 1.5906e-05  o
574.667 -1.1134e-05  o
574.541 1.5906e-06  o
574.416 1.7496e-05  o
574.291 4.7718e-06  o
574.165 3.8174e-05  o
574.04 1.5906e-06  o
573.915 -6.3623e-06  o
573.79 -1.5906e-05  o
573.665 4.9308e-05  o
573.54 -2.3859e-05  o
573.415 1.1134e-05  o
573.29 -3.0221e-05  o
573.165 2.704e-05  o
573.04 3.1812e-05  o
572.915 -1.2725e-05  o
572.791 -2.0678e-05  o
572.666 3.8174e-05  o
572.541 -3.8174e-05  o
572.417 -1.4466e-17  o
572.292 -9.5435e-06  o
572.168 -3.1812e-06  o
572.044 -0  o
571.919 2.0678e-05  o
