# Supplementary material for: Theoretical and experimental analysis of circularly polarized luminescence spectrophotometers for artifact-free measurements using a single CCD camera
Source: Nat Commun. 2023 Feb 24;14:1065. doi: 10.1038/s41467-023-36782-9 (PMC9958114; doi:10.1038/s41467-023-36782-9)
Supplement: Supplementary file 3 — Source Data [file 41467_2023_36782_MOESM3_ESM.zip › LesDataPubli/Europium/TiltCamera/TwoMeasurements.dat]

# Curve 0 of 6, 1024 points
# x y type
711.47 -2.40421e-05  o
711.348 -1.9897e-05  o
711.226 2.40421e-05  o
711.104 -8.2904e-07  o
710.982 -2.23841e-05  o
710.86 -4.97424e-06  o
710.737 3.89649e-05  o
710.615 5.88618e-05  o
710.493 6.13489e-05  o
710.37 3.89649e-05  o
710.248 0.000110262  o
710.125 0.000141766  o
710.003 0.000100314  o
709.88 0.00024208  i
709.757 0.000218866  i
709.634 0.000173269  i
709.511 0.00022467  i
709.389 0.00033659  i
709.266 0.000317522  i
709.143 0.000377213  i
709.019 0.000436075  i
708.896 0.000425297  i
708.773 0.000585302  i
708.65 0.000653283  i
708.526 0.000800852  i
708.403 0.0011192  i
708.28 0.0013704  i
708.156 0.0015959  i
708.032 0.00194493  i
707.909 0.00233126  i
707.785 0.00284195  i
707.661 0.00316444  i
707.538 0.00366601  i
707.414 0.00393131  i
707.29 0.00427121  i
707.166 0.00442044  i
707.042 0.00444697  i
706.918 0.00439971  i
706.793 0.00420903  i
706.669 0.00377296  i
706.545 0.00364943  i
706.421 0.00330041  i
706.296 0.00289335  i
706.172 0.00251779  i
706.047 0.0021298  i
705.923 0.00192171  i
705.798 0.00153289  i
705.673 0.00126097  i
705.549 0.000979096  i
705.424 0.000883756  i
705.299 0.000703855  i
705.174 0.000518979  i
705.049 0.000413691  i
704.924 0.000381358  i
704.799 0.000304258  i
704.674 0.000252028  i
704.549 5.80328e-06  i
704.423 1.40937e-05  i
704.298 7.46136e-05  i
704.173 2.23841e-05  i
704.047 -8.53911e-05  i
703.922 -0.000259489  i
703.796 -0.000271925  i
703.671 -0.00038882  i
703.545 -0.000533072  i
703.42 -0.000610173  i
703.294 -0.000617635  i
703.168 -0.00087215  i
703.042 -0.00089785  i
702.916 -0.000985728  i
702.79 -0.00116397  i
702.664 -0.00136377  i
702.538 -0.0011963  i
702.412 -0.00142346  i
702.286 -0.00147237  i
702.16 -0.00179736  i
702.034 -0.00185871  i
701.907 -0.00181643  i
701.781 -0.00215053  i
701.654 -0.00204441  i
701.528 -0.00234287  i
701.401 -0.00238846  i
701.275 -0.002575  i
701.148 -0.00277811  i
701.022 -0.00301107  i
700.895 -0.00305418  i
700.768 -0.00336093  i
700.641 -0.00393545  i
700.514 -0.00385918  i
700.387 -0.00433007  i
700.26 -0.00429194  i
700.133 -0.00446852  i
700.006 -0.00462604  i
699.879 -0.00420323  i
699.752 -0.00363119  i
699.624 -0.00387162  i
699.497 -0.0034488  i
699.37 -0.00291822  i
699.242 -0.00257831  i
699.115 -0.00232131  i
698.987 -0.00194824  i
698.86 -0.00122698  i
698.732 -0.0010877  i
698.605 -0.000753597  i
698.477 -0.000799194  i
698.349 -0.0010048  i
698.221 -0.000842304  i
698.093 -0.000755255  i
697.965 -0.000575354  i
697.838 -0.000868834  i
697.71 -0.000853082  i
697.581 -0.000898679  i
697.453 -0.00114076  i
697.325 -0.00106449  i
697.197 -0.00088044  i
697.069 -0.00091526  i
696.94 -0.00093267  i
696.812 -0.000991531  i
696.684 -0.000763546  i
696.555 -0.000882098  i
696.427 -0.000870492  i
696.298 -0.000712145  i
696.17 -0.000609344  i
696.041 -0.000712145  i
695.912 -0.000714632  i
695.783 -0.000557944  i
695.655 -0.000494108  i
695.526 -0.000602712  i
695.397 -0.000577841  i
695.268 -0.000577012  i
695.139 -0.000385503  i
695.01 -0.000383845  i
694.881 -0.000435246  i
694.752 -0.000421152  i
694.623 -0.000527269  i
694.493 -0.000514834  i
694.364 -0.000547166  i
694.235 -0.000453485  i
694.106 -0.000638361  i
693.976 -0.000618464  i
693.847 -0.00100645  i
693.717 -0.00086303  i
693.588 -0.00128999  i
693.458 -0.00138947  i
693.329 -0.00158678  i
693.199 -0.0018786  i
693.069 -0.00197394  i
692.939 -0.00225499  i
692.81 -0.00230224  i
692.68 -0.00236857  i
692.55 -0.00251531  i
692.42 -0.00219032  i
692.29 -0.00181228  i
692.16 -0.00136211  i
692.03 -0.00125682  i
691.9 -0.00064748  i
691.77 -9.94848e-05  i
691.639 0.000289335  i
691.509 0.000901166  i
691.379 0.00131237  i
691.249 0.00183052  i
691.118 0.00177663  i
690.988 0.00203778  i
690.857 0.0022724  i
690.727 0.00272008  i
690.596 0.00257666  i
690.466 0.0025551  i
690.335 0.00231717  i
690.204 0.00212732  i
690.074 0.00204275  i
689.943 0.00164481  i
689.812 0.00129828  i
689.681 0.00108273  i
689.55 0.000929353  i
689.419 0.000570379  i
689.288 0.0003797  i
689.157 0.000430272  i
689.026 0.000242909  i
688.895 0.000130988  i
688.764 0.000171611  i
688.633 3.97939e-05  i
688.502 0.000110262  i
688.37 6.3007e-05  i
688.239 1.49227e-05  i
688.108 8.12459e-05  i
687.976 3.89649e-05  i
687.845 1.49227e-05  i
687.714 5.88618e-05  i
687.582 0.000104459  i
687.451 7.54426e-05  i
687.319 9.28524e-05  i
687.187 2.48712e-05  i
687.056 1.07775e-05  i
686.924 -4.06229e-05  i
686.792 3.64777e-05  i
686.66 1.32646e-05  i
686.529 -6.05199e-05  i
686.397 -8.95363e-05  i
686.265 -6.54941e-05  i
686.133 -2.90164e-05  i
686.001 4.1452e-06  i
685.869 -0.000117724  i
685.737 -4.2281e-05  i
685.605 -6.2178e-05  i
685.473 -2.73583e-05  i
685.34 -2.0726e-05  i
685.208 -1.90679e-05  i
685.076 -2.73583e-05  i
684.944 -3.73068e-05  i
684.811 -3.15035e-05  i
684.679 2.48712e-06  i
684.547 9.94848e-06  i
684.414 1.9897e-05  i
684.282 -2.48712e-06  i
684.149 2.90164e-05  i
684.017 3.06745e-05  i
683.884 1.57518e-05  i
683.752 -2.90164e-05  i
683.619 -6.63232e-06  i
683.486 -8.2904e-07  i
683.353 1.32646e-05  i
683.221 -2.65293e-05  i
683.088 -2.90164e-05  i
682.955 -4.47681e-05  i
682.822 -3.23325e-05  i
682.689 -4.80843e-05  i
682.556 1.07775e-05  i
682.423 3.15035e-05  i
682.29 -2.23841e-05  i
682.157 6.63232e-06  i
682.024 -1.49227e-05  i
681.891 -6.05199e-05  i
681.758 -3.73068e-05  i
681.625 -3.23325e-05  i
681.492 -2.23841e-05  i
681.358 -5.14005e-05  i
681.225 1.74098e-05  i
681.092 -7.62716e-05  i
680.958 -6.88103e-05  i
680.825 -0.000107775  i
680.691 -8.4562e-05  i
680.558 -2.48712e-06  i
680.424 -7.87588e-05  i
680.291 -6.63232e-06  i
680.157 -4.2281e-05  i
680.024 -6.2178e-05  i
679.89 -5.05714e-05  i
679.756 -3.06745e-05  i
679.623 -2.57002e-05  i
679.489 -5.88618e-05  i
679.355 -3.06745e-05  i
679.221 -3.81358e-05  i
679.088 -3.97939e-05  i
678.954 -3.73068e-05  i
678.82 1.65808e-06  i
678.686 -1.07775e-05  i
678.552 -4.1452e-05  i
678.418 8.2904e-06  i
678.284 -5.05714e-05  i
678.15 -1.40937e-05  i
678.016 -2.90164e-05  i
677.882 -2.23841e-05  i
677.748 -3.73068e-05  i
677.613 -4.47681e-05  i
677.479 -4.64262e-05  i
677.345 -4.89133e-05  i
677.211 -8.2904e-06  i
677.076 -1.57518e-05  i
676.942 -2.90164e-05  i
676.808 -2.73583e-05  i
676.673 -3.81358e-05  i
676.539 -6.79813e-05  i
676.404 -2.40421e-05  i
676.27 -1.57518e-05  i
676.135 -6.54941e-05  i
676.001 -1.90679e-05  i
675.866 -5.55457e-05  i
675.731 -9.11944e-05  i
675.597 -3.23325e-05  i
675.462 -5.30585e-05  i
675.327 -7.71007e-05  i
675.193 -6.79813e-05  i
675.058 -6.2178e-05  i
674.923 -7.54426e-05  i
674.788 -9.20234e-05  i
674.654 -0.000107775  i
674.519 -8.62201e-05  i
674.384 -0.00011192  i
674.249 -6.79813e-05  i
674.114 -5.38876e-05  i
673.979 -4.55972e-05  i
673.844 -5.72037e-05  i
673.709 -0.000117724  i
673.574 -7.12974e-05  i
673.439 -4.47681e-05  i
673.303 3.31616e-06  i
673.168 -3.23325e-05  i
673.033 -2.23841e-05  i
672.898 -4.97424e-05  i
672.763 -4.1452e-06  i
672.627 -6.3007e-05  i
672.492 -1.32646e-05  i
672.357 -9.11944e-06  i
672.221 -2.81873e-05  i
672.086 -1.07775e-05  i
671.951 -6.79813e-05  i
671.815 -3.73068e-05  i
671.68 4.1452e-05  i
671.544 -3.73068e-05  i
671.409 -5.47166e-05  i
671.273 -2.40421e-05  i
671.138 2.98454e-05  i
671.002 1.40937e-05  i
670.867 1.82389e-05  i
670.731 -4.39391e-05  i
670.595 -2.81873e-05  i
670.46 -4.72553e-05  i
670.324 4.97424e-06  i
670.188 -2.40421e-05  i
670.052 -4.1452e-06  i
669.917 -6.79813e-05  i
669.781 -2.23841e-05  i
669.645 -4.72553e-05  i
669.509 -4.47681e-05  i
669.373 -8.04168e-05  i
669.237 -6.71522e-05  i
669.101 -0.000106117  i
668.965 -0.000101143  i
668.829 -0.000136792  i
668.693 -8.12459e-05  i
668.557 -1.90679e-05  i
668.421 -8.4562e-05  i
668.285 -4.64262e-05  i
668.149 -4.31101e-05  i
668.013 -4.80843e-05  i
667.877 -2.48712e-06  i
667.741 -4.06229e-05  i
667.605 -7.62716e-05  i
667.468 -5.80328e-05  i
667.332 -5.38876e-05  i
667.196 -8.04168e-05  i
667.06 -7.29555e-05  i
666.923 -0.000117724  i
666.787 -2.48712e-05  i
666.651 -0.000100314  i
666.514 -0.000106117  i
666.378 -0.00012933  i
666.241 -0.000142595  i
666.105 -0.000139279  i
665.969 -0.000102801  i
665.832 -0.000166637  i
665.696 -9.94848e-05  i
665.559 -8.12459e-05  i
665.423 -0.000110262  i
665.286 -0.000100314  i
665.149 -4.89133e-05  i
665.013 -4.80843e-05  i
664.876 -4.31101e-05  i
664.74 -9.45105e-05  i
664.603 -5.72037e-05  i
664.466 -5.38876e-05  i
664.329 -6.3007e-05  i
664.193 -6.63232e-05  i
664.056 -8.12459e-05  i
663.919 -4.55972e-05  i
663.782 -7.21264e-05  i
663.646 -0.000148398  i
663.509 -6.79813e-05  i
663.372 -0.000110262  i
663.235 -5.30585e-05  i
663.098 -8.95363e-05  i
662.961 -0.00011192  i
662.824 -9.86557e-05  i
662.688 -8.95363e-05  i
662.551 -0.000142595  i
662.414 -0.000140937  i
662.277 -0.000127672  i
662.14 -0.00010363  i
662.003 -0.000127672  i
661.866 -0.000136792  i
661.729 -0.000110262  i
661.591 -7.21264e-05  i
661.454 -0.000101972  i
661.317 -0.000123527  i
661.18 -8.78782e-05  i
661.043 -9.11944e-06  i
660.906 -7.46136e-05  i
660.769 -6.63232e-06  i
660.631 4.72553e-05  i
660.494 9.53396e-05  i
660.357 9.20234e-05  i
660.22 0.000157518  i
660.082 0.000197311  i
659.945 0.000189021  i
659.808 0.000233789  i
659.671 0.000194824  i
659.533 0.000239592  i
659.396 0.000222183  i
659.259 0.000235447  i
659.121 0.000254515  i
658.984 0.000247054  i
658.846 0.000206431  i
658.709 0.000291822  i
658.572 0.00025037  i
658.434 0.00034488  i
658.297 0.000260318  i
658.159 0.000296796  i
658.022 0.00037141  i
657.884 0.000430272  i
657.747 0.000348197  i
657.609 0.00038882  i
657.471 0.0004054  i
657.334 0.00031089  i
657.196 0.000367265  i
657.059 0.00029348  i
656.921 0.00029348  i
656.784 0.000147569  i
656.646 0.000121869  i
656.508 7.46136e-05  i
656.371 -0.000119382  i
656.233 -0.000249541  i
656.095 -0.000266951  i
655.958 -0.000421152  i
655.82 -0.000300941  i
655.682 -0.000169124  i
655.544 1.74098e-05  i
655.407 0.00038882  i
655.269 0.000547166  i
655.131 0.000926866  i
654.993 0.00111423  i
654.855 0.00122366  i
654.718 0.00138118  i
654.58 0.0013389  i
654.442 0.00132978  i
654.304 0.00106366  i
654.166 0.000830698  i
654.028 0.000552969  i
653.891 0.000271925  i
653.753 0.000217208  i
653.615 0.000302599  i
653.477 0.000649967  i
653.339 0.000892876  i
653.201 0.00113744  i
653.063 0.00136709  i
652.925 0.00147569  i
652.787 0.0015387  i
652.649 0.00150802  i
652.511 0.00151714  i
652.373 0.00133061  i
652.235 0.00106283  i
652.097 0.000678154  i
651.959 0.000401255  i
651.821 0.000202286  i
651.683 0.000145082  i
651.545 0.000118553  i
651.407 0.00012933  i
651.269 9.53396e-05  i
651.131 7.54426e-05  i
650.993 3.64777e-05  i
650.855 3.97939e-05  i
650.717 1.65808e-06  i
650.578 3.31616e-05  i
650.44 3.89649e-05  i
650.302 1.74098e-05  i
650.164 2.48712e-05  i
650.026 -0  i
649.888 -3.39906e-05  i
649.75 6.63232e-06  i
649.611 -5.22295e-05  i
649.473 -1.65808e-06  i
649.335 -4.55972e-05  i
649.197 -3.48197e-05  i
649.059 -3.73068e-05  i
648.92 -7.46136e-05  i
648.782 -9.11944e-05  i
648.644 -5.05714e-05  i
648.506 -5.88618e-05  i
648.368 -3.56487e-05  i
648.229 -3.39906e-05  i
648.091 -3.64777e-05  i
647.953 -5.55457e-05  i
647.815 -2.65293e-05  i
647.676 -4.97424e-06  i
647.538 -2.73583e-05  i
647.4 1.57518e-05  i
647.262 -2.65293e-05  i
647.123 -6.05199e-05  i
646.985 -8.2904e-06  i
646.847 4.64262e-05  i
646.708 -4.1452e-06  i
646.57 -1.57518e-05  i
646.432 -5.80328e-06  i
646.293 -9.11944e-06  i
646.155 -6.13489e-05  i
646.017 -4.1452e-06  i
645.878 -4.1452e-05  i
645.74 -6.54941e-05  i
645.602 -3.15035e-05  i
645.463 -7.29555e-05  i
645.325 -2.40421e-05  i
645.187 -7.87588e-05  i
645.048 -9.69976e-05  i
644.91 -0.000136792  i
644.772 -0.000124356  i
644.633 -0.000116066  i
644.495 -5.72037e-05  i
644.357 -3.06745e-05  i
644.218 -1.24356e-05  i
644.08 -3.31616e-05  i
643.942 6.2178e-05  i
643.803 3.56487e-05  i
643.665 6.71522e-05  i
643.526 7.62716e-05  i
643.388 8.53911e-05  i
643.25 9.53396e-05  i
643.111 8.04168e-05  i
642.973 -1.57518e-05  i
642.834 2.23841e-05  i
642.696 1.82389e-05  i
642.558 8.2904e-06  i
642.419 3.73068e-05  i
642.281 5.38876e-05  i
642.142 2.98454e-05  i
642.004 9.94848e-06  i
641.866 1.65808e-05  i
641.727 -1.32646e-05  i
641.589 8.2904e-06  i
641.45 -7.46136e-06  i
641.312 -2.90164e-05  i
641.174 -5.05714e-05  i
641.035 -2.81873e-05  i
640.897 -3.15035e-05  i
640.758 -4.72553e-05  i
640.62 -2.98454e-05  i
640.482 -1.65808e-05  i
640.343 -1.49227e-05  i
640.205 -2.57002e-05  i
640.066 -1.16066e-05  i
639.928 7.46136e-06  i
639.79 7.04684e-05  i
639.651 1.65808e-06  i
639.513 2.98454e-05  i
639.374 5.55457e-05  i
639.236 1.9897e-05  i
639.098 6.63232e-05  i
638.959 0.000166637  i
638.821 0.000121869  i
638.683 0.000178244  i
638.544 0.000171611  i
638.406 0.000157518  i
638.267 0.000174927  i
638.129 0.000196482  i
637.991 0.000123527  i
637.852 9.53396e-05  i
637.714 9.03653e-05  i
637.575 6.46651e-05  i
637.437 9.36815e-05  i
637.299 4.06229e-05  i
637.16 2.23841e-05  i
637.022 8.2904e-06  i
636.884 -6.2178e-05  i
636.745 -4.89133e-05  i
636.607 -3.48197e-05  i
636.469 -3.64777e-05  i
636.33 -9.45105e-05  i
636.192 -0.000130159  i
636.054 -6.71522e-05  i
635.915 -6.63232e-05  i
635.777 -8.20749e-05  i
635.639 -0.000105288  i
635.5 -0.000107775  i
635.362 -4.39391e-05  i
635.224 -0.000115237  i
635.085 -4.2281e-05  i
634.947 -5.30585e-05  i
634.809 -3.97939e-05  i
634.67 2.40421e-05  i
634.532 1.74098e-05  i
634.394 6.71522e-05  i
634.256 -3.97939e-05  i
634.117 -3.31616e-06  i
633.979 9.11944e-06  i
633.841 8.2904e-07  i
633.703 -8.2904e-05  i
633.564 -4.97424e-05  i
633.426 -7.12974e-05  i
633.288 -3.39906e-05  i
633.15 2.1555e-05  i
633.011 -4.47681e-05  i
632.873 -6.3007e-05  i
632.735 3.31616e-05  i
632.597 -3.39906e-05  i
632.459 2.23841e-05  i
632.32 9.94848e-06  i
632.182 -1.9897e-05  i
632.044 -5.72037e-05  i
631.906 -6.05199e-05  i
631.768 -0.00011192  i
631.63 -0.000164979  i
631.492 -0.000206431  i
631.353 -0.000184047  i
631.215 -4.31101e-05  i
631.077 -0.00031918  i
630.939 -0.000275241  i
630.801 -0.000271096  i
630.663 -0.000332445  i
630.525 -0.000360632  i
630.387 -0.000323325  i
630.249 -0.000247883  i
630.111 -0.000316693  i
629.973 -0.00025866  i
629.835 -9.86557e-05  i
629.696 -9.78267e-05  i
629.558 8.70492e-05  i
629.42 -4.39391e-05  i
629.282 2.57002e-05  i
629.144 0.000169953  i
629.006 0.000235447  i
628.869 4.89133e-05  i
628.731 2.40421e-05  i
628.593 0.000118553  i
628.455 0.000105288  i
628.317 -0.000106117  i
628.179 -7.37845e-05  i
628.041 -0.000170782  i
627.903 -0.000254515  i
627.765 -0.000155859  i
627.627 -0.000334103  i
627.489 -0.000547995  i
627.352 -0.000463433  i
627.214 -0.000592763  i
627.076 -0.000761887  i
626.938 -0.00100728  i
626.8 -0.000998164  i
626.662 -0.00134222  i
626.525 -0.00149973  i
626.387 -0.00172192  i
626.249 -0.00209415  i
626.111 -0.00228152  i
625.974 -0.00259407  i
625.836 -0.00264464  i
625.698 -0.00335927  i
625.561 -0.00371244  i
625.423 -0.00397939  i
625.285 -0.00462438  i
625.148 -0.00491123  i
625.01 -0.00556286  i
624.872 -0.00669035  i
624.735 -0.00800023  i
624.597 -0.00913602  i
624.46 -0.010819  i
624.322 -0.0126594  i
624.184 -0.0132646  i
624.047 -0.0131154  i
623.909 -0.0135382  i
623.772 -0.0100728  i
623.634 -0.00617635  i
623.497 -0.000994848  i
623.359 0.00699709  i
623.222 0.0134304  i
623.084 0.0213644  i
622.947 0.0268526  i
622.81 0.0320507  i
622.672 0.0352093  i
622.535 0.0349109  i
622.397 0.0336424  i
622.26 0.0311056  i
622.123 0.0260484  i
621.985 0.0215965  i
621.848 0.0176668  i
621.711 0.0133061  i
621.574 0.00986557  i
621.436 0.00659916  i
621.299 0.00444365  i
621.162 0.00263635  i
621.025 0.000945105  i
620.888 -0.00082904  i
620.75 -0.00259489  i
620.613 -0.00475869  i
620.476 -0.00641677  i
620.339 -0.00896192  i
620.202 -0.0128335  i
620.065 -0.0188275  i
619.928 -0.0264298  i
619.791 -0.0388239  i
619.654 -0.0542606  i
619.517 -0.0712145  i
619.38 -0.0889974  i
619.243 -0.0988713  i
619.106 -0.105794  o
618.969 -0.103696  o
618.832 -0.0968567  i
618.695 -0.0820749  i
618.558 -0.0565239  i
618.421 -0.0416675  i
618.284 -0.0186202  i
618.148 0.00160005  i
618.011 0.0170285  i
617.874 0.0263635  i
617.737 0.0299035  i
617.6 0.0288091  i
617.464 0.0254847  i
617.327 0.0204027  i
617.19 0.0156688  i
617.054 0.0112252  i
616.917 0.00739503  i
616.78 0.00426955  i
616.644 0.00271925  i
616.507 0.00102801  i
616.371 0.000563747  i
616.234 0.000126843  i
616.097 0.000259489  i
615.961 0.000286848  i
615.825 0.00060437  i
615.688 0.00119216  i
615.552 0.00117972  i
615.415 0.0013331  i
615.279 0.00149642  i
615.142 0.0017758  i
615.006 0.00179653  i
614.87 0.00161248  i
614.733 0.00176088  i
614.597 0.00173518  i
614.461 0.00165228  i
614.325 0.00157352  i
614.188 0.00156854  i
614.052 0.00122118  i
613.916 0.00113744  i
613.78 0.00121703  i
613.644 0.00116646  i
613.508 0.00109267  i
613.372 0.00110511  i
613.236 0.00100397  i
613.099 0.000926037  i
612.963 0.000974951  i
612.827 0.000877953  i
612.692 0.000946763  i
612.556 0.000962515  i
612.42 0.000947592  i
612.284 0.00071629  i
612.148 0.000734529  i
612.012 0.000642506  i
611.876 0.000579499  i
611.74 0.000442707  i
611.605 0.000445194  i
611.469 0.000373068  i
611.333 0.000271925  i
611.198 0.000155859  i
611.062 2.98454e-05  i
610.926 -0.000102801  i
610.791 -5.47166e-05  i
610.655 -0.000162492  i
610.519 -0.000223841  i
610.384 -0.000266122  i
610.248 -0.00024208  i
610.113 -0.000213063  i
609.977 -0.000232131  i
609.842 -0.000222183  i
609.707 -0.000153372  i
609.571 -0.000143424  i
609.436 -0.000141766  i
609.3 -3.31616e-06  i
609.165 -6.13489e-05  i
609.03 -6.3007e-05  i
608.895 -1.65808e-05  i
608.759 -6.54941e-05  i
608.624 2.23841e-05  i
608.489 3.89649e-05  i
608.354 3.23325e-05  i
608.219 3.15035e-05  i
608.084 3.39906e-05  i
607.949 3.15035e-05  i
607.814 2.98454e-05  i
607.679 5.38876e-05  i
607.544 6.3007e-05  i
607.409 0.000124356  i
607.274 9.53396e-05  i
607.139 0.000126843  i
607.004 0.000154201  i
606.869 0.000210576  i
606.734 0.000190679  i
606.6 0.00025037  i
606.465 0.000246225  i
606.33 0.00029348  i
606.196 0.000344051  i
606.061 0.000353171  i
605.926 0.000314206  i
605.792 0.000406229  i
605.657 0.000429443  i
605.523 0.000394623  i
605.388 0.000450998  i
605.254 0.000409546  i
605.119 0.000429443  i
604.985 0.000458459  i
604.85 0.000460946  i
604.716 0.000509859  i
604.582 0.000431101  i
604.447 0.000395452  i
604.313 0.000450998  i
604.179 0.000320009  i
604.045 0.000211405  i
603.911 0.00034488  i
603.776 0.000384674  i
603.642 0.00044022  i
603.508 0.000450169  i
603.374 0.000558773  i
603.24 0.000567892  i
603.106 0.000706342  i
602.972 0.000826553  i
602.838 0.000914431  i
602.704 0.00102055  i
602.571 0.00112418  i
602.437 0.00115319  i
602.303 0.00127009  i
602.169 0.00141103  i
602.036 0.00142844  i
601.902 0.00170865  i
601.768 0.00190182  i
601.635 0.00188358  i
601.501 0.00205519  i
601.367 0.00212068  i
601.234 0.00221602  i
601.1 0.00235945  i
600.967 0.00233126  i
600.834 0.00252443  i
600.7 0.00247717  i
600.567 0.00239012  i
600.434 0.00245562  i
600.3 0.00236193  i
600.167 0.00193415  i
600.034 0.00202949  i
599.901 0.00126014  i
599.768 0.000908627  i
599.634 3.81358e-05  i
599.501 -0.000572866  i
599.368 -0.00142014  i
599.235 -0.00162492  i
599.102 -0.00126511  i
598.97 -0.000348197  i
598.837 0.000961686  i
598.704 0.00297625  i
598.571 0.00514834  i
598.438 0.0080251  i
598.305 0.0102635  i
598.173 0.0122947  i
598.04 0.0136626  i
597.907 0.0146657  i
597.775 0.0143424  i
597.642 0.0139071  i
597.51 0.0131378  i
597.377 0.0117417  i
597.245 0.0104567  i
597.112 0.00924462  i
596.98 0.00825889  i
596.848 0.00730301  i
596.715 0.00670113  i
596.583 0.00624433  i
596.451 0.00558275  i
596.319 0.00566151  i
596.187 0.00556286  i
596.055 0.00586628  i
595.922 0.00614401  i
595.79 0.00651625  i
595.658 0.00692331  i
595.527 0.00745804  i
595.395 0.00871652  i
595.263 0.00928276  i
595.131 0.0103091  i
594.999 0.0111481  i
594.867 0.0115974  i
594.736 0.0118362  i
594.604 0.0119291  i
594.472 0.011386  i
594.341 0.0109823  i
594.209 0.00995511  i
594.078 0.00890057  i
593.946 0.00795712  i
593.815 0.00670942  i
593.683 0.00580245  i
593.552 0.00471889  i
593.421 0.00401504  i
593.289 0.00347782  i
593.158 0.00266619  i
593.027 0.00242245  i
592.896 0.00211903  i
592.765 0.00171445  i
592.634 0.00159922  i
592.503 0.00145662  i
592.372 0.0011963  i
592.241 0.00116729  i
592.11 0.000905311  i
591.979 0.000752768  i
591.848 0.000746965  i
591.717 0.000552969  i
591.587 0.000518979  i
591.456 0.000465091  i
591.325 0.000471724  i
591.195 0.000368094  i
591.064 0.000372239  i
590.934 0.000353171  i
590.803 0.000353171  i
590.673 0.000310061  i
590.542 0.000286019  i
590.412 0.000287677  i
590.282 0.000218866  i
590.151 0.000189021  i
590.021 0.000208089  i
589.891 0.000147569  o
589.761 0.000189021  o
589.631 0.000134304  o
589.501 0.000107775  o
589.371 9.36815e-05  o
589.241 9.03653e-05  o
589.111 9.11944e-05  o
588.981 6.54941e-05  o
588.851 8.53911e-05  o
588.721 0.000113578  o
588.592 7.87588e-05  o
588.462 0.000102801  o
588.332 0.000124356  o
588.203 9.20234e-05  o
588.073 9.28524e-05  o
587.944 0.000114407  o
587.814 0.00010363  o
587.685 9.20234e-05  o
587.555 5.55457e-05  o
587.426 7.79297e-05  o
587.297 8.78782e-05  o
587.168 0.000114407  o
587.038 0.000114407  o
586.909 9.86557e-05  o
586.78 0.000135133  o
586.651 0.00010363  o
586.522 9.94848e-05  o
586.393 6.2178e-05  o
586.264 6.2178e-05  o
586.136 3.31616e-05  o
586.007 -2.98454e-05  o
585.878 -3.56487e-05  o
585.749 -6.63232e-05  o
585.621 -2.23841e-05  o
585.492 3.81358e-05  o
585.363 1.24356e-05  o
585.235 8.2904e-06  o
585.106 2.0726e-05  o
584.978 4.47681e-05  o
584.85 6.88103e-05  o
584.721 8.12459e-05  o
584.593 6.63232e-05  o
584.465 7.87588e-05  o
584.337 -4.1452e-06  o
584.208 3.31616e-06  o
584.08 2.23841e-05  o
583.952 -1.65808e-05  o
583.824 -9.94848e-06  o
583.696 -4.06229e-05  o
583.569 -5.80328e-06  o
583.441 8.2904e-07  o
583.313 1.82389e-05  o
583.185 2.73583e-05  o
583.058 1.82389e-05  o
582.93 1.9897e-05  o
582.802 7.46136e-06  o
582.675 2.98454e-05  o
582.547 1.82389e-05  o
582.42 5.96909e-05  o
582.292 6.2178e-05  o
582.165 1.65808e-05  o
582.038 5.05714e-05  o
581.911 4.72553e-05  o
581.783 2.40421e-05  o
581.656 4.2281e-05  o
581.529 6.63232e-06  o
581.402 5.14005e-05  o
581.275 3.73068e-05  o
581.148 1.74098e-05  o
581.021 2.98454e-05  o
580.895 1.16066e-05  o
580.768 1.57518e-05  o
580.641 1.24356e-05  o
580.515 2.48712e-06  o
580.388 4.1452e-06  o
580.261 8.2904e-07  o
580.135 -7.46136e-06  o
580.008 1.57518e-05  o
579.882 9.11944e-06  o
579.756 2.40421e-05  o
579.629 -2.48712e-06  o
579.503 -1.32646e-05  o
579.377 9.11944e-06  o
579.251 2.1555e-05  o
579.125 -8.2904e-07  o
578.999 4.97424e-06  o
578.873 1.65808e-06  o
578.747 -3.31616e-06  o
578.621 -7.46136e-06  o
578.495 8.2904e-07  o
578.369 9.94848e-06  o
578.244 3.31616e-06  o
578.118 1.40937e-05  o
577.992 4.97424e-06  o
577.867 8.2904e-06  o
577.741 6.63232e-06  o
577.616 -9.94848e-06  o
577.491 1.74098e-05  o
577.365 -0  o
577.24 3.31616e-06  o
577.115 -1.65808e-06  o
576.99 -2.0726e-05  o
576.865 5.80328e-06  o
576.74 8.2904e-06  o
576.615 -1.65808e-05  o
576.49 -1.49227e-05  o
576.365 4.1452e-06  o
576.24 -1.65808e-05  o
576.115 -1.65808e-05  o
575.991 -5.80328e-06  o
575.866 -1.9897e-05  o
575.741 -9.11944e-06  o
575.617 1.65808e-06  o
575.492 -9.11944e-06  o
575.368 -7.46136e-06  o
575.244 1.24356e-05  o
575.119 -6.63232e-06  o


# Curve 1 of 6, 1024 points
# x y type
711.47 0.000199047  o
711.348 0.000254663  o
711.226 0.000163921  o
711.104 0.000219537  o
710.982 0.000207829  o
710.86 0.000298571  o
710.737 0.000427366  o
710.615 0.000436147  o
710.493 0.000301498  o
710.37 0.000304425  o
710.248 0.000380531  o
710.125 0.000406876  o
710.003 0.00041273  o
709.88 0.000535671  i
709.757 0.000421511  i
709.634 0.000617631  i
709.511 0.000766917  i
709.389 0.000889857  i
709.266 0.000860586  i
709.143 0.000986454  i
709.019 0.00105671  i
708.896 0.00133186  i
708.773 0.00148993  i
708.65 0.00170068  i
708.526 0.00192022  i
708.403 0.00237393  i
708.28 0.0027047  i
708.156 0.00330184  i
708.032 0.00381995  i
707.909 0.00401607  i
707.785 0.00462199  i
707.661 0.00488543  i
707.538 0.00573138  i
707.414 0.00589823  i
707.29 0.00607679  i
707.166 0.00607093  i
707.042 0.0059919  i
706.918 0.00561137  i
706.793 0.00536549  i
706.669 0.00518693  i
706.545 0.00444051  i
706.421 0.00429122  i
706.296 0.00385507  i
706.172 0.00340429  i
706.047 0.00303254  i
705.923 0.00266079  i
705.798 0.00237393  i
705.673 0.00206072  i
705.549 0.0020256  i
705.424 0.00167726  i
705.299 0.0016597  i
705.174 0.00157774  i
705.049 0.00146065  i
704.924 0.0012821  i
704.799 0.00135235  i
704.674 0.00120306  i
704.549 0.00117086  i
704.423 0.00116794  i
704.298 0.00136406  i
704.173 0.00124404  i
704.047 0.0011855  i
703.922 0.00106549  i
703.796 0.00152798  i
703.671 0.00108598  i
703.545 0.00128795  i
703.42 0.00118257  i
703.294 0.00119428  i
703.168 0.00121477  i
703.042 0.00121185  i
702.916 0.00153676  i
702.79 0.00142846  i
702.664 0.00176508  i
702.538 0.00150456  i
702.412 0.00190851  i
702.286 0.00176801  i
702.16 0.00219244  i
702.034 0.00253785  i
701.907 0.00258176  i
701.781 0.00247053  i
701.654 0.0028774  i
701.528 0.00319939  i
701.401 0.0033194  i
701.275 0.00403363  i
701.148 0.00359163  i
701.022 0.00431464  i
700.895 0.00411559  i
700.768 0.00461028  i
700.641 0.00532158  i
700.514 0.00498788  i
700.387 0.00523962  i
700.26 0.00552648  i
700.133 0.00644561  i
700.006 0.00587189  i
699.879 0.00617339  i
699.752 0.00617339  i
699.624 0.00634902  i
699.497 0.00555283  i
699.37 0.00582213  i
699.242 0.00576651  i
699.115 0.00493812  i
698.987 0.00498203  i
698.86 0.00428244  i
698.732 0.00396045  i
698.605 0.00319353  i
698.477 0.00299741  i
698.349 0.00220415  i
698.221 0.00225392  i
698.093 0.00198169  i
697.965 0.00209292  i
697.838 0.00100987  i
697.71 0.00110354  i
697.581 0.000816678  i
697.453 0.000960109  i
697.325 0.000884003  i
697.197 0.000819605  i
697.069 0.00104207  i
696.94 0.00101865  i
696.812 0.000860586  i
696.684 0.000983527  i
696.555 0.000942546  i
696.427 0.00108305  i
696.298 0.000910348  i
696.17 0.000878149  i
696.041 0.00105671  i
695.912 0.00116501  i
695.783 0.00084595  i
695.655 0.00120014  i
695.526 0.00144309  i
695.397 0.00115037  i
695.268 0.00114745  i
695.139 0.0013582  i
695.01 0.00109183  i
694.881 0.00103036  i
694.752 0.0016597  i
694.623 0.00141382  i
694.493 0.00125283  i
694.364 0.00130259  i
694.235 0.00132015  i
694.106 0.00138162  i
693.976 0.00131137  i
693.847 0.00156018  i
693.717 0.00183826  i
693.588 0.00117965  i
693.458 0.00185875  i
693.329 0.00211634  i
693.199 0.00211927  i
693.069 0.00252907  i
692.939 0.00273104  i
692.81 0.00303547  i
692.68 0.00350381  i
692.55 0.00375848  i
692.42 0.0039868  i
692.29 0.00440831  i
692.16 0.00497618  i
692.03 0.00525718  i
691.9 0.00574017  i
691.77 0.00628754  i
691.639 0.00654221  i
691.509 0.00698128  i
691.379 0.00695787  i
691.249 0.00683492  i
691.118 0.00627876  i
690.988 0.00588652  i
690.857 0.00605337  i
690.727 0.00607093  i
690.596 0.0051079  i
690.466 0.004903  i
690.335 0.00413901  i
690.204 0.00348625  i
690.074 0.00286862  i
689.943 0.00229197  i
689.812 0.0021983  i
689.681 0.00208999  i
689.55 0.0016597  i
689.419 0.0015192  i
689.288 0.00143138  i
689.157 0.000960109  i
689.026 0.000834241  i
688.895 0.000796188  i
688.764 0.00086644  i
688.633 0.000758135  i
688.502 0.000632267  i
688.37 0.000731791  i
688.239 0.000357114  i
688.108 0.00056787  i
687.976 0.000646903  i
687.845 0.000746426  i
687.714 0.000658612  i
687.582 0.000749354  i
687.451 0.00064983  i
687.319 0.000389313  i
687.187 0.000482982  i
687.056 0.000512253  i
686.924 0.000570797  i
686.792 0.000456637  i
686.66 0.000465419  i
686.529 0.000415657  i
686.397 0.000500545  i
686.265 0.000380531  i
686.133 0.000310279  i
686.001 0.000333697  i
685.869 0.000269299  i
685.737 0.000377604  i
685.605 0.000319061  i
685.473 0.000330769  i
685.34 0.000368822  i
685.208 0.000266372  i
685.076 0.000228319  i
684.944 0.000389313  i
684.811 0.000301498  i
684.679 0.000333697  i
684.547 0.000316134  i
684.414 0.000263445  i
684.282 0.00027808  i
684.149 0.000269299  i
684.017 0.000181484  i
683.884 0.00015514  i
683.752 0.000269299  i
683.619 0.000231246  i
683.486 0.000172703  i
683.353 8.48877e-05  i
683.221 0.000204901  i
683.088 0.000117086  i
682.955 0.000225392  i
682.822 7.61062e-05  i
682.689 0.000102451  i
682.556 0.000158067  i
682.423 8.78149e-06  i
682.29 8.19605e-05  i
682.157 0.000199047  i
682.024 8.19605e-05  i
681.891 0.000102451  i
681.758 9.65964e-05  i
681.625 0.000128795  i
681.492 3.80531e-05  i
681.358 0.00019612  i
681.225 2.92716e-06  i
681.092 0.000152212  i
680.958 2.92716e-05  i
680.825 8.19605e-05  i
680.691 0.000114159  i
680.558 8.19605e-05  i
680.424 6.73247e-05  i
680.291 0.000213683  i
680.157 0.00015514  i
680.024 0.000152212  i
679.89 0.000140504  i
679.756 0.000160994  i
679.623 7.90334e-05  i
679.489 0.000199047  i
679.355 0.00015514  i
679.221 0.000172703  i
679.088 0.000102451  i
678.954 0.000187338  i
678.82 0.00015514  i
678.686 0.000199047  i
678.552 0.000158067  i
678.418 0.000199047  i
678.284 9.65964e-05  i
678.15 0.000184411  i
678.016 0.000181484  i
677.882 0.000190266  i
677.748 0.00017563  i
677.613 0.000143431  i
677.479 0.000140504  i
677.345 0.000146358  i
677.211 0.000187338  i
677.076 0.000181484  i
676.942 9.65964e-05  i
676.808 0.000125868  i
676.673 1.17086e-05  i
676.539 6.43976e-05  i
676.404 0.000160994  i
676.27 0.000117086  i
676.135 0.000131722  i
676.001 0.000207829  i
675.866 0.000251736  i
675.731 0.000105378  i
675.597 4.09803e-05  i
675.462 3.80531e-05  i
675.327 0.000201974  i
675.193 2.63445e-05  i
675.058 0.000234173  i
674.923 0.000140504  i
674.788 9.65964e-05  i
674.654 0.000158067  i
674.519 0.000234173  i
674.384 0.000160994  i
674.249 0.000263445  i
674.114 0.000307352  i
673.979 0.000231246  i
673.844 0.00021661  i
673.709 0.000292716  i
673.574 0.000304425  i
673.439 0.000295643  i
673.303 0.000286862  i
673.168 0.000143431  i
673.033 0.000269299  i
672.898 0.000283935  i
672.763 0.000295643  i
672.627 0.000172703  i
672.492 0.000210756  i
672.357 0.000199047  i
672.221 0.000281008  i
672.086 0.000158067  i
671.951 0.000163921  i
671.815 0.000213683  i
671.68 0.000169775  i
671.544 0.000272226  i
671.409 0.000336624  i
671.273 0.000199047  i
671.138 0.000213683  i
671.002 0.000178557  i
670.867 0.000207829  i
670.731 0.000169775  i
670.595 0.000210756  i
670.46 0.000178557  i
670.324 2.63445e-05  i
670.188 3.80531e-05  i
670.052 4.09803e-05  i
669.917 -4.09803e-05  i
669.781 0.000120014  i
669.645 0.000117086  i
669.509 0.000163921  i
669.373 -5.85432e-06  i
669.237 6.73247e-05  i
669.101 7.31791e-05  i
668.965 7.31791e-05  i
668.829 0.000169775  i
668.693 0.000108305  i
668.557 0.000222464  i
668.421 0.00015514  i
668.285 0.000184411  i
668.149 8.78149e-05  i
668.013 5.85432e-05  i
667.877 0.000245882  i
667.741 0.000146358  i
667.605 8.78149e-05  i
667.468 0.000158067  i
667.332 0.00019612  i
667.196 0.000178557  i
667.06 0.000143431  i
666.923 6.73247e-05  i
666.787 0.000169775  i
666.651 0.000143431  i
666.514 0.000131722  i
666.378 0.000134649  i
666.241 0.000125868  i
666.105 0.000149285  i
665.969 0.000187338  i
665.832 6.43976e-05  i
665.696 0.000163921  i
665.559 0.000160994  i
665.423 0.000137577  i
665.286 0.000178557  i
665.149 0.000169775  i
665.013 0.000178557  i
664.876 7.02519e-05  i
664.74 0.000111232  i
664.603 3.51259e-05  i
664.466 0.000166848  i
664.329 0.000166848  i
664.193 6.43976e-05  i
664.056 6.14704e-05  i
663.919 3.51259e-05  i
663.782 0.000120014  i
663.646 -3.80531e-05  i
663.509 -2.63445e-05  i
663.372 7.90334e-05  i
663.235 5.26889e-05  i
663.098 0.000105378  i
662.961 3.51259e-05  i
662.824 0.000158067  i
662.688 2.63445e-05  i
662.551 -3.21988e-05  i
662.414 4.09803e-05  i
662.277 -2.92716e-06  i
662.14 2.92716e-06  i
662.003 0.000140504  i
661.866 5.56161e-05  i
661.729 0.000137577  i
661.591 2.92716e-05  i
661.454 0.000108305  i
661.317 1.7563e-05  i
661.18 0.000152212  i
661.043 9.95235e-05  i
660.906 0.000193193  i
660.769 0.000298571  i
660.631 0.000266372  i
660.494 0.000231246  i
660.357 0.000260517  i
660.22 0.000251736  i
660.082 0.000403948  i
659.945 0.000389313  i
659.808 0.000409803  i
659.671 0.000339551  i
659.533 0.000459565  i
659.396 0.000383458  i
659.259 0.000430293  i
659.121 0.000374677  i
658.984 0.000324915  i
658.846 0.000439074  i
658.709 0.000506399  i
658.572 0.000523962  i
658.434 0.000576651  i
658.297 0.000488836  i
658.159 0.000591287  i
658.022 0.000529816  i
657.884 0.000661539  i
657.747 0.000526889  i
657.609 0.00058836  i
657.471 0.000602995  i
657.334 0.000573724  i
657.196 0.000564942  i
657.059 0.000535671  i
656.921 0.000602995  i
656.784 0.000579578  i
656.646 0.000550307  i
656.508 0.000471273  i
656.371 0.000415657  i
656.233 0.000389313  i
656.095 0.000459565  i
655.958 0.000503472  i
655.82 0.000641049  i
655.682 0.000837168  i
655.544 0.000924983  i
655.407 0.00122648  i
655.269 0.00132893  i
655.131 0.00149578  i
654.993 0.0017241  i
654.855 0.00165092  i
654.718 0.0015514  i
654.58 0.00137284  i
654.442 0.00122063  i
654.304 0.00115623  i
654.166 0.000995235  i
654.028 0.000687883  i
653.891 0.000860586  i
653.753 0.000822533  i
653.615 0.00110354  i
653.477 0.00126746  i
653.339 0.00158945  i
653.201 0.00172995  i
653.063 0.00199925  i
652.925 0.00184119  i
652.787 0.00184411  i
652.649 0.00182362  i
652.511 0.00160701  i
652.373 0.00141089  i
652.235 0.00116208  i
652.097 0.000693737  i
651.959 0.000573724  i
651.821 0.000418584  i
651.683 0.000251736  i
651.545 0.00025759  i
651.407 0.000260517  i
651.269 0.000266372  i
651.131 0.000190266  i
650.993 0.000199047  i
650.855 0.000178557  i
650.717 0.000304425  i
650.578 0.000201974  i
650.44 8.19605e-05  i
650.302 2.04901e-05  i
650.164 0.000105378  i
650.026 3.80531e-05  i
649.888 0.000146358  i
649.75 0.000131722  i
649.611 0.000137577  i
649.473 2.92716e-06  i
649.335 0.000152212  i
649.197 2.63445e-05  i
649.059 0.000166848  i
648.92 8.48877e-05  i
648.782 0.000108305  i
648.644 8.78149e-06  i
648.506 2.63445e-05  i
648.368 0.000105378  i
648.229 0.000122941  i
648.091 0.000117086  i
647.953 7.02519e-05  i
647.815 2.92716e-05  i
647.676 5.85432e-05  i
647.538 9.0742e-05  i
647.4 0.000111232  i
647.262 9.65964e-05  i
647.123 0.000199047  i
646.985 0.000125868  i
646.847 0.000245882  i
646.708 8.48877e-05  i
646.57 0.000134649  i
646.432 0.00019612  i
646.293 0.000210756  i
646.155 0.000169775  i
646.017 0.000149285  i
645.878 0.000266372  i
645.74 0.000178557  i
645.602 0.00039224  i
645.463 0.000351259  i
645.325 0.000286862  i
645.187 0.000225392  i
645.048 0.00025759  i
644.91 0.000321988  i
644.772 0.000275153  i
644.633 0.000313206  i
644.495 0.000316134  i
644.357 0.000301498  i
644.218 0.000289789  i
644.08 0.000234173  i
643.942 0.000281008  i
643.803 0.000266372  i
643.665 0.000269299  i
643.526 0.000199047  i
643.388 0.000286862  i
643.25 0.000263445  i
643.111 9.0742e-05  i
642.973 0.000260517  i
642.834 0.000128795  i
642.696 0.000187338  i
642.558 0.000333697  i
642.419 0.000222464  i
642.281 0.000128795  i
642.142 5.85432e-05  i
642.004 0.000108305  i
641.866 0.000360041  i
641.727 5.26889e-05  i
641.589 0.000319061  i
641.45 0.000225392  i
641.312 0.000117086  i
641.174 0.000128795  i
641.035 0.000269299  i
640.897 0.00025759  i
640.758 0.000266372  i
640.62 0.000304425  i
640.482 0.000240027  i
640.343 0.000251736  i
640.205 0.000319061  i
640.066 0.000310279  i
639.928 0.000348332  i
639.79 0.000465419  i
639.651 0.000357114  i
639.513 0.000403948  i
639.374 0.000362968  i
639.236 0.000468346  i
639.098 0.000395167  i
638.959 0.000477127  i
638.821 0.000430293  i
638.683 0.00037175  i
638.544 0.000480055  i
638.406 0.00056787  i
638.267 0.000310279  i
638.129 0.000324915  i
637.991 0.000500545  i
637.852 0.000307352  i
637.714 0.00037175  i
637.575 0.000283935  i
637.437 0.000406876  i
637.299 0.000166848  i
637.16 0.000272226  i
637.022 0.000240027  i
636.884 0.000401021  i
636.745 0.000204901  i
636.607 0.000292716  i
636.469 0.000292716  i
636.33 0.000342478  i
636.192 0.000304425  i
636.054 0.000377604  i
635.915 0.000465419  i
635.777 0.000500545  i
635.639 0.000509326  i
635.5 0.000500545  i
635.362 0.000427366  i
635.224 0.000544452  i
635.085 0.000421511  i
634.947 0.000321988  i
634.809 0.000362968  i
634.67 0.000383458  i
634.532 0.000535671  i
634.394 0.000403948  i
634.256 0.000439074  i
634.117 0.000245882  i
633.979 0.00025759  i
633.841 0.000456637  i
633.703 0.000374677  i
633.564 0.000442002  i
633.426 0.000444929  i
633.288 0.000327842  i
633.15 0.00041273  i
633.011 0.000471273  i
632.873 0.000444929  i
632.735 0.0004742  i
632.597 0.000345405  i
632.459 0.000503472  i
632.32 0.000398094  i
632.182 0.000409803  i
632.044 0.000418584  i
631.906 0.000488836  i
631.768 0.000462492  i
631.63 0.000526889  i
631.492 0.000518108  i
631.353 0.000594214  i
631.215 0.000471273  i
631.077 0.000635194  i
630.939 0.000749354  i
630.801 0.000737645  i
630.663 0.000714228  i
630.525 0.00060885  i
630.387 0.000717155  i
630.249 0.000819605  i
630.111 0.000892785  i
629.973 0.0011211  i
629.835 0.00105963  i
629.696 0.00106256  i
629.558 0.00106549  i
629.42 0.00109476  i
629.282 0.00144895  i
629.144 0.00134064  i
629.006 0.00155432  i
628.869 0.00175044  i
628.731 0.00167434  i
628.593 0.00164507  i
628.455 0.00173873  i
628.317 0.00173288  i
628.179 0.00163921  i
628.041 0.00177386  i
627.903 0.00208414  i
627.765 0.00193778  i
627.627 0.00210756  i
627.489 0.00236222  i
627.352 0.00215439  i
627.214 0.00261103  i
627.076 0.0026081  i
626.938 0.00259932  i
626.8 0.00261981  i
626.662 0.00230368  i
626.525 0.00302083  i
626.387 0.00324622  i
626.249 0.00372628  i
626.111 0.00384922  i
625.974 0.00419462  i
625.836 0.00482982  i
625.698 0.00447856  i
625.561 0.00549721  i
625.423 0.00635194  i
625.285 0.00699592  i
625.148 0.00806726  i
625.01 0.00918251  i
624.872 0.0103007  i
624.735 0.0117174  i
624.597 0.0136611  i
624.46 0.0142582  i
624.322 0.0159325  i
624.184 0.0182362  i
624.047 0.0220269  i
623.909 0.0236456  i
623.772 0.028572  i
623.634 0.0315285  i
623.497 0.0373711  i
623.359 0.0400641  i
623.222 0.0420341  i
623.084 0.0452539  i
622.947 0.0462814  i
622.81 0.0467087  i
622.672 0.0438021  i
622.535 0.0411032  i
622.397 0.0370637  i
622.26 0.0320963  i
622.123 0.028092  i
621.985 0.0236251  i
621.848 0.0193837  i
621.711 0.0161989  i
621.574 0.0136289  i
621.436 0.0121975  i
621.299 0.0100167  i
621.162 0.00920007  i
621.025 0.00814337  i
620.888 0.00708959  i
620.75 0.00596556  i
620.613 0.00478006  i
620.476 0.0046981  i
620.339 0.0043  i
620.202 0.00308523  i
620.065 0.0016919  i
619.928 0.000696665  i
619.791 -0.00156896  i
619.654 -0.00329598  i
619.517 -0.00726229  i
619.38 -0.0114101  i
619.243 -0.0133479  i
619.106 -0.0155725  i
618.969 -0.0115916  i
618.832 -0.00828387  i
618.695 -0.00289789  i
618.558 0.00421511  i
618.421 0.00939619  i
618.284 0.0174166  i
618.148 0.0197583  i
618.011 0.0216317  i
617.874 0.0217195  i
617.737 0.0192022  i
617.6 0.0177971  i
617.464 0.01487  i
617.327 0.010649  i
617.19 0.00932887  i
617.054 0.00775991  i
616.917 0.005345  i
616.78 0.00441123  i
616.644 0.00413023  i
616.507 0.00350381  i
616.371 0.0031467  i
616.234 0.00293594  i
616.097 0.00298571  i
615.961 0.00249687  i
615.825 0.00236515  i
615.688 0.00225977  i
615.552 0.00250565  i
615.415 0.00278959  i
615.279 0.00285398  i
615.142 0.00295058  i
615.006 0.00231539  i
614.87 0.00239735  i
614.733 0.0022627  i
614.597 0.00212219  i
614.461 0.00220415  i
614.325 0.00210756  i
614.188 0.00218366  i
614.052 0.00230075  i
613.916 0.00193485  i
613.78 0.00180899  i
613.644 0.00204609  i
613.508 0.00174166  i
613.372 0.00167434  i
613.236 0.00160116  i
613.099 0.00171824  i
612.963 0.00154261  i
612.827 0.0013904  i
612.692 0.00162165  i
612.556 0.00153969  i
612.42 0.00150456  i
612.284 0.00134942  i
612.148 0.00116794  i
612.012 0.00110061  i
611.876 0.000919129  i
611.74 0.001045  i
611.605 0.000796188  i
611.469 0.000731791  i
611.333 0.000623486  i
611.198 0.000485909  i
611.062 0.000339551  i
610.926 0.000430293  i
610.791 0.000430293  i
610.655 0.000310279  i
610.519 9.0742e-05  i
610.384 0.000117086  i
610.248 0.000140504  i
610.113 6.43976e-05  i
609.977 7.02519e-05  i
609.842 1.7563e-05  i
609.707 0.000120014  i
609.571 -0  i
609.436 -2.92716e-05  i
609.3 0.000134649  i
609.165 0.000125868  i
609.03 0.000210756  i
608.895 0.00025759  i
608.759 0.000158067  i
608.624 0.000199047  i
608.489 0.000248809  i
608.354 0.000190266  i
608.219 0.000421511  i
608.084 0.000421511  i
607.949 0.000333697  i
607.814 0.000327842  i
607.679 0.00027808  i
607.544 0.000219537  i
607.409 0.000380531  i
607.274 0.000313206  i
607.139 0.000500545  i
607.004 0.000500545  i
606.869 0.000406876  i
606.734 0.000477127  i
606.6 0.000506399  i
606.465 0.000482982  i
606.33 0.000526889  i
606.196 0.000509326  i
606.061 0.000673247  i
605.926 0.000822533  i
605.792 0.00082546  i
605.657 0.000822533  i
605.523 0.000673247  i
605.388 0.000965964  i
605.254 0.000749354  i
605.119 0.000965964  i
604.985 0.000939619  i
604.85 0.00105963  i
604.716 0.00112988  i
604.582 0.000843023  i
604.447 0.000977672  i
604.313 0.000799115  i
604.179 0.00112403  i
604.045 0.000878149  i
603.911 0.00113574  i
603.776 0.00123234  i
603.642 0.0011211  i
603.508 0.00126746  i
603.374 0.00139626  i
603.24 0.00157774  i
603.106 0.00181191  i
602.972 0.00201681  i
602.838 0.00192022  i
602.704 0.0021339  i
602.571 0.00211927  i
602.437 0.00227441  i
602.303 0.00264615  i
602.169 0.0028774  i
602.036 0.00290375  i
601.902 0.00326964  i
601.768 0.00342185  i
601.635 0.00365895  i
601.501 0.00420048  i
601.367 0.00451661  i
601.234 0.00457515  i
601.1 0.00484153  i
600.967 0.00507863  i
600.834 0.00563479  i
600.7 0.005787  i
600.567 0.00602117  i
600.434 0.00619973  i
600.3 0.00669735  i
600.167 0.00719204  i
600.034 0.00763697  i
599.901 0.00798823  i
599.768 0.00835998  i
599.634 0.00915031  i
599.501 0.00977087  i
599.368 0.0104383  i
599.235 0.011735  i
599.102 0.012862  i
598.97 0.0147792  i
598.837 0.0164624  i
598.704 0.0176332  i
598.571 0.0198374  i
598.438 0.0210053  i
598.305 0.0212746  i
598.173 0.0214532  i
598.04 0.0221645  i
597.907 0.0218337  i
597.775 0.0197671  i
597.642 0.017361  i
597.51 0.0171034  i
597.377 0.0151012  i
597.245 0.013623  i
597.112 0.0125605  i
596.98 0.0119926  i
596.848 0.0113603  i
596.715 0.0109008  i
596.583 0.010971  i
596.451 0.0107544  i
596.319 0.0106344  i
596.187 0.0116794  i
596.055 0.012297  i
595.922 0.0127683  i
595.79 0.013585  i
595.658 0.014147  i
595.527 0.0148319  i
595.395 0.0160438  i
595.263 0.0164653  i
595.131 0.0171298  i
594.999 0.0171444  i
594.867 0.0172029  i
594.736 0.016597  i
594.604 0.0156925  i
594.472 0.0148846  i
594.341 0.0134093  i
594.209 0.0121038  i
594.078 0.010447  i
593.946 0.00892199  i
593.815 0.00780674  i
593.683 0.00636951  i
593.552 0.0054211  i
593.421 0.00486787  i
593.289 0.00391654  i
593.158 0.00329306  i
593.027 0.00287447  i
592.896 0.00241198  i
592.765 0.00212512  i
592.634 0.00196413  i
592.503 0.00182655  i
592.372 0.00157481  i
592.241 0.00142846  i
592.11 0.00124112  i
591.979 0.00120892  i
591.848 0.000939619  i
591.717 0.000816678  i
591.587 0.000857659  i
591.456 0.000734718  i
591.325 0.000746426  i
591.195 0.000547379  i
591.064 0.00058836  i
590.934 0.00060885  i
590.803 0.000497618  i
590.673 0.000348332  i
590.542 0.000368822  i
590.412 0.00039224  i
590.282 0.00043322  i
590.151 0.000357114  i
590.021 0.000295643  i
589.891 0.00025759  o
589.761 0.000333697  o
589.631 0.000336624  o
589.501 0.000131722  o
589.371 0.000172703  o
589.241 0.000228319  o
589.111 0.0002371  o
588.981 0.00027808  o
588.851 0.000301498  o
588.721 0.000263445  o
588.592 0.000210756  o
588.462 0.000204901  o
588.332 0.000169775  o
588.203 0.000263445  o
588.073 0.000207829  o
587.944 0.000319061  o
587.814 0.000193193  o
587.685 0.000204901  o
587.555 0.000228319  o
587.426 0.000204901  o
587.297 0.000125868  o
587.168 0.00017563  o
587.038 0.000242954  o
586.909 0.000140504  o
586.78 8.19605e-05  o
586.651 8.78149e-05  o
586.522 6.43976e-05  o
586.393 4.68346e-05  o
586.264 8.19605e-05  o
586.136 3.80531e-05  o
586.007 1.46358e-05  o
585.878 7.61062e-05  o
585.749 2.04901e-05  o
585.621 8.19605e-05  o
585.492 -1.7563e-05  o
585.363 5.85432e-06  o
585.235 8.48877e-05  o
585.106 5.56161e-05  o
584.978 0.000143431  o
584.85 7.02519e-05  o
584.721 5.85432e-05  o
584.593 1.17086e-05  o
584.465 0.000102451  o
584.337 0.000111232  o
584.208 0.000105378  o
584.08 8.78149e-06  o
583.952 9.0742e-05  o
583.824 1.17086e-05  o
583.696 1.7563e-05  o
583.569 7.90334e-05  o
583.441 1.7563e-05  o
583.313 2.34173e-05  o
583.185 -3.21988e-05  o
583.058 7.02519e-05  o
582.93 9.65964e-05  o
582.802 2.63445e-05  o
582.675 2.04901e-05  o
582.547 0.000108305  o
582.42 6.43976e-05  o
582.292 4.39074e-05  o
582.165 8.78149e-06  o
582.038 -2.92716e-05  o
581.911 5.85432e-06  o
581.783 4.39074e-05  o
581.656 2.34173e-05  o
581.529 1.17086e-05  o
581.402 -2.04901e-05  o
581.275 3.21988e-05  o
581.148 -1.46358e-05  o
581.021 4.97618e-05  o
580.895 1.7563e-05  o
580.768 5.85432e-05  o
580.641 -2.63445e-05  o
580.515 -3.51259e-05  o
580.388 2.63445e-05  o
580.261 4.68346e-05  o
580.135 -8.19605e-05  o
580.008 -1.17086e-05  o
579.882 -2.92716e-06  o
579.756 -1.17086e-05  o
579.629 -3.80531e-05  o
579.503 6.14704e-05  o
579.377 -2.63445e-05  o
579.251 -7.61062e-05  o
579.125 -1.7563e-05  o
578.999 1.17086e-05  o
578.873 -2.63445e-05  o
578.747 -2.34173e-05  o
578.621 8.78149e-06  o
578.495 8.78149e-06  o
578.369 8.78149e-06  o
578.244 -1.46358e-05  o
578.118 2.04901e-05  o
577.992 4.09803e-05  o
577.867 5.85432e-06  o
577.741 8.78149e-06  o
577.616 -2.34173e-05  o
577.491 -7.61062e-05  o
577.365 -2.92716e-06  o
577.24 -4.39074e-05  o
577.115 -8.78149e-06  o
576.99 -2.63445e-05  o
576.865 -2.92716e-05  o
576.74 -2.92716e-06  o
576.615 -0  o
576.49 -2.34173e-05  o
576.365 1.46358e-05  o
576.24 2.92716e-06  o
576.115 1.46358e-05  o
575.991 1.17086e-05  o
575.866 2.92716e-06  o
575.741 -2.92716e-06  o
575.617 -5.85432e-06  o
575.492 -3.51259e-05  o
575.368 -3.80531e-05  o
575.244 -5.85432e-05  o
575.119 -5.26889e-05  o


# Curve 2 of 6, 1024 points
# x y type
708.27 4.82219e-05  i
708.148 7.13283e-05  i
708.026 0.000129596  i
707.904 0.000111513  i
707.782 0.000107495  i
707.66 0.000128592  i
707.537 0.000157726  i
707.415 0.00013261  i
707.293 0.000248142  i
707.17 0.000268235  i
707.048 0.000301387  i
706.925 0.000340567  i
706.803 0.000374725  i
706.68 0.00041491  i
706.557 0.000476192  i
706.434 0.000532451  i
706.311 0.00058871  i
706.189 0.000647982  i
706.066 0.000790639  i
705.943 0.00096243  i
705.819 0.00105787  i
705.696 0.001303  i
705.573 0.00156621  i
705.45 0.00173699  i
705.326 0.00218305  i
705.203 0.00248343  i
705.08 0.00293149  i
704.956 0.00333535  i
704.832 0.00370807  i
704.709 0.00395018  i
704.585 0.00442035  i
704.461 0.00458209  i
704.338 0.00475589  i
704.214 0.00461022  i
704.09 0.00450071  i
703.966 0.00450574  i
703.842 0.00405265  i
703.718 0.00364678  i
703.593 0.00346595  i
703.469 0.00305707  i
703.345 0.0026291  i
703.221 0.00231164  i
703.096 0.00190276  i
702.972 0.00167772  i
702.847 0.00144364  i
702.723 0.00116637  i
702.598 0.00104682  i
702.473 0.00097549  i
702.349 0.000759496  i
702.224 0.000741412  i
702.099 0.00059976  i
701.974 0.000530441  i
701.849 0.000579668  i
701.724 0.00049327  i
701.599 0.000476192  i
701.474 0.000519391  i
701.349 0.00036066  i
701.223 0.000457104  i
701.098 0.000338558  i
700.973 0.000338558  i
700.847 0.000270244  i
700.722 0.000382762  i
700.596 0.00038678  i
700.471 0.000375729  i
700.345 0.000375729  i
700.22 0.0002391  i
700.094 0.00030641  i
699.968 0.000200925  i
699.842 0.000330521  i
699.716 0.000270244  i
699.59 0.00031947  i
699.464 0.000420937  i
699.338 0.000487243  i
699.212 0.000528432  i
699.086 0.000551539  i
698.96 0.000794657  i
698.834 0.000598756  i
698.707 0.00089512  i
698.581 0.000746436  i
698.454 0.000696204  i
698.328 0.00109002  i
698.201 0.000883064  i
698.075 0.00111312  i
697.948 0.00122062  i
697.822 0.0010207  i
697.695 0.00113723  i
697.568 0.00111212  i
697.441 0.00109102  i
697.314 0.000758491  i
697.187 0.000997592  i
697.06 0.000635927  i
696.933 0.000282299  i
696.806 -0.000339563  i
696.679 -0.000779588  i
696.552 -0.00179828  i
696.424 -0.00250754  i
696.297 -0.00315854  i
696.17 -0.00346897  i
696.042 -0.00459716  i
695.915 -0.00458309  i
695.787 -0.00534159  i
695.66 -0.00549529  i
695.532 -0.00601267  i
695.405 -0.00614328  i
695.277 -0.00627086  i
695.149 -0.00615031  i
695.021 -0.0058218  i
694.893 -0.00576654  i
694.765 -0.00529638  i
694.638 -0.00497791  i
694.51 -0.00457305  i
694.381 -0.00440728  i
694.253 -0.00388287  i
694.125 -0.00348705  i
693.997 -0.0029757  i
693.869 -0.00270847  i
693.74 -0.00244224  i
693.612 -0.00220414  i
693.484 -0.00204039  i
693.355 -0.00155616  i
693.227 -0.00155114  i
693.098 -0.00137834  i
692.97 -0.00121961  i
692.841 -0.00109404  i
692.712 -0.000889092  i
692.583 -0.00084087  i
692.455 -0.000749449  i
692.326 -0.000676112  i
692.197 -0.000676112  i
692.068 -0.0005214  i
691.939 -0.000465141  i
691.81 -0.00037372  i
691.681 -0.00021499  i
691.552 -0.00037372  i
691.423 -0.000288327  i
691.293 -0.000196906  i
691.164 -0.000270244  i
691.035 -2.91341e-05  i
690.906 -0.000201929  i
690.776 -5.02312e-05  i
690.647 -7.93653e-05  i
690.517 0.000246133  i
690.388 0.000222022  i
690.258 0.000396826  i
690.129 0.000609807  i
689.999 0.000805708  i
689.869 0.00112116  i
689.739 0.00114527  i
689.61 0.00118345  i
689.48 0.00153105  i
689.35 0.00176311  i
689.22 0.0015421  i
689.09 0.00178723  i
688.96 0.00181736  i
688.83 0.0014115  i
688.7 0.0017591  i
688.57 0.00151397  i
688.439 0.00131606  i
688.309 0.00108298  i
688.179 0.000642959  i
688.049 0.000618848  i
687.918 0.000125578  i
687.788 -9.343e-05  i
687.657 -0.000498293  i
687.527 -0.00111212  i
687.396 -0.00116536  i
687.266 -0.00164156  i
687.135 -0.00149588  i
687.004 -0.00180832  i
686.874 -0.00172293  i
686.743 -0.00169982  i
686.612 -0.00175809  i
686.481 -0.0017822  i
686.35 -0.00157023  i
686.219 -0.00145871  i
686.088 -0.00133515  i
685.957 -0.00102773  i
685.826 -0.000952383  i
685.695 -0.000869  i
685.564 -0.00072132  i
685.433 -0.000566608  i
685.302 -0.000477196  i
685.17 -0.000472173  i
685.039 -0.000457104  i
684.908 -0.000354632  i
684.776 -0.00033454  i
684.645 -0.000171791  i
684.514 -0.000231063  i
684.382 -0.000222022  i
684.251 -0.000238096  i
684.119 -0.000248142  i
683.987 -0.000172795  i
683.856 -0.000114527  i
683.724 -0.000153707  i
683.592 -0.000144666  i
683.46 -7.93653e-05  i
683.329 -0.000126583  i
683.197 -0.000124573  i
683.065 -0.000103476  i
682.933 -0.0001738  i
682.801 -7.33375e-05  i
682.669 -0.000135624  i
682.537 -7.63514e-05  i
682.405 -0.000152703  i
682.273 -9.04161e-05  i
682.14 -0.000179828  i
682.008 -0.000139643  i
681.876 -5.72636e-05  i
681.744 -6.73098e-05  i
681.611 -6.53006e-05  i
681.479 -9.64439e-05  i
681.347 -0.000130601  i
681.214 -0.000115532  i
681.082 -0.000117541  i
680.949 -0.000161744  i
680.817 -0.000200925  i
680.684 -0.000126583  i
680.552 -0.000113522  i
680.419 -0.00018686  i
680.286 -0.000120555  i
680.153 -8.13745e-05  i
680.021 -0.000102472  i
679.888 -0.000144666  i
679.755 -0.000170786  i
679.622 -0.000154712  i
679.489 -8.74023e-05  i
679.356 -0.000151698  i
679.223 -9.24254e-05  i
679.09 -6.32913e-05  i
678.957 -3.2148e-05  i
678.824 -7.63514e-05  i
678.691 -9.64439e-05  i
678.558 -0.00010649  i
678.425 -9.04161e-05  i
678.292 -6.42959e-05  i
678.158 -6.9319e-05  i
678.025 -3.41572e-05  i
677.892 -1.6074e-05  i
677.758 -3.01387e-06  i
677.625 -6.22867e-05  i
677.491 -1.00462e-06  i
677.358 -4.0185e-06  i
677.224 -5.12358e-05  i
677.091 -8.5393e-05  i
676.957 -2.31063e-05  i
676.824 -4.82219e-05  i
676.69 -3.01387e-06  i
676.556 -2.91341e-05  i
676.423 4.0185e-05  i
676.289 3.11433e-05  i
676.155 6.83144e-05  i
676.021 -4.92266e-05  i
675.888 6.42959e-05  i
675.754 -4.0185e-06  i
675.62 -4.0185e-06  i
675.486 2.81295e-05  i
675.352 -2.91341e-05  i
675.218 1.00462e-06  i
675.084 -7.03237e-06  i
674.95 -6.22867e-05  i
674.816 -3.2148e-05  i
674.682 -3.01387e-05  i
674.548 -4.31988e-05  i
674.413 -2.61202e-05  i
674.279 -3.2148e-05  i
674.145 -3.41572e-05  i
674.011 -4.0185e-05  i
673.876 -3.41572e-05  i
673.742 -0.000124573  i
673.608 -6.22867e-05  i
673.473 -5.42497e-05  i
673.339 -1.90879e-05  i
673.204 -3.91803e-05  i
673.07 -3.11433e-05  i
672.935 -2.00925e-05  i
672.801 -3.2148e-05  i
672.666 -5.62589e-05  i
672.531 3.31526e-05  i
672.397 -1.40647e-05  i
672.262 -3.81757e-05  i
672.127 -2.61202e-05  i
671.993 1.00462e-05  i
671.858 -1.20555e-05  i
671.723 7.03237e-06  i
671.588 -2.00925e-06  i
671.454 -5.62589e-05  i
671.319 3.61665e-05  i
671.184 -1.70786e-05  i
671.049 -1.30601e-05  i
670.914 3.41572e-05  i
670.779 4.92266e-05  i
670.644 -1.10509e-05  i
670.509 -2.71248e-05  i
670.374 -6.9319e-05  i
670.239 -1.00462e-06  i
670.103 -1.70786e-05  i
669.968 -6.32913e-05  i
669.833 -2.4111e-05  i
669.698 -1.80832e-05  i
669.563 -1.10509e-05  i
669.427 -8.74023e-05  i
669.292 -0.000116536  i
669.157 -3.51618e-05  i
669.021 -3.71711e-05  i
668.886 -8.94115e-05  i
668.751 -6.73098e-05  i
668.615 -3.71711e-05  i
668.48 -9.54393e-05  i
668.344 -4.11896e-05  i
668.209 -0.000141652  i
668.073 -9.14208e-05  i
667.938 -6.32913e-05  i
667.802 -8.74023e-05  i
667.667 -8.84069e-05  i
667.531 -0.000125578  i
667.395 -6.22867e-05  i
667.26 -4.92266e-05  i
667.124 -9.44346e-05  i
666.988 -0.00010649  i
666.852 -9.04161e-05  i
666.717 -0.000110509  i
666.581 -8.94115e-05  i
666.445 -5.52543e-05  i
666.309 -5.12358e-05  i
666.173 -6.83144e-05  i
666.037 -0.000104481  i
665.901 -1.30601e-05  i
665.765 -8.74023e-05  i
665.629 -4.62127e-05  i
665.493 -6.63052e-05  i
665.357 -8.23792e-05  i
665.221 -5.62589e-05  i
665.085 -1.30601e-05  i
664.949 -7.13283e-05  i
664.813 -8.74023e-05  i
664.677 -1.90879e-05  i
664.541 -8.03699e-05  i
664.405 -7.13283e-05  i
664.268 -3.41572e-05  i
664.132 -5.62589e-05  i
663.996 -6.73098e-05  i
663.86 -1.70786e-05  i
663.723 -3.31526e-05  i
663.587 -5.32451e-05  i
663.451 -5.22404e-05  i
663.314 -4.42035e-05  i
663.178 -7.33375e-05  i
663.041 -2.21017e-05  i
662.905 -6.02774e-06  i
662.769 -8.94115e-05  i
662.632 -7.23329e-05  i
662.496 -0.000108499  i
662.359 -0.000114527  i
662.223 -0.000103476  i
662.086 -0.000111513  i
661.949 -0.000150694  i
661.813 -0.000203939  i
661.676 -0.000170786  i
661.54 -0.000193892  i
661.403 -0.000151698  i
661.266 -0.000161744  i
661.129 -0.000126583  i
660.993 -0.000216999  i
660.856 -0.000109504  i
660.719 -0.000157726  i
660.582 -0.000109504  i
660.446 -0.000209966  i
660.309 -0.000144666  i
660.172 -0.000174805  i
660.035 -0.000161744  i
659.898 -0.000114527  i
659.761 -0.000116536  i
659.624 -0.000120555  i
659.488 -0.000138638  i
659.351 -0.000102472  i
659.214 -0.000110509  i
659.077 -0.00010649  i
658.94 -9.14208e-05  i
658.803 -0.000148684  i
658.666 -0.000167772  i
658.529 -8.63977e-05  i
658.391 -1.90879e-05  i
658.254 -7.83607e-05  i
658.117 -0.000116536  i
657.98 -6.12821e-05  i
657.843 2.61202e-05  i
657.706 1.6074e-05  i
657.569 7.43422e-05  i
657.431 3.51618e-05  i
657.294 0.000112518  i
657.157 0.000101467  i
657.02 0.00011955  i
656.882 0.000144666  i
656.745 0.000126583  i
656.608 0.000196906  i
656.471 0.000189874  i
656.333 0.000142657  i
656.196 0.000216999  i
656.059 0.000183846  i
655.921 0.000272253  i
655.784 0.000236087  i
655.646 0.000266225  i
655.509 0.000309424  i
655.372 0.000304401  i
655.234 0.000327507  i
655.097 0.000362669  i
654.959 0.000406873  i
654.822 0.00033454  i
654.684 0.000405868  i
654.547 0.000348604  i
654.409 0.000404863  i
654.271 0.000345591  i
654.134 0.000368697  i
653.996 0.000346595  i
653.859 0.000391803  i
653.721 0.000337554  i
653.584 0.000266225  i
653.446 0.000286318  i
653.308 0.000320475  i
653.171 0.000253165  i
653.033 0.000317461  i
652.895 0.000418928  i
652.758 0.000499298  i
652.62 0.000616839  i
652.482 0.000704241  i
652.344 0.000774565  i
652.207 0.000845893  i
652.069 0.000808722  i
651.931 0.000913203  i
651.793 0.000918226  i
651.655 0.000732371  i
651.518 0.000600765  i
651.38 0.000390799  i
651.242 0.000447058  i
651.104 0.000264216  i
650.966 0.000268235  i
650.828 0.000383766  i
650.691 0.000619853  i
650.553 0.000847903  i
650.415 0.00102572  i
650.277 0.00118144  i
650.139 0.00123669  i
650.001 0.00126382  i
649.863 0.00117943  i
649.725 0.00113924  i
649.587 0.00104179  i
649.449 0.000824796  i
649.311 0.00054752  i
649.173 0.000333535  i
649.035 0.000108499  i
648.897 1.20555e-05  i
648.759 -9.04161e-06  i
648.621 -1.30601e-05  i
648.483 -7.03237e-06  i
648.345 -2.31063e-05  i
648.207 -5.72636e-05  i
648.069 6.02774e-06  i
647.931 -4.82219e-05  i
647.793 -1.70786e-05  i
647.655 7.03237e-06  i
647.517 -7.13283e-05  i
647.378 2.31063e-05  i
647.24 -3.81757e-05  i
647.102 -2.10971e-05  i
646.964 -3.31526e-05  i
646.826 -5.52543e-05  i
646.688 -4.52081e-05  i
646.55 -4.21942e-05  i
646.411 -5.92728e-05  i
646.273 -9.24254e-05  i
646.135 -9.04161e-05  i
645.997 -7.23329e-05  i
645.859 -7.23329e-05  i
645.72 -9.14208e-05  i
645.582 -0.000102472  i
645.444 -9.84531e-05  i
645.306 -0.000121559  i
645.168 -0.000114527  i
645.029 -5.82682e-05  i
644.891 -9.14208e-05  i
644.753 -0.000100462  i
644.615 -0.000107495  i
644.476 -6.12821e-05  i
644.338 -1.10509e-05  i
644.2 -0  i
644.062 -1.20555e-05  i
643.923 -1.00462e-06  i
643.785 -2.00925e-06  i
643.647 9.04161e-06  i
643.508 8.63977e-05  i
643.37 6.32913e-05  i
643.232 5.82682e-05  i
643.093 9.343e-05  i
642.955 6.73098e-05  i
642.817 6.83144e-05  i
642.678 4.0185e-05  i
642.54 9.84531e-05  i
642.402 8.13745e-05  i
642.263 2.61202e-05  i
642.125 2.10971e-05  i
641.987 0.000105486  i
641.848 0.000125578  i
641.71 5.32451e-05  i
641.572 3.01387e-06  i
641.433 -2.31063e-05  i
641.295 3.51618e-05  i
641.157 -3.41572e-05  i
641.018 -1.10509e-05  i
640.88 -9.94578e-05  i
640.742 1.40647e-05  i
640.603 -4.31988e-05  i
640.465 -5.72636e-05  i
640.326 -6.22867e-05  i
640.188 -0.000105486  i
640.05 -6.32913e-05  i
639.911 -0.000103476  i
639.773 -6.12821e-05  i
639.634 -2.71248e-05  i
639.496 -2.91341e-05  i
639.358 -4.52081e-05  i
639.219 -7.13283e-05  i
639.081 -6.53006e-05  i
638.942 -6.22867e-05  i
638.804 -5.62589e-05  i
638.666 -1.50694e-05  i
638.527 -5.02312e-05  i
638.389 -2.61202e-05  i
638.25 -1.00462e-06  i
638.112 -2.00925e-06  i
637.974 -1.6074e-05  i
637.835 1.00462e-05  i
637.697 6.9319e-05  i
637.558 1.6074e-05  i
637.42 5.02312e-05  i
637.282 7.23329e-05  i
637.143 4.62127e-05  i
637.005 6.02774e-05  i
636.866 9.94578e-05  i
636.728 7.13283e-05  i
636.59 9.04161e-05  i
636.451 9.343e-05  i
636.313 8.63977e-05  i
636.174 7.43422e-05  i
636.036 0.000107495  i
635.898 6.22867e-05  i
635.759 0.00013462  i
635.621 0.000114527  i
635.483 7.63514e-05  i
635.344 0.000114527  i
635.206 7.53468e-05  i
635.067 0.000104481  i
634.929 7.93653e-05  i
634.791 -4.0185e-06  i
634.652 2.21017e-05  i
634.514 -2.00925e-06  i
634.375 7.63514e-05  i
634.237 4.62127e-05  i
634.099 5.92728e-05  i
633.96 7.03237e-06  i
633.822 3.2148e-05  i
633.684 9.74485e-05  i
633.545 4.92266e-05  i
633.407 5.72636e-05  i
633.269 0.000108499  i
633.13 7.43422e-05  i
632.992 9.44346e-05  i
632.854 7.23329e-05  i
632.715 3.61665e-05  i
632.577 4.72173e-05  i
632.439 -9.04161e-06  i
632.3 -1.00462e-06  i
632.162 -2.00925e-06  i
632.024 -5.62589e-05  i
631.885 -6.02774e-06  i
631.747 -6.83144e-05  i
631.609 -5.12358e-05  i
631.47 -7.7356e-05  i
631.332 -7.33375e-05  i
631.194 -0.000130601  i
631.056 -0.000108499  i
630.917 -0.000124573  i
630.779 -7.53468e-05  i
630.641 -6.12821e-05  i
630.503 -3.81757e-05  i
630.364 -8.23792e-05  i
630.226 -1.10509e-05  i
630.088 -6.83144e-05  i
629.95 -3.81757e-05  i
629.811 -4.52081e-05  i
629.673 1.40647e-05  i
629.535 -7.83607e-05  i
629.397 2.71248e-05  i
629.259 3.2148e-05  i
629.12 5.02312e-06  i
628.982 7.03237e-06  i
628.844 6.83144e-05  i
628.706 -7.53468e-05  i
628.568 -7.43422e-05  i
628.43 1.10509e-05  i
628.292 2.00925e-06  i
628.153 4.21942e-05  i
628.015 5.92728e-05  i
627.877 3.41572e-05  i
627.739 9.44346e-05  i
627.601 0.000117541  i
627.463 9.54393e-05  i
627.325 0.000283304  i
627.187 0.000157726  i
627.049 0.00021298  i
626.911 0.000341572  i
626.773 0.000277276  i
626.635 0.000375729  i
626.496 0.000381757  i
626.358 0.000365683  i
626.22 0.000371711  i
626.082 0.000439021  i
625.944 0.000522404  i
625.806 0.000611816  i
625.669 0.000516377  i
625.531 0.000483224  i
625.393 0.000580673  i
625.255 0.000557566  i
625.117 0.000532451  i
624.979 0.000541492  i
624.841 0.000658029  i
624.703 0.000530441  i
624.565 0.00062789  i
624.427 0.000735385  i
624.289 0.000678121  i
624.152 0.000746436  i
624.014 0.000736389  i
623.876 0.000823792  i
623.738 0.000701227  i
623.6 0.000953388  i
623.462 0.00100261  i
623.325 0.000976494  i
623.187 0.00112719  i
623.049 0.00137232  i
622.911 0.00153306  i
622.774 0.00195902  i
622.636 0.00244726  i
622.498 0.002391  i
622.361 0.00271349  i
622.223 0.00365382  i
622.085 0.00387483  i
621.948 0.00507235  i
621.81 0.00598254  i
621.672 0.0061483  i
621.535 0.00722325  i
621.397 0.00896125  i
621.26 0.00943342  i
621.122 0.0107193  i
620.984 0.0116838  i
620.847 0.0136026  i
620.709 0.0144063  i
620.572 0.0151698  i
620.434 0.0153406  i
620.297 0.014989  i
620.159 0.0152301  i
620.022 0.0125076  i
619.884 0.0120354  i
619.747 0.0090818  i
619.61 0.00655015  i
619.472 0.00455095  i
619.335 0.00315452  i
619.197 0.00125578  i
619.06 -0.000703237  i
618.923 -0.00108499  i
618.785 -0.00202934  i
618.648 -0.00264216  i
618.511 -0.00263211  i
618.374 -0.00240105  i
618.236 -0.00214487  i
618.099 -0.00217602  i
617.962 -0.00192385  i
617.825 -0.00234982  i
617.688 -0.00227648  i
617.55 -0.00276171  i
617.413 -0.00337554  i
617.276 -0.00333033  i
617.139 -0.00362066  i
617.002 -0.00405868  i
616.865 -0.00428974  i
616.728 -0.00470164  i
616.591 -0.00515372  i
616.454 -0.00635927  i
616.317 -0.010438  i
616.18 -0.0172494  i
616.043 -0.0229657  i
615.906 -0.0309223  i
615.769 -0.0388488  i
615.632 -0.0461122  i
615.495 -0.0496987  i
615.358 -0.0537574  i
615.221 -0.0564599  i
615.084 -0.0561484  i
614.948 -0.0554452  i
614.811 -0.0517683  i
614.674 -0.0470465  i
614.537 -0.0415613  i
614.4 -0.0348906  i
614.264 -0.0298976  i
614.127 -0.025206  i
613.99 -0.0212578  i
613.854 -0.0173398  i
613.717 -0.0146072  i
613.58 -0.0125176  i
613.444 -0.0104551  i
613.307 -0.0090175  i
613.171 -0.00804  i
613.034 -0.00700424  i
612.897 -0.00636128  i
612.761 -0.00595039  i
612.625 -0.00562589  i
612.488 -0.00465241  i
612.352 -0.00404462  i
612.215 -0.0036287  i
612.079 -0.00317763  i
611.942 -0.00272655  i
611.806 -0.00220615  i
611.67 -0.00191582  i
611.533 -0.00174503  i
611.397 -0.00140748  i
611.261 -0.000976494  i
611.125 -0.000709264  i
610.988 -0.000742417  i
610.852 -0.000403859  i
610.716 -0.00021499  i
610.58 -2.00925e-05  i
610.444 -4.62127e-05  i
610.308 0.000125578  i
610.172 0.000135624  i
610.036 0.000332531  i
609.899 0.000244124  i
609.763 0.00038678  i
609.627 0.000328512  i
609.492 0.000335544  i
609.356 0.000270244  i
609.22 0.000232068  i
609.084 0.00021298  i
608.948 0.000193892  i
608.812 0.000158731  i
608.676 0.00011955  i
608.54 6.9319e-05  i
608.405 4.21942e-05  i
608.269 -2.31063e-05  i
608.133 -7.33375e-05  i
607.998 -0.000105486  i
607.862 -0.000114527  i
607.726 -0.000156721  i
607.591 -0.000255174  i
607.455 -0.00029335  i
607.319 -0.000343581  i
607.184 -0.000352623  i
607.048 -0.000370706  i
606.913 -0.000359655  i
606.777 -0.000348604  i
606.642 -0.000379748  i
606.507 -0.000389794  i
606.371 -0.000310429  i
606.236 -0.000129596  i
606.1 -0.000196906  i
605.965 -0.000176814  i
605.83 -0.000130601  i
605.695 -0.000112518  i
605.559 -8.03699e-06  i
605.424 -5.22404e-05  i
605.289 -3.01387e-06  i
605.154 5.02312e-06  i
605.019 -5.02312e-05  i
604.884 4.52081e-05  i
604.749 2.61202e-05  i
604.614 3.91803e-05  i
604.479 8.84069e-05  i
604.344 0.000104481  i
604.209 5.62589e-05  i
604.074 0.000125578  i
603.939 0.000121559  i
603.804 0.000110509  i
603.669 0.000129596  i
603.534 0.00016074  i
603.4 0.000249147  i
603.265 0.000256179  i
603.13 0.000338558  i
602.996 0.000378743  i
602.861 0.000374725  i
602.726 0.000424956  i
602.592 0.000552543  i
602.457 0.000531446  i
602.323 0.000581677  i
602.188 0.000633918  i
602.054 0.000590719  i
601.919 0.000639945  i
601.785 0.000625881  i
601.65 0.000636932  i
601.516 0.000587705  i
601.382 0.000649992  i
601.247 0.00066707  i
601.113 0.000806713  i
600.979 0.000691181  i
600.845 0.000696204  i
600.711 0.000761505  i
600.576 0.000691181  i
600.442 0.000815755  i
600.308 0.00088206  i
600.174 0.000997592  i
600.04 0.00113924  i
599.906 0.00131606  i
599.772 0.00130702  i
599.638 0.0014567  i
599.504 0.00158329  i
599.371 0.00153105  i
599.237 0.00183243  i
599.103 0.00204541  i
598.969 0.00215492  i
598.836 0.00241813  i
598.702 0.00262609  i
598.568 0.00276673  i
598.435 0.00294254  i
598.301 0.00318064  i
598.167 0.00342175  i
598.034 0.00364277  i
597.9 0.00388589  i
597.767 0.00408882  i
597.634 0.00437916  i
597.5 0.00454693  i
597.367 0.00471872  i
597.234 0.00522706  i
597.1 0.00539784  i
596.967 0.00598655  i
596.834 0.00628191  i
596.701 0.00696707  i
596.568 0.00735184  i
596.434 0.00792347  i
596.301 0.00865684  i
596.168 0.00910189  i
596.035 0.00976193  i
595.902 0.0103095  i
595.77 0.0108218  i
595.637 0.010428  i
595.504 0.0106892  i
595.371 0.0104581  i
595.238 0.00948365  i
595.105 0.00890097  i
594.973 0.00776574  i
594.84 0.00752463  i
594.707 0.00597751  i
594.575 0.00543903  i
594.442 0.00502111  i
594.31 0.00444345  i
594.177 0.00451378  i
594.045 0.00420536  i
593.912 0.00439021  i
593.78 0.00455095  i
593.648 0.00468255  i
593.515 0.00512459  i
593.383 0.00530743  i
593.251 0.00608802  i
593.119 0.00661545  i
592.987 0.00733375  i
592.855 0.00804101  i
592.722 0.00862972  i
592.59 0.00919934  i
592.458 0.00963535  i
592.327 0.0103828  i
592.195 0.0105445  i
592.063 0.0104129  i
591.931 0.0102552  i
591.799 0.0100955  i
591.667 0.00921742  i
591.536 0.00863675  i
591.404 0.00728352  i
591.272 0.00683345  i
591.141 0.00569622  i
591.009 0.00467753  i
590.878 0.00414709  i
590.746 0.00324192  i
590.615 0.00273057  i
590.483 0.00234781  i
590.352 0.00201929  i
590.221 0.00157023  i
590.089 0.00147177  i
589.958 0.00117541  o
589.827 0.00105887  o
589.696 0.000856944  o
589.565 0.000823792  o
589.434 0.000679126  o
589.303 0.000574645  o
589.172 0.000541492  o
589.041 0.00050633  o
588.91 0.000422947  o
588.779 0.000381757  o
588.648 0.000260198  o
588.517 0.00032148  o
588.387 0.000269239  o
588.256 0.000246133  o
588.125 0.000213985  o
587.995 0.000255174  o
587.864 0.000123569  o
587.734 0.000158731  o
587.603 0.000140647  o
587.473 0.000120555  o
587.342 0.000111513  o
587.212 0.000100462  o
587.082 6.83144e-05  o
586.951 7.53468e-05  o
586.821 3.31526e-05  o
586.691 0.000107495  o
586.561 7.33375e-05  o
586.431 5.72636e-05  o
586.301 0.000141652  o
586.171 8.84069e-05  o
586.041 7.33375e-05  o
585.911 4.92266e-05  o
585.781 7.7356e-05  o
585.651 0.000108499  o
585.521 0.000116536  o
585.392 3.71711e-05  o
585.262 9.14208e-05  o
585.132 3.51618e-05  o
585.003 3.01387e-05  o
584.873 7.03237e-05  o
584.744 6.42959e-05  o
584.614 -1.6074e-05  o
584.485 -2.51156e-05  o
584.355 5.62589e-05  o
584.226 -8.03699e-06  o
584.097 -1.80832e-05  o
583.968 4.21942e-05  o
583.838 2.31063e-05  o
583.709 5.02312e-05  o
583.58 4.0185e-06  o
583.451 -2.81295e-05  o
583.322 -3.01387e-06  o
583.193 -2.21017e-05  o
583.064 -3.41572e-05  o
582.936 -2.61202e-05  o
582.807 3.2148e-05  o
582.678 2.10971e-05  o
582.549 -0  o
582.421 -4.0185e-06  o
582.292 1.70786e-05  o
582.163 1.90879e-05  o
582.035 5.02312e-05  o
581.906 3.31526e-05  o
581.778 -2.00925e-06  o
581.65 -1.50694e-05  o
581.521 -2.31063e-05  o
581.393 -4.31988e-05  o
581.265 -2.10971e-05  o
581.137 5.02312e-06  o
581.008 -2.71248e-05  o
580.88 2.21017e-05  o
580.752 -1.10509e-05  o
580.624 3.01387e-06  o
580.496 2.10971e-05  o
580.369 6.02774e-06  o
580.241 -3.01387e-06  o
580.113 -4.0185e-05  o
579.985 2.21017e-05  o
579.858 -1.20555e-05  o
579.73 -5.92728e-05  o
579.602 7.03237e-06  o
579.475 -1.00462e-05  o
579.347 -5.02312e-06  o
579.22 -1.80832e-05  o
579.092 -3.81757e-05  o
578.965 -7.03237e-06  o
578.838 -1.10509e-05  o
578.711 -1.30601e-05  o
578.583 1.20555e-05  o
578.456 -2.91341e-05  o
578.329 -1.50694e-05  o
578.202 -1.50694e-05  o
578.075 -2.71248e-05  o
577.948 6.02774e-06  o
577.821 -1.90879e-05  o
577.695 -3.41572e-05  o
577.568 -5.02312e-06  o
577.441 -4.0185e-06  o
577.315 -1.80832e-05  o
577.188 -1.90879e-05  o
577.061 -6.02774e-06  o
576.935 -2.21017e-05  o
576.808 -2.21017e-05  o
576.682 -9.04161e-06  o
576.556 -1.50694e-05  o
576.429 -2.61202e-05  o
576.303 -3.71711e-05  o
576.177 -8.03699e-06  o
576.051 -2.31063e-05  o
575.925 -2.00925e-06  o
575.799 -1.70786e-05  o
575.673 -6.02774e-06  o
575.547 -1.20555e-05  o
575.421 -1.80832e-05  o
575.295 -1.70786e-05  o
575.169 -7.03237e-06  o
575.044 -2.00925e-05  o
574.918 -1.20555e-05  o
574.792 -2.71248e-05  o
574.667 -0  o
574.541 -3.71711e-05  o
574.416 -5.02312e-06  o
574.291 4.0185e-06  o
574.165 -2.31063e-05  o
574.04 -1.40647e-05  o
573.915 -3.01387e-05  o
573.79 -3.01387e-06  o
573.665 -2.71248e-05  o
573.54 -1.00462e-05  o
573.415 -8.03699e-06  o
573.29 -1.6074e-05  o
573.165 -2.00925e-06  o
573.04 -1.30601e-05  o
572.915 -1.80832e-05  o
572.791 -8.03699e-06  o
572.666 -7.03237e-06  o
572.541 -1.00462e-05  o
572.417 2.00925e-06  o
572.292 2.00925e-05  o
572.168 -0  o
572.044 -9.04161e-06  o
571.919 -5.02312e-06  o


# Curve 3 of 6, 1024 points
# x y type
711.47 0.00026063  o
711.348 0.000305678  o
711.226 0.000395772  o
711.104 0.000450472  o
710.982 0.000389337  o
710.86 0.000447255  o
710.737 0.000450472  o
710.615 0.000498737  o
710.493 0.000569526  o
710.37 0.00056309  o
710.248 0.000614573  o
710.125 0.000682144  o
710.003 0.000974951  o
709.88 0.000875203  i
709.757 0.00096208  i
709.634 0.000987821  i
709.511 0.00117123  i
709.389 0.00120019  i
709.266 0.00135785  i
709.143 0.00169571  i
709.019 0.00199817  i
708.896 0.00234246  i
708.773 0.00261274  i
708.65 0.00313722  i
708.526 0.0037711  i
708.403 0.00413791  i
708.28 0.00484579  i
708.156 0.00539601  i
708.032 0.00572422  i
707.909 0.00616503  i
707.785 0.00657046  i
707.661 0.00649324  i
707.538 0.00654472  i
707.414 0.00654472  i
707.29 0.00618112  i
707.166 0.00571134  i
707.042 0.00536062  i
706.918 0.00497772  i
706.793 0.0043374  i
706.669 0.00386763  i
706.545 0.00350081  i
706.421 0.00286693  i
706.296 0.00275432  i
706.172 0.00240359  i
706.047 0.00233602  i
705.923 0.00219123  i
705.798 0.0019306  i
705.673 0.00186946  i
705.549 0.00174397  i
705.424 0.00169249  i
705.299 0.00150265  i
705.174 0.00159918  i
705.049 0.00152517  i
704.924 0.00140612  i
704.799 0.00159918  i
704.674 0.00182763  i
704.549 0.00163779  i
704.423 0.00160561  i
704.298 0.00172467  i
704.173 0.00164422  i
704.047 0.00180189  i
703.922 0.00185337  i
703.796 0.00198208  i
703.671 0.00193703  i
703.545 0.00221053  i
703.42 0.00210757  i
703.294 0.00264492  i
703.168 0.00275753  i
703.042 0.00242611  i
702.916 0.00304712  i
702.79 0.00304391  i
702.664 0.00316939  i
702.538 0.00378397  i
702.412 0.00411217  i
702.286 0.00477179  i
702.16 0.00457551  i
702.034 0.00543784  i
701.907 0.00558907  i
701.781 0.00580466  i
701.654 0.00631305  i
701.528 0.00667986  i
701.401 0.00707563  i
701.275 0.00820503  i
701.148 0.0080892  i
701.022 0.00938269  i
700.895 0.00937304  i
700.768 0.00980743  i
700.641 0.00985891  i
700.514 0.0106698  i
700.387 0.0110173  i
700.26 0.0116157  i
700.133 0.0102611  i
700.006 0.00977847  i
699.879 0.00982351  i
699.752 0.00853645  i
699.624 0.00760011  i
699.497 0.00630983  i
699.37 0.00541854  i
699.242 0.00394163  i
699.115 0.00273823  i
698.987 0.00163779  i
698.86 0.000952427  i
698.732 0.000395772  i
698.605 -0.000579179  i
698.477 -0.00120984  i
698.349 -0.00133211  i
698.221 -0.00119053  i
698.093 -0.00164422  i
697.965 -0.00169892  i
697.838 -0.00136107  i
697.71 -0.000917033  i
697.581 -0.000997474  i
697.453 -0.000621008  i
697.325 -0.000617791  i
697.197 -0.000257413  i
697.069 -0.000286372  i
696.94 4.50472e-05  i
696.812 0.000270283  i
696.684 0.000363595  i
696.555 0.000450472  i
696.427 0.000666055  i
696.298 0.000762585  i
696.17 0.0011294  i
696.041 0.0010393  i
695.912 0.00110366  i
695.783 0.00125167  i
695.655 0.00137716  i
695.526 0.00125489  i
695.397 0.0013482  i
695.268 0.00137072  i
695.139 0.00160561  i
695.01 0.00156056  i
694.881 0.00159918  i
694.752 0.00158952  i
694.623 0.00161526  i
694.493 0.00176971  i
694.364 0.00170858  i
694.235 0.0020593  i
694.106 0.00230706  i
693.976 0.00245829  i
693.847 0.00287659  i
693.717 0.00313722  i
693.588 0.00335924  i
693.458 0.00383223  i
693.329 0.00432453  i
693.199 0.00509999  i
693.069 0.005795  i
692.939 0.00634201  i
692.81 0.00651898  i
692.68 0.00720756  i
692.55 0.00789292  i
692.42 0.00822112  i
692.29 0.00835948  i
692.16 0.00922825  i
692.03 0.00824686  i
691.9 0.00857506  i
691.77 0.00762263  i
691.639 0.0075615  i
691.509 0.00649324  i
691.379 0.00668951  i
691.249 0.00542497  i
691.118 0.00471709  i
690.988 0.0037711  i
690.857 0.00345577  i
690.727 0.00213974  i
690.596 0.00185337  i
690.466 0.00101678  i
690.335 0.000955645  i
690.204 0.000575961  i
690.074 0.000334637  i
689.943 3.86119e-05  i
689.812 -0.000106183  i
689.681 -0.000225236  i
689.55 1.9306e-05  i
689.419 -0.000257413  i
689.288 -3.86119e-05  i
689.157 2.25236e-05  i
689.026 0.000106183  i
688.895 5.47002e-05  i
688.764 4.18296e-05  i
688.633 0.000334637  i
688.502 0.00024776  i
688.37 0.000334637  i
688.239 0.000308895  i
688.108 0.000408643  i
687.976 0.000447255  i
687.845 0.000521261  i
687.714 0.000318548  i
687.582 0.000511608  i
687.451 0.000376466  i
687.319 0.000460125  i
687.187 0.000437602  i
687.056 0.000431166  i
686.924 0.000363595  i
686.792 0.000347507  i
686.66 0.000382901  i
686.529 0.000292807  i
686.397 0.000350725  i
686.265 0.000424731  i
686.133 0.00024776  i
686.001 0.000395772  i
685.869 0.000418296  i
685.737 0.000318548  i
685.605 0.000279936  i
685.473 0.000183407  i
685.34 0.000276719  i
685.208 0.000376466  i
685.076 0.000292807  i
684.944 0.000353943  i
684.811 0.000257413  i
684.679 0.000424731  i
684.547 0.000324984  i
684.414 0.000267066  i
684.282 0.000212366  i
684.149 2.25236e-05  i
684.017 0.000234889  i
683.884 0.000186624  i
683.752 0.0001094  i
683.619 0.000106183  i
683.486 9.00945e-05  i
683.353 8.68768e-05  i
683.221 0.000186624  i
683.088 0.000250977  i
682.955 9.33121e-05  i
682.822 2.89589e-05  i
682.689 4.50472e-05  i
682.556 0.000102965  i
682.423 0.000125489  i
682.29 3.21766e-05  i
682.157 9.65298e-06  i
682.024 8.36591e-05  i
681.891 0.000102965  i
681.758 0.000199495  i
681.625 -1.9306e-05  i
681.492 0.000135142  i
681.358 0.000131924  i
681.225 0.000115836  i
681.092 2.57413e-05  i
680.958 0.000106183  i
680.825 0.000122271  i
680.691 6.43532e-05  i
680.558 0.000209148  i
680.424 0.000250977  i
680.291 0.000196277  i
680.157 0.00024776  i
680.024 0.000154448  i
679.89 0.000241324  i
679.756 0.000257413  i
679.623 0.000196277  i
679.489 0.000186624  i
679.355 0.000138359  i
679.221 0.000209148  i
679.088 0.000176971  i
678.954 0.000135142  i
678.82 0.000154448  i
678.686 0.000228454  i
678.552 0.000135142  i
678.418 0.000238107  i
678.284 0.000167318  i
678.15 0.000238107  i
678.016 0.000148012  i
677.882 0.000138359  i
677.748 0.000225236  i
677.613 0.000254195  i
677.479 0.000173754  i
677.345 0.000157665  i
677.211 0.00019306  i
677.076 0.000122271  i
676.942 0.000160883  i
676.808 0.00024776  i
676.673 0.000215583  i
676.539 0.000189842  i
676.404 0.0001094  i
676.27 0.000196277  i
676.135 0.000196277  i
676.001 0.000241324  i
675.866 9.97474e-05  i
675.731 0.000122271  i
675.597 0.000167318  i
675.462 0.000196277  i
675.327 0.000334637  i
675.193 0.000212366  i
675.058 0.000324984  i
674.923 0.000276719  i
674.788 0.000276719  i
674.654 0.000370031  i
674.519 0.000395772  i
674.384 0.000360378  i
674.249 0.000328201  i
674.114 0.000382901  i
673.979 0.000231671  i
673.844 0.00026063  i
673.709 0.000202713  i
673.574 0.000341072  i
673.439 0.000315331  i
673.303 0.000257413  i
673.168 0.000273501  i
673.033 0.000138359  i
672.898 0.000218801  i
672.763 0.000318548  i
672.627 0.000135142  i
672.492 0.000196277  i
672.357 0.000160883  i
672.221 0.000212366  i
672.086 0.00026063  i
671.951 0.000215583  i
671.815 0.00019306  i
671.68 0.000148012  i
671.544 0.000189842  i
671.409 0.000106183  i
671.273 9.97474e-05  i
671.138 0.000189842  i
671.002 0.000167318  i
670.867 0.000112618  i
670.731 0.000138359  i
670.595 3.86119e-05  i
670.46 1.60883e-05  i
670.324 2.57413e-05  i
670.188 0.000125489  i
670.052 6.43532e-06  i
669.917 5.79179e-05  i
669.781 0.0001094  i
669.645 9.33121e-05  i
669.509 0.000131924  i
669.373 6.11355e-05  i
669.237 3.21766e-05  i
669.101 0.000154448  i
668.965 0.0001094  i
668.829 0.000231671  i
668.693 0.000202713  i
668.557 9.00945e-05  i
668.421 0.000167318  i
668.285 0.000225236  i
668.149 0.000196277  i
668.013 0.000228454  i
667.877 0.000128706  i
667.741 4.18296e-05  i
667.605 8.36591e-05  i
667.468 0.000222018  i
667.332 0.000228454  i
667.196 0.000170536  i
667.06 0.000112618  i
666.923 0.000234889  i
666.787 0.000234889  i
666.651 0.000125489  i
666.514 0.000241324  i
666.378 9.65298e-05  i
666.241 0.00026063  i
666.105 0.000228454  i
665.969 0.000209148  i
665.832 0.000180189  i
665.696 4.82649e-05  i
665.559 8.36591e-05  i
665.423 0.000244542  i
665.286 0.000164101  i
665.149 0.000135142  i
665.013 0.000135142  i
664.876 8.68768e-05  i
664.74 -7.07885e-05  i
664.603 6.43532e-06  i
664.466 7.72238e-05  i
664.329 2.57413e-05  i
664.193 -0  i
664.056 5.79179e-05  i
663.919 -3.21766e-06  i
663.782 0.000154448  i
663.646 6.11355e-05  i
663.509 5.47002e-05  i
663.372 0.000102965  i
663.235 0.000125489  i
663.098 6.75708e-05  i
662.961 9.97474e-05  i
662.824 0.000144795  i
662.688 4.82649e-05  i
662.551 3.21766e-05  i
662.414 6.43532e-05  i
662.277 0.000131924  i
662.14 8.36591e-05  i
662.003 0.000128706  i
661.866 2.25236e-05  i
661.729 0.000160883  i
661.591 0.000186624  i
661.454 4.82649e-05  i
661.317 0.000148012  i
661.18 0.000102965  i
661.043 0.000276719  i
660.906 0.000299242  i
660.769 0.000299242  i
660.631 0.000386119  i
660.494 0.000267066  i
660.357 0.000341072  i
660.22 0.000408643  i
660.082 0.000331419  i
659.945 0.00035716  i
659.808 0.000447255  i
659.671 0.000479431  i
659.533 0.000334637  i
659.396 0.00041186  i
659.259 0.000353943  i
659.121 0.000543784  i
658.984 0.000492302  i
658.846 0.000521261  i
658.709 0.000527696  i
658.572 0.000537349  i
658.434 0.000547002  i
658.297 0.000640314  i
658.159 0.000666055  i
658.022 0.000524478  i
657.884 0.00071432  i
657.747 0.000630661  i
657.609 0.00075615  i
657.471 0.000736844  i
657.334 0.00060492  i
657.196 0.000617791  i
657.059 0.000678926  i
656.921 0.000666055  i
656.784 0.000785109  i
656.646 0.000704667  i
656.508 0.000881639  i
656.371 0.000839809  i
656.233 0.00107792  i
656.095 0.00112618  i
655.958 0.00139325  i
655.82 0.00160883  i
655.682 0.00165388  i
655.544 0.00161526  i
655.407 0.00187268  i
655.269 0.0016217  i
655.131 0.00165066  i
654.993 0.00134498  i
654.855 0.00123236  i
654.718 0.000881639  i
654.58 0.000695014  i
654.442 0.000588832  i
654.304 0.000630661  i
654.166 0.000717538  i
654.028 0.00104896  i
653.891 0.00133533  i
653.753 0.00170536  i
653.615 0.00187268  i
653.477 0.00206574  i
653.339 0.00204643  i
653.201 0.00203034  i
653.063 0.00182763  i
652.925 0.0017858  i
652.787 0.00142542  i
652.649 0.000955645  i
652.511 0.000649967  i
652.373 0.000321766  i
652.235 9.33121e-05  i
652.097 0.000112618  i
651.959 0.000183407  i
651.821 0.000283154  i
651.683 0.000106183  i
651.545 0.000148012  i
651.407 0.000112618  i
651.269 4.50472e-05  i
651.131 3.53943e-05  i
650.993 0.000231671  i
650.855 0.000125489  i
650.717 0.000122271  i
650.578 0.0001094  i
650.44 0.00024776  i
650.302 4.82649e-05  i
650.164 0.000144795  i
650.026 4.18296e-05  i
649.888 9.97474e-05  i
649.75 -3.21766e-05  i
649.611 6.11355e-05  i
649.473 5.47002e-05  i
649.335 7.07885e-05  i
649.197 0.0001094  i
649.059 -7.07885e-05  i
648.92 -3.21766e-05  i
648.782 5.79179e-05  i
648.644 -6.43532e-06  i
648.506 -4.50472e-05  i
648.368 2.89589e-05  i
648.229 5.47002e-05  i
648.091 -1.9306e-05  i
647.953 2.89589e-05  i
647.815 0.000112618  i
647.676 0.0001094  i
647.538 0.000157665  i
647.4 0.000157665  i
647.262 0.000202713  i
647.123 0.000186624  i
646.985 0.000176971  i
646.847 0.000157665  i
646.708 0.000231671  i
646.57 0.000167318  i
646.432 0.000160883  i
646.293 0.000225236  i
646.155 0.000234889  i
646.017 0.000347507  i
645.878 0.00030246  i
645.74 0.000250977  i
645.602 0.000228454  i
645.463 0.000386119  i
645.325 0.000334637  i
645.187 0.000292807  i
645.048 0.000521261  i
644.91 0.000376466  i
644.772 0.000321766  i
644.633 0.000408643  i
644.495 0.000312113  i
644.357 0.000341072  i
644.218 0.000347507  i
644.08 0.000318548  i
643.942 0.00019306  i
643.803 0.000173754  i
643.665 0.000312113  i
643.526 0.000128706  i
643.388 0.000180189  i
643.25 0.000222018  i
643.111 0.000267066  i
642.973 0.000231671  i
642.834 0.000141577  i
642.696 0.000305678  i
642.558 9.00945e-05  i
642.419 0.000270283  i
642.281 0.00024776  i
642.142 0.000183407  i
642.004 0.000202713  i
641.866 0.000154448  i
641.727 0.000157665  i
641.589 0.000222018  i
641.45 0.000257413  i
641.312 0.000138359  i
641.174 0.000202713  i
641.035 0.000289589  i
640.897 0.000231671  i
640.758 0.000286372  i
640.62 0.00035716  i
640.482 0.000415078  i
640.343 0.000331419  i
640.205 0.000296025  i
640.066 0.000434384  i
639.928 0.000479431  i
639.79 0.000386119  i
639.651 0.000353943  i
639.513 0.000331419  i
639.374 0.000424731  i
639.236 0.000547002  i
639.098 0.000434384  i
638.959 0.000485867  i
638.821 0.000466561  i
638.683 0.000382901  i
638.544 0.000353943  i
638.406 0.000450472  i
638.267 0.000360378  i
638.129 0.000353943  i
637.991 0.000382901  i
637.852 0.000292807  i
637.714 0.000321766  i
637.575 0.000324984  i
637.437 0.000328201  i
637.299 0.000379684  i
637.16 0.000440819  i
637.022 0.000395772  i
636.884 0.000450472  i
636.745 0.000569526  i
636.607 0.000547002  i
636.469 0.000437602  i
636.33 0.000534131  i
636.192 0.000415078  i
636.054 0.000501955  i
635.915 0.000524478  i
635.777 0.000611355  i
635.639 0.000421513  i
635.5 0.000501955  i
635.362 0.000347507  i
635.224 0.000292807  i
635.085 0.000318548  i
634.947 0.000437602  i
634.809 0.000321766  i
634.67 0.00030246  i
634.532 0.000402207  i
634.394 0.000370031  i
634.256 0.000337854  i
634.117 0.000209148  i
633.979 0.00024776  i
633.841 0.000479431  i
633.703 0.000392554  i
633.564 0.000318548  i
633.426 0.000437602  i
633.288 0.000389337  i
633.15 0.000360378  i
633.011 0.00035716  i
632.873 0.000427949  i
632.735 0.000331419  i
632.597 0.000392554  i
632.459 0.000472996  i
632.32 0.000450472  i
632.182 0.000524478  i
632.044 0.000376466  i
631.906 0.000717538  i
631.768 0.000424731  i
631.63 0.000598485  i
631.492 0.000633879  i
631.353 0.000617791  i
631.215 0.000871986  i
631.077 0.000839809  i
630.939 0.000900945  i
630.801 0.000952427  i
630.663 0.00103287  i
630.525 0.00114227  i
630.387 0.00129993  i
630.249 0.00132246  i
630.111 0.00140933  i
629.973 0.00149943  i
629.835 0.00149621  i
629.696 0.00146725  i
629.558 0.00176971  i
629.42 0.00195312  i
629.282 0.00201747  i
629.144 0.00186302  i
629.006 0.00178258  i
628.869 0.00195634  i
628.731 0.00221697  i
628.593 0.00218801  i
628.455 0.0022041  i
628.317 0.00229419  i
628.179 0.00244864  i
628.041 0.00236176  i
627.903 0.00282189  i
627.765 0.00274145  i
627.627 0.00339141  i
627.489 0.00311791  i
627.352 0.00325949  i
627.214 0.00331097  i
627.076 0.0040092  i
626.938 0.00388693  i
626.8 0.00401564  i
626.662 0.00463986  i
626.525 0.00499702  i
626.387 0.00587545  i
626.249 0.00678283  i
626.111 0.00761298  i
625.974 0.00817929  i
625.836 0.00932156  i
625.698 0.0104606  i
625.561 0.0123043  i
625.423 0.013453  i
625.285 0.0149235  i
625.148 0.0171244  i
625.01 0.0195859  i
624.872 0.0224432  i
624.735 0.0259569  i
624.597 0.0296893  i
624.46 0.0332513  i
624.322 0.0373795  i
624.184 0.041659  i
624.047 0.0450183  i
623.909 0.0470454  i
623.772 0.048355  i
623.634 0.0474058  i
623.497 0.045961  i
623.359 0.0400985  i
623.222 0.0366363  i
623.084 0.0299854  i
622.947 0.0242  i
622.81 0.0177679  i
622.672 0.0128063  i
622.535 0.00834983  i
622.397 0.00486832  i
622.26 0.00257413  i
622.123 0.00263848  i
621.985 0.0021687  i
621.848 0.00185337  i
621.711 0.00248725  i
621.574 0.00308252  i
621.436 0.00383223  i
621.299 0.00329167  i
621.162 0.00502277  i
621.025 0.00418296  i
620.888 0.00464308  i
620.75 0.00532844  i
620.613 0.00583362  i
620.476 0.00640958  i
620.339 0.00857184  i
620.202 0.0111202  i
620.065 0.0147111  i
619.928 0.0220056  i
619.791 0.0293901  i
619.654 0.0375469  i
619.517 0.0437183  i
619.38 0.0440176  i
619.243 0.0414434  i
619.106 0.0360056  i
618.969 0.0258378  i
618.832 0.0142864  i
618.695 0.0041186  i
618.558 -0.0109722  i
618.421 -0.0234567  i
618.284 -0.0353943  i
618.148 -0.0437923  i
618.011 -0.0458516  i
617.874 -0.0467204  i
617.737 -0.042087  i
617.6 -0.0364657  i
617.464 -0.0302042  i
617.327 -0.024673  i
617.19 -0.020194  i
617.054 -0.0152067  i
616.917 -0.0113165  i
616.78 -0.00924433  i
616.644 -0.0070885  i
616.507 -0.00661229  i
616.371 -0.00426018  i
616.234 -0.00413147  i
616.097 -0.00362952  i
615.961 -0.0030246  i
615.825 -0.00354908  i
615.688 -0.00278006  i
615.552 -0.00233924  i
615.415 -0.00199817  i
615.279 -0.00159274  i
615.142 -0.00135142  i
615.006 -0.00121628  i
614.87 -0.00100069  i
614.733 -0.000736844  i
614.597 -0.000794762  i
614.461 -0.00035716  i
614.325 2.89589e-05  i
614.188 0.000299242  i
614.052 0.00049552  i
613.916 0.000524478  i
613.78 0.000601702  i
613.644 0.000553437  i
613.508 0.000785109  i
613.372 0.000945992  i
613.236 0.000791544  i
613.099 0.00111653  i
612.963 0.00090738  i
612.827 0.000817285  i
612.692 0.000727191  i
612.556 0.00101356  i
612.42 0.000730409  i
612.284 0.000614573  i
612.148 0.000527696  i
612.012 0.000331419  i
611.876 0.000534131  i
611.74 0.000299242  i
611.605 0.000331419  i
611.469 0.000289589  i
611.333 9.97474e-05  i
611.198 0.000238107  i
611.062 0.000209148  i
610.926 -1.28706e-05  i
610.791 -4.18296e-05  i
610.655 -0.000164101  i
610.519 -3.53943e-05  i
610.384 -0.000106183  i
610.248 -0.000144795  i
610.113 -0.000141577  i
609.977 -0.000144795  i
609.842 -8.36591e-05  i
609.707 -0.000196277  i
609.571 -0.000334637  i
609.436 2.25236e-05  i
609.3 -0.000160883  i
609.165 2.57413e-05  i
609.03 4.18296e-05  i
608.895 0.00015123  i
608.759 5.79179e-05  i
608.624 0.000228454  i
608.489 0.000305678  i
608.354 0.000283154  i
608.219 0.000244542  i
608.084 0.000222018  i
607.949 0.000254195  i
607.814 0.000299242  i
607.679 0.000160883  i
607.544 0.000305678  i
607.409 0.000183407  i
607.274 9.00945e-05  i
607.139 0.000263848  i
607.004 0.000324984  i
606.869 0.000386119  i
606.734 0.000267066  i
606.6 0.000402207  i
606.465 0.000392554  i
606.33 0.000501955  i
606.196 0.000547002  i
606.061 0.000723973  i
605.926 0.000572743  i
605.792 0.000871986  i
605.657 0.000736844  i
605.523 0.000797979  i
605.388 0.000913815  i
605.254 0.000871986  i
605.119 0.000945992  i
604.985 0.000945992  i
604.85 0.000900945  i
604.716 0.000994257  i
604.582 0.00105539  i
604.447 0.00104896  i
604.313 0.00111975  i
604.179 0.00121306  i
604.045 0.0013128  i
603.911 0.00124523  i
603.776 0.00129028  i
603.642 0.00140933  i
603.508 0.00153482  i
603.374 0.00147369  i
603.24 0.0018405  i
603.106 0.00190485  i
602.972 0.0020947  i
602.838 0.00228132  i
602.704 0.00233924  i
602.571 0.00273501  i
602.437 0.00293129  i
602.303 0.00297312  i
602.169 0.00319514  i
602.036 0.00356195  i
601.902 0.00392554  i
601.768 0.0041733  i
601.635 0.00426983  i
601.501 0.0049552  i
601.367 0.00514825  i
601.234 0.00532844  i
601.1 0.00572422  i
600.967 0.0060492  i
600.834 0.0066316  i
600.7 0.00702093  i
600.567 0.00768377  i
600.434 0.00829513  i
600.3 0.00927651  i
600.167 0.0100294  i
600.034 0.0111942  i
599.901 0.0130605  i
599.768 0.0144151  i
599.634 0.0159564  i
599.501 0.0182538  i
599.368 0.0195601  i
599.235 0.0206477  i
599.102 0.0212945  i
598.97 0.0211851  i
598.837 0.0207282  i
598.704 0.0205769  i
598.571 0.0185949  i
598.438 0.0157504  i
598.305 0.0139035  i
598.173 0.0110945  i
598.04 0.00928616  i
597.907 0.00826938  i
597.775 0.00722686  i
597.642 0.00612964  i
597.51 0.00608138  i
597.377 0.00608781  i
597.245 0.00598163  i
597.112 0.00646749  i
596.98 0.0070145  i
596.848 0.0076709  i
596.715 0.00841096  i
596.583 0.00878421  i
596.451 0.0101099  i
596.319 0.0104864  i
596.187 0.0116125  i
596.055 0.0124363  i
595.922 0.0134402  i
595.79 0.0135914  i
595.658 0.0143411  i
595.527 0.0145792  i
595.395 0.0141287  i
595.263 0.0142221  i
595.131 0.0128095  i
594.999 0.0122046  i
594.867 0.0102289  i
594.736 0.00877777  i
594.604 0.00786396  i
594.472 0.00656724  i
594.341 0.00567917  i
594.209 0.00419583  i
594.078 0.00328523  i
593.946 0.00292485  i
593.815 0.0022234  i
593.683 0.00180189  i
593.552 0.00191129  i
593.421 0.0016217  i
593.289 0.00139968  i
593.158 0.00114549  i
593.027 0.000978168  i
592.896 0.000804415  i
592.765 0.000839809  i
592.634 0.000740062  i
592.503 0.000711103  i
592.372 0.000746497  i
592.241 0.000492302  i
592.11 0.000582396  i
591.979 0.000415078  i
591.848 0.000437602  i
591.717 0.000308895  i
591.587 0.000366813  i
591.456 0.000254195  i
591.325 0.000376466  i
591.195 0.000292807  i
591.064 0.000180189  i
590.934 0.000324984  i
590.803 0.000189842  i
590.673 0.000170536  i
590.542 0.000202713  i
590.412 0.00015123  i
590.282 0.000128706  i
590.151 0.000170536  i
590.021 8.68768e-05  i
589.891 8.36591e-05  o
589.761 0.000215583  o
589.631 0.000176971  o
589.501 0.000164101  o
589.371 0.0001094  o
589.241 0.000128706  o
589.111 0.000173754  o
588.981 0.000164101  o
588.851 0.000238107  o
588.721 0.000148012  o
588.592 0.000148012  o
588.462 6.43532e-05  o
588.332 0.000125489  o
588.203 0.000148012  o
588.073 0.000176971  o
587.944 0.000209148  o
587.814 0.000138359  o
587.685 5.79179e-05  o
587.555 8.68768e-05  o
587.426 3.86119e-05  o
587.297 -1.28706e-05  o
587.168 -0.000102965  o
587.038 2.57413e-05  o
586.909 2.57413e-05  o
586.78 3.21766e-06  o
586.651 -8.68768e-05  o
586.522 -3.86119e-05  o
586.393 -1.9306e-05  o
586.264 2.89589e-05  o
586.136 1.28706e-05  o
586.007 6.11355e-05  o
585.878 8.36591e-05  o
585.749 1.60883e-05  o
585.621 0.000102965  o
585.492 3.21766e-05  o
585.363 1.28706e-05  o
585.235 6.11355e-05  o
585.106 -9.97474e-05  o
584.978 2.57413e-05  o
584.85 -5.79179e-05  o
584.721 -6.43532e-05  o
584.593 -9.65298e-05  o
584.465 -4.82649e-05  o
584.337 -3.21766e-05  o
584.208 -6.43532e-06  o
584.08 8.04415e-05  o
583.952 2.89589e-05  o
583.824 -3.21766e-06  o
583.696 6.75708e-05  o
583.569 -4.18296e-05  o
583.441 1.60883e-05  o
583.313 -5.79179e-05  o
583.185 5.79179e-05  o
583.058 1.60883e-05  o
582.93 -3.86119e-05  o
582.802 -9.00945e-05  o
582.675 7.72238e-05  o
582.547 -8.68768e-05  o
582.42 9.65298e-06  o
582.292 -6.11355e-05  o
582.165 -2.25236e-05  o
582.038 -3.21766e-05  o
581.911 -3.86119e-05  o
581.783 -4.82649e-05  o
581.656 -8.68768e-05  o
581.529 -6.43532e-06  o
581.402 -7.72238e-05  o
581.275 -6.43532e-05  o
581.148 -4.18296e-05  o
581.021 -3.53943e-05  o
580.895 -3.86119e-05  o
580.768 9.65298e-06  o
580.641 -1.28706e-05  o
580.515 -8.68768e-05  o
580.388 -6.11355e-05  o
580.261 -4.50472e-05  o
580.135 -5.47002e-05  o
580.008 -0.000119053  o
579.882 -7.72238e-05  o
579.756 5.14825e-05  o
579.629 -9.65298e-06  o
579.503 1.9306e-05  o
579.377 -6.43532e-06  o
579.251 -3.53943e-05  o
579.125 -3.53943e-05  o
578.999 -5.47002e-05  o
578.873 -0  o
578.747 -1.60883e-05  o
578.621 -3.86119e-05  o
578.495 -0.000119053  o
578.369 -9.33121e-05  o
578.244 -2.89589e-05  o
578.118 3.21766e-06  o
577.992 9.65298e-06  o
577.867 -1.9306e-05  o
577.741 -3.53943e-05  o
577.616 2.57413e-05  o
577.491 -8.68768e-05  o
577.365 -7.07885e-05  o
577.24 2.25236e-05  o
577.115 -9.65298e-06  o
576.99 -9.00945e-05  o
576.865 -7.40062e-05  o
576.74 3.21766e-06  o
576.615 -4.18296e-05  o
576.49 -5.47002e-05  o
576.365 -1.9306e-05  o
576.24 -3.21766e-05  o
576.115 -5.47002e-05  o
575.991 -5.47002e-05  o
575.866 -2.57413e-05  o
575.741 -3.53943e-05  o
575.617 -1.28706e-05  o
575.492 -2.57413e-05  o
575.368 -4.82649e-05  o
575.244 -0.000122271  o
575.119 -4.50472e-05  o


# Curve 4 of 6, 1024 points
# x y type
711.47 0.000321404  o
711.348 0.000311858  o
711.226 0.000350044  o
711.104 0.000369138  o
710.982 0.000477333  o
710.86 0.000461422  o
710.737 0.000566436  o
710.615 0.00065872  o
710.493 0.000620533  o
710.37 0.000620533  o
710.248 0.000840107  o
710.125 0.00068736  o
710.003 0.000821013  o
709.88 0.000843289  i
709.757 0.000961031  i
709.634 0.00110105  i
709.511 0.00110423  i
709.389 0.00133653  i
709.266 0.00160702  i
709.143 0.00180432  i
709.019 0.00198571  i
708.896 0.00242804  i
708.773 0.00270489  i
708.65 0.00327451  i
708.526 0.00386004  i
708.403 0.00425145  i
708.28 0.00488471  i
708.156 0.00530476  i
708.032 0.00588393  i
707.909 0.00605577  i
707.785 0.00653947  i
707.661 0.0066413  i
707.538 0.00669221  i
707.414 0.00638354  i
707.29 0.00626261  i
707.166 0.00555616  i
707.042 0.00546069  i
706.918 0.0046906  i
706.793 0.00429282  i
706.669 0.00359273  i
706.545 0.0033477  i
706.421 0.0028099  i
706.296 0.00253305  i
706.172 0.00229438  i
706.047 0.00190933  i
705.923 0.00175022  i
705.798 0.00169294  i
705.673 0.00148292  i
705.549 0.00178523  i
705.424 0.00178204  i
705.299 0.00173113  i
705.174 0.00170249  i
705.049 0.00179477  i
704.924 0.00189342  i
704.799 0.00200798  i
704.674 0.00189342  i
704.549 0.00207163  i
704.423 0.0020939  i
704.298 0.0019698  i
704.173 0.00203344  i
704.047 0.00230075  i
703.922 0.00226256  i
703.796 0.00254896  i
703.671 0.00296583  i
703.545 0.00302948  i
703.42 0.00306448  i
703.294 0.00322996  i
703.168 0.00372956  i
703.042 0.00398732  i
702.916 0.00427691  i
702.79 0.00448693  i
702.664 0.00500882  i
702.538 0.00527931  i
702.412 0.00580437  i
702.286 0.00623079  i
702.16 0.00626261  i
702.034 0.00721092  i
701.907 0.0080542  i
701.781 0.00879566  i
701.654 0.00838516  i
701.528 0.0101004  i
701.401 0.01039  i
701.275 0.0109787  i
701.148 0.0113096  i
701.022 0.0124648  i
700.895 0.0131362  i
700.768 0.0141386  i
700.641 0.0148005  i
700.514 0.0151728  i
700.387 0.0168212  i
700.26 0.0160066  i
700.133 0.0159652  i
700.006 0.0154783  i
699.879 0.0151028  i
699.752 0.012452  i
699.624 0.0111791  i
699.497 0.00895477  i
699.37 0.00720137  i
699.242 0.00584574  i
699.115 0.00298174  i
698.987 0.000957849  i
698.86 -0.000677813  i
698.732 -0.00200798  i
698.605 -0.00358636  i
698.477 -0.0038314  i
698.349 -0.00458558  i
698.221 -0.005012  i
698.093 -0.00479243  i
697.965 -0.00480197  i
697.838 -0.00484652  i
697.71 -0.00408916  i
697.581 -0.00375184  i
697.453 -0.00316631  i
697.325 -0.00273671  i
697.197 -0.00221801  i
697.069 -0.0016102  i
696.94 -0.00150201  i
696.812 -0.00109468  i
696.684 -0.000550524  i
696.555 -8.27378e-05  i
696.427 -2.22756e-05  i
696.298 0.000566436  i
696.17 0.000757369  i
696.041 0.000684178  i
695.912 0.000989671  i
695.783 0.00135881  i
695.655 0.00105332  i
695.526 0.00108832  i
695.397 0.00133653  i
695.268 0.00175659  i
695.139 0.0018266  i
695.01 0.00146382  i
694.881 0.00195707  i
694.752 0.00197298  i
694.623 0.00200162  i
694.493 0.00216391  i
694.364 0.00239303  i
694.235 0.00247577  i
694.106 0.00286082  i
693.976 0.00331269  i
693.847 0.00349408  i
693.717 0.00396823  i
693.588 0.0046174  i
693.458 0.00540341  i
693.329 0.0061035  i
693.199 0.0068736  i
693.069 0.00744958  i
692.939 0.008627  i
692.81 0.00981716  i
692.68 0.0105491  i
692.55 0.0112937  i
692.42 0.0121815  i
692.29 0.0115642  i
692.16 0.0116183  i
692.03 0.0113828  i
691.9 0.0113351  i
691.77 0.00972169  i
691.639 0.00963577  i
691.509 0.00831515  i
691.379 0.00718546  i
691.249 0.00571209  i
691.118 0.00448057  i
690.988 0.00352272  i
690.857 0.00182978  i
690.727 0.00112014  i
690.596 -0.000216391  i
690.466 -0.00160384  i
690.335 -0.00170885  i
690.204 -0.00246304  i
690.074 -0.00294037  i
689.943 -0.00288309  i
689.812 -0.00263806  i
689.681 -0.00273035  i
689.55 -0.00224028  i
689.419 -0.00215755  i
689.288 -0.00174068  i
689.157 -0.00160066  i
689.026 -0.00106923  i
688.895 -0.00101195  i
688.764 -0.000674631  i
688.633 -0.000445511  i
688.502 -0.000175022  i
688.37 -0.000190933  i
688.239 -0.000225938  i
688.108 2.864e-05  i
687.976 0.000101831  i
687.845 7.63733e-05  i
687.714 0.000295947  i
687.582 6.36444e-06  i
687.451 0.000280036  i
687.319 0.000311858  i
687.187 9.54667e-05  i
687.056 0.000175022  i
686.924 0.00040096  i
686.792 0.000222756  i
686.66 0.000334133  i
686.529 0.000238667  i
686.397 0.000197298  i
686.265 0.000232302  i
686.133 0.000210027  i
686.001 0.000251396  i
685.869 0.00031504  i
685.737 0.000213209  i
685.605 0.000280036  i
685.473 0.000321404  i
685.34 0.000397778  i
685.208 0.000404142  i
685.076 0.000305493  i
684.944 0.000184569  i
684.811 0.000178204  i
684.679 0.000267307  i
684.547 0.000162293  i
684.414 0.00017184  i
684.282 0.000146382  i
684.149 -1.27289e-05  i
684.017 -1.59111e-05  i
683.884 7.00089e-05  i
683.752 -2.22756e-05  i
683.619 8.27378e-05  i
683.486 0.000105013  i
683.353 -5.728e-05  i
683.221 2.22756e-05  i
683.088 2.22756e-05  i
682.955 -9.54667e-06  i
682.822 9.54667e-06  i
682.689 6.68267e-05  i
682.556 0.000133653  i
682.423 7.31911e-05  i
682.29 -2.864e-05  i
682.157 -5.40978e-05  i
682.024 9.54667e-05  i
681.891 -2.54578e-05  i
681.758 -6.04622e-05  i
681.625 0.000136836  i
681.492 0.000117742  i
681.358 4.77333e-05  i
681.225 9.54667e-05  i
681.092 0.000162293  i
680.958 0.000159111  i
680.825 0.000203662  i
680.691 0.000120924  i
680.558 0.000146382  i
680.424 0.000184569  i
680.291 0.000305493  i
680.157 0.000299129  i
680.024 0.000175022  i
679.89 0.000232302  i
679.756 0.000311858  i
679.623 0.000178204  i
679.489 0.000105013  i
679.355 0.000318222  i
679.221 0.000175022  i
679.088 0.000235484  i
678.954 0.00020048  i
678.82 0.00025776  i
678.686 0.000146382  i
678.552 0.000222756  i
678.418 0.000181387  i
678.284 0.000283218  i
678.15 0.000181387  i
678.016 0.000117742  i
677.882 8.91022e-05  i
677.748 0.000155929  i
677.613 0.000203662  i
677.479 0.000140018  i
677.345 0.000136836  i
677.211 0.000162293  i
677.076 0.000149564  i
676.942 0.000117742  i
676.808 0.000105013  i
676.673 0.000136836  i
676.539 0.000117742  i
676.404 0.000178204  i
676.27 6.04622e-05  i
676.135 0.000149564  i
676.001 0.000101831  i
675.866 0.000245031  i
675.731 0.000133653  i
675.597 0.000235484  i
675.462 0.000168658  i
675.327 0.000337316  i
675.193 0.0002864  i
675.058 0.000260942  i
674.923 0.000149564  i
674.788 0.000391413  i
674.654 0.000356409  i
674.519 0.000426418  i
674.384 0.000375502  i
674.249 0.000295947  i
674.114 0.000295947  i
673.979 0.000505973  i
673.844 0.000238667  i
673.709 0.00045824  i
673.574 0.000283218  i
673.439 0.000381867  i
673.303 0.000203662  i
673.168 0.000299129  i
673.033 0.0001432  i
672.898 0.000353227  i
672.763 4.45511e-05  i
672.627 0.000101831  i
672.492 0.000168658  i
672.357 0.00020048  i
672.221 0.000197298  i
672.086 -0  i
671.951 0.000210027  i
671.815 0.000120924  i
671.68 0.000120924  i
671.544 5.40978e-05  i
671.409 9.86489e-05  i
671.273 7.31911e-05  i
671.138 -3.18222e-05  i
671.002 -4.77333e-05  i
670.867 -9.22844e-05  i
670.731 1.90933e-05  i
670.595 -0.00017184  i
670.46 -8.592e-05  i
670.324 -2.54578e-05  i
670.188 -0.000124107  i
670.052 -1.27289e-05  i
669.917 -6.68267e-05  i
669.781 -0.000111378  i
669.645 9.54667e-05  i
669.509 -4.77333e-05  i
669.373 0.0001432  i
669.237 0.000117742  i
669.101 7.31911e-05  i
668.965 7.63733e-05  i
668.829 1.27289e-05  i
668.693 0.000105013  i
668.557 7.00089e-05  i
668.421 -6.36444e-06  i
668.285 8.91022e-05  i
668.149 0.000105013  i
668.013 0.000108196  i
667.877 8.27378e-05  i
667.741 -9.54667e-06  i
667.605 6.68267e-05  i
667.468 0.000165476  i
667.332 6.36444e-05  i
667.196 0.000197298  i
667.06 5.728e-05  i
666.923 0.000318222  i
666.787 0.0001432  i
666.651 0.000159111  i
666.514 0.000292764  i
666.378 0.000197298  i
666.241 0.000216391  i
666.105 0.000136836  i
665.969 0.000327769  i
665.832 0.000133653  i
665.696 9.54667e-05  i
665.559 -3.81867e-05  i
665.423 0.000105013  i
665.286 -6.36444e-06  i
665.149 -7.95556e-05  i
665.013 -6.36444e-06  i
664.876 -0.000152747  i
664.74 -6.36444e-05  i
664.603 -5.40978e-05  i
664.466 -0.000117742  i
664.329 -0.00011456  i
664.193 -7.95556e-05  i
664.056 -7.00089e-05  i
663.919 -0.000101831  i
663.782 -0.000111378  i
663.646 -7.31911e-05  i
663.509 0.000108196  i
663.372 -0.00011456  i
663.235 6.36444e-06  i
663.098 -0  i
662.961 5.09156e-05  i
662.824 -7.95556e-05  i
662.688 -7.31911e-05  i
662.551 6.36444e-06  i
662.414 4.13689e-05  i
662.277 5.09156e-05  i
662.14 4.13689e-05  i
662.003 9.54667e-06  i
661.866 8.91022e-05  i
661.729 9.86489e-05  i
661.591 5.09156e-05  i
661.454 0.000175022  i
661.317 0.000184569  i
661.18 0.000149564  i
661.043 0.000117742  i
660.906 0.00022912  i
660.769 0.00022912  i
660.631 0.000216391  i
660.494 0.000222756  i
660.357 0.000337316  i
660.22 0.000330951  i
660.082 0.000340498  i
659.945 0.000273671  i
659.808 0.00040096  i
659.671 0.00037232  i
659.533 0.000359591  i
659.396 0.000394596  i
659.259 0.000327769  i
659.121 0.000394596  i
658.984 0.000455058  i
658.846 0.00025776  i
658.709 0.000502791  i
658.572 0.000566436  i
658.434 0.000448693  i
658.297 0.00051552  i
658.159 0.000518702  i
658.022 0.000655538  i
657.884 0.00063008  i
657.747 0.00065872  i
657.609 0.000770098  i
657.471 0.000620533  i
657.334 0.000588711  i
657.196 0.000626898  i
657.059 0.000636444  i
656.921 0.000706453  i
656.784 0.000754187  i
656.646 0.000623716  i
656.508 0.000706453  i
656.371 0.000865564  i
656.233 0.0010915  i
656.095 0.00129198  i
655.958 0.00163884  i
655.82 0.00188069  i
655.682 0.00203026  i
655.544 0.00202708  i
655.407 0.00198252  i
655.269 0.00157838  i
655.131 0.00145746  i
654.993 0.00112969  i
654.855 0.000856018  i
654.718 0.000579164  i
654.58 0.000356409  i
654.442 -2.864e-05  i
654.304 -9.22844e-05  i
654.166 4.45511e-05  i
654.028 0.00025776  i
653.891 0.000722364  i
653.753 0.00174068  i
653.615 0.00201116  i
653.477 0.00213527  i
653.339 0.0019698  i
653.201 0.00185524  i
653.063 0.00165476  i
652.925 0.00141927  i
652.787 0.00114242  i
652.649 0.000811467  i
652.511 0.000136836  i
652.373 0.000117742  i
652.235 -0.000442329  i
652.097 -0.000391413  i
651.959 -0.000397778  i
651.821 6.68267e-05  i
651.683 6.36444e-06  i
651.545 -1.90933e-05  i
651.407 -3.50044e-05  i
651.269 -7.00089e-05  i
651.131 -8.27378e-05  i
650.993 -3.50044e-05  i
650.855 -3.81867e-05  i
650.717 3.81867e-05  i
650.578 -4.13689e-05  i
650.44 7.00089e-05  i
650.302 0.000130471  i
650.164 2.864e-05  i
650.026 -2.54578e-05  i
649.888 5.728e-05  i
649.75 -2.54578e-05  i
649.611 -0.000105013  i
649.473 -8.27378e-05  i
649.335 2.54578e-05  i
649.197 -3.18222e-05  i
649.059 -4.77333e-05  i
648.92 -8.27378e-05  i
648.782 -3.18222e-05  i
648.644 -0  i
648.506 -2.22756e-05  i
648.368 -2.864e-05  i
648.229 -2.864e-05  i
648.091 -5.09156e-05  i
647.953 9.54667e-06  i
647.815 -6.36444e-06  i
647.676 -0.000117742  i
647.538 3.50044e-05  i
647.4 0.0001432  i
647.262 0.000133653  i
647.123 1.27289e-05  i
646.985 0.000308676  i
646.847 0.000206844  i
646.708 0.000165476  i
646.57 0.000276853  i
646.432 0.000270489  i
646.293 0.000292764  i
646.155 0.000283218  i
646.017 0.000225938  i
645.878 0.000365956  i
645.74 0.000324587  i
645.602 0.000324587  i
645.463 0.00040096  i
645.325 0.000397778  i
645.187 0.00037232  i
645.048 0.000340498  i
644.91 0.00040096  i
644.772 0.000407324  i
644.633 0.000346862  i
644.495 0.000445511  i
644.357 0.00031504  i
644.218 0.000194116  i
644.08 0.000111378  i
643.942 0.00017184  i
643.803 0.000101831  i
643.665 -3.18222e-06  i
643.526 -5.728e-05  i
643.388 -0.000127289  i
643.25 -0.000270489  i
643.111 -0.00011456  i
642.973 7.00089e-05  i
642.834 -5.09156e-05  i
642.696 -6.36444e-05  i
642.558 -0  i
642.419 9.22844e-05  i
642.281 1.59111e-05  i
642.142 -0  i
642.004 -8.91022e-05  i
641.866 6.36444e-05  i
641.727 -5.40978e-05  i
641.589 -8.91022e-05  i
641.45 0.00017184  i
641.312 2.22756e-05  i
641.174 9.22844e-05  i
641.035 0.000178204  i
640.897 2.864e-05  i
640.758 0.000130471  i
640.62 0.000299129  i
640.482 0.00034368  i
640.343 0.000248213  i
640.205 0.000308676  i
640.066 0.000235484  i
639.928 0.000213209  i
639.79 0.00022912  i
639.651 0.000432782  i
639.513 0.000330951  i
639.374 0.000413689  i
639.236 0.000330951  i
639.098 0.000283218  i
638.959 0.000318222  i
638.821 0.000280036  i
638.683 0.000260942  i
638.544 0.000159111  i
638.406 0.000394596  i
638.267 0.00031504  i
638.129 0.00025776  i
637.991 0.000108196  i
637.852 0.000206844  i
637.714 0.000276853  i
637.575 0.000222756  i
637.437 6.36444e-05  i
637.299 0.000353227  i
637.16 0.000165476  i
637.022 0.000318222  i
636.884 0.000260942  i
636.745 0.000327769  i
636.607 0.000378684  i
636.469 0.000369138  i
636.33 0.000308676  i
636.192 0.000537796  i
636.054 0.000649173  i
635.915 0.000505973  i
635.777 0.000324587  i
635.639 0.000684178  i
635.5 0.000432782  i
635.362 0.000496427  i
635.224 0.000155929  i
635.085 0.000225938  i
634.947 0.000302311  i
634.809 0.00017184  i
634.67 0.000127289  i
634.532 0.000213209  i
634.394 0.000251396  i
634.256 0.000105013  i
634.117 3.18222e-05  i
633.979 0.000175022  i
633.841 0.000105013  i
633.703 0.000175022  i
633.564 4.13689e-05  i
633.426 0.000159111  i
633.288 6.04622e-05  i
633.15 0.000101831  i
633.011 6.04622e-05  i
632.873 0.000397778  i
632.735 0.000181387  i
632.597 0.000181387  i
632.459 0.000302311  i
632.32 0.000260942  i
632.182 0.000388231  i
632.044 0.000305493  i
631.906 0.000480516  i
631.768 0.000404142  i
631.63 0.000502791  i
631.492 0.000639627  i
631.353 0.000649173  i
631.215 0.000735093  i
631.077 0.000709636  i
630.939 0.000747822  i
630.801 0.000766916  i
630.663 0.00107877  i
630.525 0.00122834  i
630.387 0.00135563  i
630.249 0.00137472  i
630.111 0.00129835  i
629.973 0.00127925  i
629.835 0.00144155  i
629.696 0.00130789  i
629.558 0.00166748  i
629.42 0.00152747  i
629.282 0.00155292  i
629.144 0.00163248  i
629.006 0.00152428  i
628.869 0.00163884  i
628.731 0.0018966  i
628.593 0.00182023  i
628.455 0.00232302  i
628.317 0.00213527  i
628.179 0.00221164  i
628.041 0.00238985  i
627.903 0.00258715  i
627.765 0.00264443  i
627.627 0.00271762  i
627.489 0.00319177  i
627.352 0.00335088  i
627.214 0.00371684  i
627.076 0.00380594  i
626.938 0.00440738  i
626.8 0.00467787  i
626.662 0.00518702  i
626.525 0.00531431  i
626.387 0.00608123  i
626.249 0.00709954  i
626.111 0.00723001  i
625.974 0.00881794  i
625.836 0.00978533  i
625.698 0.0109437  i
625.561 0.0136199  i
625.423 0.0152269  i
625.285 0.0167639  i
625.148 0.0191983  i
625.01 0.0218014  i
624.872 0.0253496  i
624.735 0.0294737  i
624.597 0.034158  i
624.46 0.0397873  i
624.322 0.0442488  i
624.184 0.0513897  i
624.047 0.0551161  i
623.909 0.0570031  i
623.772 0.0589539  i
623.634 0.0571782  i
623.497 0.0518257  i
623.359 0.0438797  i
623.222 0.0327705  i
623.084 0.0206208  i
622.947 0.00856018  i
622.81 -0.00413371  i
622.672 -0.0131298  i
622.535 -0.02148  i
622.397 -0.0260497  i
622.26 -0.0290473  i
622.123 -0.0283854  i
621.985 -0.0264856  i
621.848 -0.0233066  i
621.711 -0.0188929  i
621.574 -0.0149851  i
621.436 -0.0116883  i
621.299 -0.00863655  i
621.162 -0.00546069  i
621.025 -0.00421963  i
620.888 -0.00174386  i
620.75 -0.000117742  i
620.613 0.0016102  i
620.476 0.00355454  i
620.339 0.00530795  i
620.202 0.00996036  i
620.065 0.014931  i
619.928 0.0240035  i
619.791 0.0366401  i
619.654 0.055272  i
619.517 0.0744417  i
619.38 0.0907474  i
619.243 0.100065  o
619.106 0.096835  i
618.969 0.0828332  i
618.832 0.0584256  i
618.695 0.0302948  i
618.558 -0.00251396  i
618.421 -0.0359909  i
618.284 -0.0690224  i
618.148 -0.100335  o
618.011 -0.12277  o
617.874 -0.133526  o
617.737 -0.134831  o
617.6 -0.127222  o
617.464 -0.110423  o
617.327 -0.0939392  i
617.19 -0.0783559  i
617.054 -0.0632053  i
616.917 -0.0505528  i
616.78 -0.0394373  i
616.644 -0.031889  i
616.507 -0.0249995  i
616.371 -0.0209677  i
616.234 -0.0182978  i
616.097 -0.0159938  i
615.961 -0.0138681  i
615.825 -0.0139063  i
615.688 -0.0121147  i
615.552 -0.01095  i
615.415 -0.0101163  i
615.279 -0.00937164  i
615.142 -0.0083597  i
615.006 -0.00792373  i
614.87 -0.00689588  i
614.733 -0.00612578  i
614.597 -0.00541614  i
614.461 -0.00476697  i
614.325 -0.00380912  i
614.188 -0.00346544  i
614.052 -0.00262533  i
613.916 -0.00213845  i
613.78 -0.00203344  i
613.644 -0.00124425  i
613.508 -0.000900569  i
613.372 -0.000709636  i
613.236 -0.000719182  i
613.099 -0.000337316  i
612.963 -0.000168658  i
612.827 -0.000108196  i
612.692 -0.000111378  i
612.556 -0.0001432  i
612.42 -0.000216391  i
612.284 -0.00011456  i
612.148 -0.000194116  i
612.012 -0.00017184  i
611.876 -0.000206844  i
611.74 -0.0002864  i
611.605 -0.000295947  i
611.469 -0.00017184  i
611.333 -0.000130471  i
611.198 -0.00017184  i
611.062 -0.000187751  i
610.926 -0.000124107  i
610.791 -0.000178204  i
610.655 -0.000197298  i
610.519 -0.000168658  i
610.384 -0.000404142  i
610.248 -0.000394596  i
610.113 -0.000378684  i
609.977 -0.000381867  i
609.842 -0.000499609  i
609.707 -0.000525067  i
609.571 -0.000435964  i
609.436 -0.000423236  i
609.3 -0.000334133  i
609.165 -0.000308676  i
609.03 -0.000168658  i
608.895 -0.000130471  i
608.759 -0.00020048  i
608.624 -3.18222e-06  i
608.489 7.00089e-05  i
608.354 -5.728e-05  i
608.219 -4.45511e-05  i
608.084 3.50044e-05  i
607.949 -3.81867e-05  i
607.814 8.91022e-05  i
607.679 0.000222756  i
607.544 8.592e-05  i
607.409 -2.22756e-05  i
607.274 6.36444e-06  i
607.139 0.000136836  i
607.004 7.00089e-05  i
606.869 0.000111378  i
606.734 8.27378e-05  i
606.6 0.0001432  i
606.465 0.00017184  i
606.33 0.000245031  i
606.196 0.00034368  i
606.061 0.00048688  i
605.926 0.000518702  i
605.792 0.000566436  i
605.657 0.000563253  i
605.523 0.000614169  i
605.388 0.000757369  i
605.254 0.000821013  i
605.119 0.000652356  i
604.985 0.000922844  i
604.85 0.00097376  i
604.716 0.000922844  i
604.582 0.000970578  i
604.447 0.000980124  i
604.313 0.000878293  i
604.179 0.00109468  i
604.045 0.00124107  i
603.911 0.00115515  i
603.776 0.00114242  i
603.642 0.0012538  i
603.508 0.00121243  i
603.374 0.0015752  i
603.24 0.00156565  i
603.106 0.00165794  i
602.972 0.00163248  i
602.838 0.00186478  i
602.704 0.00171522  i
602.571 0.00183296  i
602.437 0.00206526  i
602.303 0.00249804  i
602.169 0.00253941  i
602.036 0.00269534  i
601.902 0.00276217  i
601.768 0.00307084  i
601.635 0.00313767  i
601.501 0.00366274  i
601.367 0.00402233  i
601.234 0.00439147  i
601.1 0.00478924  i
600.967 0.00509474  i
600.834 0.00554343  i
600.7 0.00577255  i
600.567 0.00651719  i
600.434 0.00709636  i
600.3 0.00809557  i
600.167 0.00851563  i
600.034 0.00945438  i
599.901 0.011071  i
599.768 0.0131903  i
599.634 0.0147591  i
599.501 0.0170885  i
599.368 0.0193225  i
599.235 0.0211618  i
599.102 0.0223869  i
598.97 0.0219064  i
598.837 0.0198507  i
598.704 0.0186701  i
598.571 0.0156884  i
598.438 0.0127639  i
598.305 0.00775508  i
598.173 0.00430555  i
598.04 0.000353227  i
597.907 -0.00210981  i
597.775 -0.0039014  i
597.642 -0.0059253  i
597.51 -0.00584892  i
597.377 -0.00544796  i
597.245 -0.00436601  i
597.112 -0.00313767  i
596.98 -0.00135563  i
596.848 -0.00040096  i
596.715 0.00102149  i
596.583 0.00261897  i
596.451 0.00365319  i
596.319 0.00440101  i
596.187 0.00584892  i
596.055 0.0070518  i
595.922 0.00802556  i
595.79 0.00863019  i
595.658 0.00910434  i
595.527 0.00945438  i
595.395 0.00886567  i
595.263 0.00871611  i
595.131 0.00774235  i
594.999 0.00683541  i
594.867 0.00527612  i
594.736 0.00339225  i
594.604 0.00216391  i
594.472 0.000843289  i
594.341 -2.22756e-05  i
594.209 -0.00120606  i
594.078 -0.00179477  i
593.946 -0.00206208  i
593.815 -0.00200162  i
593.683 -0.00196025  i
593.552 -0.00150201  i
593.421 -0.00136199  i
593.289 -0.000919662  i
593.158 -0.000891022  i
593.027 -0.000693724  i
592.896 -0.000540978  i
592.765 -0.000626898  i
592.634 -0.000585529  i
592.503 -0.000413689  i
592.372 -0.000152747  i
592.241 -0.000251396  i
592.11 -0.000260942  i
591.979 -0.000222756  i
591.848 -0.000210027  i
591.717 -0.000168658  i
591.587 -0.000305493  i
591.456 -9.22844e-05  i
591.325 -9.54667e-05  i
591.195 -6.68267e-05  i
591.064 -9.54667e-06  i
590.934 -0.000101831  i
590.803 -0.000111378  i
590.673 -4.45511e-05  i
590.542 -9.54667e-06  i
590.412 -0.000117742  i
590.282 -6.36444e-06  i
590.151 -5.728e-05  i
590.021 -0.000120924  i
589.891 6.36444e-06  o
589.761 -3.81867e-05  o
589.631 4.13689e-05  o
589.501 -2.22756e-05  o
589.371 6.36444e-06  o
589.241 2.864e-05  o
589.111 7.31911e-05  o
588.981 2.22756e-05  o
588.851 -7.00089e-05  o
588.721 4.77333e-05  o
588.592 -3.50044e-05  o
588.462 4.77333e-05  o
588.332 0.000155929  o
588.203 -2.54578e-05  o
588.073 8.592e-05  o
587.944 6.04622e-05  o
587.814 6.36444e-06  o
587.685 -9.86489e-05  o
587.555 -9.54667e-05  o
587.426 -0.000152747  o
587.297 -7.63733e-05  o
587.168 -5.09156e-05  o
587.038 -0.000190933  o
586.909 -0.000178204  o
586.78 -0.000159111  o
586.651 -0.000184569  o
586.522 -0.000162293  o
586.393 -0.00017184  o
586.264 -8.592e-05  o
586.136 -0.000108196  o
586.007 -2.22756e-05  o
585.878 3.18222e-05  o
585.749 0.000105013  o
585.621 9.22844e-05  o
585.492 -2.22756e-05  o
585.363 -4.45511e-05  o
585.235 -3.50044e-05  o
585.106 -1.90933e-05  o
584.978 -0.0001432  o
584.85 -0.000155929  o
584.721 -0.000155929  o
584.593 -0.000133653  o
584.465 -0.000190933  o
584.337 -0.000111378  o
584.208 -9.54667e-05  o
584.08 -3.50044e-05  o
583.952 -8.91022e-05  o
583.824 2.22756e-05  o
583.696 9.54667e-06  o
583.569 2.22756e-05  o
583.441 1.27289e-05  o
583.313 -3.18222e-06  o
583.185 -9.54667e-05  o
583.058 -4.77333e-05  o
582.93 -8.91022e-05  o
582.802 -4.13689e-05  o
582.675 -2.22756e-05  o
582.547 -3.18222e-06  o
582.42 -0.000149564  o
582.292 -0.000127289  o
582.165 -0.00011456  o
582.038 -3.18222e-05  o
581.911 -4.45511e-05  o
581.783 -0.0001432  o
581.656 -8.27378e-05  o
581.529 -8.592e-05  o
581.402 -0.000133653  o
581.275 -3.18222e-06  o
581.148 -0.00011456  o
581.021 -1.59111e-05  o
580.895 -9.54667e-05  o
580.768 -6.68267e-05  o
580.641 -6.36444e-05  o
580.515 -8.27378e-05  o
580.388 -5.728e-05  o
580.261 -9.54667e-06  o
580.135 -6.04622e-05  o
580.008 -7.63733e-05  o
579.882 -6.04622e-05  o
579.756 -6.04622e-05  o
579.629 -6.36444e-05  o
579.503 -5.09156e-05  o
579.377 -3.50044e-05  o
579.251 -9.86489e-05  o
579.125 -5.09156e-05  o
578.999 -4.77333e-05  o
578.873 -9.86489e-05  o
578.747 -0  o
578.621 -4.45511e-05  o
578.495 -3.81867e-05  o
578.369 -6.36444e-05  o
578.244 -2.864e-05  o
578.118 -6.68267e-05  o
577.992 -4.45511e-05  o
577.867 -7.95556e-05  o
577.741 -3.81867e-05  o
577.616 -1.59111e-05  o
577.491 -1.59111e-05  o
577.365 3.50044e-05  o
577.24 -3.81867e-05  o
577.115 -4.77333e-05  o
576.99 -4.77333e-05  o
576.865 3.18222e-05  o
576.74 -8.91022e-05  o
576.615 -2.864e-05  o
576.49 -3.81867e-05  o
576.365 -2.54578e-05  o
576.24 -0  o
576.115 -2.22756e-05  o
575.991 -2.54578e-05  o
575.866 -1.90933e-05  o
575.741 -6.68267e-05  o
575.617 -7.31911e-05  o
575.492 -5.09156e-05  o
575.368 -9.54667e-05  o
575.244 -7.00089e-05  o
575.119 -3.18222e-06  o


# Curve 5 of 6, 1024 points
# Curve title: "0.1dF/d({/Symbol l}"
# x y type
711.47 -6.01076e-05  o
711.348 -7.38582e-05  o
711.226 -0.000110812  o
711.104 -0.000114053  o
710.982 -8.93492e-05  o
710.86 -8.86862e-05  o
710.737 -9.55931e-05  o
710.615 -9.61608e-05  o
710.493 -0.000131996  o
710.37 -0.000145679  o
710.248 -0.00011895  o
710.125 -0.00014612  o
710.003 -0.000184295  o
709.88 -0.000180955  i
709.757 -0.000199456  i
709.634 -0.000279375  i
709.511 -0.000318081  i
709.389 -0.000346489  i
709.266 -0.000400552  i
709.143 -0.000478822  i
709.019 -0.000621433  i
708.896 -0.000731753  i
708.773 -0.000871357  i
708.65 -0.0010109  i
708.526 -0.00112743  i
708.403 -0.00127111  i
708.28 -0.00138549  i
708.156 -0.00145608  i
708.032 -0.00137737  i
707.909 -0.00125256  i
707.785 -0.0010726  i
707.661 -0.000884212  i
707.538 -0.000608944  i
707.414 -0.000304306  i
707.29 1.31945e-05  i
707.166 0.000402698  i
707.042 0.000569398  i
706.918 0.000687924  i
706.793 0.000809222  i
706.669 0.000933162  i
706.545 0.000912315  i
706.421 0.000875218  i
706.296 0.000882922  i
706.172 0.000709408  i
706.047 0.000602242  i
705.923 0.000478014  i
705.798 0.000342971  i
705.673 0.000335186  i
705.549 0.000199645  i
705.424 5.76828e-05  i
705.299 2.20392e-05  i
705.174 -9.88175e-05  i
705.049 -0.000153629  i
704.924 -0.000188308  i
704.799 -0.000259392  i
704.674 -0.000315988  i
704.549 -0.000406099  i
704.423 -0.000427501  i
704.298 -0.000457604  i
704.173 -0.000560292  i
704.047 -0.00060671  i
703.922 -0.000629539  i
703.796 -0.000723241  i
703.671 -0.000799385  i
703.545 -0.000998323  i
703.42 -0.00111415  i
703.294 -0.00107982  i
703.168 -0.001193  i
703.042 -0.0014443  i
702.916 -0.00147121  i
702.79 -0.00155893  i
702.664 -0.00182733  i
702.538 -0.00187098  i
702.412 -0.0020897  i
702.286 -0.00227831  i
702.16 -0.00249745  i
702.034 -0.00279537  i
701.907 -0.00300745  i
701.781 -0.00317713  i
701.654 -0.00332758  i
701.528 -0.00353411  i
701.401 -0.00374278  i
701.275 -0.00402003  i
701.148 -0.00423076  i
701.022 -0.0045872  i
700.895 -0.00491514  i
700.768 -0.00508143  i
700.641 -0.0054135  i
700.514 -0.00548746  i
700.387 -0.00548118  i
700.26 -0.00530594  i
700.133 -0.00470182  i
700.006 -0.00401563  i
699.879 -0.0031138  i
699.752 -0.00202796  i
699.624 -0.000829091  i
699.497 0.000180472  i
699.37 0.0013028  i
699.242 0.00265593  i
699.115 0.00365896  i
698.987 0.00449645  i
698.86 0.00516096  i
698.732 0.00571122  i
698.605 0.00603803  i
698.477 0.0060787  i
698.349 0.0060134  i
698.221 0.00586749  i
698.093 0.00560999  i
697.965 0.00508924  i
697.838 0.00465553  i
697.71 0.0042547  i
697.581 0.00376939  i
697.453 0.0032802  i
697.325 0.00284555  i
697.197 0.00246667  i
697.069 0.00216283  i
696.94 0.00184181  i
696.812 0.00158048  i
696.684 0.00140201  i
696.555 0.00117923  i
696.427 0.00102552  i
696.298 0.000794549  i
696.17 0.00071176  i
696.041 0.00054956  i
695.912 0.000427259  i
695.783 0.000421745  i
695.655 0.000237197  i
695.526 0.000244813  i
695.397 0.000221519  i
695.268 0.000160896  i
695.139 0.000103138  i
695.01 -2.36259e-05  i
694.881 -4.2766e-06  i
694.752 -7.04267e-05  i
694.623 -0.000177652  i
694.493 -0.000183388  i
694.364 -0.000370068  i
694.235 -0.000505333  i
694.106 -0.000583166  i
693.976 -0.00076611  i
693.847 -0.00104926  i
693.717 -0.001347  i
693.588 -0.00163014  i
693.458 -0.00200073  i
693.329 -0.00233364  i
693.199 -0.00275457  i
693.069 -0.0032007  i
692.939 -0.00341464  i
692.81 -0.00368028  i
692.68 -0.00388586  i
692.55 -0.00384064  i
692.42 -0.00366971  i
692.29 -0.00336768  i
692.16 -0.00294135  i
692.03 -0.00244759  i
691.9 -0.00180981  i
691.77 -0.00104061  i
691.639 -0.000397884  i
691.509 0.00038559  i
691.379 0.00109002  i
691.249 0.00183408  i
691.118 0.00252417  i
690.988 0.00293921  i
690.857 0.00356318  i
690.727 0.00388393  i
690.596 0.00404838  i
690.466 0.00412795  i
690.335 0.00401939  i
690.204 0.00388349  i
690.074 0.00364164  i
689.943 0.00348028  i
689.812 0.00310008  i
689.681 0.00274674  i
689.55 0.00241897  i
689.419 0.00207717  i
689.288 0.00181355  i
689.157 0.00149128  i
689.026 0.00130463  i
688.895 0.0011334  i
688.764 0.000964513  i
688.633 0.000806455  i
688.502 0.000679303  i
688.37 0.000588846  i
688.239 0.000506018  i
688.108 0.000444215  i
687.976 0.000361878  i
687.845 0.000344638  i
687.714 0.000289756  i
687.582 0.000283624  i
687.451 0.000291627  i
687.319 0.000232371  i
687.187 0.000209854  i
687.056 0.000230547  i
686.924 0.000192778  i
686.792 0.000161076  i
686.66 0.000167727  i
686.529 0.000123715  i
686.397 0.000140387  i
686.265 0.000119862  i
686.133 0.00010476  i
686.001 9.14188e-05  i
685.869 6.15706e-05  i
685.737 8.94934e-05  i
685.605 8.43284e-05  i
685.473 6.71972e-05  i
685.34 6.86902e-05  i
685.208 6.03547e-05  i
685.076 9.52142e-05  i
684.944 0.000147352  i
684.811 0.00012722  i
684.679 9.38255e-05  i
684.547 9.39842e-05  i
684.414 0.000169515  i
684.282 0.000164413  i
684.149 0.000115292  i
684.017 0.000152755  i
683.884 0.000149101  i
683.752 0.000145244  i
683.619 0.000145437  i
683.486 0.000134806  i
683.353 0.000135146  i
683.221 9.90444e-05  i
683.088 0.00010216  i
682.955 0.00010727  i
682.822 9.76309e-05  i
682.689 9.83318e-05  i
682.556 9.09245e-05  i
682.423 8.8503e-05  i
682.29 7.6972e-05  i
682.157 7.87956e-05  i
682.024 5.3911e-05  i
681.891 6.23712e-05  i
681.758 6.42467e-05  i
681.625 3.29571e-05  i
681.492 3.44468e-05  i
681.358 3.04844e-06  i
681.225 4.71568e-06  i
681.092 6.75884e-06  i
680.958 3.67028e-07  i
680.825 -1.67813e-06  i
680.691 -3.38707e-05  i
680.558 -3.00796e-05  i
680.424 -3.94299e-05  i
680.291 -4.32068e-05  i
680.157 -2.10387e-05  i
680.024 -2.55161e-05  i
679.89 -4.2611e-05  i
679.756 -5.25465e-05  i
679.623 -2.0651e-05  i
679.489 -1.31502e-05  i
679.355 -3.86468e-05  i
679.221 -2.54836e-05  i
679.088 -5.27114e-06  i
678.954 -1.16092e-05  i
678.82 -2.58395e-05  i
678.686 7.42231e-07  i
678.552 3.73554e-06  i
678.418 -2.15257e-05  i
678.284 -1.55213e-05  i
678.15 -4.884e-06  i
678.016 -5.25826e-06  i
677.882 7.86318e-06  i
677.748 -6.33009e-06  i
677.613 7.1079e-06  i
677.479 2.63387e-05  i
677.345 1.56768e-05  i
677.211 1.06507e-05  i
677.076 6.54975e-06  i
676.942 1.90525e-05  i
676.808 1.19461e-05  i
676.673 -7.47526e-06  i
676.539 -8.59187e-06  i
676.404 -3.71799e-06  i
676.27 -3.90314e-06  i
676.135 -2.12539e-05  i
676.001 -1.06328e-05  i
675.866 -1.24749e-05  i
675.731 -2.18053e-05  i
675.597 -3.3745e-05  i
675.462 -4.22884e-05  i
675.327 -3.77787e-05  i
675.193 -7.09453e-05  i
675.058 -7.31612e-05  i
674.923 -9.77265e-05  i
674.788 -0.000104024  i
674.654 -9.11636e-05  i
674.519 -0.000114573  i
674.384 -0.000115292  i
674.249 -0.000123267  i
674.114 -0.000107803  i
673.979 -7.75161e-05  i
673.844 -5.78047e-05  i
673.709 -4.73474e-05  i
673.574 -4.45656e-05  i
673.439 -1.266e-05  i
673.303 2.28245e-05  i
673.168 1.76483e-05  i
673.033 3.65679e-05  i
672.898 3.75003e-05  i
672.763 1.40818e-05  i
672.627 4.06169e-05  i
672.492 3.93205e-05  i
672.357 4.68797e-05  i
672.221 4.57708e-05  i
672.086 3.92915e-05  i
671.951 6.18828e-05  i
671.815 6.78159e-05  i
671.68 7.50352e-05  i
671.544 7.83076e-05  i
671.409 8.01351e-05  i
671.273 0.000117926  i
671.138 0.00012588  i
671.002 0.000101589  i
670.867 0.000119299  i
670.731 0.000121679  i
670.595 8.58352e-05  i
670.46 8.08019e-05  i
670.324 8.0387e-05  i
670.188 5.47358e-05  i
670.052 3.69748e-05  i
669.917 5.32e-05  i
669.781 2.05148e-05  i
669.645 -7.58703e-06  i
669.509 -1.43825e-05  i
669.373 -4.22763e-05  i
669.237 -2.84373e-05  i
669.101 -2.21414e-05  i
668.965 -4.94558e-05  i
668.829 -3.76561e-05  i
668.693 -8.30641e-06  i
668.557 -2.65717e-05  i
668.421 -1.16166e-05  i
668.285 1.33004e-05  i
668.149 -1.19714e-05  i
668.013 -1.82577e-05  i
667.877 2.38678e-06  i
667.741 3.48813e-06  i
667.605 -2.02604e-05  i
667.468 -1.47234e-05  i
667.332 -2.4288e-05  i
667.196 -2.56175e-05  i
667.06 -3.86593e-05  i
666.923 -7.10531e-05  i
666.787 -6.10985e-05  i
666.651 -6.98904e-05  i
666.514 -7.15657e-05  i
666.378 -7.69056e-05  i
666.241 -7.33769e-05  i
666.105 -6.87829e-05  i
665.969 -7.70525e-05  i
665.832 -4.66772e-05  i
665.696 -2.86407e-05  i
665.559 -9.2247e-07  i
665.423 4.22564e-05  i
665.286 2.42393e-05  i
665.149 4.77282e-05  i
665.013 9.43916e-05  i
664.876 8.45004e-05  i
664.74 8.13366e-05  i
664.603 9.17902e-05  i
664.466 0.000107575  i
664.329 8.55147e-05  i
664.193 4.64047e-05  i
664.056 4.75319e-05  i
663.919 5.52374e-05  i
663.782 5.64746e-05  i
663.646 4.5648e-05  i
663.509 1.2465e-05  i
663.372 1.99806e-05  i
663.235 1.68833e-05  i
663.098 7.33767e-06  i
662.961 3.09715e-05  i
662.824 -5.69263e-06  i
662.688 -2.19517e-06  i
662.551 -5.28868e-06  i
662.414 -7.15899e-06  i
662.277 -2.12351e-05  i
662.14 -4.53999e-05  i
662.003 -2.23304e-05  i
661.866 -3.03894e-05  i
661.729 -4.19494e-05  i
661.591 -4.79626e-05  i
661.454 -4.20861e-05  i
661.317 -4.09851e-05  i
661.18 -4.09815e-05  i
661.043 -4.99417e-05  i
660.906 -5.6864e-05  i
660.769 -4.22419e-05  i
660.631 -4.70084e-05  i
660.494 -2.98091e-05  i
660.357 1.45696e-06  i
660.22 -1.18738e-05  i
660.082 -8.96261e-06  i
659.945 6.19185e-06  i
659.808 1.66402e-05  i
659.671 3.60103e-05  i
659.533 2.37394e-05  i
659.396 7.6809e-06  i
659.259 -9.49802e-06  i
659.121 -3.67033e-07  i
658.984 -8.00203e-06  i
658.846 -2.06337e-05  i
658.709 -1.66248e-05  i
658.572 -2.86671e-05  i
658.434 -2.06246e-05  i
658.297 -4.45514e-05  i
658.159 -5.51338e-05  i
658.022 -3.99266e-05  i
657.884 -4.23218e-05  i
657.747 -5.52955e-05  i
657.609 -3.97714e-05  i
657.471 -4.74306e-05  i
657.334 -4.86682e-05  i
657.196 -6.88964e-05  i
657.059 -0.00011032  i
656.921 -0.000117791  i
656.784 -0.000135474  i
656.646 -0.000195756  i
656.508 -0.000313678  i
656.371 -0.00039969  i
656.233 -0.00057236  i
656.095 -0.000765097  i
655.958 -0.000821527  i
655.82 -0.000816334  i
655.682 -0.000690626  i
655.544 -0.000487504  i
655.407 -0.000299812  i
655.269 -9.47331e-05  i
655.131 0.000170183  i
654.993 0.000391886  i
654.855 0.000533355  i
654.718 0.000667765  i
654.58 0.000705044  i
654.442 0.000651482  i
654.304 0.000493802  i
654.166 0.000239669  i
654.028 -8.31401e-05  i
653.891 -0.000432666  i
653.753 -0.000624453  i
653.615 -0.00055676  i
653.477 -0.000337638  i
653.339 -0.000160052  i
653.201 1.94199e-05  i
653.063 0.000183506  i
652.925 0.000317732  i
652.787 0.000505358  i
652.649 0.000625345  i
652.511 0.000677115  i
652.373 0.000726344  i
652.235 0.00059432  i
652.097 0.000382308  i
651.959 0.000260097  i
651.821 0.000182669  i
651.683 0.000157412  i
651.545 0.000120859  i
651.407 0.000105747  i
651.269 9.24889e-05  i
651.131 6.83289e-05  i
650.993 4.16049e-05  i
650.855 3.03395e-05  i
650.717 2.88917e-05  i
650.578 9.08666e-06  i
650.44 1.41536e-05  i
650.302 2.08858e-05  i
650.164 2.81595e-05  i
650.026 3.50712e-05  i
649.888 2.67096e-05  i
649.75 2.25095e-05  i
649.611 5.24831e-06  i
649.473 1.28804e-05  i
649.335 4.70382e-05  i
649.197 1.01692e-05  i
649.059 -7.45424e-06  i
648.92 2.72415e-05  i
648.782 1.17947e-05  i
648.644 -8.53744e-06  i
648.506 2.99495e-05  i
648.368 2.0511e-05  i
648.229 5.82204e-06  i
648.091 1.41425e-05  i
647.953 5.06284e-06  i
647.815 -1.54049e-05  i
647.676 -1.81551e-05  i
647.538 -4.37499e-06  i
647.4 -1.75739e-05  i
647.262 -2.33945e-05  i
647.123 -3.15654e-05  i
646.985 -3.81083e-05  i
646.847 -4.75433e-05  i
646.708 -6.90886e-05  i
646.57 -8.23547e-05  i
646.432 -9.54378e-05  i
646.293 -0.000103063  i
646.155 -9.9589e-05  i
646.017 -9.81042e-05  i
645.878 -9.34018e-05  i
645.74 -0.000109375  i
645.602 -0.000118444  i
645.463 -0.000134018  i
645.325 -0.000126028  i
645.187 -0.000128228  i
645.048 -0.000176833  i
644.91 -0.000171012  i
644.772 -0.000135989  i
644.633 -9.24767e-05  i
644.495 -5.04109e-05  i
644.357 -2.703e-05  i
644.218 -1.0154e-05  i
644.08 3.64588e-05  i
643.942 7.99641e-05  i
643.803 8.9357e-05  i
643.665 9.48117e-05  i
643.526 7.76115e-05  i
643.388 0.000110959  i
643.25 0.000109332  i
643.111 6.48899e-05  i
642.973 7.77873e-05  i
642.834 5.2966e-05  i
642.696 4.33183e-05  i
642.558 6.68739e-05  i
642.419 5.20247e-05  i
642.281 3.00946e-05  i
642.142 2.99135e-05  i
642.004 4.46172e-05  i
641.866 1.94004e-05  i
641.727 -3.61331e-07  i
641.589 5.63579e-06  i
641.45 -1.62569e-06  i
641.312 -2.34099e-05  i
641.174 -2.61194e-05  i
641.035 -5.00349e-05  i
640.897 -7.57929e-05  i
640.758 -8.2115e-05  i
640.62 -7.48537e-05  i
640.482 -6.687e-05  i
640.343 -9.60965e-05  i
640.205 -7.74192e-05  i
640.066 -6.66901e-05  i
639.928 -9.59172e-05  i
639.79 -8.10331e-05  i
639.651 -5.90684e-05  i
639.513 -6.21758e-05  i
639.374 -5.16992e-05  i
639.236 -2.95529e-05  i
639.098 -1.94012e-05  i
638.959 -2.10271e-05  i
638.821 -3.07083e-06  i
638.683 1.37656e-05  i
638.544 1.61504e-05  i
638.406 1.59699e-05  i
638.267 2.01254e-05  i
638.129 2.69908e-05  i
637.991 2.55459e-05  i
637.852 7.80458e-06  i
637.714 3.10772e-06  i
637.575 9.97319e-06  i
637.437 -2.41393e-05  i
637.299 -3.89908e-05  i
637.16 -7.19865e-05  i
637.022 -0.000107004  i
636.884 -0.000106466  i
636.745 -9.8625e-05  i
636.607 -0.000126928  i
636.469 -0.000167227  i
636.33 -0.000159245  i
636.192 -0.000154514  i
636.054 -0.000173387  i
635.915 -0.000176499  i
635.777 -0.00016071  i
635.639 -0.000137289  i
635.5 -0.000101037  i
635.362 -0.000115935  i
635.224 -9.43183e-05  i
635.085 -5.51334e-05  i
634.947 -3.61173e-05  i
634.809 -1.59808e-05  i
634.67 2.56008e-05  i
634.532 6.2409e-05  i
634.394 2.50213e-05  i
634.256 3.4861e-05  i
634.117 5.24349e-05  i
633.979 2.16869e-06  i
633.841 -3.60582e-07  i
633.703 2.99467e-05  i
633.564 1.86986e-05  i
633.426 -1.43243e-05  i
633.288 -2.99505e-05  i
633.15 -3.54145e-05  i
633.011 -2.12341e-05  i
632.873 -1.01663e-05  i
632.735 -4.97478e-05  i
632.597 -5.04709e-05  i
632.459 -5.77496e-05  i
632.32 -5.30083e-05  i
632.182 -6.42701e-05  i
632.044 -0.00014367  i
631.906 -0.000180519  i
631.768 -0.000189576  i
631.63 -0.000200518  i
631.492 -0.000231406  i
631.353 -0.000315511  i
631.215 -0.000348829  i
631.077 -0.000372423  i
630.939 -0.000447858  i
630.801 -0.000476489  i
630.663 -0.000530111  i
630.525 -0.000537381  i
630.387 -0.000549734  i
630.249 -0.000571494  i
630.111 -0.000545094  i
629.973 -0.000552012  i
629.835 -0.000560381  i
629.696 -0.000512959  i
629.558 -0.00042822  i
629.42 -0.00042137  i
629.282 -0.00045727  i
629.144 -0.000448967  i
629.006 -0.000449364  i
628.869 -0.000498686  i
628.731 -0.000642257  i
628.593 -0.000648813  i
628.455 -0.000708694  i
628.317 -0.000802625  i
628.179 -0.000845482  i
628.041 -0.000932557  i
627.903 -0.000953668  i
627.765 -0.00105673  i
627.627 -0.0011551  i
627.489 -0.00133692  i
627.352 -0.00149807  i
627.214 -0.00169119  i
627.076 -0.00187925  i
626.938 -0.00207135  i
626.8 -0.00233677  i
626.662 -0.00259789  i
626.525 -0.00290332  i
626.387 -0.00334167  i
626.249 -0.00373651  i
626.111 -0.0041576  i
625.974 -0.0049418  i
625.836 -0.00571342  i
625.698 -0.0064754  i
625.561 -0.00737116  i
625.423 -0.00845452  i
625.285 -0.00953805  i
625.148 -0.0106687  i
625.01 -0.0124971  i
624.872 -0.01478  i
624.735 -0.0168307  i
624.597 -0.0197869  i
624.46 -0.0228161  i
624.322 -0.0254028  i
624.184 -0.0273863  i
624.047 -0.0280653  i
623.909 -0.0274318  i
623.772 -0.0245802  i
623.634 -0.0192733  i
623.497 -0.0123943  i
623.359 -0.00587031  i
623.222 0.00331463  i
623.084 0.0128647  i
622.947 0.0193354  i
622.81 0.0244829  i
622.672 0.0275825  i
622.535 0.0290815  i
622.397 0.0284949  i
622.26 0.0261718  i
622.123 0.0226321  i
621.985 0.0188878  i
621.848 0.0154484  i
621.711 0.0118444  i
621.574 0.00896451  i
621.436 0.0067178  i
621.299 0.0047766  i
621.162 0.00295153  i
621.025 0.00137387  i
620.888 -0.000175061  i
620.75 -0.00150923  i
620.613 -0.00313189  i
620.476 -0.00531273  i
620.339 -0.00827101  i
620.202 -0.0129989  i
620.065 -0.0200262  i
619.928 -0.0305465  i
619.791 -0.0441964  i
619.654 -0.0597766  i
619.517 -0.0734407  i
619.38 -0.0823818  i
619.243 -0.0842356  i
619.106 -0.0767581  i
618.969 -0.0626551  i
618.832 -0.0428693  i
618.695 -0.0200178  i
618.558 0.00392507  i
618.421 0.0292226  i
618.284 0.0509456  i
618.148 0.0662503  i
618.011 0.0737445  i
617.874 0.0736267  i
617.737 0.0688584  i
617.6 0.059869  i
617.464 0.0499487  i
617.327 0.040991  i
617.19 0.0324259  i
617.054 0.0250656  i
616.917 0.019189  i
616.78 0.01465  i
616.644 0.0114642  i
616.507 0.00948904  i
616.371 0.00801493  i
616.234 0.00718127  i
616.097 0.00668863  i
615.961 0.0061728  i
615.825 0.00588801  i
615.688 0.00562398  i
615.552 0.00523272  i
615.415 0.0050382  i
615.279 0.00459901  i
615.142 0.00414001  i
615.006 0.00382562  i
614.87 0.00347452  i
614.733 0.00315113  i
614.597 0.00282183  i
614.461 0.00252356  i
614.325 0.00222598  i
614.188 0.00192495  i
614.052 0.00160588  i
613.916 0.00140822  i
613.78 0.00122262  i
613.644 0.00110125  i
613.508 0.000908906  i
613.372 0.000751078  i
613.236 0.000679901  i
613.099 0.000620112  i
612.963 0.000589701  i
612.827 0.000597537  i
612.692 0.00062816  i
612.556 0.000536297  i
612.42 0.000493001  i
612.284 0.000489652  i
612.148 0.000438994  i
612.012 0.000407633  i
611.876 0.000343238  i
611.74 0.000317644  i
611.605 0.00032197  i
611.469 0.000246576  i
611.333 0.000148623  i
611.198 0.000133698  i
611.062 0.000105589  i
610.926 6.88276e-05  i
610.791 3.94088e-05  i
610.655 4.58851e-05  i
610.519 8.56844e-05  i
610.384 6.94294e-05  i
610.248 5.99995e-05  i
610.113 9.57793e-05  i
609.977 0.000140238  i
609.842 0.000147093  i
609.707 0.000161787  i
609.571 0.000148068  i
609.436 0.000132739  i
609.3 0.000132019  i
609.165 0.000102333  i
609.03 6.50898e-05  i
608.895 6.0676e-05  i
608.759 7.68427e-05  i
608.624 2.95074e-05  i
608.489 -7.99007e-06  i
608.354 -1.0769e-05  i
608.219 6.70377e-06  i
608.084 4.6588e-06  i
607.949 -4.84684e-06  i
607.814 2.77558e-06  i
607.679 2.51201e-05  i
607.544 1.91462e-05  i
607.409 7.45131e-07  i
607.274 2.69471e-05  i
607.139 3.05094e-05  i
607.004 2.53252e-05  i
606.869 1.56122e-05  i
606.734 1.26508e-05  i
606.6 1.41729e-05  i
606.465 -7.44676e-07  i
606.33 -3.35612e-05  i
606.196 -2.17869e-05  i
606.061 -3.39154e-05  i
605.926 -0.000115007  i
605.792 -0.00012806  i
605.657 -8.63578e-05  i
605.523 -9.70185e-05  i
605.388 -0.000141204  i
605.254 -0.000130592  i
605.119 -0.000154182  i
604.985 -0.000197509  i
604.85 -0.000196254  i
604.716 -0.000207875  i
604.582 -0.000235028  i
604.447 -0.000273585  i
604.313 -0.00030538  i
604.179 -0.000382319  i
604.045 -0.000442982  i
603.911 -0.000443796  i
603.776 -0.000413955  i
603.642 -0.000402134  i
603.508 -0.000415537  i
603.374 -0.000382392  i
603.24 -0.00043475  i
603.106 -0.000448258  i
602.972 -0.000450264  i
602.838 -0.000443244  i
602.704 -0.000422465  i
602.571 -0.000563429  i
602.437 -0.000600902  i
602.303 -0.000556957  i
602.169 -0.000658065  i
602.036 -0.000714293  i
601.902 -0.000720101  i
601.768 -0.0008011  i
601.635 -0.000899737  i
601.501 -0.000998038  i
601.367 -0.00113985  i
601.234 -0.00129481  i
601.1 -0.00137118  i
600.967 -0.00151696  i
600.834 -0.00176586  i
600.7 -0.00201189  i
600.567 -0.00236533  i
600.434 -0.00280896  i
600.3 -0.00334027  i
600.167 -0.00407228  i
600.034 -0.0050213  i
599.901 -0.00630881  i
599.768 -0.00784035  i
599.634 -0.00934713  i
599.501 -0.0108987  i
599.368 -0.0120484  i
599.235 -0.0124046  i
599.102 -0.0121107  i
598.97 -0.0109702  i
598.837 -0.00899739  i
598.704 -0.00605984  i
598.571 -0.00289129  i
598.438 0.000493921  i
598.305 0.00387312  i
598.173 0.0063348  i
598.04 0.00818344  i
597.907 0.0094902  i
597.775 0.0098132  i
597.642 0.0093104  i
597.51 0.00850918  i
597.377 0.00735273  i
597.245 0.00596533  i
597.112 0.00466108  i
596.98 0.00343572  i
596.848 0.00239608  i
596.715 0.00150692  i
596.583 0.000724368  i
596.451 -0.000138217  i
596.319 -0.00087283  i
596.187 -0.00139501  i
596.055 -0.00180906  i
595.922 -0.00207848  i
595.79 -0.00214791  i
595.658 -0.0018697  i
595.527 -0.00140517  i
595.395 -0.000500622  i
595.263 0.000515102  i
595.131 0.0016142  i
594.999 0.00289718  i
594.867 0.00393224  i
594.736 0.00486477  i
594.604 0.0056029  i
594.472 0.00586896  i
594.341 0.00585663  i
594.209 0.00559002  i
594.078 0.00511145  i
593.946 0.00457369  i
593.815 0.00398495  i
593.683 0.00328056  i
593.552 0.00275855  i
593.421 0.00225856  i
593.289 0.00187765  i
593.158 0.00169454  i
593.027 0.00138478  i
592.896 0.00110688  i
592.765 0.000985204  i
592.634 0.000925222  i
592.503 0.000789783  i
592.372 0.000674221  i
592.241 0.000612106  i
592.11 0.000507195  i
591.979 0.000447386  i
591.848 0.000390738  i
591.717 0.00033196  i
591.587 0.000307689  i
591.456 0.000249973  i
591.325 0.000232382  i
591.195 0.000234214  i
591.064 0.000236441  i
590.934 0.000198799  i
590.803 0.000152504  i
590.673 0.000175259  i
590.542 0.000172617  i
590.412 0.00015615  i
590.282 0.000138076  i
590.151 0.000100542  i
590.021 9.655e-05  i
589.891 8.23202e-05  o
589.761 5.43761e-05  o
589.631 4.76307e-05  o
589.501 1.69872e-05  o
589.371 -7.65047e-07  o
589.241 2.16304e-05  o
589.111 -4.82435e-06  o
588.981 -3.48097e-05  o
588.851 -2.24176e-05  o
588.721 -1.15085e-06  o
588.592 2.12815e-05  o
588.462 3.88613e-06  o
588.332 -1.22254e-05  o
588.203 -1.0074e-05  o
588.073 -1.15265e-06  o
587.944 4.26423e-05  o
587.814 2.05333e-05  o
587.685 2.11562e-05  o
587.555 9.1006e-05  o
587.426 7.89554e-05  o
587.297 7.93926e-05  o
587.168 0.000100187  o
587.038 0.000108402  o
586.909 0.000131556  o
586.78 0.000125012  o
586.651 0.000108317  o
586.522 8.57892e-05  o
586.393 5.78213e-05  o
586.264 2.54819e-05  o
586.136 -3.21492e-05  o
586.007 -9.29575e-05  o
585.878 -9.56936e-05  o
585.749 -7.89538e-05  o
585.621 -7.04251e-05  o
585.492 -1.95054e-05  o
585.363 1.66088e-05  o
585.235 3.12525e-05  o
585.106 4.25842e-05  o
584.978 7.62229e-05  o
584.85 0.000132341  o
584.721 0.000145516  o
584.593 0.000108953  o
584.465 5.43776e-05  o
584.337 1.54634e-05  o
584.208 -8.80441e-06  o
584.08 -1.31373e-05  o
583.952 -1.37509e-05  o
583.824 -3.35326e-05  o
583.696 -3.86174e-05  o
583.569 -3.45327e-05  o
583.441 -4.08422e-05  o
583.313 -2.08126e-05  o
583.185 2.54614e-06  o
583.058 -7.09427e-06  o
582.93 6.12272e-06  o
582.802 3.48477e-05  o
582.675 3.03089e-05  o
582.547 4.37088e-05  o
582.42 5.9461e-05  o
582.292 5.0023e-05  o
582.165 4.13831e-05  o
582.038 5.50148e-05  o
581.911 5.68002e-05  o
581.783 4.59783e-05  o
581.656 5.31043e-05  o
581.529 4.87775e-05  o
581.402 5.03781e-05  o
581.275 4.60459e-05  o
581.148 2.94598e-05  o
581.021 4.03554e-05  o
580.895 4.21468e-05  o
580.768 1.95956e-05  o
580.641 1.86203e-05  o
580.515 3.17036e-05  o
580.388 2.43746e-05  o
580.261 8.12686e-06  o
580.135 5.75283e-06  o
580.008 4.76458e-06  o
579.882 1.68813e-05  o
579.756 5.15042e-06  o
579.629 -9.1344e-06  o
579.503 1.01447e-05  o
579.377 1.23279e-05  o
579.251 -1.19719e-06  o
579.125 -7.36504e-06  o
578.999 2.98754e-06  o
578.873 5.17857e-06  o
578.747 -8.37198e-06  o
578.621 -5.37936e-06  o
578.495 7.92975e-07  o
578.369 6.39144e-06  o
578.244 2.39289e-06  o
578.118 -3.59063e-06  o
577.992 1.45908e-05  o
577.867 1.79879e-05  o
577.741 6.3966e-06  o
577.616 1.22101e-05  o
577.491 1.18051e-05  o
577.365 3.20551e-06  o
577.24 8.81658e-06  o
577.115 -2.05772e-07  o
576.99 -2.60291e-06  o
576.865 3.20836e-06  o
576.74 7.8316e-06  o
576.615 6.21999e-06  o
576.49 -4.62111e-06  o
576.365 1.81248e-06  o
576.24 5.22606e-06  o
576.115 1.02631e-05  o
575.991 7.23965e-06  o
575.866 1.00938e-06  o
575.741 4.83344e-06  o
575.617 -1.81587e-06  o
575.492 -3.22443e-06  o
575.368 -2.22002e-06  o
575.244 2.04833e-09  o
575.119 4.44106e-06  o
