# Supplementary material for: Theoretical and experimental analysis of circularly polarized luminescence spectrophotometers for artifact-free measurements using a single CCD camera
Source: Nat Commun. 2023 Feb 24;14:1065. doi: 10.1038/s41467-023-36782-9 (PMC9958114; doi:10.1038/s41467-023-36782-9)
Supplement: Supplementary file 3 — Source Data [file 41467_2023_36782_MOESM3_ESM.zip › LesDataPubli/Europium/figCPLofEu/CPLCCD.dat]

#CPL from the CCD camera with two tracks 
#lambda Total  QWP+45  QWP-45 ArmI ArmII
7.082699999999999818e+02 5.971399999999999782e-05 7.126843255120319837e-05 4.822194633018110583e-05 5.621499424549097147e-05 6.328761690378275620e-05
7.081480519823765007e+02 3.562799999999999838e-05 -0.000000000000000000e+00 7.132829561338926874e-05 8.030713463641698038e-05 -9.041088129112474287e-06
7.080260420074127978e+02 8.530599999999999945e-05 4.115501034646906471e-05 1.295964807623577371e-04 9.536472238074515065e-05 7.534240107592966808e-05
7.079039701919681420e+02 7.828100000000000488e-05 4.517013330710119371e-05 1.115132508885386780e-04 9.134936564892339361e-05 6.529674759913905470e-05
7.077818366529023706e+02 9.584399999999999918e-05 8.431758217325190693e-05 1.074947553610273868e-04 7.629177790459520979e-05 1.155250149830921622e-04
7.076596415070749799e+02 1.229400000000000122e-04 1.174423465984658480e-04 1.285918568804753504e-04 1.054031142102972732e-04 1.406391486750687228e-04
7.075373848713455800e+02 1.038700000000000067e-04 5.018903700789021825e-05 1.577259494549595575e-04 8.432249136823417022e-05 1.235615377645264907e-04
7.074150668625737808e+02 1.319699999999999985e-04 1.314952769606714386e-04 1.326103524079911818e-04 7.528793872164091911e-05 1.888582853636609782e-04
7.072926875976193060e+02 1.957000000000000135e-04 1.435406458425678459e-04 2.481420988240503125e-04 2.238561377990141489e-04 1.677624130624061490e-04
7.071702471933413108e+02 2.052400000000000068e-04 1.425368651024063967e-04 2.682345764616204161e-04 2.037793541399053230e-04 2.069404616218859200e-04
7.070477457665999736e+02 2.493899999999999958e-04 1.977448058110856327e-04 3.013871645636205087e-04 3.392976438388635311e-04 1.597258902809672670e-04
7.069251834342546772e+02 2.438700000000000080e-04 1.475557688031954009e-04 3.405674959568920986e-04 2.780634536785919243e-04 2.099541576649249417e-04
7.068025603131649177e+02 2.875299999999999796e-04 2.007561480315608730e-04 3.747247079407654163e-04 3.553590707661414519e-04 2.199998111417155551e-04
7.066798765201901915e+02 3.035900000000000122e-04 1.927259021103011551e-04 4.149096632159193928e-04 3.372899654729549497e-04 2.702280785256686762e-04
7.065571321721904496e+02 3.592900000000000108e-04 2.429149391181868061e-04 4.761917200105213058e-04 3.473283573025025186e-04 3.716891786412530744e-04
7.064343273860250747e+02 4.059600000000000231e-04 2.800548265040283158e-04 5.324506573957296087e-04 4.447007580491608449e-04 3.676709172505358966e-04
7.063114622785535630e+02 4.486100000000000027e-04 3.091644679686010003e-04 5.887095947809378033e-04 4.948927171969169040e-04 4.028307044193030705e-04
7.061885369666357519e+02 5.283900000000000012e-04 4.095425419843814097e-04 6.479824038117841046e-04 5.591384249060513557e-04 4.982644124488140331e-04
7.060655515671311377e+02 6.643800000000000053e-04 5.390302574647436651e-04 7.906389950385672499e-04 6.745799309459053457e-04 6.549766066867513314e-04
7.059425061968994441e+02 7.371399999999999524e-04 5.129319582206370593e-04 9.624296788398299402e-04 7.890175978027959107e-04 6.861181324648013818e-04
7.058194009727999401e+02 8.696199999999999850e-04 6.825709033073069573e-04 1.057868947618309779e-03 9.697086507347386702e-04 7.705016216698390213e-04
7.056962360116925765e+02 1.033199999999999960e-03 7.648809240002450325e-04 1.302997174796717431e-03 1.107234618799596325e-03 9.603644723811826820e-04
7.055730114304367362e+02 1.191299999999999954e-03 8.180813032286105317e-04 1.566208631848948736e-03 1.284914154182671686e-03 1.098994490360895174e-03
7.054497273458922564e+02 1.407000000000000048e-03 1.079064295669639618e-03 1.736994691768333756e-03 1.490701186688490063e-03 1.325021693588684111e-03
7.053263838749184060e+02 1.732199999999999929e-03 1.283835566661832572e-03 2.183047695322488414e-03 1.827991152161440513e-03 1.638446082064549817e-03
7.052029811343750225e+02 1.938499999999999902e-03 1.396259009559504835e-03 2.483430236004230927e-03 2.085977822180928084e-03 1.793149145607126358e-03
7.050795192411216021e+02 2.338900000000000094e-03 1.749589830095054721e-03 2.931492487322146130e-03 2.504578761473254603e-03 2.175888543072847930e-03
7.049559983120178686e+02 2.726300000000000077e-03 2.120988703953437943e-03 3.335351287837400036e-03 2.831830335116652768e-03 2.623924688137708842e-03
7.048324184639232044e+02 3.076000000000000175e-03 2.448221225244880898e-03 3.708066748014409841e-03 3.168116461406648900e-03 2.987577343997527887e-03
7.047087798136974470e+02 3.333000000000000025e-03 2.720245805827649875e-03 3.950181103547184373e-03 3.474287412207988611e-03 3.195522370967096570e-03
7.045850824781999791e+02 3.628500000000000215e-03 2.841703275386743034e-03 4.420345080266434128e-03 3.812581216863897716e-03 3.448672838582218271e-03
7.044613265742905241e+02 3.832700000000000082e-03 3.088633337465561922e-03 4.582089525248909598e-03 3.932038079635564315e-03 3.737987658713790018e-03
7.043375122188288060e+02 4.084599999999999863e-03 3.418877200977480605e-03 4.755889456813932291e-03 4.246239743900547675e-03 3.927850509425134112e-03
7.042136395286742072e+02 4.173999999999999759e-03 3.743098380048453036e-03 4.610218993941516026e-03 4.300447059780130275e-03 4.052416612537338217e-03
7.040897086206863378e+02 4.135800000000000240e-03 3.776223144473657856e-03 4.500714990816732756e-03 4.119756006848191744e-03 4.156891408695957517e-03
7.039657196117249214e+02 4.083599999999999730e-03 3.666811043796461105e-03 4.505738110226126421e-03 4.134813594592519521e-03 4.037348132322151999e-03
7.038416726186496817e+02 3.936600000000000169e-03 3.825408400741391220e-03 4.052652739498817554e-03 3.979218521234462354e-03 3.898718114342439832e-03
7.037175677583197739e+02 3.715800000000000006e-03 3.789272294095711105e-03 3.646784691219808090e-03 3.708181941836554557e-03 3.727942005236999350e-03
7.035934051475951492e+02 3.555800000000000020e-03 3.649746771213775720e-03 3.465952392481635742e-03 3.468264377110257934e-03 3.647576777422674443e-03
7.034691849033353037e+02 3.248099999999999859e-03 3.442967938741268649e-03 3.057070472556992508e-03 3.200239315261218295e-03 3.299997167125719773e-03
7.033449071424000749e+02 2.856700000000000211e-03 3.087629556725405081e-03 2.629100698876647626e-03 2.782642215151846527e-03 2.934335380570540081e-03
7.032205719816486180e+02 2.597799999999999936e-03 2.886873408693844262e-03 2.311639552202968562e-03 2.546740007157371512e-03 2.652052517872724533e-03
7.030961795379407704e+02 2.264099999999999793e-03 2.627897977733133304e-03 1.902757632278325112e-03 2.224507629428749272e-03 2.306482038271130946e-03
7.029717299281362557e+02 1.984099999999999926e-03 2.292635210520421307e-03 1.677721882737487564e-03 1.967524798592215803e-03 2.003103303272046800e-03
7.028472232690944566e+02 1.788899999999999952e-03 2.136045415055809211e-03 1.443644518259740465e-03 1.667376882888606552e-03 1.912692421980935562e-03
7.027226596776749830e+02 1.470799999999999972e-03 1.776691910079313723e-03 1.166368326861210499e-03 1.439505388357775187e-03 1.503834325475554394e-03
7.025980392707375586e+02 1.368899999999999935e-03 1.692374327906057086e-03 1.046818084917640118e-03 1.234722195034910911e-03 1.504838890823232550e-03
7.024733621651417934e+02 1.180700000000000022e-03 1.387224982898088276e-03 9.754897893042508220e-04 1.141365151020078909e-03 1.221551462777738847e-03
7.023486284777471838e+02 9.955700000000000920e-04 1.232642748913785526e-03 7.594956547003273769e-04 8.863899985494541828e-04 1.106026447794651374e-03
7.022238383254133396e+02 8.811599999999999728e-04 1.021848793480646536e-03 7.414124248265082772e-04 7.689408141436962192e-04 9.945196942022717541e-04
7.020989918249999846e+02 7.115500000000000297e-04 8.241039876695564585e-04 5.997604574816075727e-04 5.049311090264735260e-04 9.191772931263420725e-04
7.019740890933666151e+02 6.046699999999999688e-04 6.795595610868362165e-04 5.304414096319739428e-04 5.209925359537560547e-04 6.891318285078404035e-04
7.018491302473727274e+02 5.830899999999999755e-04 5.872117329923155250e-04 5.796679798440282534e-04 4.778274510866800575e-04 6.891318285078358499e-04
7.017241154038782724e+02 4.175000000000000109e-04 3.422892323938103742e-04 4.932703260024579647e-04 3.121939858990700626e-04 5.233785461407905936e-04
7.015990446797422919e+02 3.783600000000000027e-04 2.810586072441852113e-04 4.761917200105213058e-04 3.051671116183853928e-04 4.520544064555780356e-04
7.014739181918250779e+02 3.833700000000000107e-04 2.479338428189758374e-04 5.193905469313041734e-04 2.830826495933680127e-04 4.842004975813062420e-04
7.013487360569855582e+02 2.790000000000000054e-04 1.977448058110856327e-04 3.606599735944622021e-04 1.746680178342032732e-04 3.837439628133999998e-04
7.012234983920837976e+02 2.930499999999999945e-04 1.294877154803576746e-04 4.571038662548244274e-04 3.101863075331614812e-04 2.762554706117421660e-04
7.010982053139791788e+02 1.781399999999999987e-04 1.806805332283773987e-05 3.385582481931364326e-04 1.304990937841775931e-04 2.260272032277890178e-04
7.009728569395314253e+02 1.475299999999999919e-04 -4.316257182678284900e-05 3.385582481931364326e-04 1.576027517239710616e-04 1.376254526320342818e-04
7.008474533856000335e+02 1.129000000000000066e-04 -4.416635256694430496e-05 2.702438242253806357e-04 9.335704401483655573e-05 1.326026258936343944e-04
7.007219947690446133e+02 1.404999999999999931e-05 -3.543346012757067273e-04 3.827616989957971332e-04 4.617660241593884892e-05 -1.808217625822494857e-05
7.005964812067247749e+02 4.917599999999999809e-05 -2.880850724252880337e-04 3.867801945233129645e-04 6.023035097730360427e-06 9.242001198647648095e-05
7.004709128155001281e+02 -4.164900000000000053e-05 -4.587277982521147188e-04 3.757293318226432493e-04 -2.810749712274776595e-05 -5.525109412234842777e-05
7.003452897122303966e+02 -4.716900000000000189e-05 -4.697693863938496770e-04 3.757293318226478029e-04 -2.007678365908598307e-06 -9.242001198647191375e-05
7.002196120137748494e+02 -1.500399999999999933e-04 -5.390302574647391114e-04 2.391004838871407627e-04 -1.365221288819079451e-04 -1.637441516716844176e-04
7.000938798369935512e+02 -1.339799999999999878e-04 -5.741625833702622764e-04 3.064102839730141730e-04 -1.294952546012232753e-04 -1.386300179797078571e-04
6.999680932987457709e+02 -2.428700000000000108e-04 -6.865860262679390931e-04 2.009247763757470058e-04 -2.218484594331055404e-04 -2.642006864395906327e-04
6.998422525158912322e+02 -1.972099999999999906e-04 -7.247296943939374441e-04 3.305212571381047158e-04 -2.780634536785965322e-04 -1.165295803307703183e-04
6.997163576052893177e+02 -2.418699999999999865e-04 -7.538393358585146822e-04 2.702438242253806357e-04 -3.212285385456679215e-04 -1.627395863240108423e-04
6.995904086837999785e+02 -2.268100000000000053e-04 -7.729111699215093041e-04 3.194703944374350005e-04 -2.258638161649227302e-04 -2.280363339231498835e-04
6.994644058682825971e+02 -3.437299999999999904e-04 -1.108173937134212302e-03 4.209374065071908901e-04 -3.734281760593371156e-04 -3.144289538235437538e-04
6.993383492755967836e+02 -3.241599999999999863e-04 -1.135276017118475858e-03 4.872425827111864674e-04 -3.182170209968004145e-04 -3.305019993864124106e-04
6.992122390226021480e+02 -3.372100000000000054e-04 -1.202529326709051447e-03 5.284321618682091696e-04 -3.603782666809266476e-04 -3.144289538235483616e-04
6.990860752261584139e+02 -4.681800000000000067e-04 -1.487603056913864132e-03 5.515385111514310408e-04 -3.985241556332173949e-04 -5.384470263559719330e-04
6.989598580031249639e+02 -3.964199999999999755e-04 -1.586977350189492254e-03 7.946574905660739197e-04 -4.547391498787129675e-04 -3.385385221678513198e-04
6.988335874703616355e+02 -4.857400000000000216e-04 -1.569913077606802316e-03 5.987558335997205782e-04 -5.290232494173950422e-04 -4.430133183264701319e-04
6.987072637447278112e+02 -4.752000000000000039e-04 -1.844949000410046154e-03 8.951198787539565299e-04 -4.708005768059908341e-04 -4.801822361905936178e-04
6.985808869430831010e+02 -5.414400000000000202e-04 -1.828888508567517611e-03 7.464355442359019415e-04 -6.324186852617836663e-04 -4.510498411078953259e-04
6.984544571822873422e+02 -6.563499999999999890e-04 -2.008565261055770233e-03 6.962043501419651901e-04 -6.926490362390964016e-04 -6.208213848656623677e-04
6.983279745791999176e+02 -5.002900000000000229e-04 -2.089871501008546805e-03 1.090016911838427539e-03 -5.049311090264735260e-04 -4.962552817534531674e-04
6.982014392506806644e+02 -6.237400000000000149e-04 -2.130022730614859056e-03 8.830643921714044281e-04 -5.922651179435751761e-04 -6.559811720344294874e-04
6.980748513135887379e+02 -6.207300000000000014e-04 -2.353865835670051077e-03 1.113123261121630979e-03 -6.404493987254272075e-04 -6.017346432597638507e-04
6.979482108847842028e+02 -6.764300000000000000e-04 -2.572690037024445014e-03 1.220618016482663028e-03 -6.585185040186137097e-04 -6.951592205939093397e-04
6.978215180811264418e+02 -7.461800000000000420e-04 -2.512463192614985963e-03 1.020697863988798354e-03 -7.599062614970938066e-04 -7.333327038057154811e-04
6.976947730194750648e+02 -9.805199999999999159e-04 -3.097667364126978698e-03 1.137234234286726292e-03 -9.014475862937823937e-04 -1.060821007149084262e-03
6.975679758166895681e+02 -9.629499999999999605e-04 -3.037440519717510539e-03 1.112118637239766861e-03 -1.044996589456370509e-03 -8.820083752622094250e-04
6.974411265896297891e+02 -1.196800000000000034e-03 -3.484122949087742512e-03 1.091021535720309871e-03 -1.469620563846427055e-03 -9.252046852124200076e-04
6.973142254551552242e+02 -1.563600000000000059e-03 -3.885635245150864149e-03 7.584910308184449361e-04 -1.615177245374941912e-03 -1.513879978952345062e-03
6.971872725301254832e+02 -1.529999999999999893e-03 -4.057281751717843610e-03 9.975915147055949145e-04 -1.438501549174811761e-03 -1.623377601849359262e-03
6.970602679313999488e+02 -2.173299999999999971e-03 -4.982767594143336885e-03 6.359269172292320027e-04 -2.373075828506117976e-03 -1.975980038884722709e-03
6.969332117758386858e+02 -2.480899999999999859e-03 -5.244754367324527475e-03 2.822993108079281839e-04 -2.662181513197211732e-03 -2.302463776880418322e-03
6.968061041803007356e+02 -2.804599999999999975e-03 -5.270852666568633972e-03 -3.395628720750233729e-04 -2.816772747372328894e-03 -2.795705362590841358e-03
6.966789452616460494e+02 -2.911899999999999818e-03 -5.046005780773289880e-03 -7.795881323379020341e-04 -3.202246993627126930e-03 -2.624929253485400876e-03
6.965517351367343508e+02 -3.447899999999999836e-03 -5.100209940741807016e-03 -1.798276748562935724e-03 -3.716212655300184329e-03 -3.183467586794963035e-03
6.964244739224249088e+02 -3.882899999999999893e-03 -5.261818639907217196e-03 -2.507541209169326241e-03 -3.839684874803686414e-03 -3.930864205468181591e-03
6.962971617355775606e+02 -4.035500000000000025e-03 -4.916518065292918571e-03 -3.158537484626739236e-03 -4.237205191253954478e-03 -3.838444193481682382e-03
6.961697986930516890e+02 -4.024400000000000026e-03 -4.584266640300699650e-03 -3.468966264127264741e-03 -4.016360571003807674e-03 -4.037348132322147662e-03
6.960423849117072450e+02 -4.409800000000000178e-03 -4.227924477544661025e-03 -4.597158883477094928e-03 -4.118752167665227885e-03 -4.706388653876406730e-03
6.959149205084032701e+02 -4.055999999999999710e-03 -3.534311986095632716e-03 -4.583094149130796484e-03 -4.096667705640224220e-03 -4.020270521411614673e-03
6.957874055999999428e+02 -4.262300000000000116e-03 -3.189011411481351439e-03 -5.341585179949241528e-03 -4.401834817258605710e-03 -4.127759013613281451e-03
6.956598403033566456e+02 -3.780599999999999846e-03 -2.071803447685722794e-03 -5.495292633876680891e-03 -3.857753980096891456e-03 -3.707850698283422786e-03
6.955322247353327612e+02 -3.713300000000000108e-03 -1.420349747323293096e-03 -6.012673933044229181e-03 -3.675055248799035616e-03 -3.756069834972010271e-03
6.954045590127881269e+02 -3.590900000000000168e-03 -1.044935750504268849e-03 -6.143275037688464453e-03 -3.516448657892100749e-03 -3.669677215071616427e-03
6.952768432525824664e+02 -3.262199999999999822e-03 -2.599792117008676911e-04 -6.270862270687062485e-03 -3.032598171707690665e-03 -3.495887409923136707e-03
6.951490775715749351e+02 -3.184399999999999991e-03 -2.248468857953445262e-04 -6.150307404861613675e-03 -3.309657786203332609e-03 -3.062919745073457243e-03
6.950212620866255975e+02 -2.626900000000000155e-03 5.621172144883704227e-04 -5.821795395487269070e-03 -2.489521173728926392e-03 -2.767577532855816560e-03
6.948933969145938363e+02 -2.406099999999999992e-03 9.485727994491250205e-04 -5.766541081983938763e-03 -2.203427006586690818e-03 -2.611869903965561863e-03
6.947654821723391478e+02 -2.065899999999999855e-03 1.159366754882263902e-03 -5.296377105264689009e-03 -1.942428819018335523e-03 -2.191961588635712305e-03
6.946375179767213695e+02 -1.901799999999999932e-03 1.169404562283842073e-03 -4.977911334709131733e-03 -1.706526611023860725e-03 -2.099541576649240418e-03
6.945095044445998838e+02 -1.774900000000000045e-03 1.018837451260171459e-03 -4.573047910312009155e-03 -1.682434470632939317e-03 -1.869496112030738641e-03
6.943814416928346418e+02 -1.567599999999999940e-03 1.267775074819308583e-03 -4.407284969802008692e-03 -1.406378695320246704e-03 -1.730866094051026257e-03
6.942533298382847988e+02 -1.460700000000000106e-03 9.576068261105416882e-04 -3.882871303461310746e-03 -1.504754935249868510e-03 -1.418446270922834153e-03
6.941251689978101922e+02 -1.248500000000000044e-03 9.867164675751234799e-04 -3.487049494001092948e-03 -1.145380507751900733e-03 -1.353149523323695031e-03
6.939969592882704319e+02 -1.050799999999999955e-03 8.712816824569759224e-04 -2.975695938124811330e-03 -9.104821389403755906e-04 -1.192419067695045217e-03
6.938687008265250142e+02 -9.755000000000000216e-04 7.548431165986669699e-04 -2.708465985545073246e-03 -9.687048115517797988e-04 -9.834694753778074842e-04
6.937403937294335492e+02 -9.519100000000000391e-04 5.360189152442730327e-04 -2.442240656847208605e-03 -1.102215422884824736e-03 -8.026477127955671193e-04
6.936120381138558741e+02 -8.635999999999999580e-04 4.747882900946432620e-04 -2.204144796841949958e-03 -8.482441095971543282e-04 -8.799992445668622203e-04
6.934836340966511443e+02 -7.537000000000000513e-04 5.310000115434748398e-04 -2.040391104095714593e-03 -7.880137586198415929e-04 -7.202733542858950075e-04
6.933551817946794245e+02 -6.192199999999999701e-04 3.161909331497083763e-04 -1.556162393030156854e-03 -6.454685946402032417e-04 -5.936981204783203878e-04
6.932266813247999835e+02 -6.453099999999999592e-04 2.589754309607107956e-04 -1.551139273620767743e-03 -6.555069864697554184e-04 -6.358898650808482607e-04
6.930981328038726588e+02 -5.986500000000000501e-04 1.796767524882433257e-04 -1.378343965937622612e-03 -5.952766354924426831e-04 -6.027392086074373446e-04
6.929695363487567192e+02 -6.252399999999999972e-04 -3.212098368504791117e-05 -1.219613392600785249e-03 -5.430769979787688270e-04 -7.082185701137389206e-04
6.928408920763121159e+02 -5.093300000000000041e-04 7.427977477167843861e-05 -1.094035407365938871e-03 -4.778274510866800575e-04 -5.414607223990109547e-04
6.927122001033983452e+02 -3.803599999999999971e-04 1.274801540000438836e-04 -8.890921354626805332e-04 -4.206086176582302756e-04 -3.405476528632030240e-04
6.925834605468749032e+02 -4.099700000000000067e-04 2.007561480315608459e-05 -8.408701891325038929e-04 -3.563629099491003233e-04 -4.641091906277295146e-04
6.924546735236016275e+02 -3.382099999999999755e-04 7.227221329136464755e-05 -7.494494158815353862e-04 -3.051671116183808392e-04 -3.716891786412530744e-04
6.923258391504376732e+02 -3.517600000000000067e-04 -2.810586072441578217e-05 -6.761118725043905328e-04 -4.276354919389194990e-04 -2.762554706117421660e-04
6.921969575442432188e+02 -2.870300000000000217e-04 1.013818547559373185e-04 -6.761118725043905328e-04 -2.338945296285662714e-04 -3.405476528632030240e-04
6.920680288218774194e+02 -2.388600000000000001e-04 4.316257182678740942e-05 -5.213997946950598393e-04 -2.439329214581138132e-04 -2.340637260092187926e-04
6.919390531001999989e+02 -2.353400000000000067e-04 -6.022684440945913291e-06 -4.651408573098515906e-04 -2.208446202501466689e-04 -2.501367715720828415e-04
6.918100304960705671e+02 -2.152699999999999904e-04 -5.721550218899302029e-05 -3.737200840588921912e-04 -2.138177459694620263e-04 -2.169861150986765604e-04
6.916809611263488478e+02 -1.048799999999999987e-04 5.018903700789021147e-06 -2.149895107220456392e-04 -1.124299884909819429e-04 -9.744283872486722044e-05
6.915518451078942235e+02 -2.328300000000000053e-04 -9.234782809452073214e-05 -3.737200840588875833e-04 -1.907294447614903013e-04 -2.752509052640640099e-04
6.914226825575664179e+02 -1.701100000000000095e-04 -5.219659848820856296e-05 -2.883270540991951275e-04 -1.867140880296685578e-04 -1.536984981948983579e-04
6.912934735922249274e+02 -1.435100000000000134e-04 -9.034026661420238742e-05 -1.969062808482311474e-04 -1.826987312978467872e-04 -1.044747961586233928e-04
6.911642183287297030e+02 -1.555600000000000082e-04 -4.115501034647362513e-05 -2.702438242253806357e-04 -1.897256055785360106e-04 -1.215524070691701922e-04
6.910349168839397862e+02 -1.129000000000000066e-04 -1.967410250709287372e-04 -2.913409257448423077e-05 -1.124299884909819429e-04 -1.135158842877358773e-04
6.909055693747151281e+02 -1.766299999999999945e-04 -1.515708917638320904e-04 -2.019294002576248117e-04 -1.977563190421795518e-04 -1.557076288902546699e-04
6.907761759179154524e+02 -6.322699999999999620e-05 -7.628733625199221613e-05 -5.023119409393675145e-05 -3.714204976934102384e-05 -8.940631594343745922e-05
6.906467366303999142e+02 -1.625800000000000053e-04 -2.459262813386620464e-04 -7.936528666841640486e-05 3.312669303752382722e-05 -3.586298291214234392e-04
6.905172516290286922e+02 -5.871100000000000082e-05 -3.633686279371278944e-04 2.461328510602900929e-04 -2.710365793979346849e-05 -9.041088129111561524e-05
6.903877210306607140e+02 -1.159200000000000014e-04 -4.537088945513257417e-04 2.220218778952041038e-04 -1.676411435535186034e-04 -6.429218225145633147e-05
6.902581449521561581e+02 -5.469599999999999945e-05 -5.059054930395297375e-04 3.968264333421003473e-04 8.633016973415189954e-05 -1.958902427974171506e-04
6.901285235103742934e+02 -4.064599999999999675e-05 -6.906011492285620132e-04 6.098066963003903477e-04 5.320347669662807232e-05 -1.346117565889907064e-04
6.899988568221750711e+02 -1.118999999999999959e-04 -1.028875258661749413e-03 8.057083532667436892e-04 -1.555950733580578995e-04 -6.831044364217806288e-05
6.898691450044175326e+02 7.426599999999999673e-05 -9.716597564727564402e-04 1.121160252176671857e-03 3.513437140343242892e-05 1.135158842877358773e-04
6.897393881739618564e+02 1.319699999999999985e-04 -8.803157091183925901e-04 1.145271225341757846e-03 2.830826495933771200e-04 -1.908674160590766503e-05
6.896095864476670840e+02 -1.314700000000000135e-04 -1.445444265827238199e-03 1.183446932853151603e-03 -8.934168728301936590e-05 -1.737898051484704773e-04
6.894797399423935076e+02 -0.000000000000000000e+00 -1.529761848000490065e-03 1.531046795983188533e-03 -7.026874280684659581e-06 7.031957433751609428e-06
6.893498487750000550e+02 1.620799999999999932e-04 -1.437414019905973927e-03 1.763114912697179857e-03 1.606142692728339608e-04 1.637441516716889984e-04
6.892199130623466772e+02 7.828100000000000488e-05 -1.384213640677617535e-03 1.542097658683858194e-03 1.013877574784709490e-04 5.525109412234842777e-05
6.890899329212927569e+02 4.134799999999999782e-04 -9.586106068507030831e-04 1.787225885862275170e-03 5.621499424549188627e-04 2.652052517872779502e-04
6.889599084686981314e+02 2.784999999999999932e-04 -1.258741048157892024e-03 1.817364602318637156e-03 4.316508486707412154e-04 1.255706684598828027e-04
6.888298398214222971e+02 3.592900000000000108e-04 -6.916049299687235166e-04 1.411496554039622705e-03 2.870980063251943369e-04 4.319630995019968088e-04
6.886997270963249775e+02 6.844499999999999673e-04 -3.884631464410684431e-04 1.759096417169668742e-03 8.040751855471285669e-04 5.655702907433139128e-04
6.885695704102656691e+02 6.553499999999999647e-04 -2.017599287717223222e-04 1.513968189991251765e-03 6.665492174822572509e-04 6.449309532099562186e-04
6.884393698801037544e+02 6.804400000000000379e-04 4.617391404726264967e-05 1.316057285261142866e-03 7.097143023493331397e-04 6.519629106437169717e-04
6.883091256226991845e+02 6.985000000000000106e-04 3.151871524095469271e-04 1.082984544665278100e-03 7.679369749607373478e-04 6.298624729947702172e-04
6.881788377549113420e+02 7.767899999999999675e-04 9.114329120632881729e-04 6.429592844023904403e-04 8.472402704141954568e-04 7.072140047660653182e-04
6.880485063936000643e+02 9.348499999999999822e-04 1.251714582976780257e-03 6.188483112373044511e-04 8.673170540732997019e-04 1.003560782331388819e-03
6.879181316556246202e+02 1.056800000000000100e-03 1.988489646252604784e-03 1.255779852348418786e-04 1.229702999120134985e-03 8.850220713052484468e-04
6.877877136578448471e+02 1.164700000000000067e-03 2.423126706740945119e-03 -9.343002101472418620e-05 1.376263519831599606e-03 9.543370802951091922e-04
6.876572525171201278e+02 1.033700000000000027e-03 2.565663571843342355e-03 -4.982934454118470753e-04 1.033954358443868460e-03 1.034702308109434208e-03
6.875267483503104131e+02 8.530599999999999945e-04 2.817612537622954990e-03 -1.112118637239757754e-03 1.019900609882499120e-03 6.871226978124749842e-04
6.873962012742749721e+02 9.609500000000000203e-04 3.086625775985248239e-03 -1.165363702979332720e-03 9.496318670756252094e-04 9.734238219010169250e-04
6.872656114058736421e+02 7.893299999999999796e-04 3.219124833686085735e-03 -1.641555422989849364e-03 8.873938377324130542e-04 6.921455245508794252e-04
6.871349788619658057e+02 8.405100000000000418e-04 3.175962261859298190e-03 -1.495884960117432882e-03 9.747278466495147044e-04 7.072140047660653182e-04
6.870043037594110729e+02 7.276099999999999538e-04 3.262287405512864173e-03 -1.808322987381723052e-03 7.950406329005262627e-04 6.610039987728248212e-04
6.868735862150693947e+02 6.563499999999999890e-04 3.034429177497044352e-03 -1.722929957422030542e-03 6.765876093118185350e-04 6.368944304285218631e-04
6.867428263457999265e+02 6.312600000000000242e-04 2.961153183465522511e-03 -1.699823608138817778e-03 6.866260011413706033e-04 5.766205095677780744e-04
6.866120242684626191e+02 5.484700000000000122e-04 2.853748644268639442e-03 -1.758091793287786192e-03 5.260117318685275352e-04 5.715976828293919563e-04
6.864811800999167417e+02 4.481099999999999905e-04 2.677083234000866667e-03 -1.782202766452876735e-03 4.567468282446215488e-04 4.399996222834311101e-04
6.863502939570221315e+02 4.119799999999999959e-04 2.393013284536206486e-03 -1.570227127376460068e-03 4.477122755980282977e-04 3.767120053796483539e-04
6.862193659566383985e+02 3.828699999999999985e-04 2.223374339449536372e-03 -1.458713876487921458e-03 3.774435327911588862e-04 3.887667895517998872e-04
6.860883962156250391e+02 3.196499999999999906e-04 1.973432935150242189e-03 -1.335145139016839745e-03 2.559789916535790979e-04 3.837439628133999998e-04
6.859573848508415495e+02 3.808700000000000041e-04 1.788737278961209914e-03 -1.027730231161943239e-03 4.186009392923261936e-04 3.435613489062420457e-04
6.858263319791477670e+02 3.402200000000000189e-04 1.632147483496588928e-03 -9.523834400210380580e-04 3.372899654729503960e-04 3.435613489062420457e-04
6.856952377174030744e+02 2.604300000000000256e-04 1.389232544378402176e-03 -8.689996578251057676e-04 3.222323777286221851e-04 1.989039388404561723e-04
6.855641021824674226e+02 2.368500000000000108e-04 1.194499080787787175e-03 -7.213199471889336200e-04 2.178331027012792161e-04 2.561641636581608850e-04
6.854329254911999669e+02 1.706099999999999945e-04 9.074177891026560371e-04 -5.666078693796074801e-04 1.134338276739362336e-04 2.280363339231498835e-04
6.853017077604606584e+02 1.841599999999999986e-04 8.451833832128694251e-04 -4.771963438923991388e-04 1.726603394682946647e-04 1.958902427974171506e-04
6.851704491071087659e+02 1.083899999999999973e-04 6.885935877482528842e-04 -4.721732244830054745e-04 7.026874280686485784e-05 1.466665407611421855e-04
6.850391496480040132e+02 1.460199999999999877e-04 7.488204321577211515e-04 -4.571038662548244274e-04 1.465605207114600676e-04 1.456619754134640295e-04
6.849078095000063513e+02 1.058799999999999959e-04 5.661323374490025585e-04 -3.546322303031953127e-04 8.532633055119304166e-05 1.265752338075609316e-04
6.847764287799749354e+02 7.828100000000000488e-05 4.908487819371672514e-04 -3.345397526656159934e-04 9.134936564892796082e-05 6.529674759913905470e-05
6.846450076047696029e+02 1.726200000000000108e-04 5.169470811812691951e-04 -1.717906838012627716e-04 1.234722195034929234e-04 2.220089418370718671e-04
6.845135460912497365e+02 8.781499999999999864e-05 4.065311997639107231e-04 -2.310634928321090458e-04 6.324186852618018809e-05 1.125113189400531541e-04
6.843820443562752871e+02 4.215099999999999674e-05 3.061531257481303137e-04 -2.220218778951995231e-04 1.084146317591601724e-04 -2.410956834429384070e-05
6.842505025167054100e+02 1.149099999999999959e-04 4.677618249135358859e-04 -2.380958600052583761e-04 7.829945627050837191e-05 1.516893674995374922e-04
6.841189206893999426e+02 -1.505400000000000020e-06 2.449225005985051508e-04 -2.481420988240503125e-04 -2.509597957388030298e-05 2.210043764893754558e-05
6.839872989912186085e+02 1.023699999999999973e-04 3.774215582993380928e-04 -1.727953076831406046e-04 1.325067721500907552e-04 7.232870503289522710e-05
6.838556375390207904e+02 1.063799999999999945e-04 3.272325212914432803e-04 -1.145271225341767035e-04 1.525835558091904196e-04 6.027392086074374124e-05
6.837239364496662120e+02 6.623799999999999838e-05 2.860775109449742427e-04 -1.537074539274437262e-04 5.219963751367377486e-05 8.036522781432498832e-05
6.835921958400143694e+02 2.007200000000000027e-05 1.846956561890369106e-04 -1.446658389905387571e-04 -8.030713463643524241e-06 4.821913668859681581e-05
6.834604158269249865e+02 9.132800000000000380e-05 2.619867731811860358e-04 -7.936528666842098561e-05 5.219963751366920766e-05 1.305934951982781094e-04
6.833285965272576732e+02 3.161299999999999701e-05 1.897145598898259148e-04 -1.265826091167196845e-04 4.416892405003024723e-05 1.908674160590309783e-05
6.831967380578718121e+02 3.010800000000000040e-05 1.846956561890369106e-04 -1.245733613529640457e-04 2.911133630570206680e-05 3.114152577805001648e-05
6.830648405356272406e+02 6.473200000000000297e-05 2.328771317166133514e-04 -1.034762598335115284e-04 5.521115506253666724e-05 7.433783572825152560e-05
6.829329040773833412e+02 4.114799999999999973e-05 2.559640887402401090e-04 -1.737999315650184105e-04 6.023035097731272851e-05 2.210043764894211279e-05
6.828009287999999515e+02 5.218700000000000026e-05 1.776691910079341154e-04 -7.333754337714492113e-05 8.231481300233014250e-05 2.210043764894211279e-05
6.826689148203366813e+02 -5.018000000000000067e-07 1.345066191811466788e-04 -1.356242240536292343e-04 7.026874280684659581e-06 -8.036522781429757833e-06
6.825368622552527995e+02 6.824499999999999458e-05 2.128015169134526996e-04 -7.635141502278751380e-05 8.934168728301023149e-05 4.721457134091409935e-05
6.824047712216082573e+02 -1.103999999999999933e-05 1.304914962205145702e-04 -1.527028300455658932e-04 1.505758774432818213e-05 -3.716891786412347920e-05
6.822726418362623235e+02 4.716900000000000189e-05 1.846956561890323299e-04 -9.041614936908614719e-05 2.409214039092144171e-05 7.031957433753436139e-05
6.821404742160749493e+02 -2.609400000000000123e-05 1.274801540000438836e-04 -1.798276748562944885e-04 1.204607019546528467e-05 -6.429218225146089867e-05
6.820082684779056308e+02 1.204299999999999972e-05 1.636162606457239170e-04 -1.396427195811450928e-04 -5.019195914776061274e-06 2.913239508269372137e-05
6.818760247386137507e+02 6.122000000000000000e-05 1.796767524882478793e-04 -5.726356126709063535e-05 4.216124568411708511e-05 8.036522781432498832e-05
6.817437431150591465e+02 2.709700000000000162e-05 1.214574695590979703e-04 -6.730980008587342386e-05 7.026874280689224241e-06 4.721457134091867333e-05
6.816114237241014280e+02 4.967800000000000107e-05 1.646200413858762588e-04 -6.530055232211777146e-05 6.123419016026702597e-05 3.817348321180162845e-05
6.814790666825999779e+02 3.261700000000000298e-05 1.616086991654055722e-04 -9.644389266035764447e-05 1.907294447614994425e-05 4.621000599323595687e-05
6.813466721074146335e+02 -2.609400000000000123e-05 7.829489773230599364e-05 -1.306011046442355429e-04 -6.023035097734925088e-06 -4.621000599323595687e-05
6.812142401154047775e+02 1.455200000000000060e-05 1.445444265827247415e-04 -1.155317464160545229e-04 3.814588895229988850e-05 -9.041088129112474287e-06
6.810817708234302472e+02 2.559200000000000163e-05 1.686351643465129483e-04 -1.175409941798147425e-04 2.007678365910424510e-05 3.114152577805001648e-05
6.809492643483504253e+02 1.254499999999999932e-05 1.867032176693507017e-04 -1.617444449824754159e-04 1.606142692728248128e-05 9.041088129112474287e-06
6.808167208070249217e+02 -5.018000000000000067e-06 1.907183406299828104e-04 -2.009247763757470058e-04 -9.034552646597823395e-06 -1.004565347678148617e-06
6.806841403163136874e+02 1.605800000000000109e-05 1.585973569449349127e-04 -1.265826091167196845e-04 4.015356731820849019e-05 -8.036522781429757833e-06
6.805515229930756504e+02 3.813699999999999756e-05 1.897145598898213612e-04 -1.135224986522943169e-04 3.111901467161066510e-05 4.520544064555780762e-05
6.804188689541712165e+02 -3.010800000000000040e-05 1.264763732598824344e-04 -1.868600420294437917e-04 -4.216124568412165231e-05 -1.808217625822038137e-05
6.802861783164593135e+02 1.254499999999999932e-05 1.455482073228816370e-04 -1.205548658254482008e-04 1.706526611024134594e-05 8.036522781429757833e-06
6.801534511968000061e+02 2.659499999999999863e-05 1.345066191811466788e-04 -8.137453443217662445e-05 1.606142692728248128e-05 3.716891786412804640e-05
6.800206877120525633e+02 1.706100000000000148e-05 1.365141806614604699e-04 -1.024716359516291417e-04 -1.003839182954299153e-06 3.515978716876718069e-05
6.798878879790768224e+02 -2.509000000000000034e-06 1.395255228819357101e-04 -1.446658389905387571e-04 1.204607019546072085e-05 -1.707761091054223212e-05
6.797550521147321660e+02 -2.759900000000000122e-05 1.154347851181474898e-04 -1.707860599193849658e-04 -3.513437140343242892e-05 -2.009130695358124708e-05
6.796221802358784316e+02 5.018000000000000067e-07 1.555860147244596725e-04 -1.547120778093261128e-04 -1.003839182954299153e-06 2.009130695356297234e-06
6.794892724593750017e+02 4.315500000000000271e-05 1.736540680472973988e-04 -8.740227772344812173e-05 1.003839182954299153e-06 8.538805455272029500e-05
6.793563289020817137e+02 -2.508999999999999864e-05 1.013818547559418857e-04 -1.516982061636880602e-04 -3.312669303751926002e-05 -1.707761091054223212e-05
6.792233496808578366e+02 1.404999999999999931e-05 1.204536888189365211e-04 -9.242539713284179958e-05 2.810749712274776595e-05 -0.000000000000000000e+00
6.790903349125632076e+02 1.053799999999999973e-05 8.431758217325647413e-05 -6.329130455836213262e-05 1.505758774432818213e-05 6.027392086073460175e-06
6.789572847140573231e+02 5.017999999999999728e-05 1.324990577008329149e-04 -3.214796422011769242e-05 6.826106444095624936e-05 3.214609112573273294e-05
6.788241992022000204e+02 -1.154100000000000012e-05 5.320037922836545172e-05 -7.635141502278294660e-05 2.911133630570206680e-05 -5.223739807930941281e-05
6.786910784938505685e+02 1.003600000000000013e-06 9.837051253546664543e-05 -9.644389266035764447e-05 -1.003839182955212255e-05 1.205478417215148925e-05
6.785579227058686911e+02 -4.516199999999999891e-05 1.606049184252395559e-05 -1.064901314791450002e-04 -2.108062284205854256e-05 -6.931500898985621891e-05
6.784247319551141118e+02 1.756300000000000108e-05 1.254725925197255388e-04 -9.041614936908614719e-05 2.308830120796714086e-05 1.205478417215148925e-05
6.782915063584463269e+02 -1.053799999999999973e-05 4.316257182678740942e-05 -6.429592844023995204e-05 -7.026874280684659581e-06 -1.406391486750778606e-05
6.781582460327249464e+02 7.025200000000000094e-06 8.331380143309957860e-05 -6.931904784963362990e-05 1.003839182954299153e-06 1.305934951982963680e-05
6.780249510948095804e+02 3.964199999999999755e-05 1.134272236378291451e-04 -3.415721198387790524e-05 5.119579833071491020e-05 2.812782973501100491e-05
6.778916216615598387e+02 3.964199999999999755e-05 9.535917031499140518e-05 -1.607398211006341341e-05 3.513437140343242892e-05 4.420087529787509117e-05
6.777582578498352177e+02 3.562799999999999838e-05 7.427977477167843861e-05 -3.013871645633463767e-06 2.208446202501740722e-05 4.922370203627496506e-05
6.776248597764954411e+02 1.756300000000000108e-05 9.736673179530519625e-05 -6.228668067647974600e-05 1.606142692728248128e-05 1.908674160590309783e-05
6.774914275584000052e+02 1.103999999999999933e-05 2.308695702363132483e-05 -1.004623881882389798e-06 -1.304990937841958382e-05 3.515978716876718069e-05
6.773579613124086336e+02 2.659499999999999863e-05 5.721550218899302029e-05 -4.018495527515853353e-06 5.019195914776061274e-06 4.821913668859224860e-05
6.772244611553808227e+02 -1.003600000000000013e-06 4.918525626773332271e-05 -5.123581797581913807e-05 1.505758774432818213e-05 -1.707761091054679932e-05
6.770909272041761824e+02 -2.258099999999999946e-05 4.015122960631216918e-05 -8.539302995969248289e-05 -2.609981875683460383e-05 -1.908674160590309783e-05
6.769573595756544364e+02 -6.021600000000000081e-06 1.104158814173493444e-05 -2.310634928320816291e-05 -9.034552646597823395e-06 -3.013696043034446063e-06
6.768237583866749674e+02 1.053799999999999973e-05 6.926087107088940730e-05 -4.822194633017653863e-05 2.208446202501740722e-05 -1.004565347678148617e-06
6.766901237540976126e+02 3.211499999999999999e-05 6.725330959057106259e-05 -3.013871645633463767e-06 4.918811996480630850e-05 1.506848021518593531e-05
6.765564557947816411e+02 1.505400000000000020e-05 5.922306366931136501e-05 -2.913409257448423077e-05 5.019195914776060596e-05 -2.009130695358124708e-05
6.764227546255871175e+02 2.910400000000000121e-05 1.806805332283773987e-05 4.018495527514940252e-05 3.513437140343242892e-05 2.310500299661569145e-05
6.762890203633733108e+02 4.716900000000000189e-05 6.323818662993892681e-05 3.114334033823987300e-05 7.127258198981914852e-05 2.310500299661569145e-05
6.761552531250000584e+02 5.218700000000000026e-05 3.613610664568460738e-05 6.831442396775124328e-05 2.911133630570206680e-05 7.534240107592966808e-05
6.760214530273265154e+02 1.706100000000000148e-05 8.331380143309502495e-05 -4.922657021205893203e-05 1.204607019546072085e-05 2.210043764893754558e-05
6.758876201872127467e+02 7.025200000000000433e-05 7.628733625199221613e-05 6.429592844023995204e-05 3.914972813525418596e-05 1.014611001155843846e-04
6.757537547215181348e+02 1.204299999999999972e-05 2.810586072441578217e-05 -4.018495527515853353e-06 -4.015356731821762121e-06 2.812782973501100491e-05
6.756198567471024035e+02 3.813699999999999756e-05 8.030245921262433835e-05 -4.018495527515853353e-06 5.822267261139956639e-05 1.808217625822494857e-05
6.754859263808249352e+02 4.315500000000000271e-05 5.821928292914990905e-05 2.812946869260184076e-05 8.030713463638958734e-06 7.835609711896412261e-05
6.753519637395455675e+02 2.910400000000000121e-05 8.732892439372714718e-05 -2.913409257448423077e-05 -4.216124568412165231e-05 1.004565347679062286e-04
6.752179689401237965e+02 9.032400000000000121e-06 1.706427258268541154e-05 1.004623881877821326e-06 2.710365793979346849e-05 -9.041088129112474287e-06
6.750839420994192324e+02 4.666699999999999890e-05 1.003780740157804365e-04 -7.032367173153886439e-06 4.617660241593884892e-05 4.721457134091409935e-05
6.749498833342913713e+02 4.516200000000000061e-06 7.126843255120775202e-05 -6.228668067648431320e-05 -0.000000000000000000e+00 9.041088129112474287e-06
6.748157927616000507e+02 2.759900000000000122e-05 8.732892439372714718e-05 -3.214796422012225962e-05 1.706526611023678213e-05 3.817348321180162845e-05
6.746816704982046531e+02 1.154100000000000012e-05 5.320037922836545172e-05 -3.013871645636205019e-05 1.907294447614994425e-05 4.018261390717163364e-06
6.745475166609647886e+02 1.154100000000000012e-05 6.624952885041416706e-05 -4.319882692078286755e-05 1.907294447614994425e-05 4.018261390717163364e-06
6.744133313667402945e+02 1.856700000000000028e-05 6.323818662993892681e-05 -2.612022092884619515e-05 1.104223101250642170e-05 2.611869903965470641e-05
6.742791147323903260e+02 -2.509000000000000034e-06 2.710207998426345384e-05 -3.214796422011769242e-05 2.108062284206310637e-05 -2.611869903965470641e-05
6.741448668747750617e+02 2.810100000000000082e-05 9.034026661420238742e-05 -3.415721198387790524e-05 2.911133630570206680e-05 2.712326438733285566e-05
6.740105879107535429e+02 7.527000000000000101e-06 5.520794070867923601e-05 -4.018495527514940252e-05 2.710365793978890129e-05 -1.205478417214692035e-05
6.738762779571858346e+02 1.856700000000000028e-05 7.126843255120775202e-05 -3.415721198387333804e-05 -1.405374856136931916e-05 5.123283273163583076e-05
6.737419371309312055e+02 -3.412200000000000297e-05 5.621172144883613154e-05 -1.245733613529640457e-04 -5.320347669662807232e-05 -1.506848021518593531e-05
6.736075655488493794e+02 -4.516200000000000061e-06 5.320037922836089129e-05 -6.228668067647974600e-05 -4.015356731821762121e-06 -5.022826738395311770e-06
6.734731633277999663e+02 -8.028800000000000108e-06 3.814366812599839166e-05 -5.424968962145260311e-05 1.505758774432818213e-05 -3.114152577805001648e-05
6.733387305846425761e+02 -2.509000000000000034e-06 1.405293036221017299e-05 -1.908785375569231125e-05 1.104223101251098551e-05 -1.607304556286408287e-05
6.732042674362368189e+02 -1.003600000000000013e-06 3.713988738583693571e-05 -3.918033139327157632e-05 -1.003839182955212255e-05 8.036522781429757833e-06
6.730697739994421909e+02 5.018000000000000067e-07 3.212098368504791117e-05 -3.114334033823987300e-05 -1.806910529319564679e-05 1.908674160590309783e-05
6.729352503911184158e+02 -6.523400000000000087e-06 7.026465181102804589e-06 -2.009247763757470126e-05 1.304990937841958382e-05 -2.611869903965927361e-05
6.728006967281251036e+02 -2.659499999999999863e-05 -2.107939554331297673e-05 -3.214796422011769242e-05 -2.710365793978890129e-05 -2.611869903965470641e-05
6.726661131273215233e+02 -3.010800000000000040e-06 5.018903700789021825e-05 -5.625893738520824873e-05 1.003839182955212255e-05 -1.607304556286408287e-05
6.725314997055677395e+02 1.806500000000000068e-05 3.011342220475238976e-06 3.315258810199551184e-05 3.714204976934102384e-05 -1.004565347678148617e-06
6.723968565797232486e+02 5.519800000000000074e-06 2.509451850394510912e-05 -1.406473434630320398e-05 -2.208446202501740722e-05 3.315065647341088219e-05
6.722621838666473195e+02 -1.254499999999999932e-05 1.304914962205328254e-05 -3.817570751139375690e-05 2.710365793978890129e-05 -5.223739807930941281e-05
6.721274816832000170e+02 -7.025200000000000094e-06 1.204536888189182658e-05 -2.612022092884619515e-05 -5.822267261140413359e-05 4.420087529787965837e-05
6.719927501462406099e+02 2.207899999999999986e-05 3.412854516536626266e-05 1.004623881878735063e-05 3.413053222047812468e-05 1.004565347679062354e-05
6.718579893726288219e+02 4.516200000000000061e-06 2.107939554331297673e-05 -1.205548658254756175e-05 -1.706526611024134594e-05 2.611869903965470641e-05
6.717231994792241494e+02 2.659499999999999863e-05 4.617391404725808247e-05 7.032367173153886439e-06 2.509597957388030298e-05 2.812782973501557211e-05
6.715883805828864297e+02 -3.010800000000000040e-05 -5.821928292914990905e-05 -2.009247763760211124e-06 -6.625338607504308724e-05 6.027392086073460175e-06
6.714535328004749317e+02 -3.111200000000000299e-05 -6.022684440945913291e-06 -5.625893738520824873e-05 -1.706526611023678213e-05 -4.520544064555780762e-05
6.713186562488496065e+02 1.906800000000000107e-05 2.007561480313782595e-06 3.616645974763811806e-05 4.015356731821762121e-06 3.415522182108903144e-05
6.711837510448697230e+02 -1.003600000000000013e-05 -3.011342220470674315e-06 -1.707860599193666902e-05 1.706526611024134594e-05 -3.716891786412347920e-05
6.710488173053952323e+02 -2.007200000000000027e-05 -2.710207998425889002e-05 -1.306011046442538287e-05 -1.003839182955212255e-05 -3.013696043037187062e-05
6.709138551472854033e+02 1.455200000000000060e-05 -5.018903700789021147e-06 3.415721198387790524e-05 -1.304990937841502001e-05 4.219174460251879266e-05
6.707788646874000733e+02 5.720499999999999863e-05 6.524574811025728508e-05 4.922657021205893203e-05 4.918811996480630850e-05 6.529674759913905470e-05
6.706438460425985113e+02 2.107599999999999947e-05 5.320037922836545172e-05 -1.105086270066517174e-05 6.223802934322589741e-05 -2.009130695358124708e-05
6.705087993297406683e+02 -2.759900000000000122e-05 -2.810586072442034598e-05 -2.712484481072858516e-05 -9.034552646597823395e-06 -4.621000599324052408e-05
6.703737246656861544e+02 -2.458799999999999904e-05 2.007561480315608459e-05 -6.931904784962906270e-05 -2.509597957388030298e-05 -2.410956834429384070e-05
6.702386221672943520e+02 1.957000000000000067e-05 4.015122960631216918e-05 -1.004623881882389798e-06 1.405374856136931916e-05 2.511413369197655716e-05
6.701034919514249850e+02 -5.018000000000000067e-07 1.606049184252395559e-05 -1.707860599193666902e-05 2.308830120797170468e-05 -2.410956834429840790e-05
6.699683341349375496e+02 -3.311899999999999919e-05 -3.011342220470674315e-06 -6.329130455835756542e-05 1.706526611024134594e-05 -8.337892385735942930e-05
6.698331488346917695e+02 3.914000000000000134e-05 1.023856354960987812e-04 -2.411097316508598572e-05 5.721883342844983613e-05 2.109587230126396353e-05
6.696979361675471409e+02 3.863900000000000055e-05 9.535917031499140518e-05 -1.808322987381905903e-05 2.007678365910424510e-05 5.726022481770472628e-05
6.695626962503635013e+02 3.211499999999999999e-05 7.528355551183532059e-05 -1.105086270066517174e-05 5.219963751366920766e-05 1.205478417215148925e-05
6.694274292000000059e+02 -3.462399999999999918e-05 1.806805332284230369e-05 -8.740227772344812173e-05 -5.219963751366920766e-05 -1.707761091054223212e-05
6.692921351333166058e+02 -9.534199999999999281e-06 9.736673179530976345e-05 -1.165363702979323423e-04 2.108062284206310637e-05 -4.018261390716249416e-05
6.691568141671727972e+02 1.555600000000000149e-05 6.624952885041416706e-05 -3.516183586575572466e-05 1.806910529319107959e-05 1.305934951982963680e-05
6.690214664184283038e+02 7.025200000000000094e-06 5.119281774804710700e-05 -3.717108362951593748e-05 3.312669303751926002e-05 -1.908674160590309783e-05
6.688860920039423945e+02 1.003600000000000013e-06 9.134404735435928296e-05 -8.941152548720832777e-05 5.019195914776061274e-06 -3.013696043039014112e-06
6.687506910405750205e+02 9.032400000000000121e-06 8.532136291341336966e-05 -6.730980008587799106e-05 9.034552646597823395e-06 9.041088129107907086e-06
6.686152636451855642e+02 2.007200000000000027e-05 7.729111699215366531e-05 -3.717108362951137028e-05 3.714204976934559104e-05 3.013696043039014112e-06
6.684798099346337494e+02 -5.018000000000000067e-06 8.532136291341336966e-05 -9.543926877847982505e-05 2.810749712274320214e-05 -3.817348321180162845e-05
6.683443300257791861e+02 3.462399999999999918e-05 1.104158814173584720e-04 -4.118957915702722194e-05 2.208446202501284340e-05 4.721457134091867333e-05
6.682088240354813706e+02 -5.068200000000000027e-05 4.015122960631216918e-05 -1.416519673449007316e-04 -5.420731587958236978e-05 -4.721457134091409935e-05
6.680732920806000266e+02 -2.308299999999999905e-05 4.517013330710119371e-05 -9.142077325096396661e-05 -9.034552646597823395e-06 -3.716891786412347920e-05
6.679377342779945366e+02 1.906800000000000107e-05 1.013818547559418857e-04 -6.329130455836213262e-05 -2.007678365910424510e-05 5.826479016538744273e-05
6.678021507445247380e+02 -1.605800000000000109e-05 5.520794070867923601e-05 -8.740227772345268893e-05 -6.424570770913449233e-05 3.214609112572816574e-05
6.676665415970501272e+02 -1.053799999999999973e-05 6.725330959057106259e-05 -8.840690160533050835e-05 2.609981875683460383e-05 -4.721457134091867333e-05
6.675309069524304277e+02 -1.154100000000000012e-05 1.023856354960987812e-04 -1.255779852348418786e-04 -4.316508486707138257e-05 2.009130695358124708e-05
6.673952469275249086e+02 4.516200000000000061e-06 7.126843255120319837e-05 -6.228668067647974600e-05 1.405374856137388297e-05 -5.022826738395311770e-06
6.672595616391936346e+02 4.365699999999999892e-05 1.365141806614604699e-04 -4.922657021205893203e-05 1.204607019546072085e-05 7.534240107592966808e-05
6.671238512042957609e+02 4.014400000000000054e-06 1.023856354960942140e-04 -9.443464489660200563e-05 -4.015356731821762121e-06 1.205478417214692035e-05
6.669881157396912386e+02 -1.003600000000000013e-06 1.043931969764125587e-04 -1.064901314791450002e-04 -2.007678365908598307e-06 -0.000000000000000000e+00
6.668523553622393365e+02 8.028800000000000108e-06 1.064007584567263498e-04 -9.041614936908614719e-05 2.609981875683460383e-05 -1.004565347679062354e-05
6.667165701888000058e+02 -1.906800000000000107e-05 7.227221329136008035e-05 -1.105086270066608451e-04 -1.204607019546528467e-05 -2.611869903965470641e-05
6.665807603362326290e+02 -1.204299999999999972e-05 6.524574811025728508e-05 -8.941152548720832777e-05 7.026874280684659581e-06 -3.114152577805001648e-05
6.664449259213967025e+02 -2.258099999999999946e-05 1.003780740157804229e-05 -5.525431350333042253e-05 -3.011517548867462544e-06 -4.219174460251879266e-05
6.663090670611521773e+02 7.527000000000000101e-06 6.624952885041416706e-05 -5.123581797581457087e-05 -6.023035097730360427e-06 2.109587230125939633e-05
6.661731838723583223e+02 -2.358499999999999865e-05 2.107939554331297673e-05 -6.831442396775124328e-05 -1.606142692728248128e-05 -3.114152577805001648e-05
6.660372764718749750e+02 -2.609400000000000123e-05 5.219659848820399576e-05 -1.044808837153893613e-04 -7.026874280689224241e-06 -4.520544064555780762e-05
6.659013449765615178e+02 8.530599999999999267e-06 3.011342220473413027e-05 -1.306011046442538287e-05 8.030713463638958734e-06 9.041088129112474287e-06
6.657653895032777882e+02 -1.003600000000000013e-05 6.725330959057106259e-05 -8.740227772345268893e-05 -8.030713463643524241e-06 -1.205478417215148925e-05
6.656294101688831688e+02 -1.254499999999999932e-05 2.107939554331754393e-05 -4.621269856642089979e-05 2.007678365913163391e-06 -2.712326438733285566e-05
6.654934070902373833e+02 -4.415799999999999971e-05 -2.208317628347443269e-05 -6.630517620399559088e-05 -6.123419016026702597e-05 -2.712326438733742286e-05
6.653573803842000416e+02 -2.408599999999999945e-05 3.412854516536626266e-05 -8.237915831405444387e-05 -1.806910529319107959e-05 -3.013696043037187062e-05
6.652213301676306401e+02 -9.032400000000000121e-06 3.814366812599382446e-05 -5.625893738520824873e-05 -4.015356731821762121e-06 -1.406391486750778606e-05
6.650852565573886750e+02 -2.509000000000000034e-06 8.030245921264259700e-06 -1.306011046442538287e-05 -1.003839182954299153e-06 -4.018261390717163364e-06
6.649491596703343248e+02 -8.028800000000000108e-06 5.520794070867923601e-05 -7.132829561338926874e-05 -6.023035097730360427e-06 -1.004565347679062354e-05
6.648130396233262900e+02 4.014400000000000054e-06 9.535917031499140518e-05 -8.740227772344812173e-05 4.517276323298455147e-05 -3.716891786412347920e-05
6.646768965332250900e+02 2.157700000000000026e-05 6.223440588978204483e-05 -1.908785375569687845e-05 4.617660241593884892e-05 -3.013696043039014112e-06
6.645407305168895391e+02 -1.756300000000000108e-05 4.517013330710119371e-05 -8.036991055029880503e-05 -5.119579833071491020e-05 1.607304556286408287e-05
6.644045416911798156e+02 -2.207899999999999986e-05 2.710207998425889002e-05 -7.132829561339383594e-05 2.810749712274320214e-05 -7.232870503289522710e-05
6.642683301729551886e+02 -4.516200000000000061e-06 2.509451850394510912e-05 -3.415721198387790524e-05 1.907294447614538043e-05 -2.812782973501100491e-05
6.641320960790753816e+02 -1.505400000000000020e-05 2.609829924410656508e-05 -5.625893738521281593e-05 -3.011517548865636426e-05 -0.000000000000000000e+00
6.639958395263998909e+02 9.534199999999999281e-06 8.632514365357025164e-05 -6.730980008587342386e-05 6.023035097730360427e-06 1.305934951982963680e-05
6.638595606317885540e+02 -1.053799999999999973e-05 -4.015122960627565189e-06 -1.707860599194123622e-05 4.015356731821762121e-06 -2.511413369197655716e-05
6.637232595121008671e+02 -1.354900000000000021e-05 6.022684440945913291e-06 -3.315258810200008582e-05 -1.204607019546528467e-05 -1.506848021518593531e-05
6.635869362841960992e+02 1.354900000000000021e-05 8.030245921262433835e-05 -5.324506573957021649e-05 1.505758774432818213e-05 1.205478417215148925e-05
6.634505910649344287e+02 -9.534199999999999281e-06 3.312476442520480670e-05 -5.224044185769696427e-05 -2.710365793979346849e-05 8.036522781429757833e-06
6.633142239711748971e+02 2.509000000000000034e-06 4.918525626772876229e-05 -4.420345080266068697e-05 -2.509597957388030298e-05 3.013696043037187062e-05
6.631778351197775692e+02 -2.910400000000000121e-05 1.505671110236706514e-05 -7.333754337714948834e-05 -2.007678365910424510e-05 -3.817348321180619565e-05
6.630414246276018275e+02 2.157700000000000026e-05 6.524574811025728508e-05 -2.210172540133034349e-05 2.509597957388030298e-05 1.808217625822494857e-05
6.629049926115072822e+02 1.756300000000000108e-05 4.115501034647362513e-05 -6.027743291271496429e-06 1.806910529319564679e-05 1.707761091054679932e-05
6.627685391883533157e+02 -3.061000000000000000e-05 2.810586072442034598e-05 -8.941152548720832777e-05 3.011517548867462544e-06 -6.429218225146089867e-05
6.626320644749999929e+02 -3.211499999999999999e-05 8.030245921264259700e-06 -7.233291949526708816e-05 -5.922651179435386385e-05 -5.022826738395311770e-06
6.624955685883065826e+02 -2.759900000000000122e-05 5.320037922836545172e-05 -1.084993792429006390e-04 -1.405374856136931916e-05 -4.118717925484064341e-05
6.623590516451326948e+02 -5.319099999999999946e-05 8.030245921264259700e-06 -1.145271225341767035e-04 -4.015356731820849019e-05 -6.630131294681719718e-05
6.622225137623382807e+02 -6.824499999999999458e-05 -3.312476442520480670e-05 -1.034762598335115284e-04 -6.424570770913449233e-05 -7.232870503289065989e-05
6.620859550567823817e+02 -3.813699999999999756e-05 3.513232590552315142e-05 -1.115132508885386780e-04 -1.706526611023678213e-05 -5.926935551306559199e-05
6.619493756453249489e+02 -4.516199999999999891e-05 6.022684440946826054e-05 -1.506935822818102544e-04 -1.405374856137388297e-05 -7.634696642360782411e-05
6.618127756448255923e+02 -1.033699999999999945e-04 -3.011342220475238976e-06 -2.039386480213804776e-04 -1.325067721500861745e-04 -7.433783572825152560e-05
6.616761551721438082e+02 -5.118400000000000326e-05 6.825709033072795812e-05 -1.707860599193849658e-04 -7.528793872164091911e-05 -2.712326438733742286e-05
6.615395143441392065e+02 -7.125599999999999675e-05 5.119281774804710700e-05 -1.938924092025976756e-04 -4.617660241593884892e-05 -9.643827337719363161e-05
6.614028532776713973e+02 -4.867499999999999729e-05 5.420415996852234725e-05 -1.516982061636880602e-04 -2.810749712274320214e-05 -6.931500898985621891e-05
6.612661720895998769e+02 -7.125599999999999675e-05 1.907183406299919583e-05 -1.617444449824754159e-04 -3.613821058638672638e-05 -1.064839268539796913e-04
6.611294708967845963e+02 -3.964199999999999755e-05 4.717769478741953843e-05 -1.265826091167242652e-04 -5.521115506253666724e-05 -2.410956834429840790e-05
6.609927498160848245e+02 -6.623799999999999838e-05 8.431758217325190693e-05 -2.169987584858104124e-04 -5.119579833071947062e-05 -8.136979316200769799e-05
6.608560089643601714e+02 -1.806500000000000068e-05 7.327599403151697588e-05 -1.095040031247830256e-04 -5.019195914776060596e-05 1.406391486750321886e-05
6.607192484584703607e+02 -6.975000000000000134e-05 1.806805332283773987e-05 -1.577259494549595575e-04 -9.034552646596910293e-05 -4.922370203627496506e-05
6.605824684152751161e+02 -1.756300000000000108e-05 7.427977477167843861e-05 -1.095040031247830256e-04 -1.706526611023678213e-05 -1.808217625822494857e-05
6.604456689516335928e+02 -8.179299999999999429e-05 4.617391404726264967e-05 -2.099663913126565285e-04 -9.034552646596910293e-05 -7.333327038056881592e-05
6.603088501844057419e+02 -3.613000000000000136e-05 7.227221329136008035e-05 -1.446658389905387571e-04 -6.223802934322589741e-05 -1.004565347679062354e-05
6.601720122304511733e+02 -7.978599999999999809e-05 1.505671110236706514e-05 -1.748045554468962435e-04 -7.729561708754951403e-05 -8.237435850968128682e-05
6.600351552066292697e+02 -9.484000000000000676e-05 -2.810586072442034598e-05 -1.617444449824754159e-04 -1.435490031625971685e-04 -4.621000599323595687e-05
6.598982792298000959e+02 -4.767099999999999810e-05 1.907183406299919583e-05 -1.145271225341767035e-04 -3.312669303752382722e-05 -6.228305155610003297e-05
6.597613844168225796e+02 -5.268900000000000325e-05 1.104158814173493444e-05 -1.165363702979323423e-04 -5.621499424549097147e-05 -4.922370203627496506e-05
6.596244708845567857e+02 -3.512600000000000216e-05 5.018903700789021825e-05 -1.205548658254482008e-04 -3.011517548865636426e-05 -4.018261390716249416e-05
6.594875387498620967e+02 -6.523400000000000596e-05 8.030245921264259700e-06 -1.386380956992672598e-04 -8.231481300232557530e-05 -4.821913668859681581e-05
6.593505881295984636e+02 -2.207899999999999986e-05 5.821928292915447625e-05 -1.024716359516291417e-04 -4.718044159889314638e-05 3.013696043039014112e-06
6.592136191406250418e+02 -3.663100000000000216e-05 3.713988738583693571e-05 -1.105086270066608451e-04 -2.007678365913163391e-06 -7.132413968521251742e-05
6.590766318998015549e+02 -3.763500000000000135e-05 3.111720294489102242e-05 -1.064901314791450002e-04 -3.212285385456952976e-05 -4.319630995019694192e-05
6.589396265239877266e+02 -5.770700000000000162e-05 -2.409073776378821698e-05 -9.142077325096396661e-05 -4.818428078184744384e-05 -6.730587829449992041e-05
6.588026031300432805e+02 -1.038700000000000067e-04 -5.922306366930680458e-05 -1.486843345180546155e-04 -1.124299884909819429e-04 -9.543370802951092193e-05
6.586655618348273720e+02 -7.276100000000000352e-05 2.208317628347443269e-05 -1.677721882737469132e-04 -7.829945627050380471e-05 -6.730587829449535321e-05
6.585285027552000656e+02 -4.767099999999999810e-05 -9.034026661421151844e-06 -8.639765384157030231e-05 -5.119579833071491020e-05 -4.420087529787965837e-05
6.583914260080206304e+02 4.014400000000000054e-06 2.710207998426345384e-05 -1.908785375569687845e-05 -2.007678365908598307e-06 1.004565347679062354e-05
6.582543317101487901e+02 -1.957000000000000067e-05 3.914744886615071322e-05 -7.836066278653858544e-05 -4.015356731821762121e-06 -3.515978716876718069e-05
6.581172199784441545e+02 -4.917599999999999809e-05 1.806805332283773987e-05 -1.165363702979369231e-04 -5.721883342844983613e-05 -4.118717925484521061e-05
6.579800909297663338e+02 -1.505400000000000020e-06 5.821928292915447625e-05 -6.128205679460192658e-05 2.911133630570206680e-05 -3.214609112572816574e-05
6.578429446809750516e+02 6.623799999999999838e-05 1.064007584567309034e-04 2.612022092885076574e-05 9.636856156370402209e-05 3.616435251644989715e-05
6.577057813489295768e+02 4.315500000000000271e-05 7.026465181104630284e-05 1.607398211005884621e-05 5.621499424549097147e-05 3.013696043037187062e-05
6.575686010504897467e+02 9.182900000000000459e-05 1.094121006772015765e-04 7.434216725902274055e-05 1.365221288819079451e-04 4.721457134091409935e-05
6.574314039025151715e+02 6.673899999999999917e-05 9.837051253546664543e-05 3.516183586575572466e-05 5.922651179435843105e-05 7.433783572825152560e-05
6.572941900218653473e+02 1.234399999999999972e-04 1.345066191811466788e-04 1.125178747704164975e-04 1.495720382603275204e-04 9.744283872486722044e-05
6.571569595253999978e+02 1.605800000000000109e-04 2.198279820945600485e-04 1.014670120697558895e-04 1.596104300898796430e-04 1.617350209763326863e-04
6.570197125299786194e+02 1.706099999999999945e-04 2.218355435748783932e-04 1.195502419435658141e-04 1.455566815285057769e-04 1.958902427974171506e-04
6.568824491524607083e+02 1.841599999999999986e-04 2.238431050551876306e-04 1.446658389905387571e-04 2.318868512626531093e-04 1.366208872843515721e-04
6.567451695097062156e+02 2.062400000000000041e-04 2.860775109449742427e-04 1.265826091167196845e-04 2.198407810671878246e-04 1.928765467543827096e-04
6.566078737185744103e+02 2.453800000000000122e-04 2.941077568662385142e-04 1.969062808482357281e-04 2.338945296285662714e-04 2.571687290058435947e-04
6.564705618959250160e+02 2.699700000000000190e-04 3.503194783150745915e-04 1.898739136750772635e-04 2.760557753126833430e-04 2.642006864395906327e-04
6.563332341586175289e+02 2.227999999999999946e-04 3.031417835276596271e-04 1.426565912267785375e-04 2.218484594331009867e-04 2.240180725324327328e-04
6.561958906235117865e+02 2.659499999999999863e-04 3.151871524095514808e-04 2.169987584858058588e-04 2.479482781899355567e-04 2.842919933931764673e-04
6.560585314074671714e+02 2.739800000000000026e-04 3.643724086772802363e-04 1.838461703838103469e-04 2.750519361297290252e-04 2.732417745687031442e-04
6.559211566273432936e+02 3.291799999999999891e-04 3.864555849607546520e-04 2.722530719891408553e-04 3.342784479240874969e-04 3.244746073003389750e-04
6.557837663999999904e+02 2.749900000000000217e-04 3.141833716693945852e-04 2.360866122415027372e-04 2.710365793979073088e-04 2.792691666547811335e-04
6.556463608422965308e+02 3.070999999999999837e-04 3.483119168347608547e-04 2.662253286978648044e-04 3.081786291672528998e-04 3.063924310421140061e-04
6.555089400710927521e+02 3.407199999999999769e-04 3.724026545985445079e-04 3.094241556186522256e-04 3.734281760593371156e-04 3.084015617374748718e-04
6.553715042032481506e+02 3.417299999999999960e-04 3.794291197796518297e-04 3.044010362092585613e-04 3.513437140343242892e-04 3.325111300817732763e-04
6.552340533556224500e+02 3.763500000000000135e-04 4.256030338269099528e-04 3.275073854924667174e-04 3.603782666809220939e-04 3.927850509425124571e-04
6.550965876450750329e+02 3.934100000000000162e-04 4.245992530867530573e-04 3.626692213582224217e-04 4.025395123650391655e-04 3.847485281610827095e-04
6.549591071884656230e+02 4.175000000000000109e-04 4.286143760473806394e-04 4.068726721608876759e-04 4.246239743900519920e-04 4.108672272007374260e-04
6.548216121026538303e+02 3.873899999999999891e-04 4.406597449292769925e-04 3.345397526656206013e-04 3.754358544252502507e-04 3.998170083762686566e-04
6.546841025044992648e+02 4.260299999999999851e-04 4.466824293702229194e-04 4.058680482790098429e-04 3.603782666809220939e-04 4.922370203627405433e-04
6.545465785108614227e+02 3.994299999999999891e-04 4.506975523308550551e-04 3.486044870119192076e-04 4.236201352070977284e-04 3.757074400319702521e-04
6.544090402386000278e+02 4.094699999999999946e-04 4.145614456851749946e-04 4.048634243971274563e-04 4.075587082798152539e-04 4.118717925484155821e-04
6.542714878045745763e+02 4.225200000000000136e-04 4.998828085985883643e-04 3.455906153662857629e-04 3.744320152422959871e-04 4.711411480614811605e-04
6.541339213256446783e+02 3.773499999999999836e-04 3.864555849607546520e-04 3.686969646494984727e-04 3.854742462548023732e-04 3.696800479458967623e-04
6.539963409186701710e+02 3.798599999999999850e-04 4.135576649450135455e-04 3.465952392481635959e-04 3.553590707661414519e-04 4.048398351146639362e-04
6.538587467005103235e+02 3.733400000000000000e-04 3.553383820158636229e-04 3.918033139327066288e-04 3.413053222047721666e-04 4.058444004623420922e-04
6.537211387880249731e+02 3.261699999999999756e-04 3.151871524095514808e-04 3.375536243112540460e-04 3.041632724354311292e-04 3.485841756446328259e-04
6.535835172980736161e+02 2.940500000000000188e-04 3.222136175906542489e-04 2.662253286978648044e-04 2.559789916535790979e-04 3.325111300817687227e-04
6.534458823475158624e+02 2.343400000000000094e-04 1.826880947087185659e-04 2.863178063354394616e-04 2.318868512626531093e-04 2.370774220522577872e-04
6.533082340532110948e+02 2.649500000000000162e-04 2.097901746929774593e-04 3.204750183193128335e-04 2.800711320445005599e-04 2.501367715720828415e-04
6.531705725320193778e+02 1.806500000000000000e-04 1.084083199370401273e-04 2.531652182334393690e-04 1.244760586864426604e-04 2.370774220522577872e-04
6.530328979007999806e+02 1.781399999999999987e-04 3.914744886615528042e-05 3.174611466736839424e-04 1.716565002853449276e-04 1.848400239729483811e-04
6.528952102764126266e+02 2.293200000000000067e-04 4.015122960631216918e-05 4.189281587434306705e-04 2.459405998240269753e-04 2.129678537079593827e-04
6.527575097757166986e+02 3.311899999999999783e-04 1.636162606457239170e-04 4.992980692937295161e-04 3.704166585104742165e-04 2.923285161746062150e-04
6.526197965155722613e+02 4.044499999999999918e-04 1.927259021102966014e-04 6.168390634735442316e-04 3.894896029866195901e-04 4.199083153298498834e-04
6.524820706128383563e+02 4.651699999999999932e-04 2.268544472756628709e-04 7.042413411969922991e-04 4.999119131116929382e-04 4.309585341543186528e-04
6.523443321843750482e+02 5.364200000000000175e-04 2.991266605670274913e-04 7.745650129285038162e-04 5.872459220287991419e-04 4.862096282766671077e-04
6.522065813470414923e+02 6.960000000000000041e-04 5.470605033860033830e-04 8.458933085418930036e-04 6.836144835924985426e-04 7.092231354614170766e-04
6.520688182176977534e+02 6.939900000000000149e-04 5.801852678112127569e-04 8.087222249123816875e-04 7.679369749607373478e-04 6.208213848656623677e-04
6.519310429132031004e+02 8.490400000000000160e-04 7.859603195435579991e-04 9.132031086277710760e-04 8.833784810005866758e-04 8.157070623153968086e-04
6.517932555504172569e+02 9.072499999999999619e-04 8.973799817010779745e-04 9.182262280371647403e-04 9.355781185142605320e-04 8.799992445668576666e-04
6.516554562461999467e+02 8.324899999999999661e-04 9.335160883467579808e-04 7.323708098895941737e-04 7.488640304845874205e-04 9.171681624309812068e-04
6.515176451174104386e+02 7.552099999999999742e-04 9.104291313231312232e-04 6.007650813634853515e-04 7.137296590811595181e-04 7.976248860571764476e-04
6.513798222809087974e+02 6.899700000000000364e-04 9.897278097955942208e-04 3.907986900508288500e-04 6.324186852617836663e-04 7.484011840209014825e-04
6.512419878535540647e+02 7.175699999999999483e-04 9.887240290554371626e-04 4.470576274360370988e-04 6.775914484947681907e-04 7.584468374976920417e-04
6.511041419522064189e+02 5.951300000000000296e-04 9.264896231656552126e-04 2.642160809341091384e-04 6.073227056879033870e-04 5.836524670015388275e-04
6.509662846937249014e+02 5.645199999999999958e-04 8.612438750553934146e-04 2.682345764616249698e-04 5.772075301992469652e-04 5.525109412234843319e-04
6.508284161949695772e+02 6.448100000000000012e-04 9.064140083624990874e-04 3.837663228776795198e-04 6.344263636276968555e-04 6.559811720344294874e-04
6.506905365727998287e+02 7.597199999999999700e-04 9.003913239215486069e-04 6.198529351191776763e-04 8.181289341084979063e-04 7.021911780276608771e-04
6.505526459440752660e+02 9.448899999999999877e-04 1.042928189023959503e-03 8.479025563056532232e-04 9.315627617824387072e-04 9.593599070335045260e-04
6.504147444256553854e+02 1.061799999999999897e-03 1.099139910472795743e-03 1.025720983398187465e-03 1.070092569030255342e-03 1.054793615063015543e-03
6.502768321344000242e+02 1.242999999999999964e-03 1.305918742945302597e-03 1.181437685089391492e-03 1.245764426047417297e-03 1.241642769731320182e-03
6.501389091871685650e+02 1.266500000000000048e-03 1.297888497024042879e-03 1.236691998592721799e-03 1.331090756598610420e-03 1.203469286519518594e-03
6.500009757008208453e+02 1.322199999999999938e-03 1.382206079197294745e-03 1.263816843403450449e-03 1.365221288819088667e-03 1.280820818290804479e-03
6.498630317922162476e+02 1.206800000000000060e-03 1.235654091134260821e-03 1.179428437325635718e-03 1.207618537095121996e-03 1.207487547910235555e-03
6.497250775782144956e+02 1.199299999999999932e-03 1.260748609638205923e-03 1.139243482050486403e-03 1.150399703666676876e-03 1.249679292512754537e-03
6.495871131756749719e+02 1.103000000000000031e-03 1.165389439323209937e-03 1.041794965508246453e-03 1.096192387787089939e-03 1.111049274533041937e-03
6.494491387014575139e+02 9.649599999999999497e-04 1.106166375653898620e-03 8.247962070224451213e-04 9.285512442335713086e-04 1.002556216983706110e-03
6.493111542724218452e+02 8.003700000000000094e-04 1.053969777165694515e-03 5.475200156239106017e-04 7.870099194368827215e-04 8.147024969677232062e-04
6.491731600054271212e+02 6.096899999999999716e-04 8.863383935593385169e-04 3.335351287837382147e-04 5.601422640890056735e-04 6.599994334251421116e-04
6.490351560173334065e+02 4.556299999999999998e-04 8.030245921262434920e-04 1.084993792429052062e-04 4.206086176582348292e-04 4.912324550150623872e-04
6.488971424249999700e+02 3.111200000000000163e-04 6.102986900159422827e-04 1.205548658254756175e-05 2.419252430922052318e-04 3.807302667703655317e-04
6.487591193452865355e+02 2.473900000000000014e-04 5.038979315592205001e-04 -9.041614936909529515e-06 2.148215851524163170e-04 2.802737320024592895e-04
6.486210868950528265e+02 2.082499999999999933e-04 4.296181567875420886e-04 -1.306011046442538287e-05 1.455566815285057769e-04 2.712326438733468322e-04
6.484830451911582259e+02 1.926900000000000000e-04 3.924782694017051325e-04 -7.032367173149317543e-06 1.887217663955817199e-04 1.968948081450998602e-04
6.483449943504623434e+02 1.490300000000000012e-04 3.212098368504973534e-04 -2.310634928320816291e-05 1.335106113330450459e-04 1.647487170193671273e-04
6.482069344898250165e+02 1.299700000000000041e-04 3.171947138898652718e-04 -5.726356126708606815e-05 1.164453452228037000e-04 1.436528447181077445e-04
6.480688657261055141e+02 7.175699999999999754e-05 1.375179614016173654e-04 6.027743291271496429e-06 8.432249136823417022e-05 5.926935551306559199e-05
6.479307881761637873e+02 5.620200000000000163e-05 1.606049184252486767e-04 -4.822194633018110583e-05 6.424570770912992512e-05 4.821913668859681581e-05
6.477927019568591049e+02 8.580800000000000244e-05 1.887107791496690464e-04 -1.707860599193666902e-05 6.123419016027159317e-05 1.105021882446968555e-04
6.476546071850514181e+02 7.376499999999999594e-05 1.405293036220926057e-04 7.032367173149317543e-06 6.123419016026702597e-05 8.639261990039845103e-05
6.475165039775999958e+02 -1.003600000000000013e-06 6.926087107088940730e-05 -7.132829561338926874e-05 4.015356731821762121e-06 -6.027392086073460175e-06
6.473783924513644479e+02 4.817300000000000108e-05 7.327599403152154308e-05 2.310634928321273350e-05 4.115740650116734808e-05 5.525109412234842777e-05
6.472402727232048392e+02 -4.563800000000000321e-18 3.814366812599382446e-05 -3.817570751139375690e-05 -1.706526611024134594e-05 1.707761091054223212e-05
6.471021449099802112e+02 3.412200000000000297e-05 8.933648587404093824e-05 -2.109710151945252068e-05 2.007678365910424510e-05 4.821913668859224860e-05
6.469640091285504013e+02 -1.505400000000000020e-06 3.011342220473413027e-05 -3.315258810200008582e-05 1.003839182955212255e-05 -1.305934951982963680e-05
6.468258654957749059e+02 1.505400000000000020e-06 5.821928292914990905e-05 -5.525431350333042253e-05 1.003839182954299153e-06 2.009130695356297234e-06
6.466877141285136759e+02 2.281900000000000161e-18 4.517013330710119371e-05 -4.520807468454307359e-05 -8.030713463643524241e-06 8.036522781434326729e-06
6.465495551436257529e+02 -2.007200000000000027e-05 2.007561480318347255e-06 -4.219420303890960856e-05 -2.409214039092600552e-05 -1.607304556286408287e-05
6.464113886579712016e+02 -2.308299999999999905e-05 1.304914962205328254e-05 -5.927280903084628097e-05 -1.706526611023678213e-05 -2.913239508269372137e-05
6.462732147884094047e+02 -3.261700000000000298e-05 2.710207998425889002e-05 -9.242539713284636678e-05 -2.409214039092600552e-05 -4.118717925484521061e-05
6.461350336518000859e+02 -3.763500000000000135e-05 1.505671110236706514e-05 -9.041614936908614719e-05 -6.324186852618018809e-05 -1.205478417214692035e-05
6.459968453650026277e+02 -1.906800000000000107e-05 3.412854516536626266e-05 -7.233291949527165536e-05 1.003839182954299153e-06 -3.917804855948434491e-05
6.458586500448767538e+02 -4.566400000000000190e-05 -1.907183406299919583e-05 -7.233291949526708816e-05 -3.714204976934102384e-05 -5.424652877467027852e-05
6.457204478082821879e+02 -5.670300000000000242e-05 -2.208317628347443269e-05 -9.142077325096396661e-05 -6.625338607504308724e-05 -4.721457134091867333e-05
6.455822387720784263e+02 -3.261700000000000298e-05 3.713988738584149613e-05 -1.024716359516291417e-04 -2.911133630569749959e-05 -3.616435251644532995e-05
6.454440230531249654e+02 -3.813699999999999756e-05 2.208317628347443269e-05 -9.845314042411786406e-05 -5.019195914776060596e-05 -2.611869903965470641e-05
6.453058007682815287e+02 -8.831700000000000162e-05 -5.520794070867923601e-05 -1.215594897073260202e-04 -1.074107925762058817e-04 -6.931500898985621891e-05
6.451675720344078400e+02 -5.569999999999999864e-05 3.011342220475238976e-06 -1.145271225341767035e-04 -4.918811996480630850e-05 -6.228305155610003297e-05
6.450293369683631681e+02 -7.527000000000000101e-06 4.316257182678284900e-05 -5.826818514896388757e-05 -2.509597957388030298e-05 1.004565347679062354e-05
6.448910956870074642e+02 -2.458799999999999904e-05 4.215879108662595347e-05 -9.142077325096396661e-05 -3.714204976934559104e-05 -1.205478417214692035e-05
6.447528483071999972e+02 -4.767099999999999810e-05 5.018903700789021147e-06 -1.004623881878735029e-04 -5.822267261140413359e-05 -3.716891786412347920e-05
6.446145949458006044e+02 -3.562799999999999838e-05 3.613610664568004017e-05 -1.074947553610273868e-04 -1.806910529319564679e-05 -5.324196342699212927e-05
6.444763357196687821e+02 -6.021600000000000081e-06 4.918525626773332271e-05 -6.128205679460192658e-05 -1.405374856136931916e-05 2.009130695356297234e-06
6.443380707456642540e+02 1.154100000000000012e-05 3.412854516536626266e-05 -1.105086270066517174e-05 -1.003839182954299153e-06 2.410956834429840790e-05
6.441998001406464027e+02 2.408599999999999945e-05 4.818147552757643396e-05 -0.000000000000000000e+00 -1.003839182954299153e-06 4.922370203627496506e-05
6.440615240214749520e+02 6.021600000000000081e-06 2.409073776378821698e-05 -1.205548658254756175e-05 -0.000000000000000000e+00 1.205478417214692035e-05
6.439232425050095117e+02 3.261700000000000298e-05 6.624952885041416706e-05 -1.004623881877821326e-06 2.007678365910424510e-05 4.520544064555780762e-05
6.437849557081098055e+02 2.810100000000000082e-05 5.821928292914990905e-05 -2.009247763755642652e-06 2.108062284205854256e-05 3.515978716876718069e-05
6.436466637476351025e+02 5.369300000000000244e-05 9.837051253546664543e-05 9.041614936909529515e-06 7.829945627050837191e-05 2.913239508269372137e-05
6.435083667404454673e+02 6.724100000000000216e-05 4.818147552757643396e-05 8.639765384157030231e-05 6.725722525799739148e-05 6.730587829449992041e-05
6.433700648034000551e+02 7.828100000000000488e-05 9.335160883467306047e-05 6.329130455836213262e-05 7.629177790459520979e-05 8.036522781432498832e-05
6.432317580533584760e+02 5.921200000000000161e-05 6.022684440946826054e-05 5.826818514896846154e-05 3.212285385456952976e-05 8.639261990039845103e-05
6.430934466071807947e+02 9.433800000000000378e-05 9.535917031499140518e-05 9.343002101471961900e-05 1.054031142102972732e-04 8.337892385735942930e-05
6.429551305817261664e+02 6.322699999999999620e-05 5.922306366931136501e-05 6.730980008587799106e-05 1.054031142102972732e-04 2.109587230126396353e-05
6.428168100938544285e+02 7.276100000000000352e-05 7.729111699214911166e-05 6.831442396775124328e-05 6.223802934322133021e-05 8.337892385735942930e-05
6.426784852604248499e+02 5.670300000000000242e-05 7.327599403151697588e-05 4.018495527514940252e-05 3.513437140343242892e-05 7.835609711896412261e-05
6.425401561982976091e+02 1.063799999999999945e-04 1.144310043779906078e-04 9.845314042411786406e-05 8.432249136823873742e-05 1.285843645029217973e-04
6.424018230243317475e+02 5.218700000000000026e-05 2.308695702362676102e-05 8.137453443217662445e-05 4.216124568411708511e-05 6.228305155610003297e-05
6.422634858553872164e+02 5.369300000000000244e-05 8.130623995278123389e-05 2.612022092884619515e-05 7.328026035572774344e-05 3.415522182108903144e-05
6.421251448083233981e+02 3.562799999999999838e-05 5.018903700789021825e-05 2.109710151945252068e-05 1.806910529319107959e-05 5.324196342699212927e-05
6.419868000000000166e+02 4.716900000000000189e-05 -1.104158814173493444e-05 1.054855075972671808e-04 2.208446202501740722e-05 7.232870503289065989e-05
6.418484515472765679e+02 4.315500000000000271e-05 -3.914744886615528042e-05 1.255779852348418786e-04 4.015356731820849019e-05 4.621000599323595687e-05
6.417100995670128896e+02 3.863900000000000055e-05 2.409073776378821698e-05 5.324506573957021649e-05 4.617660241593884892e-05 3.114152577805001648e-05
6.415717441760682505e+02 1.455200000000000060e-05 2.609829924410199788e-05 3.013871645638032239e-06 2.208446202501740722e-05 7.031957433751609428e-06
6.414333854913024879e+02 5.018000000000000067e-07 2.409073776378821698e-05 -2.310634928320816291e-05 4.316508486707594977e-05 -4.219174460251879266e-05
6.412950236295749846e+02 3.061000000000000000e-05 2.609829924410656508e-05 3.516183586575572466e-05 4.115740650116734808e-05 2.009130695358124708e-05
6.411566587077455779e+02 -9.534199999999999281e-06 1.505671110236706514e-05 -3.415721198387790524e-05 2.108062284205854256e-05 -4.018261390716249416e-05
6.410182908426737640e+02 -7.025200000000000094e-06 -3.011342220470674315e-06 -1.105086270066517174e-05 -4.316508486707138257e-05 2.913239508269372137e-05
6.408799201512191530e+02 -2.559200000000000163e-05 4.818147552757186676e-05 -9.945776430599111628e-05 -5.621499424549097147e-05 5.022826738395311770e-06
6.407415467502413549e+02 1.555600000000000149e-05 1.706427258268084773e-05 1.406473434630320398e-05 1.505758774432818213e-05 1.607304556286408287e-05
6.406031707565998659e+02 1.204299999999999972e-05 6.725330959057106259e-05 -4.319882692078743475e-05 2.007678365908598307e-06 2.210043764893754558e-05
6.404647922871546371e+02 -1.404999999999999931e-05 2.910964146457723813e-05 -5.726356126708606815e-05 3.011517548867462544e-06 -3.114152577805001648e-05
6.403264114587648237e+02 2.358499999999999865e-05 1.094121006772015765e-04 -6.228668067647974600e-05 1.003839182955212255e-05 3.716891786412804640e-05
6.401880283882902631e+02 7.025200000000000094e-06 1.194499080787796256e-04 -1.054855075972671808e-04 2.409214039092600552e-05 -1.004565347679062354e-05
6.400496431925903380e+02 2.559200000000000163e-05 1.144310043779906078e-04 -6.329130455835756542e-05 2.710365793979346849e-05 2.410956834429840790e-05
6.399112559885249993e+02 -5.519800000000000074e-06 9.234782809451616494e-05 -1.034762598335115284e-04 9.034552646593257887e-06 -2.009130695358124708e-05
6.397728668929536298e+02 8.530599999999999267e-06 7.829489773231056084e-05 -6.128205679460192658e-05 3.914972813525418596e-05 -2.210043764893754558e-05
6.396344760227358393e+02 2.508999999999999864e-05 7.729111699214911166e-05 -2.712484481072401795e-05 -0.000000000000000000e+00 5.022826738395311431e-05
6.394960834947311241e+02 2.759900000000000122e-05 8.431758217325647413e-05 -2.913409257448423077e-05 5.219963751367377486e-05 3.013696043034446063e-06
6.393576894257994354e+02 1.053799999999999973e-05 6.624952885041416706e-05 -4.520807468454307359e-05 -5.019195914776061274e-06 2.611869903965470641e-05
6.392192939328000421e+02 -1.003600000000000013e-05 5.119281774804710700e-05 -7.132829561339383594e-05 -2.308830120797170468e-05 3.013696043034446063e-06
6.390808971325925540e+02 1.304700000000000061e-05 9.134404735435928296e-05 -6.530055232211777146e-05 -1.003839182954299153e-06 2.712326438733285566e-05
6.389424991420366950e+02 2.007200000000000027e-06 6.624952885041873426e-05 -6.228668067647974600e-05 -1.304990937841502001e-05 1.707761091054679932e-05
6.388041000779921887e+02 2.458799999999999904e-05 1.053969777165694543e-04 -5.625893738520824873e-05 3.814588895229988850e-05 1.105021882446877279e-05
6.386657000573184177e+02 3.914000000000000134e-05 9.335160883467762767e-05 -1.506935822818102510e-05 2.409214039092600552e-05 5.424652877467027852e-05
6.385272991968748784e+02 4.315500000000000271e-05 1.365141806614604699e-04 -5.023119409393675145e-05 6.625338607504308724e-05 2.009130695358124708e-05
6.383888976135216353e+02 1.003600000000000013e-05 4.617391404726264967e-05 -2.612022092884619515e-05 1.304990937841958382e-05 7.031957433756177476e-06
6.382504954241177302e+02 2.659499999999999863e-05 5.420415996851778005e-05 -1.004623881877821326e-06 2.007678365910424510e-05 3.315065647340631499e-05
6.381120927455232277e+02 3.362100000000000217e-05 6.926087107088484010e-05 -2.009247763755642652e-06 6.023035097730360427e-06 6.127848620842189049e-05
6.379736896945972831e+02 2.508999999999999864e-05 6.624952885041873426e-05 -1.607398211005884621e-05 2.308830120797170468e-05 2.712326438733742286e-05
6.378352863881999610e+02 3.663100000000000216e-05 6.323818662993892681e-05 1.004623881878735063e-05 6.524954689208879656e-05 8.036522781429757833e-06
6.376968829431906443e+02 4.315500000000000271e-05 1.706427258268084773e-05 6.931904784963362990e-05 4.015356731821762121e-06 8.237435850968128682e-05
6.375584794764288290e+02 3.863900000000000055e-05 6.123062514962514930e-05 1.607398211006341341e-05 1.003839182955212255e-05 6.730587829449992041e-05
6.374200761047742390e+02 4.867499999999999729e-05 4.717769478741953843e-05 5.023119409393675145e-05 5.019195914776060596e-05 4.721457134091867333e-05
6.372816729450864841e+02 6.623799999999999838e-05 6.022684440946826054e-05 7.233291949526708816e-05 7.328026035572774344e-05 5.926935551306559199e-05
6.371432701142249471e+02 5.218700000000000026e-05 5.821928292914990905e-05 4.621269856642089979e-05 5.320347669662350512e-05 5.123283273163126356e-05
6.370048677290495789e+02 5.720499999999999863e-05 5.420415996852234725e-05 6.027743291272410039e-05 5.521115506253666724e-05 5.926935551306559199e-05
6.368664659064197622e+02 9.985800000000000514e-05 1.003780740157804365e-04 9.945776430599568348e-05 9.636856156370402209e-05 1.034702308109406832e-04
6.367280647631951069e+02 6.523400000000000596e-05 5.922306366931136501e-05 7.132829561338926874e-05 6.023035097731272851e-05 7.031957433753436139e-05
6.365896644162354505e+02 9.032399999999999782e-05 9.034026661420238742e-05 9.041614936908614719e-05 1.335106113330450459e-04 4.721457134091409935e-05
6.364512649823999482e+02 1.028699999999999959e-04 1.124234428976722631e-04 9.343002101472418620e-05 7.026874280686485784e-05 1.356163219366734161e-04
6.363128665785485509e+02 1.023699999999999973e-04 1.184461273386227300e-04 8.639765384157030231e-05 1.084146317591647396e-04 9.643827337718906441e-05
6.361744693215407551e+02 1.174199999999999972e-04 1.606049184252486767e-04 7.434216725902730776e-05 8.633016973414733234e-05 1.486756714565030512e-04
6.360360733282361707e+02 1.440199999999999933e-04 1.806805332284047748e-04 1.074947553610273868e-04 1.746680178342078268e-04 1.135158842877358773e-04
6.358976787154944077e+02 7.376499999999999594e-05 8.532136291341336966e-05 6.228668067647974600e-05 8.532633055119304166e-05 6.228305155610003297e-05
6.357592856001750761e+02 1.184199999999999945e-04 1.023856354960942140e-04 1.346196001717514014e-04 1.325067721500861745e-04 1.044747961586233928e-04
6.356208940991375584e+02 1.660999999999999987e-04 2.178204206142417038e-04 1.145271225341767035e-04 1.997639974080881332e-04 1.326026258936343944e-04
6.354825043292418059e+02 1.520500000000000096e-04 2.278582280158197393e-04 7.635141502278294660e-05 1.074107925762058817e-04 1.968948081450953066e-04
6.353441164073472009e+02 1.731199999999999959e-04 2.318733509764518751e-04 1.145271225341767035e-04 1.867140880296685578e-04 1.597258902809718206e-04
6.352057304503133537e+02 1.415099999999999919e-04 2.077826132126682219e-04 7.534679114090512718e-05 9.837623992961261701e-05 1.848400239729483811e-04
6.350673465749998741e+02 1.480300000000000040e-04 1.917221213701397059e-04 1.044808837153893613e-04 1.676411435535186034e-04 1.285843645029217973e-04
6.349289648982664858e+02 1.219400000000000014e-04 1.646200413858808125e-04 7.936528666842098561e-05 1.023915966614298204e-04 1.416437140227514325e-04
6.347905855369726851e+02 7.828100000000000488e-05 1.606049184252486767e-04 -4.018495527515853353e-06 5.822267261140413359e-05 9.844740407254536291e-05
6.346522086079780820e+02 8.932000000000000540e-05 1.565897954646165680e-04 2.210172540133034349e-05 7.729561708754951403e-05 1.014611001155843846e-04
6.345138342281424002e+02 1.209299999999999958e-04 2.439187198583482824e-04 -2.009247763755642652e-06 9.837623992961261701e-05 1.436528447181077445e-04
6.343754625143249086e+02 1.600700000000000039e-04 2.439187198583482824e-04 7.635141502278751380e-05 1.666373043705688664e-04 1.536984981948983579e-04
6.342370935833856720e+02 1.073900000000000001e-04 1.686351643465129483e-04 4.621269856642089979e-05 9.235320483187769785e-05 1.225569724168483346e-04
6.340987275521838455e+02 9.634499999999999998e-05 1.335028384409898104e-04 5.927280903084628097e-05 8.331865218528443319e-05 1.094976228970187131e-04
6.339603645375792667e+02 4.365699999999999892e-05 8.030245921262433835e-05 7.032367173149317543e-06 -4.015356731821762121e-06 9.141544663879375772e-05
6.338220046564314316e+02 4.365699999999999892e-05 5.520794070867923601e-05 3.214796422011769242e-05 3.513437140343242892e-05 5.223739807930941281e-05
6.336836480255999504e+02 6.473200000000000297e-05 3.212098368505247837e-05 9.744851654223546389e-05 3.613821058638672638e-05 9.342457733415462343e-05
6.335452947619445467e+02 4.716900000000000189e-05 4.517013330710119371e-05 4.922657021205893203e-05 5.219963751367377486e-05 4.219174460251879266e-05
6.334069449823248306e+02 5.469599999999999945e-05 5.219659848820399576e-05 5.726356126708606815e-05 7.227642117277345275e-05 3.716891786412347920e-05
6.332685988036001845e+02 5.519800000000000243e-05 2.007561480313782595e-06 1.084993792429052062e-04 3.513437140343242892e-05 7.534240107592966808e-05
6.331302563426304459e+02 9.785099999999999538e-05 1.214574695590934031e-04 7.434216725902274055e-05 8.934168728301023149e-05 1.064839268539796913e-04
6.329919177162749975e+02 6.824499999999999458e-05 4.215879108662595347e-05 9.443464489660200563e-05 7.127258198981914852e-05 6.529674759913905470e-05
6.328535830413935628e+02 1.154100000000000012e-05 -4.918525626773332271e-05 7.233291949526708816e-05 7.528793872164091911e-05 -5.223739807931398002e-05
6.327152524348458655e+02 2.007200000000000027e-05 4.015122960632129850e-06 3.616645974763811806e-05 4.115740650116734808e-05 -1.004565347678148617e-06
6.325769260134910610e+02 2.810100000000000082e-05 9.034026661421151844e-06 4.721732244830328641e-05 -2.208446202501284340e-05 7.835609711896868981e-05
6.324386038941893275e+02 -2.107599999999999947e-05 -3.312476442520936713e-05 -9.041614936909529515e-06 -2.409214039092600552e-05 -1.808217625822494857e-05
6.323002861937999342e+02 -1.455200000000000060e-05 -2.810586072442034598e-05 -1.004623881877821326e-06 1.706526611023678213e-05 -4.621000599323595687e-05
6.321619730291826045e+02 6.523400000000000087e-06 1.505671110236706514e-05 -2.009247763755642652e-06 1.606142692728248128e-05 -3.013696043034446063e-06
6.320236645171967211e+02 -6.021600000000000081e-05 -6.424196737010038954e-05 -5.625893738520824873e-05 -5.721883342844526893e-05 -6.328761690378275620e-05
6.318853607747022352e+02 -7.527000000000000101e-06 -9.034026661421151844e-06 -6.027743291276064477e-06 1.204607019546072085e-05 -2.712326438733742286e-05
6.317470619185584155e+02 -6.724100000000000216e-05 -6.624952885041416706e-05 -6.831442396775124328e-05 -9.235320483187769785e-05 -4.219174460251879266e-05
6.316087680656249859e+02 -7.426599999999999673e-05 -9.736673179530976345e-05 -5.123581797581457087e-05 -3.011517548867462544e-06 -1.456619754134640295e-04
6.314704793327615562e+02 -3.914000000000000134e-05 -1.003780740161455958e-06 -7.735603890466076602e-05 -5.922651179435843105e-05 -1.908674160590309783e-05
6.313321958368278501e+02 -7.075399999999999376e-05 -6.825709033073252532e-05 -7.333754337714948834e-05 -1.033954358443886783e-04 -3.817348321180619565e-05
6.311939176946831367e+02 -1.033699999999999945e-04 -7.628733625199221613e-05 -1.306011046442355429e-04 -1.244760586864472141e-04 -8.237435850968128682e-05
6.310556450231873669e+02 -3.763500000000000135e-05 3.312476442520936713e-05 -1.084993792429006390e-04 -4.216124568411708511e-05 -3.315065647340631499e-05
6.309173779391999233e+02 -6.021600000000000081e-05 4.015122960632129850e-06 -1.245733613529640457e-04 -6.926490362391055360e-05 -5.123283273163126356e-05
6.307791165595805296e+02 -9.032400000000000121e-06 5.721550218899758750e-05 -7.534679114090512718e-05 6.023035097734925088e-06 -2.410956834429840790e-05
6.306408610011887959e+02 2.007200000000000027e-06 6.524574811025728508e-05 -6.128205679460192658e-05 1.806910529319564679e-05 -1.406391486750778606e-05
6.305026113808842183e+02 1.505400000000000020e-05 6.825709033073252532e-05 -3.817570751138918970e-05 2.208446202501740722e-05 8.036522781434326729e-06
6.303643678155264070e+02 -2.659499999999999863e-05 2.910964146457723813e-05 -8.237915831405901107e-05 -4.115740650116278765e-05 -1.205478417215148925e-05
6.302261304219749718e+02 1.455200000000000060e-05 4.015122960631216918e-05 -1.105086270066517174e-05 -4.216124568411708511e-05 7.132413968521251742e-05
6.300878993170896365e+02 -2.408599999999999945e-05 2.007561480315608459e-05 -6.831442396775581048e-05 -4.416892405003024723e-05 -4.018261390717163364e-06
6.299496746177296700e+02 2.007200000000000027e-06 4.215879108662595347e-05 -3.817570751138918970e-05 -1.204607019546072085e-05 1.607304556286408287e-05
6.298114564407551370e+02 -1.354900000000000021e-05 1.806805332284230369e-05 -4.520807468454307359e-05 -2.810749712274320214e-05 1.004565347678148617e-06
6.296732449030253065e+02 5.469599999999999945e-05 9.535917031499140518e-05 1.406473434630320398e-05 4.015356731821762121e-06 1.054793615063015489e-04
6.295350401214000158e+02 -4.666699999999999890e-05 -1.505671110236706514e-05 -7.836066278653858544e-05 4.015356731821762121e-06 -9.744283872486722044e-05
6.293968422127386475e+02 6.372899999999999919e-05 1.003780740157804365e-04 2.712484481072401795e-05 7.528793872164091911e-05 5.223739807930941281e-05
6.292586512939008117e+02 2.057399999999999987e-05 9.034026661416586336e-06 3.214796422011769242e-05 1.806910529319107959e-05 2.310500299661569145e-05
6.291204674817461182e+02 3.061000000000000000e-05 5.621172144883613154e-05 5.023119409393675314e-06 -5.019195914776061274e-06 6.630131294681719718e-05
6.289822908931344045e+02 2.509000000000000034e-06 -2.007561480318347255e-06 7.032367173149317543e-06 -3.011517548867462544e-06 8.036522781429757833e-06
6.288441216449249396e+02 8.079000000000000406e-05 9.335160883467762767e-05 6.831442396775124328e-05 1.074107925762058817e-04 5.424652877467027852e-05
6.287059598539774470e+02 -1.605800000000000109e-05 4.316257182678740942e-05 -7.534679114090512718e-05 -6.725722525799739148e-05 3.515978716876718069e-05
6.285678056371517641e+02 -1.856700000000000028e-05 3.713988738584149613e-05 -7.434216725902730776e-05 -1.104223101250642170e-05 -2.611869903965470641e-05
6.284296591113071599e+02 -2.609400000000000123e-05 -6.323818662994349401e-05 1.105086270066517174e-05 -3.513437140343242892e-05 -1.707761091054679932e-05
6.282915203933033581e+02 5.519800000000000074e-06 9.034026661416586336e-06 2.009247763755642652e-06 2.911133630569749959e-05 -1.808217625822494857e-05
6.281533895999999686e+02 9.032400000000000121e-06 -2.409073776378365317e-05 4.219420303890960856e-05 -3.814588895229532130e-05 5.625565947003114423e-05
6.280152668482566014e+02 -6.021600000000000081e-06 -7.126843255120319837e-05 5.927280903084628097e-05 -5.019195914776060596e-05 3.817348321180619565e-05
6.278771522549327528e+02 3.311899999999999919e-05 3.212098368504791117e-05 3.415721198387790524e-05 2.409214039092600552e-05 4.219174460251879266e-05
6.277390459368882603e+02 -4.563800000000000321e-18 -9.435538957482995600e-05 9.443464489660200563e-05 -8.030713463638958734e-06 8.036522781434326729e-06
6.276009480109822789e+02 6.724100000000000216e-05 1.706427258268084773e-05 1.175409941798101753e-04 5.822267261139956639e-05 7.634696642360782411e-05
6.274628585940749872e+02 2.810100000000000082e-05 -3.914744886615528042e-05 9.543926877847982505e-05 -0.000000000000000000e+00 5.625565947002657703e-05
6.273247778030256541e+02 1.605800000000000109e-04 3.814366812599382446e-05 2.833039346898060169e-04 2.007678365910424239e-04 1.205478417214874825e-04
6.271867057546937758e+02 8.329900000000000325e-05 9.034026661421151844e-06 1.577259494549595575e-04 4.617660241593884892e-05 1.205478417214874825e-04
6.270486425659391898e+02 9.885399999999999916e-05 -1.505671110236706514e-05 2.129802629582945540e-04 3.613821058639129358e-05 1.617350209763281327e-04
6.269105883536215060e+02 2.227999999999999946e-04 1.043931969764125587e-04 3.415721198387699315e-04 1.826987312978467872e-04 2.631961210919170845e-04
6.267725432345999934e+02 2.122600000000000040e-04 1.475557688031999817e-04 2.772761913985299660e-04 1.796872137489838881e-04 2.451139448336921156e-04
6.266345073257344893e+02 2.233000000000000067e-04 7.126843255120319837e-05 3.757293318226478029e-04 2.268676553478770480e-04 2.199998111417155551e-04
6.264964807438848311e+02 2.709699999999999891e-04 1.606049184252486767e-04 3.817570751139193002e-04 3.513437140343242892e-04 1.908674160590218439e-04
6.263584636059102877e+02 2.980699999999999973e-04 2.308695702362949795e-04 3.656830930038604743e-04 3.824627287059349204e-04 2.139724190556420924e-04
6.262204560286703554e+02 3.698299999999999743e-04 3.683875316379169257e-04 3.717108362951319716e-04 3.744320152422959871e-04 3.656617865551795845e-04
6.260824581290248716e+02 3.748399999999999822e-04 3.111720294489193450e-04 4.390206363810053819e-04 3.854742462548023732e-04 3.646572212074968749e-04
6.259444700238335599e+02 4.205100000000000244e-04 3.192022753701836166e-04 5.224044185769421717e-04 4.336585270366544046e-04 4.078535311576984043e-04
6.258064918299556894e+02 4.466000000000000135e-04 2.820623879843421069e-04 6.118159440641505672e-04 4.306470094877869518e-04 4.631046252800468050e-04
6.256685236642512109e+02 3.281800000000000190e-04 1.405293036220926057e-04 5.163766752856707287e-04 2.409214039092509140e-04 4.158900539391327056e-04
6.255305656435793935e+02 3.914000000000000270e-04 3.001304413071843868e-04 4.832240871836706361e-04 4.567468282446215488e-04 3.264837379956952329e-04
6.253926178848000745e+02 5.002900000000000229e-04 4.205841301261209215e-04 5.806726037259106942e-04 5.059349482094278438e-04 4.952507164057795650e-04
6.252546805047726366e+02 5.349200000000000352e-04 5.129319582206370593e-04 5.575662544426979303e-04 5.300270886003492516e-04 5.404561570513373523e-04
6.251167536203568034e+02 4.450999999999999770e-04 3.583497242363343094e-04 5.324506573957296087e-04 3.904934421695784616e-04 5.002735431441703452e-04
6.249788373484121848e+02 4.691799999999999768e-04 3.974971731024896102e-04 5.414922723326390502e-04 3.423091613877264302e-04 5.967118165213639632e-04
6.248409318057983910e+02 5.916199999999999497e-04 5.259811078426904164e-04 6.580286426305714332e-04 6.806029660436356977e-04 5.032872391872093669e-04
6.247030371093750318e+02 4.340600000000000014e-04 3.382741094331827921e-04 5.304414096319739428e-04 3.653974625956981281e-04 5.032872391872139205e-04
6.245651533760016036e+02 4.822299999999999959e-04 3.372703286930213429e-04 6.278899261742093389e-04 4.065548690968609361e-04 5.585383333095577134e-04
6.244272807225378301e+02 4.907600000000000243e-04 2.469300620788189419e-04 7.353846815352367257e-04 4.928850388310082684e-04 4.892233243197060752e-04
6.242894192658433212e+02 5.078199999999999728e-04 3.382741094331782384e-04 6.781211202681460904e-04 4.647775417082604821e-04 5.515063758758061759e-04
6.241515691227773459e+02 5.374299999999999824e-04 3.292400827717616250e-04 7.464355442358973879e-04 5.360501236980796036e-04 5.394515917036591963e-04
6.240137304101999689e+02 4.445900000000000242e-04 1.535784532441458814e-04 7.363893054171146129e-04 4.527314715128043319e-04 4.369859262403920884e-04
6.238759032449705728e+02 5.073200000000000149e-04 1.917221213701351522e-04 8.237915831405626804e-04 6.133457407856291854e-04 4.018261390716249145e-04
6.237380877439487676e+02 4.852400000000000094e-04 2.700170191024456995e-04 7.012274695513588544e-04 5.611461032719599912e-04 4.098626618530592700e-04
6.236002840239942770e+02 6.001500000000000324e-04 2.479338428189758374e-04 9.533880639029158367e-04 5.802190477481144722e-04 6.208213848656532604e-04
6.234624922019663700e+02 6.016599999999999553e-04 2.017599287717223222e-04 1.002614634114979471e-03 6.645415391163486153e-04 5.394515917036637499e-04
6.233247123947249975e+02 6.212299999999999593e-04 2.670056768819704593e-04 9.764944131861286007e-04 6.836144835924939890e-04 5.595428986572358694e-04
6.231869447191295421e+02 6.583599999999999782e-04 1.907183406299828104e-04 1.127187995467938963e-03 6.454685946402032417e-04 6.720542175972890912e-04
6.230491892920398413e+02 7.215900000000000352e-04 7.227221329136921475e-05 1.372316222646355723e-03 7.297910860084466005e-04 7.142459621998169641e-04
6.229114462303151640e+02 7.933400000000000174e-04 5.520794070867923601e-05 1.533056043746944090e-03 6.725722525799921565e-04 9.151590317356203411e-04
6.227737156508153475e+02 1.065799999999999994e-03 1.746578487874634288e-04 1.959016569663533415e-03 9.978161478574863481e-04 1.135158842877340450e-03
6.226359976703998882e+02 1.239400000000000094e-03 3.412854516537082309e-05 2.447263776256593162e-03 1.192560949350794002e-03 1.287852775724556125e-03
6.224982924059285097e+02 1.353899999999999895e-03 3.192022753701836166e-04 2.391004838871389412e-03 1.440509227540729504e-03 1.268766034118657500e-03
6.223605999742608219e+02 1.506399999999999970e-03 3.021380027874936243e-04 2.713489104954466911e-03 1.487689669139622556e-03 1.526939328472174751e-03
6.222229204922563213e+02 1.958000000000000105e-03 2.660018961418181174e-04 3.653817058392957312e-03 1.967524798592215803e-03 1.950865905192737150e-03
6.220852540767743903e+02 2.419199999999999823e-03 9.676446335121379654e-04 3.874834312406269868e-03 2.444348410495941759e-03 2.396892919562246520e-03
6.219476008446749802e+02 2.957599999999999899e-03 8.481947254333446111e-04 5.072345979605729673e-03 2.976383177462204200e-03 2.942371903351970099e-03
6.218099609128175871e+02 3.412699999999999848e-03 8.522098483939721933e-04 5.982535216587867195e-03 3.275527253982850242e-03 3.557165896131563206e-03
6.216723343980618210e+02 3.668199999999999933e-03 1.194499080787787175e-03 6.148298157097858117e-03 3.633897842297868254e-03 3.706846132935739859e-03
6.215347214172671784e+02 3.990800000000000076e-03 7.528355551183532873e-04 7.223245710708104880e-03 3.814588895229806351e-03 4.158900539391318166e-03
6.213971220872933827e+02 5.066700000000000370e-03 1.174423465984631050e-03 8.961245026358316199e-03 5.360501236980832682e-03 4.771685401475545853e-03
6.212595365250000441e+02 5.248300000000000014e-03 1.074045391968850641e-03 9.433418250841322378e-03 5.551230681742323064e-03 4.952507164057777002e-03
6.211219648472465451e+02 6.082299999999999686e-03 1.455482073228816153e-03 1.071933681964610217e-02 6.273994893470076321e-03 5.896798590876096285e-03
6.209844071708928368e+02 6.879200000000000245e-03 2.097901746929811077e-03 1.168377574624968745e-02 7.207565333618423664e-03 6.569857373821067978e-03
6.208468636127981881e+02 7.844099999999999684e-03 2.107939554331389031e-03 1.360260736063807242e-02 7.970483112664385195e-03 7.735153177128780214e-03
6.207093342898224364e+02 9.085599999999999232e-03 3.784253390394922128e-03 1.440630646614106045e-02 9.275474050506160584e-03 8.910494633913282683e-03
6.205718193188249643e+02 9.939099999999999324e-03 4.727807286143258063e-03 1.516982061636889915e-02 9.887815952108839138e-03 1.000547086288346155e-02
6.204343188166656091e+02 1.073099999999999922e-02 6.133100322364184662e-03 1.534060667628828374e-02 1.041985071907510288e-02 1.105021882446968577e-02
6.202968329002038672e+02 1.155400000000000003e-02 8.140661802679792849e-03 1.498898831763072724e-02 1.149395864483717875e-02 1.163286672612354189e-02
6.201593616862992349e+02 1.224100000000000014e-02 9.274934039058111215e-03 1.523009804928162313e-02 1.250783621962194350e-02 1.199451025128800419e-02
6.200219052918114357e+02 1.214800000000000081e-02 1.180446150425577823e-02 1.250756732939025014e-02 1.213641572192851459e-02 1.217533201387023534e-02
6.198844638335998525e+02 1.238599999999999944e-02 1.275805320740569342e-02 1.203539410490724569e-02 1.219664607290582743e-02 1.259724945989544077e-02
6.197470374285246635e+02 1.163999999999999931e-02 1.422357308803608687e-02 9.081799892183764142e-03 1.155418899581449159e-02 1.175341456784502990e-02
6.196096261934446829e+02 1.053399999999999996e-02 1.451466950268185015e-02 6.550147709849352129e-03 1.086153995957539649e-02 1.020638393241927316e-02
6.194722302452202030e+02 9.341000000000000345e-03 1.414327062882346324e-02 4.550946184910669400e-03 9.335704401483473427e-03 9.362549040368860556e-03
6.193348497007103788e+02 8.459799999999999959e-03 1.377187175496507460e-02 3.154518989099228121e-03 8.261596475721395827e-03 8.669398950470308396e-03
6.191974846767750478e+02 7.174700000000000001e-03 1.309933865905934559e-02 1.255779852348418678e-03 6.946567146050068586e-03 7.413692265871479718e-03
6.190601352902734789e+02 5.765199999999999839e-03 1.223608722252363459e-02 -7.032367173151145203e-04 5.711844951015157025e-03 5.826479016538561179e-03
6.189228016580658505e+02 4.639100000000000168e-03 1.037909285323169659e-02 -1.084993792429033875e-03 4.577506674275767448e-03 4.721457134091592948e-03
6.187854838970110904e+02 3.552200000000000149e-03 9.144442542837596943e-03 -2.029340241395044715e-03 3.242400560945335204e-03 3.877622242041180774e-03
6.186481821239693772e+02 2.596799999999999803e-03 7.829489773230873667e-03 -2.642160809341073061e-03 2.700327402149520911e-03 2.491322062244074719e-03
6.185108964557999798e+02 1.766299999999999945e-03 6.163213744568918524e-03 -2.632114570522285733e-03 1.425451639796401293e-03 2.109587230126031086e-03
6.183736270093625080e+02 1.381499999999999916e-03 5.169470811812692385e-03 -2.401051077690176741e-03 1.415413247966849225e-03 1.356163219366734052e-03
6.182363739015167994e+02 9.644599999999999918e-04 4.075349805040685836e-03 -2.144871987811099428e-03 1.029939001712051405e-03 9.031042475634733615e-04
6.180991372491222364e+02 3.387099999999999876e-04 2.851741082788325759e-03 -2.176015328149343529e-03 3.453206789365893294e-04 3.325111300817732763e-04
6.179619171690383155e+02 -3.412200000000000297e-05 1.853983027071471820e-03 -1.923854733797777548e-03 -2.891056846910938110e-04 2.210043764893937111e-04
6.178247137781249876e+02 -5.023000000000000121e-04 1.343058630331153214e-03 -2.349815259714357549e-03 -7.408333170209393257e-04 -2.642006864395860790e-04
6.176875271932415217e+02 -1.097899999999999961e-03 7.829489773231969524e-05 -2.276477716337217249e-03 -1.380278876563416661e-03 -8.167116276630704110e-04
6.175503575312477551e+02 -2.025799999999999910e-03 -1.292869593323244578e-03 -2.761711051284638889e-03 -2.015709079374058618e-03 -2.038263090440813920e-03
6.174132049090032979e+02 -2.849200000000000083e-03 -2.326763755685801183e-03 -3.375536243112549784e-03 -2.800711320445042028e-03 -2.901184724097143151e-03
6.172760694433673052e+02 -3.177399999999999929e-03 -3.028406493056102870e-03 -3.330328168428006372e-03 -3.108889949612299482e-03 -3.249768899741766436e-03
6.171389512512000692e+02 -4.367199999999999901e-03 -5.117274213324479390e-03 -3.620664470290957219e-03 -4.430946153564302610e-03 -4.307576210847811893e-03
6.170018504493605178e+02 -5.385799999999999615e-03 -6.715293151655711210e-03 -4.058680482790089430e-03 -5.400654804299041822e-03 -5.374424610082983306e-03
6.168647671547088294e+02 -6.929900000000000122e-03 -9.576068261105453311e-03 -4.289743975622198856e-03 -7.016835888856933282e-03 -6.851135671171204936e-03
6.167277014841041591e+02 -9.026400000000000395e-03 -1.336032165150037587e-02 -4.701639767192480196e-03 -9.104821389403773904e-03 -8.960722901297235587e-03
6.165906535544064582e+02 -1.186100000000000002e-02 -1.855990588551780299e-02 -5.153720514037910851e-03 -1.191557110167836865e-02 -1.180364283522898280e-02
6.164536234824748817e+02 -1.572799999999999893e-02 -2.511459411874826519e-02 -6.359269172292392885e-03 -1.636257868216995856e-02 -1.511870848256988836e-02
6.163166113851694945e+02 -2.170700000000000060e-02 -3.299427292898702430e-02 -1.043804213272005697e-02 -2.219488433513974041e-02 -2.124655710341216697e-02
6.161796173793497928e+02 -2.790499999999999925e-02 -3.858533165166599943e-02 -1.724939205185788138e-02 -2.919164344033757172e-02 -2.665111867392552444e-02
6.160426415818752730e+02 -3.489300000000000040e-02 -4.684644714316472947e-02 -2.296570193974788177e-02 -3.564632938673958223e-02 -3.417531312804170107e-02
6.159056841096054313e+02 -4.084200000000000330e-02 -5.081138106678805694e-02 -3.092232308422746337e-02 -4.186009392923234484e-02 -3.988124430285877597e-02
6.157687450793999915e+02 -4.686400000000000288e-02 -5.493691990883663168e-02 -3.884880551225067952e-02 -4.751170852927018989e-02 -4.628032556757440130e-02
6.156318246081185634e+02 -5.072700000000000126e-02 -5.539865904930921930e-02 -4.611223617823393545e-02 -5.094483853497702025e-02 -5.056981960216400118e-02
6.154949228126207572e+02 -5.332300000000000234e-02 -5.700470823356170585e-02 -4.969874343654102217e-02 -5.320347669662624235e-02 -5.350315041738686050e-02
6.153580398097661828e+02 -5.405200000000000282e-02 -5.441495392395457459e-02 -5.375742391933110986e-02 -5.448839085080891403e-02 -5.368397217996909165e-02
6.152211757164144501e+02 -5.292199999999999682e-02 -4.944623926017344129e-02 -5.645986216158490473e-02 -5.312316956198982754e-02 -5.277986336705793591e-02
6.150843306494249418e+02 -4.997000000000000053e-02 -4.384514273009289254e-02 -5.614842875820250101e-02 -4.927846549127136433e-02 -5.071045875083906446e-02
6.149475047256576090e+02 -4.587900000000000311e-02 -3.637701402331882522e-02 -5.544519204088738801e-02 -4.567468282446215250e-02 -4.613968641889933109e-02
6.148106980619718342e+02 -4.019600000000000256e-02 -2.866797793890689047e-02 -5.176826863321121186e-02 -3.989256913064013338e-02 -4.053421177885016546e-02
6.146739107752272275e+02 -3.413800000000000168e-02 -2.127011388394387317e-02 -4.704653638838116048e-02 -3.370891976363602632e-02 -3.459723057406690477e-02
6.145371429822833989e+02 -2.888399999999999995e-02 -1.626124799055643153e-02 -4.156128999332326518e-02 -2.834841852665519191e-02 -2.946390164742689749e-02
6.144003947999999582e+02 -2.359100000000000086e-02 -1.233646529653941414e-02 -3.489058741764846511e-02 -2.348983688115196394e-02 -2.372783351217945189e-02
6.142636663452366292e+02 -1.935500000000000068e-02 -8.833270513388677761e-03 -2.989760672471115238e-02 -1.945440336567201209e-02 -1.926756336848441456e-02
6.141269577348527946e+02 -1.593100000000000072e-02 -6.675141922049398525e-03 -2.520601319633746298e-02 -1.531858593189653825e-02 -1.655523692975094732e-02
6.139902690857082916e+02 -1.314000000000000064e-02 -5.038979315592177245e-03 -2.125784134055403243e-02 -1.276883440719029858e-02 -1.352144957976017872e-02
6.138536005146623893e+02 -1.110300000000000002e-02 -4.888412204568507065e-03 -1.733980820122696734e-02 -1.093180870238226118e-02 -1.129131450791266006e-02
6.137169521385749249e+02 -9.499600000000000405e-03 -4.406597449292760926e-03 -1.460723124251680702e-02 -9.185128524040192186e-03 -9.824649100301230398e-03
6.135803240743056222e+02 -8.236500000000000765e-03 -3.964933923623326605e-03 -1.251761356820903746e-02 -8.100982206448562734e-03 -8.378074999643379470e-03
6.134437164387137500e+02 -7.249000000000000235e-03 -4.054270409497367882e-03 -1.045512073871200306e-02 -7.154361856921804923e-03 -7.352413779663053220e-03
6.133071293486591458e+02 -6.403999999999999970e-03 -3.800313882237450671e-03 -9.017503963743529055e-03 -6.280017928567810902e-03 -6.535702151999982917e-03
6.131705629210013058e+02 -5.893100000000000074e-03 -3.755143748930349443e-03 -8.040004926675508798e-03 -5.741960126503813447e-03 -6.051501654418667622e-03
6.130340172726000674e+02 -5.127900000000000340e-03 -3.259276063292397985e-03 -7.004237704458538341e-03 -5.083441622485199846e-03 -5.178534367285565938e-03
6.128974925203145858e+02 -4.687300000000000147e-03 -3.020376247134829491e-03 -6.361278420056148443e-03 -4.719047999072446820e-03 -4.661183213230848943e-03
6.127609887810048122e+02 -4.290399999999999769e-03 -2.636932004394550080e-03 -5.950387252367749652e-03 -4.211105372497115328e-03 -4.374882089142316868e-03
6.126245061715302427e+02 -3.841300000000000183e-03 -2.062769421024287803e-03 -5.625893738520916162e-03 -3.578686687235331336e-03 -4.108672272007365261e-03
6.124880448087503737e+02 -3.401700000000000123e-03 -2.156121029858965553e-03 -4.652413196980416561e-03 -3.347803675155632680e-03 -3.459723057406687095e-03
6.123516048095249289e+02 -2.757400000000000129e-03 -1.474553907291819991e-03 -4.044615748443790987e-03 -2.666196869929047218e-03 -2.851961022060863632e-03
6.122151862907136319e+02 -2.433199999999999946e-03 -1.241676775575202086e-03 -3.628701461345988991e-03 -2.260645840015135938e-03 -2.608856207922523058e-03
6.120787893691757517e+02 -2.140700000000000155e-03 -1.107170156394060015e-03 -3.177625338382440885e-03 -2.060881842607052358e-03 -2.223103114413766800e-03
6.119424141617712394e+02 -1.731200000000000013e-03 -7.387826247561476425e-04 -2.726549215418892346e-03 -1.590081265801061633e-03 -1.874518938769133974e-03
6.118060607853593638e+02 -1.250500000000000092e-03 -2.971190990867137545e-04 -2.206154044605705949e-03 -1.088161674323455397e-03 -1.414428009532121529e-03
6.116697293567999623e+02 -1.052299999999999937e-03 -1.907183406299828104e-04 -1.915817742742745777e-03 -8.994399079278646509e-04 -1.206482982562557616e-03
6.115334199929525312e+02 -9.870400000000000094e-04 -2.308695702362949795e-04 -1.745031682823370081e-03 -1.025923644980234134e-03 -9.493142535567138584e-04
6.113971328106767942e+02 -6.583599999999999782e-04 8.933648587405005909e-05 -1.407478058512111373e-03 -6.344263636276923019e-04 -6.831044364217623600e-04
6.112608679268321339e+02 -3.653099999999999837e-04 2.449225005985051508e-04 -9.764944131861331544e-04 -3.613821058638764117e-04 -3.696800479458967623e-04
6.111246254582783877e+02 -2.383499999999999931e-04 2.318733509764564558e-04 -7.092644606063859634e-04 -2.881018455081440469e-04 -1.888582853636609782e-04
6.109884055218749381e+02 -1.861699999999999878e-04 3.693913123780738213e-04 -7.424170487083860560e-04 -3.403014830218178488e-04 -3.214609112572816574e-05
6.108522082344815090e+02 -1.605800000000000109e-05 3.713988738583876123e-04 -4.038588005152496233e-04 3.212285385456952976e-05 -6.429218225146089867e-05
6.107160337129578238e+02 1.696099999999999973e-04 5.540869685671061511e-04 -2.149895107220502199e-04 1.355182896989536544e-04 2.039267655788469253e-04
6.105798820741631516e+02 2.368500000000000108e-04 4.938601241576378838e-04 -2.009247763757470126e-05 1.134338276739408008e-04 3.606389598167796971e-04
6.104437534349574435e+02 2.433699999999999958e-04 5.330075730237977382e-04 -4.621269856642089979e-05 2.399175647262966234e-04 2.471230755290529813e-04
6.103076479121999682e+02 3.542700000000000081e-04 5.831966100316833893e-04 1.255779852348418786e-04 3.684089801445610273e-04 3.405476528632030240e-04
6.101715656227506770e+02 4.189999999999999931e-04 7.026465181104629741e-04 1.356242240536292343e-04 3.633897842297895467e-04 4.751594094521937304e-04
6.100355066834688387e+02 5.103300000000000284e-04 6.885935877482528842e-04 3.325305049018603817e-04 4.667852200741736714e-04 5.545200719188405356e-04
6.098994712112141769e+02 4.882500000000000230e-04 7.327599403151971620e-04 2.441236032965298734e-04 5.370539628810384750e-04 4.399996222834265565e-04
6.097634593228464155e+02 5.163499999999999470e-04 6.464347966616268426e-04 3.867801945233129645e-04 4.356662054025629859e-04 5.977163818690421192e-04
6.096274711352249369e+02 5.444500000000000338e-04 7.608658010396128967e-04 3.285120093743444962e-04 5.049311090264689723e-04 5.846570323492124299e-04
6.094915067652095786e+02 4.912599999999999823e-04 6.474385774017837923e-04 3.355443765474984343e-04 4.627698633423519008e-04 5.203648500977561256e-04
6.093555663296597231e+02 4.014399999999999783e-04 5.330075730237977382e-04 2.702438242253806357e-04 4.597583457934890016e-04 3.435613489062420457e-04
6.092196499454352079e+02 3.893999999999999784e-04 5.470605033860033830e-04 2.320681167139868788e-04 3.804550503400217854e-04 3.988124430285905006e-04
6.090837577293953018e+02 3.216499999999999850e-04 4.306219375276989841e-04 2.129802629582900004e-04 3.061709508013397106e-04 3.375339568201640565e-04
6.089478897983999559e+02 3.984300000000000190e-04 6.032722248348440681e-04 1.938924092025976756e-04 3.794512111570720212e-04 4.178991846344935713e-04
6.088120462693085528e+02 2.890400000000000109e-04 4.195803493859640259e-04 1.587305733368419712e-04 2.780634536785965322e-04 3.003650389560405705e-04
6.086762272589808163e+02 2.513999999999999850e-04 3.834442427402839654e-04 1.195502419435703814e-04 2.479482781899401645e-04 2.551595983104827290e-04
6.085404328842761288e+02 1.896800000000000135e-04 3.101682487087624495e-04 6.931904784963362990e-05 1.385298072478211072e-04 2.410956834429749650e-04
6.084046632620544415e+02 1.194300000000000000e-04 1.967410250709332909e-04 4.219420303890960856e-05 1.023915966614343876e-04 1.366208872843561258e-04
6.082689185091749096e+02 9.333500000000000000e-05 2.097901746929820130e-04 -2.310634928321273350e-05 3.111901467161066510e-05 1.557076288902546699e-04
6.081331987424975978e+02 -1.304700000000000061e-05 4.717769478741953843e-05 -7.333754337714948834e-05 3.413053222047812468e-05 -6.027392086074374124e-05
6.079975040788817751e+02 -5.720499999999999863e-05 -9.034026661421151844e-06 -1.054855075972671808e-04 -7.930329545346267615e-05 -3.515978716876718069e-05
6.078618346351872788e+02 -7.878299999999999431e-05 -4.316257182678284900e-05 -1.145271225341721363e-04 -1.304990937841502001e-05 -1.446574100657813198e-04
6.077261905282733778e+02 -8.580800000000000244e-05 -1.505671110236706514e-05 -1.567213255730817516e-04 -7.930329545346267615e-05 -9.242001198647191375e-05
6.075905718749999096e+02 -1.961999999999999985e-04 -1.375179614016219191e-04 -2.551744659971995886e-04 -1.686449827364774748e-04 -2.240180725324327328e-04
6.074549787922265978e+02 -2.418699999999999865e-04 -1.907183406299828104e-04 -2.933501735085887918e-04 -2.369060471774291706e-04 -2.471230755290484277e-04
6.073194113968127112e+02 -3.025899999999999879e-04 -2.619867731811860358e-04 -3.435813676025300969e-04 -3.814588895229806026e-04 -2.240180725324327328e-04
6.071838698056182011e+02 -2.684599999999999877e-04 -1.846956561890369106e-04 -3.526229825394396468e-04 -2.469444390069858468e-04 -2.903193854792499029e-04
6.070483541355024499e+02 -2.759899999999999918e-04 -1.816843139685662240e-04 -3.707062124132541386e-04 -2.640097051172226390e-04 -2.883102547838936451e-04
6.069128645033250677e+02 -2.724800000000000204e-04 -1.856994369291938062e-04 -3.596553497125843692e-04 -2.579866700194876792e-04 -2.873056894362109354e-04
6.067774010259455508e+02 -2.805099999999999824e-04 -2.128015169134526996e-04 -3.486044870119192076e-04 -2.519636349217573273e-04 -3.094061270851484742e-04
6.066419638202238502e+02 -3.020799999999999809e-04 -2.248468857953490798e-04 -3.797478273501590806e-04 -3.212285385456679215e-04 -2.832874280454937576e-04
6.065065530030192349e+02 -3.106100000000000094e-04 -2.318733509764518751e-04 -3.897940661689510171e-04 -3.001479157036093586e-04 -3.214609112572999533e-04
6.063711686911914285e+02 -2.082499999999999933e-04 -1.064007584567309034e-04 -3.104287795005300585e-04 -2.519636349217619351e-04 -1.647487170193671273e-04
6.062358110015999273e+02 -1.354899999999999920e-04 -1.415330843622495012e-04 -1.295964807623531563e-04 -1.726603394682946647e-04 -9.844740407254536291e-05
6.061004800511045687e+02 -1.369900000000000013e-04 -7.729111699214911166e-05 -1.969062808482311474e-04 -1.234722195034883697e-04 -1.506848021518593362e-04
6.059651759565647353e+02 -1.294599999999999972e-04 -8.231002069293812942e-05 -1.768138032106610167e-04 -1.455566815285057769e-04 -1.135158842877358773e-04
6.058298988348402645e+02 -7.577200000000000569e-05 -2.107939554331297673e-05 -1.306011046442355429e-04 -6.223802934322133021e-05 -8.940631594343745922e-05
6.056946488027904252e+02 -9.584399999999999918e-05 -7.929867847246745637e-05 -1.125178747704164975e-04 -9.837623992960804981e-05 -9.342457733415462343e-05
6.055594259772749410e+02 7.025200000000000094e-06 2.208317628347443269e-05 -8.036991055027139505e-06 -3.814588895229532130e-05 5.223739807931398002e-05
6.054242304751536494e+02 -1.756300000000000108e-05 1.706427258268541154e-05 -5.224044185769696427e-05 -1.505758774432818213e-05 -2.009130695358124708e-05
6.052890624132857056e+02 3.964199999999999755e-05 8.231002069293812942e-05 -3.013871645633463767e-06 5.922651179435843105e-05 2.009130695358124708e-05
6.051539219085311743e+02 5.118400000000000326e-05 9.736673179530976345e-05 5.023119409393675314e-06 6.524954689208879656e-05 3.716891786412804640e-05
6.050188090777493244e+02 1.053799999999999973e-05 7.126843255120319837e-05 -5.023119409393675145e-05 1.003839182955212255e-05 1.105021882446877279e-05
6.048837240377999933e+02 7.326300000000000650e-05 1.013818547559418857e-04 4.520807468454307359e-05 4.517276323298455147e-05 1.014611001155889519e-04
6.047486669055425637e+02 5.620200000000000163e-05 8.632514365357025164e-05 2.612022092884619515e-05 3.814588895229532130e-05 7.433783572825152560e-05
6.046136377978368728e+02 9.534199999999999620e-05 1.515708917638275367e-04 3.918033139327157632e-05 1.043992750273429825e-04 8.639261990039845103e-05
6.044786368315420759e+02 7.777900000000000189e-05 6.725330959057106259e-05 8.840690160533050835e-05 1.094184709421190438e-04 4.621000599323595687e-05
6.043436641235183515e+02 1.038700000000000067e-04 1.033894162362556632e-04 1.044808837153847806e-04 9.134936564892339361e-05 1.165295803307703183e-04
6.042087197906249685e+02 7.426599999999999673e-05 9.234782809451616494e-05 5.625893738520824873e-05 6.926490362391055360e-05 7.936066246664226509e-05
6.040738039497216505e+02 1.189300000000000014e-04 1.124234428976768167e-04 1.255779852348418786e-04 1.254798978694015318e-04 1.125113189400577213e-04
6.039389167176677802e+02 1.410100000000000069e-04 1.606049184252486767e-04 1.215594897073260202e-04 1.495720382603229668e-04 1.326026258936389751e-04
6.038040582113231949e+02 1.399999999999999877e-04 1.696389450866698438e-04 1.105086270066608451e-04 1.315029329671318838e-04 1.486756714565030512e-04
6.036692285475472772e+02 1.771400000000000014e-04 2.248468857953445262e-04 1.295964807623577371e-04 1.435490031625926148e-04 2.109587230126030977e-04
6.035344278431998646e+02 2.072400000000000013e-04 2.539565272599263179e-04 1.607398211005976101e-04 2.208446202501466689e-04 1.938811121020608656e-04
6.033996562151405669e+02 2.784999999999999932e-04 3.081606872284441048e-04 2.491467227059280913e-04 2.379098863603834612e-04 3.194517805619436412e-04
6.032649137802287669e+02 2.825099999999999769e-04 3.091644679686055539e-04 2.561790898790774216e-04 3.131978250820243804e-04 2.521459022674483151e-04
6.031302006553241881e+02 3.537699999999999959e-04 3.693913123780692676e-04 3.385582481931318790e-04 3.423091613877264302e-04 3.656617865551750309e-04
6.029955169572863269e+02 3.838800000000000177e-04 3.894669271812298923e-04 3.787432034682812476e-04 3.804550503400263390e-04 3.877622242041171233e-04
6.028608628029750207e+02 4.325500000000000243e-04 4.908487819371672514e-04 3.747247079407699699e-04 4.366700445855173037e-04 4.289494034589623407e-04
6.027262383092495384e+02 4.571399999999999769e-04 4.898450011970103017e-04 4.249559020347021677e-04 4.386777229514258851e-04 4.761639747998764401e-04
6.025916435929698309e+02 5.073200000000000149e-04 4.627429212127468546e-04 5.525431350333042660e-04 5.480961938935449695e-04 4.671228866707639827e-04
6.024570787709951674e+02 5.429500000000000515e-04 5.550907493072676545e-04 5.314460335138517216e-04 5.129618224901125135e-04 5.736068135247482684e-04
6.023225439601853850e+02 5.991500000000000081e-04 6.173251551970496045e-04 5.816772276077884730e-04 5.852382436628905064e-04 6.137894274319061682e-04
6.021880392773999802e+02 5.871099999999999540e-04 5.410378189450574561e-04 6.339176694654854441e-04 5.691768167356080861e-04 6.057529046504763664e-04
6.020535648394986765e+02 5.956400000000000366e-04 6.012646633545257234e-04 5.907188425446980229e-04 6.464724338231575594e-04 5.454789837897326861e-04
6.019191207633407430e+02 6.292599999999999756e-04 6.193327166773633955e-04 6.399454127567569955e-04 6.053150273219947515e-04 6.539720413390686217e-04
6.017847071657862443e+02 6.267500000000000284e-04 6.283667433387846168e-04 6.258806784104537814e-04 6.253918109810989966e-04 6.288579076470920612e-04
6.016503241636943358e+02 5.981400000000000432e-04 5.601096530080520780e-04 6.369315411111188888e-04 6.344263636276923019e-04 5.625565947002748911e-04
6.015159718739249683e+02 6.152100000000000407e-04 6.434234544411516566e-04 5.877049708990600245e-04 5.741960126503795666e-04 6.569857373821076435e-04
6.013816504133375247e+02 6.217300000000000257e-04 5.942381981734228468e-04 6.499916515755443241e-04 5.541192289912798752e-04 6.901363938555185595e-04
6.012473598987917285e+02 6.192199999999999701e-04 5.721550218899484853e-04 6.670702575674764294e-04 6.404493987254226538e-04 5.987209472167202753e-04
6.011131004471471897e+02 7.020200000000000311e-04 5.982533211340549826e-04 8.067129771486214679e-04 7.227642117277528234e-04 6.820998710740842040e-04
6.009788721752634046e+02 6.202199999999999944e-04 5.500718456064785690e-04 6.911812307325715258e-04 6.765876093118138729e-04 5.645657253956357568e-04
6.008446751999999833e+02 6.834500000000000514e-04 6.715293151655673913e-04 6.962043501419606364e-04 6.514916297379290400e-04 7.162550928951687225e-04
6.007105096382165357e+02 6.458199999999999661e-04 5.310000115434793935e-04 7.615049024640829344e-04 5.952766354924426831e-04 6.971683512892702054e-04
6.005763756067727854e+02 7.200800000000000039e-04 7.498242128978779928e-04 6.911812307325669721e-04 6.665492174822572509e-04 7.745198830605560907e-04
6.004422732225281152e+02 8.179300000000000242e-04 8.210926454490857177e-04 8.157545920855310178e-04 7.829945627050654503e-04 8.538805455272029500e-04
6.003082026023424760e+02 8.405100000000000418e-04 8.000132499057681975e-04 8.820597682895266493e-04 9.004437471108235223e-04 7.815518404943077365e-04
6.001741638630750231e+02 9.805199999999999159e-04 9.646332912916490100e-04 9.975915147055855903e-04 9.867739168449754083e-04 9.754329525963685750e-04
6.000401571215855938e+02 1.045200000000000035e-03 9.525879224097571563e-04 1.139243482050486403e-03 1.023915966614316391e-03 1.067852964582845015e-03
5.999061824947337982e+02 1.192300000000000087e-03 1.070030269008218505e-03 1.316057285261142866e-03 1.196576306082611056e-03 1.189405371652010749e-03
5.997722400993792462e+02 1.257499999999999937e-03 1.209555791890154107e-03 1.307015670324237870e-03 1.280898797450854415e-03 1.235615377645246692e-03
5.996383300523813205e+02 1.396000000000000105e-03 1.337035945890193518e-03 1.456704628724165684e-03 1.398347981856607825e-03 1.395341267926218567e-03
5.995044524705999720e+02 1.528000000000000061e-03 1.474553907291815437e-03 1.583287237840890057e-03 1.574019838873774550e-03 1.483743018521977829e-03
5.993706074708945835e+02 1.573100000000000019e-03 1.617090772394221779e-03 1.531046795983193086e-03 1.659346169424967456e-03 1.488765845260368609e-03
5.992367951701247648e+02 1.713099999999999953e-03 1.596011376850908813e-03 1.832433960546809041e-03 1.716565002853412793e-03 1.711779352445118524e-03
5.991030156851502397e+02 1.951000000000000043e-03 1.859001930772256244e-03 2.045414223505103487e-03 2.004666848361561556e-03 1.899633072461105873e-03
5.989692691328303908e+02 2.034300000000000171e-03 1.916217432961249325e-03 2.154918226629886756e-03 2.075939430351380569e-03 1.995066780490616781e-03
5.988355556300250555e+02 2.269600000000000090e-03 2.124000046173912803e-03 2.418129683682113291e-03 2.290761015503792360e-03 2.251230944148777720e-03
5.987018752935936163e+02 2.518999999999999972e-03 2.415096460819680848e-03 2.626086827231009519e-03 2.444348410495941759e-03 2.596801423750376078e-03
5.985682282403957970e+02 2.634899999999999916e-03 2.506440508174035374e-03 2.766734170694037324e-03 2.649131603818806035e-03 2.623924688137708842e-03
5.984346145872912075e+02 2.832700000000000062e-03 2.726268490268595693e-03 2.942543350022815574e-03 2.803722837993909318e-03 2.865020371580683997e-03
5.983010344511394578e+02 3.052899999999999885e-03 2.929032199780470195e-03 3.180639210028074221e-03 3.095840040233870799e-03 3.013696043037186831e-03
5.981674879487999306e+02 3.298800000000000170e-03 3.179977384819925989e-03 3.421748941678970542e-03 3.202246993627126930e-03 3.399449136545947860e-03
5.980339751971325768e+02 3.435300000000000072e-03 3.232173983308129876e-03 3.642766195692296975e-03 3.417068578779543057e-03 3.457713926711335119e-03
5.979004963129967791e+02 3.700300000000000117e-03 3.519255274993261014e-03 3.885885175106948853e-03 3.763393096899091475e-03 3.641549385336600737e-03
5.977670514132521475e+02 3.794099999999999903e-03 3.504198563890898420e-03 4.088819199246451416e-03 3.835669518071869576e-03 3.757074400319693197e-03
5.976336406147582920e+02 4.096699999999999994e-03 3.819385716300445401e-03 4.379155501109402264e-03 4.089640831359530986e-03 4.108672272007365261e-03
5.975002640343749363e+02 4.222599999999999965e-03 3.903703298473702038e-03 4.546927689383149611e-03 4.186009392923230495e-03 4.264379900897619959e-03
5.973669217889615766e+02 4.418300000000000005e-03 4.123531280568261924e-03 4.718718373184416746e-03 4.517276323298454604e-03 4.324653821758363097e-03
5.972336139953778229e+02 4.601499999999999688e-03 3.981998196206007652e-03 5.227058057415060258e-03 4.585537387739410664e-03 4.623009730019043452e-03
5.971003407704831716e+02 4.919100000000000035e-03 4.446748678899072743e-03 5.397844117334444844e-03 4.948927171969196362e-03 4.895246939240072669e-03
5.969671022311373463e+02 5.286500000000000400e-03 4.593300666962116426e-03 5.986553712115378310e-03 5.368531950444476765e-03 5.210680458411294687e-03
5.968338984941999570e+02 5.471099999999999575e-03 4.667580441733790338e-03 6.281913133387731496e-03 5.476946582203641098e-03 5.471867448807850309e-03
5.967007296765305000e+02 5.838900000000000166e-03 4.718773259481841287e-03 6.967066620829027133e-03 5.886512968849369649e-03 5.798351186803545922e-03
5.965675958949888127e+02 6.153099999999999889e-03 4.962691979340189651e-03 7.351837567588584595e-03 6.164576422527962007e-03 6.148944493143544167e-03
5.964344972664341640e+02 6.342699999999999727e-03 4.770969857970036934e-03 7.923468556377591052e-03 6.519935493294102755e-03 6.173054061487838126e-03
5.963014339077263912e+02 6.865600000000000348e-03 5.084149448899278473e-03 8.656843990149057366e-03 6.825102604912492918e-03 6.914423288074979072e-03
5.961684059357249907e+02 7.282099999999999684e-03 5.472612595340337754e-03 9.101892369821338799e-03 7.348102819232153055e-03 7.224833980507805106e-03
5.960354134672895725e+02 7.800500000000000142e-03 5.850034153639694333e-03 9.761930260215675656e-03 7.743615457316521157e-03 7.866751237674740951e-03
5.959024566192797465e+02 8.396600000000000591e-03 6.500484073261944204e-03 1.030945027583958680e-02 8.683208932562585733e-03 8.124924532028267310e-03
5.957695355085552364e+02 8.896400000000000488e-03 6.986313951498317708e-03 1.082180845559774056e-02 8.944207120130940811e-03 8.862275497224694765e-03
5.956366502519754249e+02 8.926999999999999172e-03 7.448053091970907938e-03 1.042799589390126964e-02 8.964283903790044514e-03 8.910494633913282683e-03
5.955038009663999219e+02 9.365599999999999967e-03 8.060359343467169216e-03 1.068919810318974019e-02 9.275474050506160584e-03 9.473051228613558333e-03
5.953709877686885648e+02 9.367600000000000232e-03 8.281191106301885943e-03 1.045813461035763163e-02 9.245358875017505029e-03 9.493142535567138801e-03
5.952382107757008498e+02 9.177899999999999253e-03 8.893497357798145486e-03 9.483649444935259021e-03 9.365819576972128982e-03 9.010951168681188492e-03
5.951054701042961597e+02 9.045400000000000315e-03 9.194631579845487582e-03 8.900967593445592227e-03 9.074706213915118350e-03 9.020996822157980460e-03
5.949727658713343317e+02 8.557699999999999682e-03 9.355236498270736584e-03 7.765742606922621492e-03 8.673170540733033881e-03 8.448394573980914576e-03
5.948400981936749758e+02 8.127600000000000449e-03 8.742930246774475306e-03 7.524632875271725606e-03 7.880137586198415062e-03 8.388120653120169704e-03
5.947074671881775885e+02 7.202300000000000021e-03 8.434769559546022311e-03 5.977512097178473531e-03 6.889348312621613492e-03 7.524194454116176628e-03
5.945748729717017795e+02 6.572599999999999623e-03 7.717066330333192080e-03 5.439033696491468034e-03 6.362332741570127410e-03 6.794880011701173554e-03
5.944423156611071590e+02 6.220299999999999788e-03 7.425969915687447021e-03 5.021110161629928695e-03 6.046123398939253629e-03 6.402094960758675408e-03
5.943097953732534506e+02 5.438000000000000125e-03 6.438249667372153255e-03 4.443451429549655565e-03 5.400654804299041822e-03 5.481913102284650084e-03
5.941773122249999233e+02 5.279899999999999698e-03 6.051794082411398115e-03 4.513775101281158192e-03 5.106529923693171706e-03 5.459812664635694222e-03
5.940448663332066417e+02 4.963799999999999983e-03 5.727572903340426118e-03 4.205355569544388245e-03 5.064368678009045256e-03 4.869128240200413724e-03
5.939124578147327611e+02 5.019499999999999656e-03 5.654296909308904710e-03 4.390206363810072142e-03 4.828466470014570674e-03 5.216707850497363623e-03
5.937800867864382326e+02 4.970300000000000412e-03 5.395321478348198523e-03 4.550946184910669400e-03 4.736113265182692773e-03 5.210680458411294687e-03
5.936477533651823251e+02 4.966800000000000381e-03 5.256799736206419112e-03 4.682551913436787221e-03 4.907769765468038108e-03 5.031867826524419850e-03
5.935154576678248759e+02 5.189100000000000310e-03 5.259811078426894840e-03 5.124586421463421873e-03 5.385597216554713178e-03 4.998717170051008608e-03
5.933831998112256088e+02 5.526299999999999615e-03 5.751663641104218933e-03 5.307427967965358886e-03 5.660649152684438246e-03 5.398534178427286806e-03
5.932509799122437926e+02 5.883600000000000114e-03 5.686417892993961797e-03 6.088020724185134146e-03 5.849370919080019125e-03 5.924926420611111542e-03
5.931187980877392647e+02 6.317699999999999878e-03 6.027703344647614842e-03 6.615448262171469765e-03 6.470747373329292611e-03 6.172049496140164307e-03
5.929866544545712941e+02 6.733600000000000176e-03 6.142134349025600570e-03 7.333754337714765495e-03 6.867263850596601153e-03 6.608030857032873469e-03
5.928545491296000591e+02 7.471799999999999796e-03 6.912034176726643796e-03 8.041009550557391347e-03 7.564932082750482588e-03 7.387573566831820773e-03
5.927224822296846014e+02 7.967099999999999529e-03 7.314550253529917938e-03 8.629719145338334355e-03 7.922298831882532838e-03 8.021454301217312288e-03
5.925904538716847583e+02 8.577800000000000008e-03 7.967007734632490165e-03 9.199340886363583519e-03 8.490471809435186715e-03 8.675426342556386006e-03
5.924584641724601397e+02 9.016800000000000162e-03 8.409675041042086532e-03 9.635347651098951499e-03 9.055633269438973301e-03 8.988850731032251712e-03
5.923265132488703557e+02 9.818699999999999650e-03 9.266903793136856485e-03 1.038278781921672667e-02 9.822566405216750368e-03 9.826658230996595383e-03
5.921946012177750163e+02 1.004700000000000037e-02 9.562015330743247124e-03 1.054453226419919780e-02 9.781408998715584308e-03 1.032492264344540486e-02
5.920627281960336177e+02 1.007800000000000015e-02 9.754741232853544539e-03 1.041292653567308865e-02 1.002935727690552892e-02 1.013807348877709437e-02
5.919308943005057699e+02 1.021099999999999959e-02 1.017833670520013577e-02 1.025520058621812863e-02 1.035359733300005546e-02 1.007980869861171622e-02
5.917990996480513104e+02 1.001299999999999933e-02 9.943452012003212853e-03 1.009546538899940525e-02 9.822566405216750368e-03 1.021642958589606340e-02
5.916673443555293943e+02 9.457399999999999488e-03 9.708567318806281266e-03 9.217424116237393078e-03 9.353773506776659821e-03 9.572503198033790323e-03
5.915356285397999727e+02 9.014799999999999897e-03 9.403417973798303131e-03 8.636751512511482709e-03 9.052621751890095603e-03 8.987846165684569219e-03
5.914039523177225419e+02 7.905900000000000427e-03 8.537155195042125944e-03 7.283523143620828852e-03 7.846007053977942236e-03 7.975244295224072008e-03
5.912723158061568256e+02 7.375399999999999838e-03 7.925852724286025844e-03 6.833451644539153755e-03 7.368179602891257625e-03 7.391591828222542071e-03
5.911407191219622064e+02 6.263499999999999970e-03 6.837754401954961210e-03 5.696217410252427463e-03 6.108361428282466435e-03 6.426204529102959827e-03
5.910091623819984079e+02 5.378800000000000421e-03 6.085922627576769751e-03 4.677528794027384883e-03 5.088460818399967098e-03 5.675794214386702466e-03
5.908776457031249265e+02 4.639599999999999801e-03 5.137349828127643972e-03 4.147087384395419830e-03 4.633721668521263021e-03 4.651137559754058709e-03
5.907461692022014859e+02 3.883900000000000026e-03 4.530062480332163431e-03 3.241921266822675972e-03 3.802542825034336323e-03 3.970042254027652227e-03
5.906147329960878096e+02 3.182400000000000159e-03 3.637701402331883650e-03 2.730567710946399124e-03 3.150047356113452966e-03 3.218627373963716710e-03
5.904833372016431667e+02 2.733300000000000139e-03 3.121758101890771513e-03 2.347806011950601991e-03 2.769592305773431289e-03 2.700271654561316789e-03
5.903519819357273946e+02 2.390600000000000103e-03 2.764412158394593828e-03 2.019294002576257387e-03 2.218484594331019029e-03 2.565659897972325919e-03
5.902206673151998757e+02 1.977099999999999864e-03 2.385986819355099056e-03 1.570227127376460068e-03 1.921348196176272515e-03 2.035249394397779452e-03
5.900893934569205612e+02 1.673999999999999924e-03 1.878073764835255528e-03 1.471773986952346893e-03 1.703515093474997771e-03 1.646482604845984172e-03
5.899581604777487200e+02 1.342799999999999896e-03 1.511693794677652393e-03 1.175409941798120049e-03 1.317037008037236527e-03 1.370227134234241898e-03
5.898269684945441895e+02 1.255999999999999955e-03 1.454478292488654758e-03 1.058873571500187558e-03 1.134338276739389794e-03 1.379268222363349856e-03
5.896958176241663523e+02 1.052299999999999937e-03 1.248703240756309516e-03 8.569441712425627730e-04 1.041985071907512109e-03 1.063834703192127838e-03
5.895647079834749320e+02 9.057499999999999796e-04 9.887240290554371626e-04 8.237915831405626804e-04 8.894015160983170278e-04 9.231955545170591419e-04
5.894336396893295387e+02 7.657500000000000461e-04 8.532136291341336966e-04 6.791257441500239776e-04 6.996759105197810713e-04 8.327846732259435673e-04
5.893026128585898959e+02 6.964999999999999620e-04 8.190850839687673730e-04 5.746448604346345891e-04 7.348102819232135274e-04 6.589948680774639555e-04
5.891716276081151591e+02 6.272499999999999864e-04 7.136881062521979865e-04 5.414922723326390502e-04 5.862420828458448242e-04 6.690405215542546231e-04
5.890406840547653928e+02 4.902599999999999580e-04 4.747882900946432620e-04 5.063304364668834000e-04 5.400654804299059820e-04 4.410041876311092662e-04
5.889097823153999798e+02 4.656700000000000054e-04 5.089168352600049235e-04 4.229466542709465018e-04 4.758197727207669225e-04 4.560726678462952133e-04
5.887789225068785299e+02 4.200100000000000122e-04 4.587277982521147188e-04 3.817570751139193002e-04 3.844704070718481096e-04 4.560726678462906597e-04
5.886481047460607670e+02 3.206500000000000149e-04 3.814366812599656207e-04 2.601975854065933071e-04 3.433130005706853016e-04 2.983559082606797048e-04
5.885173291498061872e+02 3.843799999999999756e-04 4.476862101103798149e-04 3.214796422011952201e-04 3.613821058638764117e-04 4.078535311576984043e-04
5.883865958349745142e+02 2.825099999999999769e-04 2.961153183465522511e-04 2.692392003434982491e-04 2.951287197888332703e-04 2.702280785256641225e-04
5.882559049184249034e+02 3.005799999999999987e-04 3.553383820158636229e-04 2.461328510602900929e-04 2.338945296285662714e-04 3.676709172505358966e-04
5.881252565170176467e+02 2.413700000000000014e-04 2.690132383622888040e-04 2.139848868401723870e-04 2.479482781899355567e-04 2.350682913569015022e-04
5.879946507476117858e+02 2.604300000000000256e-04 2.660018961418181174e-04 2.551744659971995886e-04 2.519636349217573273e-04 2.692235131779905201e-04
5.878640877270671581e+02 1.846600000000000108e-04 2.459262813386620464e-04 1.235687374710862398e-04 2.007678365910424239e-04 1.687669784100843051e-04
5.877335675722433734e+02 1.600700000000000039e-04 1.616086991654055722e-04 1.587305733368373905e-04 1.345144505159947830e-04 1.858445893206265372e-04
5.876030903999999282e+02 1.525499999999999946e-04 1.646200413858808125e-04 1.406473434630228986e-04 1.606142692728339608e-04 1.446574100657859005e-04
5.874726563271966597e+02 1.696099999999999973e-04 2.188242013544031530e-04 1.205548658254482008e-04 1.766756962001164353e-04 1.627395863240108423e-04
5.873422654706928370e+02 1.289600000000000121e-04 1.465519880630385054e-04 1.115132508885386780e-04 1.214645411375797613e-04 1.366208872843515721e-04
5.872119179473481836e+02 1.008600000000000067e-04 1.013818547559418857e-04 1.004623881878735029e-04 1.023915966614343876e-04 9.945196942022808614e-05
5.870816138740223096e+02 8.831700000000000162e-05 1.084083199370401273e-04 6.831442396775581048e-05 8.532633055119304166e-05 9.141544663879375772e-05
5.869513533675749386e+02 8.028800000000000108e-05 8.532136291341336966e-05 7.534679114090512718e-05 9.938007911256692124e-05 6.127848620842189049e-05
5.868211365448655670e+02 8.329900000000000325e-05 1.335028384409898104e-04 3.315258810200008582e-05 8.833784810006049446e-05 7.835609711896868981e-05
5.866909635227538047e+02 1.008600000000000067e-04 9.435538957482995600e-05 1.074947553610228196e-04 1.084146317591601724e-04 9.342457733415005623e-05
5.865608344180991480e+02 7.777900000000000189e-05 8.231002069293812942e-05 7.333754337714948834e-05 8.432249136823873742e-05 7.132413968521251742e-05
5.864307493477614344e+02 7.175699999999999754e-05 8.632514365357025164e-05 5.726356126708606815e-05 1.023915966614298204e-04 4.118717925484064341e-05
5.863007084286000463e+02 1.113999999999999973e-04 8.130623995278123389e-05 1.416519673449007316e-04 1.194568627716665991e-04 1.034702308109452504e-04
5.861707117774745939e+02 8.079000000000000406e-05 7.327599403152154308e-05 8.840690160533050835e-05 6.826106444095624936e-05 9.342457733415462343e-05
5.860407595112448007e+02 4.415799999999999971e-05 1.505671110236706514e-05 7.333754337714492113e-05 8.030713463638958734e-06 8.036522781432498832e-05
5.859108517467702768e+02 7.276100000000000352e-05 9.636295105514830072e-05 4.922657021205893203e-05 5.521115506253666724e-05 9.041088129111561524e-05
5.857809886009104048e+02 6.372899999999999919e-05 5.018903700789021825e-05 7.735603890466076602e-05 6.725722525799739148e-05 6.027392086074374124e-05
5.856511701905250220e+02 7.476799999999999972e-05 4.115501034646906471e-05 1.084993792429006390e-04 2.208446202501284340e-05 1.275797991552390877e-04
5.855213966324736248e+02 7.276100000000000352e-05 2.910964146457723813e-05 1.165363702979323423e-04 4.316508486707138257e-05 1.024656654632670943e-04
5.853916680436158231e+02 3.362100000000000217e-05 3.011342220473413027e-05 3.717108362951593748e-05 2.308830120797170468e-05 4.420087529787965837e-05
5.852619845408112269e+02 6.172100000000000080e-05 3.212098368504791117e-05 9.142077325096396661e-05 6.223802934322133021e-05 6.127848620842189049e-05
5.851323462409193326e+02 4.265299999999999972e-05 5.018903700789021825e-05 3.516183586575572466e-05 5.420731587958236978e-05 3.114152577805001648e-05
5.850027532607999774e+02 4.616599999999999811e-05 6.223440588978204483e-05 3.013871645636205019e-05 5.019195914776060596e-05 4.219174460251879266e-05
5.848732057173125440e+02 4.566400000000000190e-05 2.107939554331297673e-05 7.032367173151144932e-05 7.428409953868204767e-05 1.707761091054679932e-05
5.847437037273168698e+02 1.605800000000000109e-05 -3.212098368504791117e-05 6.429592844023995204e-05 3.513437140343242892e-05 -3.013696043034446063e-06
5.846142474076721101e+02 -3.512600000000000047e-06 9.034026661421151844e-06 -1.607398211005884621e-05 2.509597957388030298e-05 -3.214609112572816574e-05
5.844848368752383294e+02 7.025200000000000094e-06 3.914744886615528042e-05 -2.511559704696837573e-05 4.015356731821762121e-06 1.004565347679062354e-05
5.843554722468750242e+02 3.713299999999999837e-05 1.806805332283773987e-05 5.625893738520824873e-05 2.007678365908598307e-06 7.232870503289065989e-05
5.842261536394416908e+02 8.530599999999999267e-06 2.509451850394510912e-05 -8.036991055031706706e-06 1.104223101250642170e-05 6.027392086073460175e-06
5.840968811697977117e+02 -5.519800000000000074e-06 7.026465181102804589e-06 -1.808322987381905903e-05 -5.019195914776061274e-06 -6.027392086078028224e-06
5.839676549548031517e+02 3.512600000000000216e-05 2.810586072441578217e-05 4.219420303890960856e-05 1.606142692728248128e-05 5.424652877467027852e-05
5.838384751113173934e+02 2.659499999999999863e-05 3.011342220473413027e-05 2.310634928321273350e-05 2.007678365910424510e-05 3.315065647341088219e-05
5.837093417562000468e+02 1.505400000000000020e-05 -2.007561480315608459e-05 5.023119409393675145e-05 7.026874280689224241e-06 2.310500299661569145e-05
5.835802550063106082e+02 -2.910400000000000121e-05 -6.223440588978204483e-05 4.018495527511285304e-06 -3.011517548865636426e-05 -2.812782973501557211e-05
5.834512149785088013e+02 -6.523400000000000087e-06 1.505671110236706514e-05 -2.812946869260640796e-05 2.108062284205854256e-05 -3.415522182108903144e-05
5.833222217896542361e+02 4.516200000000000061e-06 1.204536888189182658e-05 -3.013871645638032239e-06 -1.505758774432818213e-05 2.410956834429384070e-05
5.831932755566062951e+02 1.003600000000000013e-06 2.409073776378365317e-05 -2.210172540133034349e-05 5.019195914776061274e-06 -3.013696043039014112e-06
5.830643763962250432e+02 -2.007200000000000027e-05 -6.022684440945913291e-06 -3.415721198387333804e-05 -5.420731587957780258e-05 1.406391486750778606e-05
5.829355244253695219e+02 -2.759900000000000122e-05 -2.910964146457723813e-05 -2.612022092884619515e-05 -5.822267261140413359e-05 3.013696043039014112e-06
5.828067197608997958e+02 2.509000000000000034e-06 -2.710207998425889002e-05 3.214796422011769242e-05 -1.405374856137388297e-05 1.908674160590309783e-05
5.826779625196751340e+02 -8.028800000000000108e-06 -3.713988738584149613e-05 2.109710151945709127e-05 -0.000000000000000000e+00 -1.607304556286408287e-05
5.825492528185553738e+02 -5.018000000000000067e-06 -1.003780740157804229e-05 -0.000000000000000000e+00 -1.706526611023678213e-05 7.031957433751609428e-06
5.824205907743998978e+02 -1.053799999999999973e-05 -1.706427258268541154e-05 -4.018495527511285304e-06 -3.011517548865636426e-05 9.041088129112474287e-06
5.822919765040686571e+02 1.354900000000000021e-05 1.003780740157804229e-05 1.707860599193666902e-05 2.409214039092600552e-05 3.013696043034446063e-06
5.821634101244206931e+02 -6.523400000000000087e-06 -3.212098368505247837e-05 1.908785375569687845e-05 -2.308830120797170468e-05 1.004565347679062354e-05
5.820348917523161845e+02 1.103999999999999933e-05 -2.810586072442034598e-05 5.023119409393675145e-05 3.011517548862897460e-06 1.908674160590309783e-05
5.819064215046144000e+02 4.516200000000000061e-06 -2.409073776378821698e-05 3.315258810199551184e-05 1.606142692728248128e-05 -7.031957433756177476e-06
5.817779994981750633e+02 -3.010800000000000040e-06 -4.015122960632129850e-06 -2.009247763760211124e-06 -0.000000000000000000e+00 -6.027392086078028224e-06
5.816496258498575571e+02 1.053799999999999973e-05 3.613610664568004017e-05 -1.506935822818102510e-05 7.026874280689224241e-06 1.406391486750321886e-05
5.815213006765218324e+02 2.509000000000000034e-06 2.810586072441578217e-05 -2.310634928320816291e-05 1.003839182954299153e-06 4.018261390717163364e-06
5.813930240950271582e+02 -2.659499999999999863e-05 -1.003780740157804229e-05 -4.319882692078286755e-05 -1.806910529319107959e-05 -3.515978716876718069e-05
5.812647962222333717e+02 -1.806500000000000068e-05 -1.505671110236706514e-05 -2.109710151945252068e-05 -2.308830120796714086e-05 -1.305934951982963680e-05
5.811366171749999694e+02 1.756300000000000108e-05 3.011342220473413027e-05 5.023119409393675314e-06 5.019195914776061274e-06 3.013696043037187062e-05
5.810084870701864475e+02 -2.759900000000000122e-05 -2.810586072441578217e-05 -2.712484481072401795e-05 -9.034552646593257887e-06 -4.621000599323595687e-05
5.808804060246527570e+02 -1.003600000000000013e-05 -4.215879108663052067e-05 2.210172540133491069e-05 -3.011517548865636426e-05 1.004565347679062354e-05
5.807523741552581669e+02 4.014400000000000054e-06 1.907183406299462863e-05 -1.105086270066517174e-05 7.026874280684659581e-06 1.004565347678148617e-06
5.806243915788624008e+02 -1.003600000000000013e-05 -2.308695702362676102e-05 3.013871645633463767e-06 -0.000000000000000000e+00 -2.009130695358124708e-05
5.804964584123249551e+02 1.455200000000000060e-05 8.030245921264259700e-06 2.109710151945252068e-05 1.003839182955212255e-05 1.908674160590309783e-05
5.803685747725056672e+02 1.053799999999999973e-05 1.505671110236706514e-05 6.027743291271496429e-06 3.513437140343242892e-05 -1.406391486750778606e-05
5.802407407762638059e+02 -5.018000000000000067e-07 2.007561480318347255e-06 -3.013871645633463767e-06 7.026874280689224241e-06 -8.036522781429757833e-06
5.801129565404593222e+02 -2.860300000000000041e-05 -1.706427258268084773e-05 -4.018495527514940252e-05 -2.007678365910424510e-05 -3.716891786412347920e-05
5.799852221819513716e+02 7.527000000000000101e-06 -7.026465181107369249e-06 2.210172540133034349e-05 1.003839182954299153e-06 1.406391486750321886e-05
5.798575378176001323e+02 -1.304700000000000061e-05 -1.405293036220560918e-05 -1.205548658254756175e-05 -2.609981875683460383e-05 -0.000000000000000000e+00
5.797299035642646459e+02 -2.759900000000000122e-05 4.015122960627565189e-06 -5.927280903084171376e-05 -1.505758774432818213e-05 -4.018261390716249416e-05
5.796023195388048634e+02 -5.519800000000000074e-06 -1.806805332284230369e-05 7.032367173153886439e-06 -2.609981875683460383e-05 1.506848021518593531e-05
5.794747858580801676e+02 -1.103999999999999933e-05 -1.204536888189182658e-05 -1.004623881878735063e-05 -5.019195914776061274e-06 -1.707761091054223212e-05
5.793473026389503957e+02 -2.509000000000000034e-06 -0.000000000000000000e+00 -5.023119409393675314e-06 3.613821058638672638e-05 -4.118717925484064341e-05
5.792198699982749304e+02 1.304700000000000061e-05 4.416635256693973775e-05 -1.808322987381448844e-05 1.606142692728248128e-05 1.004565347679062354e-05
5.790924880529134953e+02 -2.509000000000000034e-06 3.312476442520936713e-05 -3.817570751139375690e-05 -2.609981875683460383e-05 2.109587230125939633e-05
5.789651569197257004e+02 9.032400000000000121e-06 2.509451850394510912e-05 -7.032367173153886439e-06 4.015356731817196613e-06 1.406391486750778606e-05
5.788378767155711557e+02 1.505400000000000020e-06 1.405293036221017299e-05 -1.105086270066974064e-05 -2.007678365913163391e-06 5.022826738395311770e-06
5.787106475573094713e+02 -1.154100000000000012e-05 -1.003780740157804229e-05 -1.306011046442081397e-05 -7.026874280684659581e-06 -1.607304556286408287e-05
5.785834695618000296e+02 1.455200000000000060e-05 1.706427258268541154e-05 1.205548658254299286e-05 -1.003839182955212255e-05 3.917804855948434491e-05
5.784563428459025545e+02 -2.007200000000000027e-06 2.509451850394510912e-05 -2.913409257448423077e-05 -2.509597957388030298e-05 2.109587230125939633e-05
5.783292675264767695e+02 -1.003600000000000013e-06 1.304914962205328254e-05 -1.506935822818102510e-05 1.405374856137388297e-05 -1.607304556286408287e-05
5.782022437203822847e+02 -1.254499999999999932e-05 -1.003780740157804229e-05 -1.506935822818102510e-05 -2.007678365910424510e-05 -5.022826738395311770e-06
5.780752715444783689e+02 -1.555600000000000149e-05 -4.015122960627565189e-06 -2.712484481072401795e-05 -1.304990937841502001e-05 -1.808217625822038137e-05
5.779483511156249733e+02 9.032400000000000121e-06 1.204536888189182658e-05 6.027743291276064477e-06 9.034552646597823395e-06 9.041088129112474287e-06
5.778214825506815941e+02 1.003600000000000013e-06 2.107939554331297673e-05 -1.908785375569231125e-05 -2.007678365908598307e-06 4.018261390717163364e-06
5.776946659665078414e+02 -2.007200000000000027e-06 3.011342220473413027e-05 -3.415721198387790524e-05 8.030713463638958734e-06 -1.205478417214692035e-05
5.775679014799630977e+02 3.512600000000000047e-06 1.204536888189639040e-05 -5.023119409393675314e-06 -1.104223101250642170e-05 1.808217625822494857e-05
5.774411892079073141e+02 7.527000000000000101e-06 1.907183406299919583e-05 -4.018495527515853353e-06 7.026874280684659581e-06 8.036522781434326729e-06
5.773145292671999869e+02 -4.516200000000000061e-06 9.034026661421151844e-06 -1.808322987381905903e-05 -1.003839182954299153e-06 -8.036522781434326729e-06
5.771879217747006123e+02 1.053799999999999973e-05 4.015122960631216918e-05 -1.908785375569687845e-05 1.104223101250642170e-05 1.004565347679062354e-05
5.770613668472688005e+02 -3.010800000000000040e-06 -0.000000000000000000e+00 -6.027743291271496429e-06 -2.007678365908598307e-06 -4.018261390717163364e-06
5.769348646017641613e+02 -1.003600000000000013e-06 2.007561480315608459e-05 -2.210172540133034349e-05 -1.104223101250642170e-05 9.041088129112474287e-06
5.768084151550464185e+02 -9.534199999999999281e-06 3.011342220470674315e-06 -2.210172540133491069e-05 -2.208446202501740722e-05 3.013696043034446063e-06
5.766820186239749546e+02 5.018000000000000067e-06 1.907183406299919583e-05 -9.041614936909529515e-06 -0.000000000000000000e+00 1.004565347679062354e-05
5.765556751254096071e+02 -1.003600000000000013e-05 -5.018903700789021147e-06 -1.506935822818102510e-05 -3.714204976934559104e-05 1.707761091054679932e-05
5.764293847762097585e+02 -8.028800000000000108e-06 1.003780740157804229e-05 -2.612022092884619515e-05 -1.907294447614538043e-05 3.013696043034446063e-06
5.763031476932351325e+02 -1.404999999999999931e-05 9.034026661421151844e-06 -3.717108362951593748e-05 -2.007678365913163391e-06 -2.611869903965470641e-05
5.761769639933453391e+02 2.509000000000000034e-06 1.304914962204871703e-05 -8.036991055027139505e-06 1.003839182954299153e-06 4.018261390717163364e-06
5.760508337934001020e+02 -1.003600000000000013e-05 3.011342220470674315e-06 -2.310634928321273350e-05 -1.104223101251098551e-05 -9.041088129112474287e-06
5.759247572102585764e+02 7.527000000000000101e-06 1.706427258268541154e-05 -2.009247763755642652e-06 9.034552646597823395e-06 6.027392086078028224e-06
5.757987343607808270e+02 4.516200000000000061e-06 2.609829924410656508e-05 -1.707860599193666902e-05 1.003839182958864026e-06 8.036522781434326729e-06
5.756727653618262366e+02 -1.003600000000000013e-05 -1.405293036221017299e-05 -6.027743291276064477e-06 -1.304990937841958382e-05 -7.031957433756177476e-06
5.755468503302543013e+02 9.534199999999999281e-06 3.111720294489102242e-05 -1.205548658254299286e-05 2.409214039092600552e-05 -5.022826738395311770e-06
5.754209893829249722e+02 -5.018000000000000067e-06 8.030245921264259700e-06 -1.808322987381448844e-05 -2.308830120796714086e-05 1.305934951982963680e-05
5.752951826366975183e+02 -1.003600000000000013e-05 -3.011342220470674315e-06 -1.707860599193666902e-05 -1.204607019546072085e-05 -8.036522781429757833e-06
5.751694302084317769e+02 -2.007200000000000027e-06 3.011342220475238976e-06 -7.032367173153886439e-06 -1.304990937841958382e-05 9.041088129112474287e-06
5.750437322149871306e+02 -1.003600000000000013e-06 1.806805332284230369e-05 -2.009247763757470126e-05 -1.003839182955212255e-05 8.036522781434326729e-06
5.749180887732233032e+02 7.025200000000000094e-06 2.609829924410199788e-05 -1.205548658254299286e-05 9.034552646597823395e-06 5.022826738395311770e-06
5.747924999999999045e+02 -2.281900000000000161e-18 2.710207998425889002e-05 -2.712484481072401795e-05 -1.706526611023678213e-05 1.707761091054223212e-05
5.746669660121765446e+02 8.530599999999999267e-06 1.706427258268541154e-05 -0.000000000000000000e+00 -1.104223101250642170e-05 2.812782973501557211e-05
5.745414869266128335e+02 -2.107599999999999947e-05 -5.018903700789021147e-06 -3.717108362951593748e-05 3.011517548862897460e-06 -4.520544064555780762e-05
5.744160628601682674e+02 4.516200000000000061e-06 1.405293036221017299e-05 -5.023119409393675314e-06 -0.000000000000000000e+00 9.041088129112474287e-06
5.742906939297024564e+02 4.516200000000000061e-06 5.018903700789021147e-06 4.018495527515853353e-06 -4.015356731821762121e-06 1.305934951982963680e-05
5.741653802520750105e+02 -9.032400000000000121e-06 5.018903700789021147e-06 -2.310634928321273350e-05 -1.806910529319564679e-05 -0.000000000000000000e+00
5.740401219441456533e+02 2.509000000000000034e-06 1.907183406299919583e-05 -1.406473434630320398e-05 -1.003839182955212255e-05 1.506848021518593531e-05
5.739149191227738811e+02 1.003600000000000013e-06 3.212098368504791117e-05 -3.013871645636205019e-05 1.104223101250642170e-05 -9.041088129112474287e-06
5.737897719048191902e+02 7.025200000000000094e-06 1.706427258268084773e-05 -3.013871645638032239e-06 7.026874280684659581e-06 7.031957433751609428e-06
5.736646804071413044e+02 -1.555600000000000149e-05 -4.015122960632129850e-06 -2.712484481072401795e-05 -1.003839182954299153e-06 -3.013696043037187062e-05
5.735396447466000609e+02 -5.018000000000000067e-06 -0.000000000000000000e+00 -1.004623881878735063e-05 -1.405374856137388297e-05 4.018261390717163364e-06
5.734146650400545013e+02 4.014400000000000054e-06 1.606049184252395559e-05 -8.036991055031706706e-06 -1.505758774432818213e-05 2.310500299661569145e-05
5.732897414043648041e+02 8.530599999999999267e-06 3.312476442520936713e-05 -1.607398211006341341e-05 1.505758774432818213e-05 2.009130695356297234e-06
5.731648739563901245e+02 -2.509000000000000034e-06 -3.011342220475238976e-06 -2.009247763755642652e-06 -5.019195914776061274e-06 -0.000000000000000000e+00
5.730400628129904135e+02 3.010800000000000040e-06 1.907183406299919583e-05 -1.306011046442538287e-05 -1.104223101250642170e-05 1.707761091054223212e-05
5.729153080910250537e+02 -5.519800000000000074e-06 7.026465181107369249e-06 -1.808322987381448844e-05 -7.026874280684659581e-06 -4.018261390712594469e-06
5.727906099073535415e+02 8.530599999999999267e-06 2.509451850394510912e-05 -8.036991055031706706e-06 5.019195914776061274e-06 1.205478417214692035e-05
5.726659683788357142e+02 9.534199999999999281e-06 2.609829924410199788e-05 -7.032367173149317543e-06 5.019195914776061274e-06 1.406391486750778606e-05
5.725413836223311819e+02 -1.003600000000000013e-06 8.030245921264259700e-06 -1.004623881878735063e-05 -8.030713463643524241e-06 6.027392086078028224e-06
5.724168557546993270e+02 -1.505400000000000020e-06 -5.018903700789021147e-06 2.009247763755642652e-06 -1.104223101250642170e-05 8.036522781429757833e-06
5.722923848927999870e+02 1.856700000000000028e-05 1.706427258268084773e-05 2.009247763757470126e-05 7.026874280684659581e-06 3.013696043037187062e-05
5.721679711534925445e+02 1.455200000000000060e-05 2.910964146457723813e-05 -0.000000000000000000e+00 2.108062284205854256e-05 8.036522781434326729e-06
5.720436146536368369e+02 -2.007200000000000027e-06 5.018903700789021147e-06 -9.041614936909529515e-06 -1.003839182955212255e-05 6.027392086073460175e-06
5.719193155100922468e+02 5.018000000000000067e-07 6.022684440945913291e-06 -5.023119409393675314e-06 4.015356731817196613e-06 -3.013696043034446063e-06
