# Supplementary material for: Theoretical and experimental analysis of circularly polarized luminescence spectrophotometers for artifact-free measurements using a single CCD camera
Source: Nat Commun. 2023 Feb 24;14:1065. doi: 10.1038/s41467-023-36782-9 (PMC9958114; doi:10.1038/s41467-023-36782-9)
Supplement: Supplementary file 3 — Source Data [file 41467_2023_36782_MOESM3_ESM.zip › LesDataPubli/Europium/figCPLofEu/FluoCCD.dat]

#Fluo from the CCD camera with two tracks 
#lambda Total  QWP+45  QWP-45 ArmI ArmII
7.082699999999999818e+02 3.247599999999999792e-03 2.650483044386683917e-03 2.649595026066973481e-03 2.647625845044371956e-03 2.652454344011795882e-03
7.081480519823765007e+02 3.320899999999999894e-03 2.675577562890620129e-03 2.771154515774303974e-03 2.768086546998988536e-03 2.678573043051455261e-03
7.080260420074127978e+02 3.427799999999999944e-03 2.817110647252864860e-03 2.843487435269562158e-03 2.883528053038837864e-03 2.777020447123996084e-03
7.079039701919681420e+02 3.591399999999999801e-03 2.977715565678122969e-03 3.010254999661435629e-03 3.036111608848028175e-03 2.951814817620158297e-03
7.077818366529023706e+02 3.706300000000000046e-03 3.125271334481318289e-03 3.092634157975499357e-03 3.129468652862873838e-03 3.088435704904505044e-03
7.076596415070749799e+02 3.809700000000000066e-03 3.226653189237260310e-03 3.198119665572766307e-03 3.226841053609518558e-03 3.197933327801528568e-03
7.075373848713455800e+02 3.923099999999999678e-03 3.342087974355407651e-03 3.309632916461300797e-03 3.388459162065311607e-03 3.263230075400667691e-03
7.074150668625737808e+02 4.043500000000000219e-03 3.499681550560171817e-03 3.393016698657237533e-03 3.455716387323309012e-03 3.437019880549146977e-03
7.072926875976193060e+02 4.158399999999999597e-03 3.529794972764915221e-03 3.592936851151101989e-03 3.622353691693877553e-03 3.500307497452920680e-03
7.071702471933413108e+02 4.366700000000000269e-03 3.767691008182312996e-03 3.771759902125518781e-03 3.841190633578115722e-03 3.698206870945703467e-03
7.070477457665999736e+02 4.515199999999999596e-03 3.824906510371305860e-03 4.011865009894541659e-03 3.978716601642977822e-03 3.857932761226670788e-03
7.069251834342546772e+02 4.658200000000000361e-03 4.023655096922553430e-03 4.099267287617980836e-03 4.166434528855600915e-03 3.956380165299211611e-03
7.068025603131649177e+02 4.873500000000000228e-03 4.205339410891119518e-03 4.348414010323918034e-03 4.372221561361419075e-03 4.181402803179336269e-03
7.066798765201901915e+02 5.110299999999999912e-03 4.476360210733726884e-03 4.551348034463421031e-03 4.633219748929774152e-03 4.394370656887286626e-03
7.065571321721904496e+02 5.317599999999999584e-03 4.729312957253491156e-03 4.713092479445891297e-03 4.846033655716286415e-03 4.596288291770781603e-03
7.064343273860250747e+02 5.600100000000000217e-03 4.961186308229938342e-03 5.046627608229639107e-03 5.138150857956247895e-03 4.869530066339493313e-03
7.063114622785535630e+02 6.003999999999999788e-03 5.357679700592271436e-03 5.458523399799920447e-03 5.555747958065610989e-03 5.260305986586645555e-03
7.061885369666357519e+02 6.381900000000000246e-03 5.751161750734138343e-03 5.821192621158138153e-03 5.913114707197669913e-03 5.659118429615222177e-03
7.060655515671311377e+02 6.856100000000000388e-03 6.246025655631928623e-03 6.275282615767324365e-03 6.393953675833213141e-03 6.127245881633668761e-03
7.059425061968994441e+02 7.367399999999999644e-03 6.715795042025791799e-03 6.828830374682510855e-03 7.004287899069992600e-03 6.540122239529767324e-03
7.058194009727999401e+02 8.034799999999999928e-03 7.335127758703145762e-03 7.545127202462051028e-03 7.634698905965859282e-03 7.245327113600466898e-03
7.056962360116925765e+02 8.897900000000000253e-03 8.224477494482964127e-03 8.382983519948912152e-03 8.579311577126717131e-03 8.027883519442462548e-03
7.055730114304367362e+02 9.837800000000000711e-03 9.144944433207669726e-03 9.343403951024977644e-03 9.624308166583087423e-03 8.863681888711430826e-03
7.054497273458922564e+02 1.104600000000000026e-02 1.036353425175924950e-02 1.054292486598820168e-02 1.078775777962818344e-02 1.011838400796259523e-02
7.053263838749184060e+02 1.233099999999999995e-02 1.163632823027933687e-02 1.184089892137551656e-02 1.219313263576548081e-02 1.128367981127030746e-02
7.052029811343750225e+02 1.382800000000000001e-02 1.308177249610657615e-02 1.339103357111440587e-02 1.378421774074949264e-02 1.268806216732562900e-02
7.050795192411216021e+02 1.546900000000000011e-02 1.470588973368190493e-02 1.505268147174184008e-02 1.547367908566310742e-02 1.428431650478765441e-02
7.049559983120178686e+02 1.725000000000000144e-02 1.654682361113132480e-02 1.677460680528198786e-02 1.727055122315293567e-02 1.605034238600744692e-02
7.048324184639232044e+02 1.906700000000000061e-02 1.837771968117915544e-02 1.857991592101808365e-02 1.911058844550985250e-02 1.784650522765761360e-02
7.047087798136974470e+02 2.065499999999999975e-02 1.991651555584107031e-02 2.021845747236229382e-02 2.068360444520065886e-02 1.945079608790108508e-02
7.045850824781999791e+02 2.216500000000000067e-02 2.138504677869193862e-02 2.177361524151057853e-02 2.236905043338246676e-02 2.078887713100958240e-02
7.044613265742905241e+02 2.330899999999999986e-02 2.261367440464508854e-02 2.283349343689264344e-02 2.347026201708433263e-02 2.197627337196624356e-02
7.043375122188288060e+02 2.435400000000000065e-02 2.359637574925957729e-02 2.394159357860487988e-02 2.443695915027020368e-02 2.310038199601911063e-02
7.042136395286742072e+02 2.481699999999999878e-02 2.409525477711801228e-02 2.437056797616710818e-02 2.466583448398399284e-02 2.379955947800374214e-02
7.040897086206863378e+02 2.510799999999999838e-02 2.452788427612602115e-02 2.451824768680327740e-02 2.488467142586821973e-02 2.416120300316820443e-02
7.039657196117249214e+02 2.478400000000000047e-02 2.413741356820463604e-02 2.426206859692420226e-02 2.461865404238508873e-02 2.378047273639784243e-02
7.038416726186496817e+02 2.410899999999999849e-02 2.347090315673985156e-02 2.357791973336478830e-02 2.363790316063785896e-02 2.341079268845193753e-02
7.037175677583197739e+02 2.337099999999999941e-02 2.278230956899160095e-02 2.278828536220809872e-02 2.271437111231906433e-02 2.285627261653310621e-02
7.035934051475951492e+02 2.240100000000000077e-02 2.189195605247163182e-02 2.173744878176293860e-02 2.172358183874226190e-02 2.190595379762870845e-02
7.034691849033353037e+02 2.136100000000000151e-02 2.081188797606182972e-02 2.073583877152984298e-02 2.058221668772218862e-02 2.096568063220110092e-02
7.033449071424000749e+02 2.008199999999999916e-02 1.955916961234489826e-02 1.942982772508748679e-02 1.926718735805085791e-02 1.972202873177443180e-02
7.032205719816486180e+02 1.909299999999999886e-02 1.854735862626582035e-02 1.846337955072014508e-02 1.822018309022857205e-02 1.879079665447593375e-02
7.030961795379407704e+02 1.790500000000000078e-02 1.734683686103709321e-02 1.728495573727637652e-02 1.695634955888796272e-02 1.767572911855217269e-02
7.029717299281362557e+02 1.689600000000000130e-02 1.631495026015486807e-02 1.629841508527147056e-02 1.600270233508051254e-02 1.661088985001236626e-02
7.028472232690944566e+02 1.613900000000000057e-02 1.566249277905229498e-02 1.543544317073763245e-02 1.520665786299701776e-02 1.589162106107415429e-02
7.027226596776749830e+02 1.539599999999999996e-02 1.482935476472131697e-02 1.478243764751646303e-02 1.450497427411132773e-02 1.510705552453681273e-02
7.025980392707375586e+02 1.494799999999999948e-02 1.448405419010703570e-02 1.423089913636503209e-02 1.403919289322011314e-02 1.467609699038248915e-02
7.024733621651417934e+02 1.454100000000000011e-02 1.398216382002813278e-02 1.391846110910075103e-02 1.374908336934605943e-02 1.415171387889403026e-02
7.023486284777471838e+02 1.411199999999999954e-02 1.362281031505163838e-02 1.341916303980701317e-02 1.328932502355257075e-02 1.375290143586543543e-02
7.022238383254133396e+02 1.404299999999999993e-02 1.355656078620121920e-02 1.334683012031174544e-02 1.331642868149235902e-02 1.358714815349838963e-02
7.020989918249999846e+02 1.396799999999999951e-02 1.357563262026422260e-02 1.317704868427423473e-02 1.326924823989346705e-02 1.348367792268744328e-02
7.019740890933666151e+02 1.398800000000000043e-02 1.347324698476811897e-02 1.332070989938289457e-02 1.332747091250487126e-02 1.346660031177690162e-02
7.018491302473727274e+02 1.421500000000000020e-02 1.372218460832725674e-02 1.352665779516803654e-02 1.362561114984255778e-02 1.362331250601483967e-02
7.017241154038782724e+02 1.437199999999999936e-02 1.387877440379186797e-02 1.368337912074111228e-02 1.386151335783703323e-02 1.370066403778611580e-02
7.015990446797422919e+02 1.468599999999999940e-02 1.416083679177621533e-02 1.402997435998927685e-02 1.419779948412702893e-02 1.399299255396072722e-02
7.014739181918250779e+02 1.502099999999999963e-02 1.452320163897318633e-02 1.433839389172605547e-02 1.457122766018637515e-02 1.429034389687373376e-02
7.013487360569855582e+02 1.547699999999999944e-02 1.498293321796546201e-02 1.479047463857148699e-02 1.497276333336845962e-02 1.480066309349469846e-02
7.012234983920837976e+02 1.603800000000000017e-02 1.542258918215458179e-02 1.547361887824902534e-02 1.561622424964275412e-02 1.527984076433760996e-02
7.010982053139791788e+02 1.654800000000000021e-02 1.599775554626499743e-02 1.591967188180318238e-02 1.612316303703513823e-02 1.579417822234928728e-02
7.009728569395314253e+02 1.718499999999999889e-02 1.657693703333605606e-02 1.661487160806327315e-02 1.679071609370035370e-02 1.640093569234744517e-02
7.008474533856000335e+02 1.795300000000000021e-02 1.737494272176151253e-02 1.735427478512602609e-02 1.752552637562356658e-02 1.720358340514301435e-02
7.007219947690446133e+02 1.870700000000000141e-02 1.807658545913181508e-02 1.815998313839276013e-02 1.849021583044352032e-02 1.774604869288970779e-02
7.005964812067247749e+02 1.953299999999999828e-02 1.897798056379352422e-02 1.891144180203805508e-02 1.928525646334405472e-02 1.860394749980762152e-02
7.004709128155001281e+02 2.052299999999999958e-02 1.991149665214028003e-02 1.995926451083757797e-02 2.035534903237430637e-02 1.951508827015253911e-02
7.003452897122303966e+02 2.154100000000000112e-02 2.089821311971540654e-02 2.101010109128273809e-02 2.137926499898862298e-02 2.052869470596071014e-02
7.002196120137748494e+02 2.303200000000000039e-02 2.242094850253479113e-02 2.247082421553441706e-02 2.283683949263958998e-02 2.205462946908520044e-02
7.000938798369935512e+02 2.434199999999999905e-02 2.374092017584230468e-02 2.377382139033113254e-02 2.419904926390981786e-02 2.331535898042242511e-02
6.999680932987457709e+02 2.574800000000000005e-02 2.513015272022071228e-02 2.519737343095329943e-02 2.560843947677893251e-02 2.471873677113008150e-02
6.998422525158912322e+02 2.734400000000000025e-02 2.682854973256770456e-02 2.669325839107073231e-02 2.728886626904595408e-02 2.623261675008242005e-02
6.997163576052893177e+02 2.938400000000000040e-02 2.886722841582821039e-02 2.873666336681209368e-02 2.931360990106662498e-02 2.828996658212915016e-02
6.995904086837999785e+02 3.104900000000000021e-02 3.045219820453737986e-02 3.048370429739920978e-02 3.101310963780979160e-02 2.992238527210762389e-02
6.994644058682825971e+02 3.331200000000000133e-02 3.274684097653812048e-02 3.271899243457939560e-02 3.349560393725803387e-02 3.196968945067754642e-02
6.993383492755967836e+02 3.565499999999999919e-02 3.505453289816091306e-02 3.509995103463199595e-02 3.588574503187438869e-02 3.426813496616725602e-02
6.992122390226021480e+02 3.803000000000000130e-02 3.745858777083887342e-02 3.744775704658259013e-02 3.831503585462599920e-02 3.659069005000125524e-02
6.990860752261584139e+02 4.092699999999999810e-02 4.026315115883975781e-02 4.044053159069935927e-02 4.136670697080984532e-02 3.933616714520812158e-02
6.989598580031249639e+02 4.377999999999999947e-02 4.324538373784859308e-02 4.316909005388198245e-02 4.439227826823687051e-02 4.202137031955424651e-02
6.988335874703616355e+02 4.723299999999999721e-02 4.668333277288907318e-02 4.664006556577301316e-02 4.773907810420952719e-02 4.558355904242420570e-02
6.987072637447278112e+02 5.084099999999999731e-02 5.024474683896897748e-02 5.029991036745725536e-02 5.163397413407577047e-02 4.890967490858958572e-02
6.985808869430831010e+02 5.483299999999999980e-02 5.433214201289156275e-02 5.419986027691049701e-02 5.554392775168631724e-02 5.298720565481889605e-02
6.984544571822873422e+02 5.887300000000000172e-02 5.831815533205818997e-02 5.829872571497573402e-02 5.964963000997313552e-02 5.696628899697566556e-02
6.983279745791999176e+02 6.324899999999999967e-02 6.266352215620134281e-02 6.271103380418714679e-02 6.426427873401824309e-02 6.110911649080411762e-02
6.982014392506806644e+02 6.781500000000000028e-02 6.719458841727364573e-02 6.731823892648303165e-02 6.874842836427917658e-02 6.576326774660122554e-02
6.980748513135887379e+02 7.272299999999999598e-02 7.215426905439335792e-02 7.217961389089422308e-02 7.388406962427802871e-02 7.044856052817634329e-02
6.979482108847842028e+02 7.799499999999999489e-02 7.738998939505646601e-02 7.749507884991461981e-02 7.932086263916347801e-02 7.556280271321047515e-02
6.978215180811264418e+02 8.344100000000000128e-02 8.286862467483774308e-02 8.291502469265038533e-02 8.463819879127724988e-02 8.114416778491533033e-02
6.976947730194750648e+02 8.962100000000000621e-02 8.895655486389483779e-02 8.919392395439246224e-02 9.117018035476677495e-02 8.697868332423532023e-02
6.975679758166895681e+02 9.590300000000000213e-02 9.540082721570793123e-02 9.532112500997087789e-02 9.741104855519934491e-02 9.330945414530877891e-02
6.974411265896297891e+02 1.025100000000000039e-01 1.021974266073164550e-01 1.017416762390578877e-01 1.042301281250141154e-01 9.970753084467670613e-02
6.973142254551552242e+02 1.096400000000000013e-01 1.091094607840430719e-01 1.091025554215833693e-01 1.113985437304972903e-01 1.068118169834630510e-01
6.971872725301254832e+02 1.164400000000000018e-01 1.157675384335097868e-01 1.160525434364204633e-01 1.184053412275246631e-01 1.134128158830621930e-01
6.970602679313999488e+02 1.235600000000000032e-01 1.231814629803153482e-01 1.228900135764871421e-01 1.258106628801852755e-01 1.202589287274949958e-01
6.969332117758386858e+02 1.299200000000000077e-01 1.295243534773724836e-01 1.292754029697084084e-01 1.321268190193394254e-01 1.266710693417304467e-01
6.968061041803007356e+02 1.355099999999999916e-01 1.349487845971852340e-01 1.350429486755742037e-01 1.374230745486111349e-01 1.325668633672588692e-01
6.966789452616460494e+02 1.401300000000000046e-01 1.398432194861947142e-01 1.393849330930540531e-01 1.417074601814639900e-01 1.375193705313166592e-01
6.965517351367343508e+02 1.434300000000000019e-01 1.431195598220697807e-01 1.427082288943089527e-01 1.445242329288363159e-01 1.413025636306759758e-01
6.964244739224249088e+02 1.452900000000000025e-01 1.446683935041332969e-01 1.448822349746945459e-01 1.461113026770885226e-01 1.434382695598416524e-01
6.962971617355775606e+02 1.455400000000000027e-01 1.451622536282909381e-01 1.448862534702219929e-01 1.458623505597156367e-01 1.441856661785148874e-01
6.961697986930516890e+02 1.448299999999999865e-01 1.442437942510465532e-01 1.443869554009283018e-01 1.448324115580036098e-01 1.437979039543108017e-01
6.960423849117072450e+02 1.422200000000000131e-01 1.413498943771716032e-01 1.420572326188515033e-01 1.414795886869331665e-01 1.419274032769323735e-01
6.959149205084032701e+02 1.380599999999999883e-01 1.375224784149498836e-01 1.375625453713260615e-01 1.369803814689278809e-01 1.381050321290135385e-01
6.957874055999999428e+02 1.328900000000000081e-01 1.324553932386332844e-01 1.322932931108720955e-01 1.312625134828150075e-01 1.334870452257328755e-01
6.956598403033566456e+02 1.265900000000000081e-01 1.260884120038123501e-01 1.260455371894682319e-01 1.243219693718626701e-01 1.278132601420415015e-01
6.955322247353327612e+02 1.197199999999999931e-01 1.191010942715738791e-01 1.192834138405424738e-01 1.168654519208713882e-01 1.215206628041799186e-01
6.954045590127881269e+02 1.120099999999999985e-01 1.113498993960752997e-01 1.115980411441701570e-01 1.088969764865728856e-01 1.140527240095337569e-01
6.952768432525824664e+02 1.043000000000000038e-01 1.034882886391593759e-01 1.040402556807964451e-01 1.007337562507810980e-01 1.067967485032478570e-01
6.951490775715749351e+02 9.647999999999999632e-02 9.602116371312548193e-02 9.585658953901224355e-02 9.295400258287819795e-02 9.892597900418240164e-02
6.950212620866255975e+02 8.893099999999999616e-02 8.820773443173712813e-02 8.856201553269076043e-02 8.517324507579236703e-02 9.159867935821135176e-02
6.948933969145938363e+02 8.147799999999999487e-02 8.068841290721501247e-02 8.116697913818139709e-02 7.755310183797935186e-02 8.430453036871365935e-02
6.947654821723391478e+02 7.458199999999999552e-02 7.387073412006320283e-02 7.418484315912415861e-02 7.078521806649529236e-02 7.727257293496020418e-02
6.946375179767213695e+02 6.845600000000000296e-02 6.767138426884859725e-02 6.812394727974976916e-02 6.481137108872882246e-02 7.098600298918464335e-02
6.945095044445998838e+02 6.266499999999999848e-02 6.198195503363417708e-02 6.222379122147596309e-02 5.929627861757289647e-02 6.491139633176937207e-02
6.943814416928346418e+02 5.756100000000000105e-02 5.680846909886083651e-02 5.718359320609033708e-02 5.414959512656153384e-02 5.984436871807617686e-02
6.942533298382847988e+02 5.300900000000000056e-02 5.246109471323739948e-02 5.242167600598513638e-02 5.001377769278606000e-02 5.487076568171712215e-02
6.941251689978101922e+02 4.915499999999999731e-02 4.845902090222822811e-02 4.871059538632509234e-02 4.634173396153588170e-02 5.082939928800425666e-02
6.939969592882704319e+02 4.571399999999999769e-02 4.498092063758143272e-02 4.530391580287429498e-02 4.321377106744743457e-02 4.707232488768456347e-02
6.938687008265250142e+02 4.282899999999999902e-02 4.222855384806872836e-02 4.228200716618307070e-02 4.051946670039564824e-02 4.399232753170057714e-02
6.937403937294335492e+02 4.016499999999999931e-02 3.972110955915453961e-02 3.945800943422194534e-02 3.809720275192471362e-02 4.108310628482200744e-02
6.936120381138558741e+02 3.810199999999999698e-02 3.749171253526407260e-02 3.755826567358924728e-02 3.618288143002913737e-02 3.886803969318967239e-02
6.934836340966511443e+02 3.610700000000000021e-02 3.554638546083823541e-02 3.551184682620227989e-02 3.424145645019376072e-02 3.681772181857670412e-02
6.933551817946794245e+02 3.450099999999999695e-02 3.393230603066449413e-02 3.391248560625132608e-02 3.298464979313383422e-02 3.486082852129789716e-02
6.932266813247999835e+02 3.307700000000000223e-02 3.249188066853804513e-02 3.250299829997546630e-02 3.159132100719199560e-02 3.340420876716324733e-02
6.930981328038726588e+02 3.186499999999999749e-02 3.126626438480536313e-02 3.130347738501225441e-02 3.050516701123446098e-02 3.206512315870705537e-02
6.929695363487567192e+02 3.103399999999999909e-02 3.035583525348223635e-02 3.055000947360320823e-02 2.985869457741129745e-02 3.104749846150817519e-02
6.928408920763121159e+02 3.003400000000000167e-02 2.940625867329295720e-02 2.949816826927616556e-02 2.886790530383451583e-02 3.003690572174303602e-02
6.927122001033983452e+02 2.962000000000000050e-02 2.906396944089914211e-02 2.901193031044686094e-02 2.852961149917860109e-02 2.954667783207565873e-02
6.925834605468749032e+02 2.893400000000000138e-02 2.828403180579652093e-02 2.841920222013840855e-02 2.792128495430773807e-02 2.878220360249188897e-02
6.924546735236016275e+02 2.853400000000000034e-02 2.790460268601687929e-02 2.799826481363122330e-02 2.754082990396771596e-02 2.836229528716203985e-02
6.923258391504376732e+02 2.832300000000000095e-02 2.780221705052077566e-02 2.767778979531190092e-02 2.741635384528127301e-02 2.806393937890136123e-02
6.921969575442432188e+02 2.790300000000000072e-02 2.725314898565446911e-02 2.738644886956706839e-02 2.693149951991390470e-02 2.770832324582297654e-02
6.920680288218774194e+02 2.775199999999999889e-02 2.716080115755994256e-02 2.717748710213628918e-02 2.688733059586386961e-02 2.745115451681713267e-02
6.919390531001999989e+02 2.748799999999999855e-02 2.687673120809529193e-02 2.693235887495788045e-02 2.667552052826032555e-02 2.713371186695054393e-02
6.918100304960705671e+02 2.748600000000000002e-02 2.688777279623702152e-02 2.691728951672970119e-02 2.674478543188422985e-02 2.706037859656998043e-02
6.916809611263488478e+02 2.754900000000000057e-02 2.696004500952838001e-02 2.697153920635114721e-02 2.685621158119226234e-02 2.707544707678515711e-02
6.915518451078942235e+02 2.749700000000000061e-02 2.685866315477243929e-02 2.696952995858739252e-02 2.677389676818993716e-02 2.705435120448390282e-02
6.914226825575664179e+02 2.773099999999999871e-02 2.715176713089852492e-02 2.714533913791617251e-02 2.703087959902647497e-02 2.726631449284417849e-02
6.912934735922249274e+02 2.795600000000000168e-02 2.739869719297733860e-02 2.734726853817379122e-02 2.731998528371756829e-02 2.742604038312515535e-02
6.911642183287297030e+02 2.820500000000000090e-02 2.764261591283568784e-02 2.760143838028912208e-02 2.750770321093020179e-02 2.773645107555798225e-02
6.910349168839397862e+02 2.891300000000000120e-02 2.831615278948157802e-02 2.834486005287938787e-02 2.841416999313875133e-02 2.824677027217894695e-02
6.909055693747151281e+02 2.951200000000000004e-02 2.893749306763925694e-02 2.892352340884152273e-02 2.890504735360384728e-02 2.895599340764036175e-02
6.907761759179154524e+02 3.042200000000000112e-02 2.979974072343480676e-02 2.988092996827197007e-02 2.985267154231357328e-02 2.982795612942579569e-02
6.906467366303999142e+02 3.149500000000000216e-02 3.070414717031699076e-02 3.112565895791971626e-02 3.099704821088251211e-02 3.083252147710485030e-02
6.905172516290286922e+02 3.313900000000000179e-02 3.251195628334119930e-02 3.260647455980896642e-02 3.286218141281330163e-02 3.225599057476608023e-02
6.903877210306607140e+02 3.498400000000000121e-02 3.444122286592449234e-02 3.437059409638803381e-02 3.474136836330544292e-02 3.407023559267446933e-02
6.902581449521561581e+02 3.736300000000000038e-02 3.662745731798820042e-02 3.694444048176135503e-02 3.723390105458324745e-02 3.633753958238612053e-02
6.901285235103742934e+02 4.016999999999999738e-02 3.948220974299698760e-02 3.970715615692788081e-02 4.024039940753409289e-02 3.894840492100400120e-02
6.899988568221750711e+02 4.341400000000000120e-02 4.286394705658862908e-02 4.281646707134256075e-02 4.375182886951143463e-02 4.192794574222010601e-02
6.898691450044175326e+02 4.731500000000000289e-02 4.676162767062139181e-02 4.672646321961459320e-02 4.778324702825956921e-02 4.570410688414567463e-02
6.897393881739618564e+02 5.171900000000000108e-02 5.097650299854399047e-02 5.132563135085545236e-02 5.215496667002952197e-02 5.014629485158249994e-02
6.896095864476670840e+02 5.617799999999999877e-02 5.554470914700217893e-02 5.567967125491786462e-02 5.691617591478608656e-02 5.430720452166917789e-02
6.894797399423935076e+02 6.127500000000000308e-02 6.069209678253139478e-02 6.073292938076792213e-02 6.223050054935098940e-02 5.919341037278015583e-02
6.893498487750000550e+02 6.627099999999999658e-02 6.568289462259600808e-02 6.573897018416964555e-02 6.729687690572593028e-02 6.412381709918898998e-02
6.892199130623466772e+02 7.125399999999999789e-02 7.064257525971570639e-02 7.075204335474453987e-02 7.214441632021664774e-02 6.924910950304755120e-02
6.890899329212927569e+02 7.580900000000000138e-02 7.507326344677225927e-02 7.543760913982695826e-02 7.661049684518440872e-02 7.389924249745392915e-02
6.889599084686981314e+02 8.000999999999999779e-02 7.927007072137202959e-02 7.964698320489885242e-02 8.097719729103958208e-02 7.793859976047143312e-02
6.888298398214222971e+02 8.345900000000000540e-02 8.294491201108976364e-02 8.287383511349336040e-02 8.394053055912335803e-02 8.187750048872104169e-02
6.886997270963249775e+02 8.637799999999999645e-02 8.567318806283867605e-02 8.598816914731743921e-02 8.688278320436508551e-02 8.477768064747051580e-02
6.885695704102656691e+02 8.816899999999999737e-02 8.757234122321724823e-02 8.767191877334618022e-02 8.845780688242180223e-02 8.678580677748093386e-02
6.884393698801037544e+02 8.908699999999999952e-02 8.847273254713880486e-02 8.860923285513905290e-02 8.915346743620977676e-02 8.792799757779204417e-02
6.883091256226991845e+02 8.920500000000000651e-02 8.855102744487110267e-02 8.876796342847589893e-02 8.902096066405969232e-02 8.829767762573792478e-02
6.881788377549113420e+02 8.808199999999999363e-02 8.742679301589435792e-02 8.764479392853546935e-02 8.737968359992791256e-02 8.769192472108745806e-02
6.880485063936000643e+02 8.636399999999999633e-02 8.584583835014582276e-02 8.578623974705980315e-02 8.547841218741074332e-02 8.615393517379082988e-02
6.879181316556246202e+02 8.329999999999999905e-02 8.254139215354631964e-02 8.296023276733492657e-02 8.179934158187988913e-02 8.370279572545391567e-02
6.877877136578448471e+02 7.978100000000000469e-02 7.898298942968691450e-02 7.947619714497947130e-02 7.795262983279550861e-02 8.050727335448680522e-02
6.876572525171201278e+02 7.563200000000000478e-02 7.504415380530767010e-02 7.511110637821637181e-02 7.352871055351190011e-02 7.662764198175026076e-02
6.875267483503104131e+02 7.048200000000000298e-02 6.972712722469177893e-02 7.012314880468845102e-02 6.794535701791500071e-02 7.190618484765866347e-02
6.873962012742749721e+02 6.549299999999999566e-02 6.491500235637528982e-02 6.495034043689484893e-02 6.279365433098885174e-02 6.707322095997469980e-02
6.872656114058736421e+02 5.990999999999999798e-02 5.922155799820021105e-02 5.947112178512822811e-02 5.690513368377358994e-02 6.178920723118282859e-02
6.871349788619658057e+02 5.471000000000000169e-02 5.398483387679693657e-02 5.430233191286213540e-02 5.179860376008042083e-02 5.649012502217577725e-02
6.870043037594110729e+02 4.940699999999999953e-02 4.874710597465352346e-02 4.892658952092902164e-02 4.629455351993699841e-02 5.138090566388008040e-02
6.868735862150693947e+02 4.455900000000000138e-02 4.394602269447875353e-02 4.402703884900643905e-02 4.160260917880432424e-02 4.637214284035227202e-02
6.867428263457999265e+02 3.988499999999999684e-02 3.923527968091816698e-02 3.938266264308105252e-02 3.697491054538079580e-02 4.164465831417459712e-02
6.866120242684626191e+02 3.545600000000000140e-02 3.488389017233410605e-02 3.487190141344551769e-02 3.257006421057333234e-02 3.718740186652259166e-02
6.864811800999167417e+02 3.177399999999999669e-02 3.116990143375020922e-02 3.121707973117068477e-02 2.896327002621525148e-02 3.342530463946451202e-02
6.863502939570221315e+02 2.826700000000000046e-02 2.763558944765457520e-02 2.773404873269710511e-02 2.570380419915967857e-02 2.966722567379713807e-02
6.862193659566383985e+02 2.544099999999999834e-02 2.485009789371667860e-02 2.486383830216955942e-02 2.301753054557152678e-02 2.669773050605783390e-02
6.860883962156250391e+02 2.282700000000000007e-02 2.229346834853475345e-02 2.218852490472648584e-02 2.058924356200287145e-02 2.389398862068557033e-02
6.859573848508415495e+02 2.069000000000000006e-02 2.005503729798284798e-02 2.015114767227641976e-02 1.869801054131525753e-02 2.150915048529547860e-02
6.858263319791477670e+02 1.891899999999999832e-02 1.832451930195079862e-02 1.833780156548530174e-02 1.704267972862211558e-02 1.962056763165884177e-02
6.856952377174030744e+02 1.727000000000000063e-02 1.661006179776125871e-02 1.675150045599877596e-02 1.555599389866544127e-02 1.780632261375045267e-02
6.855641021824674226e+02 1.594699999999999937e-02 1.536738124144590260e-02 1.534603164525042904e-02 1.440358651663285576e-02 1.631052481105632959e-02
6.854329254911999669e+02 1.473999999999999963e-02 1.419898045990222214e-02 1.410029803172078815e-02 1.341781643897083966e-02 1.488203288665669762e-02
6.853017077604606584e+02 1.383099999999999954e-02 1.324338119527198633e-02 1.323531686942320228e-02 1.258362607793505478e-02 1.389554971523586022e-02
6.851704491071087659e+02 1.295699999999999977e-02 1.239619025057880214e-02 1.233416924737797821e-02 1.179059312340043769e-02 1.294020806959307601e-02
6.850391496480040132e+02 1.228500000000000078e-02 1.168551348654706633e-02 1.170025157791249396e-02 1.109593640879542355e-02 1.229025428964471665e-02
6.849078095000063513e+02 1.162799999999999945e-02 1.104911649728702178e-02 1.102112583376247366e-02 1.058096690793940663e-02 1.148961570754451419e-02
6.847764287799749354e+02 1.111799999999999941e-02 1.050607111686164587e-02 1.054493411375194770e-02 1.011920088378000931e-02 1.093208193958262499e-02
6.846450076047696029e+02 1.067700000000000073e-02 1.012664199708200249e-02 1.004061292504883351e-02 9.745772707720671765e-03 1.042176274296166029e-02
6.845135460912497365e+02 1.021200000000000059e-02 9.636796995884993819e-03 9.599583040904064932e-03 9.306091145586286792e-03 9.930530287946602239e-03
6.843820443562752871e+02 9.915099999999999608e-03 9.249337630184085307e-03 9.393635145118914287e-03 9.064165902494076762e-03 9.578932416258930174e-03
6.842505025167054100e+02 9.465899999999999315e-03 8.903033274829642851e-03 8.841092010085619887e-03 8.526108100430088849e-03 9.218293456442150369e-03
6.841189206893999426e+02 9.147799999999999335e-03 8.571785630577567761e-03 8.535686349994478506e-03 8.314298032826536108e-03 8.793362314373906127e-03
6.839872989912186085e+02 8.854300000000000712e-03 8.224477494482964127e-03 8.295581242225465168e-03 7.992065655097918206e-03 8.528157062586628340e-03
6.838556375390207904e+02 8.595300000000000162e-03 7.949441571679729396e-03 8.052462262810802449e-03 7.787282461775049160e-03 8.214732674110762634e-03
6.837239364496662120e+02 8.247100000000000264e-03 7.661356499254432309e-03 7.643580342886168756e-03 7.439954104472551628e-03 7.865143933118446881e-03
6.835921958400143694e+02 8.087499999999999203e-03 7.515808291931550672e-03 7.469780411321136522e-03 7.335554829445203699e-03 7.650166948715130671e-03
6.834604158269249865e+02 7.822600000000000733e-03 7.261851764671633895e-03 7.193508843804484985e-03 7.064518250047296770e-03 7.390989089013931361e-03
6.833285965272576732e+02 7.645400000000000112e-03 7.032989755915643355e-03 7.067930858569642510e-03 6.899888624042635997e-03 7.201126238302582930e-03
6.831967380578718121e+02 7.496400000000000285e-03 6.897479355994339673e-03 6.905181789705298369e-03 6.754331942514130681e-03 7.048432305455376579e-03
6.830648405356272406e+02 7.275099999999999623e-03 6.684677839080895891e-03 6.675122920755062819e-03 6.519433573702614754e-03 6.840487278485803124e-03
6.829329040773833412e+02 7.180200000000000297e-03 6.561212808041483845e-03 6.608817744551072175e-03 6.377892248905935382e-03 6.792268141797215206e-03
6.828009287999999515e+02 6.998599999999999786e-03 6.368486905931187297e-03 6.438031684631686721e-03 6.285539044074057481e-03 6.521035497923868482e-03
6.826689148203366813e+02 6.938899999999999582e-03 6.331347018545341668e-03 6.355652526317622994e-03 6.216274140450141900e-03 6.470807230539915578e-03
6.825368622552527995e+02 6.836000000000000063e-03 6.214908452687041389e-03 6.266241000830419586e-03 6.103844151959160295e-03 6.377382653205760331e-03
6.824047712216082573e+02 6.702500000000000124e-03 6.076386710545262845e-03 6.137649143949939871e-03 5.973345058174982757e-03 6.240761765921404476e-03
6.822726418362623235e+02 6.613199999999999634e-03 6.036235480938951029e-03 5.999011048250672828e-03 5.888018727623789417e-03 6.147337188587250097e-03
6.821404742160749493e+02 6.524900000000000144e-03 5.886672150655441159e-03 5.971886203439957623e-03 5.783619452596451029e-03 6.075008483554368219e-03
6.820082684779056308e+02 6.431599999999999991e-03 5.848528482529443025e-03 5.823201868921893710e-03 5.692270086947523108e-03 5.979574775524857527e-03
6.818760247386137507e+02 6.365299999999999951e-03 5.784286515159338393e-03 5.754887444954147509e-03 5.659143393909999396e-03 5.880122806104624671e-03
6.817437431150591465e+02 6.179699999999999777e-03 5.599590858970306118e-03 5.568027402924698513e-03 5.497525285454215455e-03 5.670168648439695772e-03
6.816114237241014280e+02 5.975399999999999635e-03 5.363702385033222025e-03 5.395232095241558369e-03 5.272665308472252246e-03 5.486333189814434491e-03
6.814790666825999779e+02 5.843000000000000103e-03 5.256297845836329849e-03 5.237506145786598351e-03 5.126104787760787408e-03 5.367794478788294119e-03
6.813466721074146335e+02 5.727000000000000320e-03 5.106734515552819979e-03 5.155126987472534623e-03 5.034755422111859488e-03 5.227155330113225640e-03
6.812142401154047775e+02 5.594100000000000288e-03 4.970220334891355118e-03 5.025530506710181901e-03 4.876148831204934163e-03 5.119666837911576208e-03
6.810817708234302472e+02 5.277900000000000300e-03 4.683139043206228751e-03 4.679939891343900746e-03 4.546889579195623025e-03 4.816288102912492063e-03
6.809492643483504253e+02 5.158499999999999891e-03 4.554655108466028161e-03 4.569431264337240131e-03 4.396313701752340916e-03 4.727886352316742341e-03
6.808167208070249217e+02 4.972299999999999810e-03 4.375982136717946475e-03 4.375538855134641913e-03 4.188518990880622794e-03 4.563137635297379903e-03
6.806841403163136874e+02 4.753499999999999913e-03 4.129052074639122383e-03 4.184660317577673129e-03 4.022885525693003367e-03 4.290900426076349819e-03
6.805515229930756504e+02 4.576900000000000066e-03 3.983503867316240746e-03 3.976703174028786009e-03 3.837175276846298451e-03 4.123138013013939035e-03
6.804188689541712165e+02 4.368200000000000034e-03 3.779736377064214174e-03 3.762718287188604460e-03 3.623357530876827534e-03 3.919211247435097287e-03
6.802861783164593135e+02 4.191000000000000281e-03 3.586006694213746907e-03 3.601978466088016310e-03 3.469770135884687242e-03 3.718298177899284802e-03
6.801534511968000061e+02 4.010399999999999902e-03 3.420382872087708928e-03 3.406076809121653861e-03 3.314175062526629207e-03 3.512362281625076767e-03
6.800206877120525633e+02 3.832200000000000016e-03 3.249740146260882406e-03 3.220221390974096955e-03 3.124449456948097913e-03 3.345604433910348910e-03
6.798878879790768224e+02 3.747400000000000123e-03 3.132297799662430056e-03 3.167980949116404321e-03 3.017038664371882693e-03 3.283321382354248592e-03
6.797550521147321660e+02 3.560799999999999816e-03 2.967677758276544581e-03 2.959019181685625544e-03 2.829320737159260035e-03 3.097476793033622326e-03
6.796221802358784316e+02 3.462400000000000026e-03 2.863284561300127699e-03 2.866593784552784029e-03 2.718898427034177525e-03 3.011084173133219376e-03
6.794892724593750017e+02 3.301300000000000068e-03 2.742830872481190948e-03 2.664664384295154474e-03 2.582376298152283187e-03 2.825239583812592676e-03
6.793563289020817137e+02 3.200999999999999852e-03 2.608324253300048877e-03 2.598359208091154289e-03 2.486007736588579341e-03 2.720764787653973810e-03
6.792233496808578366e+02 3.059500000000000153e-03 2.444707992654325014e-03 2.478808966147588461e-03 2.364543195450994999e-03 2.559029766677641069e-03
6.790903349125632076e+02 2.965600000000000094e-03 2.360390410481064041e-03 2.375332706314077068e-03 2.303309005290723500e-03 2.432454532870084989e-03
6.789572847140573231e+02 2.854699999999999946e-03 2.235921598701499924e-03 2.277884189771841456e-03 2.183852142519056901e-03 2.329988867406813328e-03
6.788241992022000204e+02 2.755899999999999930e-03 2.114464129142411102e-03 2.201532774749053942e-03 2.102541168699680833e-03 2.213459287076047482e-03
6.786910784938505685e+02 2.711199999999999981e-03 2.121490594323513761e-03 2.105088882088691771e-03 2.025245551612131576e-03 2.201404502903900502e-03
6.785579227058686911e+02 2.589800000000000175e-03 1.964900798858892992e-03 2.018691228247135143e-03 1.939919221060947560e-03 2.043687743318280386e-03
6.784247319551141118e+02 2.540099999999999997e-03 1.933783595914006408e-03 1.950376804279370293e-03 1.843550659497243498e-03 2.040674047275250688e-03
6.782915063584463269e+02 2.501999999999999884e-03 1.897647489268321740e-03 1.910191849004220978e-03 1.859612086424521473e-03 1.948254035288769477e-03
6.781582460327249464e+02 2.448300000000000042e-03 1.853481136701381907e-03 1.846900544445868007e-03 1.783320308519930871e-03 1.917112509510724089e-03
6.780249510948095804e+02 2.493899999999999850e-03 1.881586997425802304e-03 1.910191849004220978e-03 1.831504589301773686e-03 1.960308819460925348e-03
6.778916216615598387e+02 2.435699999999999844e-03 1.839428206339167263e-03 1.835849681745198130e-03 1.791351021983565196e-03 1.883961853037313065e-03
6.777582578498352177e+02 2.475900000000000063e-03 1.888613462606896073e-03 1.866993022083442665e-03 1.848569855412019640e-03 1.907066856033924314e-03
6.776248597764954411e+02 2.434700000000000145e-03 1.835413083378539681e-03 1.837858929508953904e-03 1.766255042409684917e-03 1.907066856033924314e-03
6.774914275584000052e+02 2.480399999999999792e-03 1.903670173709272329e-03 1.860965278792166451e-03 1.879688870083625609e-03 1.884966418384995774e-03
6.773579613124086336e+02 2.525100000000000174e-03 1.945828964795898262e-03 1.908182601240474311e-03 1.905788688840464760e-03 1.948254035288769477e-03
6.772244611553808227e+02 2.560699999999999955e-03 1.943821403315575255e-03 1.981520144617614828e-03 1.921850115767742735e-03 2.003505129411117715e-03
6.770909272041761824e+02 2.630400000000000186e-03 2.033157889189625422e-03 2.031751338711551471e-03 1.979068949196196962e-03 2.085879487920808475e-03
6.769573595756544364e+02 2.676099999999999833e-03 2.078328022496735757e-03 2.077964037277976999e-03 2.070418314845125316e-03 2.085879487920808475e-03
6.768237583866749674e+02 2.686599999999999926e-03 2.074312899536089744e-03 2.103079634324945320e-03 2.039299300173509806e-03 2.138116886000108584e-03
6.766901237540976126e+02 2.744299999999999864e-03 2.126509498024303172e-03 2.166370938883298292e-03 2.120610273992885875e-03 2.172272107821202319e-03
6.765564557947816411e+02 2.800500000000000038e-03 2.164653166150292199e-03 2.240713106142321141e-03 2.167790715591769602e-03 2.237568855420341441e-03
6.764227546255871175e+02 2.884799999999999864e-03 2.278080389788134964e-03 2.295967419645660555e-03 2.307324362022549879e-03 2.266701250503039625e-03
6.762890203633733108e+02 2.855700000000000079e-03 2.230902695000710947e-03 2.284916556945000218e-03 2.251109367777063414e-03 2.264692119807674205e-03
6.761552531250000584e+02 2.919999999999999853e-03 2.342322357158230922e-03 2.301995162936927661e-03 2.347477929340749045e-03 2.296838210933411194e-03
6.760214530273265154e+02 2.959100000000000098e-03 2.363401752701548442e-03 2.359258724204022634e-03 2.304312844473682155e-03 2.418390618002572590e-03
6.758876201872127467e+02 2.988199999999999884e-03 2.418609693410227624e-03 2.362272595849651633e-03 2.393654531756692332e-03 2.387249092224527202e-03
6.757537547215181348e+02 2.973200000000000062e-03 2.388496271205493328e-03 2.362272595849651633e-03 2.368558552182812270e-03 2.382226265486131651e-03
6.756198567471024035e+02 3.019299999999999935e-03 2.398534078607071716e-03 2.444651754163715360e-03 2.388635335841916407e-03 2.454554970519022203e-03
6.754859263808249352e+02 3.042399999999999792e-03 2.476828976339372993e-03 2.412503789943588276e-03 2.438827294989676965e-03 2.450536709128300471e-03
6.753519637395455675e+02 3.017300000000000103e-03 2.487870564481112559e-03 2.351221733148981755e-03 2.370566230548730013e-03 2.468618885386525495e-03
6.752179689401237965e+02 3.032400000000000199e-03 2.413590789709438647e-03 2.455702616864384805e-03 2.435815777440818782e-03 2.433459098217767482e-03
6.750839420994192324e+02 3.075000000000000042e-03 2.474821414859059310e-03 2.479813590029471011e-03 2.432804259891941951e-03 2.521860848813517637e-03
6.749498833342913713e+02 3.073999999999999910e-03 2.477832757079534605e-03 2.474790470620077346e-03 2.418750511330572828e-03 2.533915632985673724e-03
6.748157927616000507e+02 3.088099999999999873e-03 2.497908371882690513e-03 2.482827461675100010e-03 2.439831134172636053e-03 2.540947590419416046e-03
6.746816704982046531e+02 3.088099999999999873e-03 2.479840318559848288e-03 2.500910691548919110e-03 2.457900239465822447e-03 2.522865414161200564e-03
6.745475166609647886e+02 3.066999999999999848e-03 2.458760923016539875e-03 2.479813590029471011e-03 2.423769707245348754e-03 2.514828891379757101e-03
6.744133313667402945e+02 3.105099999999999961e-03 2.511961302244896267e-03 2.502919939312674667e-03 2.471953988027209784e-03 2.542956721114781465e-03
6.742791147323903260e+02 3.047900000000000088e-03 2.423628597111016601e-03 2.476799718383832904e-03 2.429792742343083768e-03 2.470628016081881807e-03
6.741448668747750617e+02 3.034400000000000031e-03 2.432662623772433377e-03 2.440633258636203812e-03 2.383616139927140481e-03 2.489714757687789756e-03
6.740105879107535429e+02 3.005799999999999878e-03 2.385484928985018467e-03 2.430587019817407376e-03 2.369562391365770924e-03 2.446518447737587847e-03
6.738762779571858346e+02 3.005799999999999878e-03 2.437681527473222354e-03 2.378346577959715175e-03 2.364543195450994999e-03 2.451541274475983398e-03
6.737419371309312055e+02 2.988199999999999884e-03 2.406564324528326880e-03 2.374328082432203627e-03 2.309332040388458514e-03 2.471632581429564733e-03
6.736075655488493794e+02 2.954599999999999935e-03 2.353363945299970488e-03 2.360263348085896076e-03 2.308328201205499426e-03 2.405331268482742684e-03
6.734731633277999663e+02 2.956100000000000134e-03 2.332284549756652968e-03 2.384374321250990955e-03 2.321378110583919002e-03 2.395285615005952017e-03
6.733387305846425761e+02 2.974699999999999827e-03 2.360390410481064041e-03 2.393415936187896168e-03 2.369562391365770924e-03 2.384235396181478856e-03
6.732042674362368189e+02 2.979199999999999991e-03 2.387492490465332150e-03 2.375332706314086176e-03 2.352497125255534078e-03 2.410354095221138235e-03
6.730697739994421909e+02 2.984699999999999853e-03 2.402549201567699081e-03 2.371314210786556412e-03 2.364543195450994999e-03 2.409349529873455308e-03
6.729352503911184158e+02 2.989700000000000083e-03 2.369424437142489924e-03 2.414513037707353375e-03 2.387631496658966859e-03 2.396290180353634943e-03
6.728006967281251036e+02 3.041900000000000159e-03 2.441696650433849720e-03 2.446661001927470918e-03 2.447861847636279269e-03 2.440491055651509804e-03
6.726661131273215233e+02 3.018299999999999803e-03 2.404556763048012764e-03 2.436614763108674482e-03 2.376589265646455919e-03 2.464600623995803763e-03
6.725314997055677395e+02 3.075500000000000109e-03 2.455749580796064580e-03 2.499906067667045668e-03 2.502069163515857099e-03 2.453550405171348817e-03
6.723968565797232486e+02 3.076999999999999874e-03 2.503931056323641102e-03 2.454697992982502689e-03 2.468942470478333387e-03 2.489714757687789756e-03
6.722621838666473195e+02 3.166400000000000204e-03 2.526014232607110693e-03 2.611419318555579724e-03 2.552261122663617657e-03 2.585148465717300448e-03
6.721274816832000170e+02 3.190899999999999986e-03 2.641449017725258468e-03 2.545114142351588647e-03 2.583380137335233168e-03 2.603230641975525471e-03
6.719927501462406099e+02 3.268200000000000185e-03 2.655501948087473328e-03 2.685761485814611681e-03 2.667702628703476526e-03 2.673550216313059710e-03
6.718579893726288219e+02 3.382099999999999863e-03 2.803057716890659540e-03 2.766131396364910310e-03 2.777121099645590840e-03 2.792088927339181868e-03
6.717231994792241494e+02 3.465399999999999991e-03 2.866295903520612101e-03 2.869607656198413029e-03 2.857428234282007821e-03 2.878481547239584819e-03
6.715883805828864297e+02 3.645600000000000143e-03 3.081104981914378673e-03 3.015278119070829294e-03 3.085299728812830079e-03 3.011084173133228483e-03
6.714535328004749317e+02 3.745899999999999924e-03 3.131294018922268878e-03 3.165971701352639656e-03 3.132480170411732455e-03 3.164782671328117761e-03
6.713186562488496065e+02 3.891499999999999994e-03 3.305951867709723199e-03 3.282508071650576485e-03 3.320198097624364221e-03 3.268252902139053701e-03
6.711837510448697230e+02 4.054999999999999577e-03 3.427409337268821129e-03 3.488455967435717155e-03 3.459731744055134957e-03 3.456106622155045820e-03
6.710488173053952323e+02 4.202599999999999912e-03 3.592029378654697062e-03 3.619057072079952860e-03 3.621349852510918899e-03 3.589713813396362870e-03
6.709138551472854033e+02 4.387699999999999587e-03 3.814868702969727906e-03 3.766736782716134223e-03 3.819106171553093843e-03 3.762499053197159663e-03
6.707788646874000733e+02 4.493600000000000372e-03 3.901193846623302996e-03 3.892314767950976265e-03 3.897405627823611295e-03 3.896106244438476713e-03
6.706438460425985113e+02 4.597000000000000391e-03 3.955398006591820566e-03 4.045017597996533078e-03 3.976708923277069187e-03 4.023686043593715719e-03
6.705087993297406683e+02 4.649699999999999667e-03 4.030681562103655656e-03 4.075156314452895064e-03 4.062035253828262527e-03 4.043777350547297054e-03
6.703737246656861544e+02 4.724899999999999760e-03 4.125036951678495017e-03 4.131415251838107920e-03 4.092150429316918948e-03 4.164325192268784198e-03
6.702386221672943520e+02 4.770100000000000208e-03 4.175225988686384788e-03 4.171600207113257235e-03 4.161415332940824989e-03 4.185421064570048894e-03
6.701034919514249850e+02 4.759099999999999615e-03 4.135074759080072972e-03 4.189683436987076334e-03 4.154388458660140428e-03 4.170352584354862675e-03
6.699683341349375496e+02 4.708399999999999738e-03 4.057783642087914658e-03 4.165572463821981021e-03 4.090142750951000772e-03 4.133183666490730136e-03
6.698331488346917695e+02 4.711400000000000136e-03 4.092915967993437931e-03 4.136438371247501584e-03 4.060027575462344350e-03 4.169348019007180182e-03
6.696979361675471409e+02 4.609499999999999882e-03 4.027670219883180795e-03 3.997800275548233674e-03 3.964662853081599159e-03 4.060854961457839585e-03
6.695626962503635013e+02 4.610000000000000382e-03 3.989526551757191335e-03 4.036980606941509980e-03 3.978716601642977822e-03 4.047795611938009679e-03
6.694274292000000059e+02 4.571399999999999769e-03 3.988522771017030157e-03 3.960629191918722466e-03 3.930532320861126333e-03 4.018663216855320602e-03
6.692921351333166058e+02 4.500099999999999933e-03 3.869072862938255017e-03 3.937522842635519243e-03 3.805052422991724286e-03 4.001585605944778072e-03
6.691568141671727972e+02 4.465000000000000219e-03 3.862046397757142816e-03 3.874231538077148058e-03 3.826133045833787511e-03 3.910170159305980005e-03
6.690214664184283038e+02 4.373199999999999830e-03 3.746611612638995475e-03 3.805917114109400989e-03 3.740806715282594605e-03 3.811722755233430075e-03
6.688860920039423945e+02 4.341099999999999647e-03 3.736573805237417521e-03 3.751667424487953231e-03 3.662507259012086260e-03 3.825786670100942474e-03
6.687506910405750205e+02 4.266800000000000280e-03 3.666309153426370974e-03 3.673306761701401052e-03 3.602276908034764309e-03 3.737384919505183211e-03
6.686152636451855642e+02 4.173500000000000126e-03 3.555893272009012611e-03 3.596955346678622645e-03 3.527992808496082343e-03 3.624873600565129989e-03
6.684798099346337494e+02 4.083100000000000097e-03 3.449492513552290720e-03 3.522613179419590689e-03 3.404520588992598473e-03 3.567613375747425222e-03
6.683443300257791861e+02 3.970200000000000118e-03 3.382239203961719901e-03 3.363882606082757663e-03 3.306144349062985991e-03 3.440033576592177109e-03
6.682088240354813706e+02 3.870900000000000035e-03 3.273830884024675220e-03 3.273466456713671705e-03 3.191706682206086210e-03 3.355650087387139578e-03
6.680732920806000266e+02 3.752999999999999826e-03 3.138320484103371538e-03 3.173004068525797985e-03 3.096341959825341019e-03 3.215010938712070665e-03
6.679377342779945366e+02 3.551200000000000016e-03 2.989760934560014606e-03 2.917829602528594114e-03 2.880516535489970574e-03 3.027157218696088087e-03
6.678021507445247380e+02 3.411700000000000149e-03 2.859269438339499900e-03 2.769145268010539309e-03 2.752025120071710344e-03 2.876472416544228507e-03
6.676665415970501272e+02 3.275699999999999879e-03 2.638437675504783173e-03 2.717909450034729224e-03 2.609479956092063211e-03 2.746883486693624081e-03
6.675309069524304277e+02 3.088099999999999873e-03 2.518987767426008034e-03 2.461730360155651911e-03 2.385623818293058224e-03 2.595194119194091115e-03
6.673952469275249086e+02 2.945600000000000041e-03 2.335295891977119155e-03 2.360263348085896076e-03 2.290259095912313032e-03 2.405331268482742684e-03
6.672595616391936346e+02 2.855200000000000012e-03 2.286110635709390129e-03 2.228657619559787362e-03 2.173813750689504616e-03 2.341039086231286488e-03
6.671238512042957609e+02 2.726300000000000077e-03 2.133535963205405832e-03 2.123172111962519978e-03 2.039299300173509806e-03 2.217477548466760106e-03
6.669881157396912386e+02 2.637000000000000021e-03 2.037173012150261895e-03 2.040792953648456250e-03 1.942930738609805960e-03 2.135103189957078887e-03
6.668523553622393365e+02 2.577700000000000043e-03 1.958878114417942403e-03 2.000607998373306936e-03 1.890731101096127442e-03 2.068801877010256838e-03
6.667165701888000058e+02 2.536599999999999966e-03 1.928764692213217431e-03 1.948367556515614735e-03 1.856600568875653966e-03 2.020582740321669353e-03
6.665807603362326290e+02 2.433199999999999946e-03 1.813329907095069873e-03 1.856946783264655336e-03 1.767258881592643788e-03 1.903048594643211690e-03
6.664449259213967025e+02 2.480899999999999859e-03 1.860507601882484784e-03 1.905168729594827314e-03 1.859612086424521473e-03 1.906062290686250712e-03
6.663090670611521773e+02 2.453799999999999905e-03 1.866530286323435373e-03 1.844891296682103126e-03 1.806408609727893407e-03 1.905057725338577109e-03
6.661731838723583223e+02 2.520000000000000104e-03 1.911700419630536383e-03 1.932293574405560301e-03 1.886715744364310388e-03 1.957295123417877435e-03
6.660372764718749750e+02 2.568700000000000150e-03 1.948840307016373339e-03 1.992571007318284272e-03 1.901773332108638598e-03 2.039669481927567762e-03
6.659013449765615178e+02 2.597299999999999869e-03 1.997021782543949645e-03 2.001612622255189485e-03 1.987099662659831505e-03 2.011541652192561178e-03
6.657653895032777882e+02 2.628899999999999987e-03 2.026131424008522329e-03 2.035769834239062586e-03 1.963007522268910097e-03 2.098938837440628841e-03
6.656294101688831688e+02 2.731799999999999940e-03 2.116471690622724784e-03 2.151301580655117299e-03 2.109568042980374935e-03 2.158208192953699027e-03
6.654934070902373833e+02 2.731299999999999874e-03 2.147588893567620692e-03 2.119153616435008863e-03 2.120610273992885875e-03 2.146153408781552047e-03
6.653573803842000416e+02 2.754400000000000164e-03 2.147588893567620692e-03 2.165366315001425283e-03 2.107560364614457192e-03 2.205422764294613126e-03
6.652213301676306401e+02 2.803599999999999842e-03 2.197777930575510897e-03 2.213588261331606369e-03 2.167790715591769602e-03 2.243596247506409944e-03
6.650852565573886750e+02 2.785999999999999848e-03 2.183725000213296037e-03 2.192491159812149162e-03 2.186863660067915084e-03 2.189349718731744415e-03
6.649491596703343248e+02 2.767400000000000155e-03 2.164653166150301306e-03 2.174407929938339170e-03 2.115591078078109515e-03 2.223504940552838149e-03
6.648130396233262900e+02 2.818600000000000098e-03 2.176698535032193377e-03 2.264824079307416020e-03 2.138679379286072268e-03 2.302865603019480130e-03
6.646768965332250900e+02 2.817099999999999899e-03 2.191755246134560308e-03 2.246740849433596920e-03 2.187867499250874172e-03 2.250628204940170914e-03
6.645407305168895391e+02 2.812100000000000103e-03 2.244955625362925807e-03 2.183449544875243949e-03 2.160763841311094148e-03 2.267705815850722117e-03
6.644045416911798156e+02 2.807599999999999939e-03 2.156622920229037035e-03 2.262814831543660463e-03 2.169798393957687345e-03 2.249623639592487987e-03
6.642683301729551886e+02 2.867300000000000144e-03 2.242948063882612125e-03 2.295967419645651448e-03 2.249101689411145671e-03 2.289806253499650657e-03
6.641320960790753816e+02 2.847699999999999884e-03 2.262019897945606421e-03 2.237699234496692141e-03 2.217982674739530161e-03 2.281769730718225409e-03
6.639958395263998909e+02 2.933499999999999910e-03 2.336299672717280333e-03 2.335147751038927754e-03 2.268174633887291153e-03 2.403322137787386372e-03
6.638595606317885540e+02 2.917499999999999954e-03 2.302171127551918672e-03 2.337156998802683312e-03 2.322381949766868982e-03 2.316929517886992529e-03
6.637232595121008671e+02 3.038900000000000195e-03 2.436677746733060743e-03 2.445656378045588369e-03 2.430796581526042856e-03 2.451541274475983398e-03
6.635869362841960992e+02 3.111200000000000163e-03 2.508949960024430079e-03 2.517989297540855660e-03 2.455892561099922919e-03 2.571084550849788049e-03
6.634505910649344287e+02 3.205500000000000016e-03 2.622377183662254630e-03 2.593336088681760625e-03 2.574345584688630863e-03 2.641404125187322288e-03
6.633142239711748971e+02 3.301800000000000134e-03 2.728777942118985628e-03 2.679733742523335467e-03 2.666698789520517438e-03 2.741860659955228530e-03
6.631778351197775692e+02 3.400699999999999990e-03 2.791012348008767470e-03 2.815357966576964837e-03 2.768086546998988536e-03 2.838298933332422148e-03
6.630414246276018275e+02 3.511600000000000138e-03 2.907450913867076422e-03 2.920843474174231787e-03 2.879512696307020593e-03 2.948801121577119058e-03
6.629049926115072822e+02 3.600900000000000194e-03 2.999798741961592560e-03 3.007241128015807063e-03 2.988931167249135341e-03 3.018116130566970805e-03
6.627685391883533157e+02 3.699299999999999984e-03 3.065044490071850130e-03 3.138846856541924885e-03 3.052173035775315475e-03 3.151723321808296962e-03
6.626320644749999929e+02 3.811199999999999831e-03 3.237694777378990335e-03 3.190082674517734970e-03 3.182672129559493013e-03 3.245147899142442668e-03
6.624955685883065826e+02 3.826700000000000153e-03 3.212600258875045450e-03 3.246341611902938285e-03 3.157576149985612517e-03 3.301403558612473615e-03
6.623590516451326948e+02 3.889399999999999889e-03 3.275838445504988903e-03 3.308628292579427355e-03 3.239890962987938133e-03 3.344599868562665983e-03
6.622225137623382807e+02 3.829200000000000052e-03 3.224645627756937086e-03 3.239309244729789063e-03 3.205760430767455333e-03 3.258207248662272140e-03
6.620859550567823817e+02 3.774000000000000011e-03 3.152373414465577291e-03 3.201133537218395306e-03 3.112403386752627885e-03 3.241129637751730044e-03
6.619493756453249489e+02 3.762999999999999852e-03 3.131294018922268878e-03 3.200128913336522298e-03 3.069238301885561428e-03 3.262225510052993872e-03
6.618127756448255923e+02 3.643599999999999877e-03 3.072070955252952790e-03 3.020301238480222958e-03 2.954800635028661648e-03 3.137659406940775456e-03
6.616761551721438082e+02 3.505100000000000143e-03 2.928530309410384835e-03 2.886686262190358686e-03 2.797197883304694977e-03 3.018116130566970805e-03
6.615395143441392065e+02 3.412699999999999848e-03 2.786997225048130997e-03 2.843487435269571265e-03 2.701833160923949786e-03 2.928709814623538157e-03
6.614028532776713973e+02 3.282800000000000214e-03 2.661524632528405269e-03 2.708867835097815337e-03 2.591410850798876384e-03 2.779029577819361503e-03
6.612661720895998769e+02 3.161800000000000201e-03 2.526014232607101586e-03 2.602377703618665838e-03 2.482996219039702510e-03 2.645422386578034912e-03
6.611294708967845963e+02 2.988699999999999950e-03 2.403552982307860693e-03 2.378346577959715175e-03 2.313347397120275352e-03 2.468618885386534602e-03
6.609927498160848245e+02 2.928000000000000047e-03 2.312208934953496626e-03 2.348207861503353189e-03 2.188871338433832827e-03 2.471632581429564733e-03
6.608560089643601714e+02 2.861799999999999847e-03 2.293137100890502329e-03 2.234685362851063142e-03 2.181844464153148266e-03 2.346061912969681605e-03
6.607192484584703607e+02 2.798000000000000140e-03 2.217853545378666805e-03 2.182444920993361834e-03 2.121614113175835422e-03 2.278756034675177497e-03
6.605824684152751161e+02 2.710699999999999915e-03 2.109445225441613017e-03 2.116139744789361649e-03 2.030264747526907502e-03 2.195377110817822459e-03
6.604456689516335928e+02 2.643500000000000016e-03 2.051225942512467648e-03 2.039788329766574135e-03 1.926869311682518878e-03 2.164235585039767963e-03
6.603088501844057419e+02 2.585800000000000078e-03 2.011074712906155398e-03 1.964441538625668737e-03 1.888723422730228130e-03 2.086884053268481861e-03
6.601720122304511733e+02 2.609400000000000001e-03 2.006055809205366421e-03 2.016681980483370478e-03 1.925865472499569114e-03 2.096929706745272529e-03
6.600351552066292697e+02 2.531100000000000103e-03 1.978953729221107419e-03 1.887085499721017322e-03 1.875673513351808555e-03 1.990445779891297350e-03
6.598982792298000959e+02 2.563199999999999854e-03 1.947836526276221052e-03 1.982524768499496944e-03 1.907796367206373396e-03 2.022591871017025665e-03
6.597613844168225796e+02 2.511000000000000211e-03 1.913707981110841175e-03 1.912201096767985643e-03 1.858608247241571709e-03 1.967340776894668103e-03
6.596244708845567857e+02 2.478399999999999961e-03 1.872552970764376637e-03 1.888090123602890547e-03 1.804400931361984772e-03 1.956290558070203616e-03
6.594875387498620967e+02 2.526599999999999940e-03 1.942817622575422967e-03 1.914210344531741418e-03 1.864631282339297398e-03 1.992454910586653662e-03
6.593505881295984636e+02 2.484399999999999890e-03 1.908689077410061306e-03 1.863979150437804558e-03 1.815443162374495711e-03 1.957295123417886543e-03
6.592136191406250418e+02 2.541100000000000129e-03 1.905677735189586011e-03 1.980515520735732279e-03 1.878685030900675845e-03 2.007523390801830340e-03
6.590766318998015549e+02 2.504000000000000149e-03 1.897647489268330847e-03 1.914210344531732094e-03 1.846562177046101897e-03 1.965331646199320898e-03
6.589396265239877266e+02 2.599300000000000135e-03 1.988991536622676266e-03 2.013668108837741479e-03 1.977061270830279219e-03 2.025605567060064470e-03
6.588026031300432805e+02 2.628399999999999920e-03 2.036169231410100717e-03 2.024718971538402249e-03 1.995130376123475154e-03 2.065788180967227140e-03
6.586655618348273720e+02 2.660500000000000104e-03 2.065278872874673401e-03 2.059880807404157899e-03 1.977061270830279219e-03 2.148162539476908359e-03
6.585285027552000656e+02 2.711700000000000048e-03 2.114464129142401994e-03 2.113125873143732649e-03 2.084472063406494439e-03 2.143139712738503701e-03
6.583914260080206304e+02 2.775500000000000189e-03 2.180713657992820742e-03 2.174407929938339170e-03 2.163775358859952765e-03 2.191358849427109835e-03
6.582543317101487901e+02 2.843200000000000154e-03 2.226887572040083581e-03 2.263819455425543012e-03 2.195898212714526496e-03 2.294829080238045774e-03
6.581172199784441545e+02 2.890900000000000067e-03 2.298156004591291306e-03 2.287930428590628784e-03 2.235047940849776114e-03 2.351084739708077156e-03
6.579800909297663338e+02 2.955600000000000067e-03 2.324254303835388696e-03 2.391406688424131503e-03 2.307324362022540772e-03 2.408344964525781923e-03
6.578429446809750516e+02 3.003299999999999980e-03 2.372435779362965218e-03 2.438624010872439147e-03 2.374581587280547284e-03 2.436472794260797613e-03
6.577057813489295768e+02 3.092600000000000036e-03 2.478836537819695783e-03 2.510956930367715546e-03 2.476973183941986144e-03 2.512819760684409896e-03
6.575686010504897467e+02 3.159299999999999869e-03 2.513968863725219056e-03 2.609410070791824167e-03 2.553264961846567638e-03 2.570079985502114663e-03
6.574314039025151715e+02 3.208499999999999980e-03 2.615350718481151970e-03 2.606396199146186060e-03 2.588399333249999986e-03 2.633367602405897474e-03
6.572941900218653473e+02 3.288300000000000077e-03 2.661524632528405269e-03 2.719918697798484782e-03 2.688783251545521103e-03 2.692636957918958119e-03
6.571569595253999978e+02 3.290299999999999909e-03 2.690634273992996168e-03 2.694803100751516460e-03 2.642606649129596030e-03 2.742865225302911457e-03
6.570197125299786194e+02 3.284299999999999980e-03 2.708702327315829286e-03 2.664664384295154474e-03 2.644614327495495559e-03 2.728801310435408165e-03
6.568824491524607083e+02 3.322900000000000159e-03 2.674573782150467625e-03 2.776177635183697638e-03 2.694806286643256117e-03 2.755924574822731822e-03
6.567451695097062156e+02 3.308900000000000036e-03 2.694649396953623967e-03 2.727955688853507445e-03 2.640598970763678287e-03 2.782043273862391201e-03
6.566078737185744103e+02 3.305900000000000071e-03 2.716732573237093558e-03 2.699826220160910124e-03 2.668706467886426074e-03 2.747888052041306574e-03
6.564705618959250160e+02 3.263199999999999955e-03 2.656505728827616292e-03 2.674710623113941803e-03 2.594422368347735000e-03 2.736837833216833413e-03
6.563332341586175289e+02 3.207000000000000215e-03 2.607320472559887699e-03 2.611419318555579724e-03 2.538207374102239428e-03 2.680582173746811573e-03
6.561958906235117865e+02 3.197999999999999888e-03 2.615350718481161078e-03 2.585299097626737961e-03 2.560291836127261307e-03 2.640399559839648903e-03
6.560585314074671714e+02 3.185900000000000190e-03 2.584233515536265170e-03 2.592331464799887616e-03 2.507088359430642566e-03 2.669531954922337979e-03
6.559211566273432936e+02 3.224100000000000143e-03 2.618362060701627265e-03 2.634525667838792488e-03 2.578360941420456808e-03 2.674554781660733530e-03
6.557837663999999904e+02 3.186899999999999889e-03 2.590256199977206651e-03 2.588312969272366960e-03 2.559287996944302652e-03 2.619303687538385075e-03
6.556463608422965308e+02 3.246100000000000027e-03 2.644460359945733762e-03 2.652608897712611588e-03 2.616506830372756880e-03 2.680582173746811573e-03
6.555089400710927521e+02 3.243600000000000129e-03 2.610331814780372101e-03 2.681742990287091025e-03 2.623533704653441441e-03 2.668527389574664593e-03
6.553715042032481506e+02 3.291800000000000108e-03 2.681600247331570718e-03 2.706858587334059780e-03 2.665694950337558784e-03 2.722773918349330122e-03
6.552340533556224500e+02 3.322400000000000093e-03 2.737811968780401971e-03 2.711881706743462551e-03 2.684767894813703832e-03 2.764965662951858211e-03
6.550965876450750329e+02 3.348499999999999914e-03 2.738815749520563583e-03 2.763117524719263095e-03 2.728936818863729810e-03 2.773002185733283460e-03
6.549591071884656230e+02 3.444899999999999872e-03 2.837186262056030309e-03 2.857552169615869709e-03 2.845382164086537793e-03 2.849349152156895743e-03
6.548216121026538303e+02 3.500099999999999913e-03 2.911466036827713329e-03 2.893718629363507908e-03 2.858432073464966475e-03 2.946791990881762746e-03
6.546841025044992648e+02 3.554700000000000047e-03 3.019874356764748902e-03 2.894723253245381350e-03 2.945766082382059343e-03 2.968892428530700393e-03
6.545465785108614227e+02 3.616499999999999923e-03 2.991768496040337396e-03 3.046421459409073829e-03 2.976885097053674420e-03 3.061312440517181387e-03
6.544090402386000278e+02 3.706800000000000112e-03 3.108207061898637241e-03 3.110717387849309349e-03 3.113407225935586973e-03 3.105513315815056682e-03
6.542714878045745763e+02 3.725899999999999872e-03 3.173452810008894811e-03 3.083592543038594577e-03 3.060203749238958690e-03 3.196928762453854749e-03
6.541339213256446783e+02 3.837300000000000086e-03 3.228660750717573993e-03 3.251364731312331949e-03 3.239890962987947241e-03 3.240125072404047117e-03
6.539963409186701710e+02 3.859800000000000036e-03 3.283868691426253174e-03 3.241318492493544621e-03 3.237883284622029498e-03 3.287339643744961216e-03
6.538587467005103235e+02 4.026899999999999924e-03 3.458526540213716603e-03 3.401053689712269304e-03 3.456720226506267667e-03 3.402864658728062784e-03
6.537211387880249731e+02 4.163400000000000260e-03 3.585002913473585295e-03 3.547728776466559011e-03 3.586215481107486551e-03 3.546517503446161394e-03
6.535835172980736161e+02 4.351100000000000106e-03 3.788770403725630516e-03 3.719519460267826146e-03 3.734783680184859591e-03 3.773549272021632824e-03
6.534458823475158624e+02 4.536300000000000054e-03 3.938333734009139518e-03 3.940536714281147809e-03 3.999797224485032374e-03 3.879028633527934616e-03
6.533082340532110948e+02 4.890000000000000249e-03 4.274600281962004020e-03 4.312247550576279835e-03 4.357163973617091297e-03 4.229621939867923321e-03
6.531705725320193778e+02 5.399900000000000012e-03 4.855789330513369390e-03 4.751268186957285054e-03 4.884179544668577379e-03 4.722863525578347224e-03
6.530328979007999806e+02 5.990500000000000165e-03 5.396827149458422075e-03 5.392218223595920262e-03 5.541694209504241866e-03 5.247246637066806108e-03
6.528952102764126266e+02 6.976000000000000430e-03 6.359452879269761848e-03 6.401865224884048522e-03 6.577656246314018962e-03 6.183501541103700143e-03
6.527575097757166986e+02 8.097500000000000531e-03 7.458592789742557808e-03 7.547136450225806585e-03 7.677863990832926172e-03 7.327701472110148551e-03
6.526197965155722613e+02 9.238599999999999590e-03 8.654095651270506812e-03 8.635144114300469242e-03 8.863398065903034528e-03 8.425691397123364484e-03
6.524820706128383563e+02 1.034599999999999929e-02 9.712080551396837583e-03 9.793475450106661415e-03 9.997736342642424973e-03 9.507608276573714309e-03
6.523443321843750482e+02 1.114099999999999986e-02 1.049101440575928891e-02 1.060521154666467167e-02 1.079177313636000071e-02 1.030422859728322149e-02
6.522065813470414923e+02 1.168899999999999974e-02 1.110231687651538728e-02 1.109044488161210415e-02 1.125153148215348071e-02 1.094112302771174314e-02
6.520688182176977534e+02 1.196700000000000021e-02 1.129403899788553219e-02 1.145512335073408522e-02 1.149446056442864940e-02 1.125454741618760884e-02
6.519310429132031004e+02 1.195000000000000055e-02 1.131712595490916295e-02 1.139886441334887236e-02 1.142720333917065199e-02 1.128870263800869217e-02
6.517932555504172569e+02 1.149799999999999954e-02 1.087044352553893922e-02 1.093975129933030289e-02 1.092126839096121960e-02 1.088888562963242351e-02
6.516554562461999467e+02 1.086999999999999945e-02 1.035450022509782318e-02 1.019934349838566741e-02 1.018244275230618077e-02 1.037153447557770738e-02
6.515176451174104386e+02 1.002800000000000046e-02 9.470169393018803769e-03 9.398658264528316625e-03 9.286014361927183089e-03 9.582950677649642798e-03
6.513798222809087974e+02 9.029399999999999926e-03 8.487468048404316762e-03 8.382983519948920825e-03 8.142641532541199448e-03 8.728065566774766137e-03
6.512419878535540647e+02 8.084499999999999673e-03 7.524842318592976122e-03 7.454711053092965070e-03 7.226136358503089385e-03 7.753637179526076152e-03
6.511041419522064189e+02 7.233400000000000073e-03 6.621439652450952437e-03 6.655030443117488162e-03 6.314650380379755248e-03 6.962039685554973628e-03
6.509662846937249014e+02 6.723100000000000083e-03 6.110515255710624941e-03 6.144681511123089093e-03 5.838830607658987946e-03 6.416560701765240508e-03
6.508284161949695772e+02 6.572599999999999623e-03 5.983035101710585529e-03 5.970881579558075074e-03 5.723389101619138185e-03 6.230716112444614242e-03
6.506905365727998287e+02 6.952400000000000073e-03 6.294207131159504712e-03 6.419948454757867622e-03 6.224304853913785983e-03 6.489893972145813553e-03
6.505526459440752660e+02 7.765799999999999786e-03 7.179541743978686170e-03 7.162365503466258665e-03 7.080579676974583202e-03 7.261400159163335609e-03
6.504147444256553854e+02 8.674599999999999325e-03 8.066883918278189985e-03 8.093651841967834312e-03 8.050288327709313740e-03 8.110257877952142466e-03
6.502768321344000242e+02 9.301399999999999599e-03 8.699265784577598498e-03 8.715514024850767871e-03 8.651587998299481788e-03 8.763225353943525017e-03
6.501389091871685650e+02 9.605900000000000549e-03 8.942180723695793490e-03 9.082201741736507100e-03 8.987874124589477487e-03 9.036467128512236727e-03
6.500009757008208453e+02 9.742900000000000518e-03 9.100778080640728809e-03 9.197733488152570053e-03 9.096288756348651361e-03 9.202220410879282525e-03
6.498630317922162476e+02 9.552299999999999680e-03 8.952218531097372312e-03 8.964660747556705070e-03 8.936678326258766514e-03 8.980211469042206213e-03
6.497250775782144956e+02 9.236599999999999325e-03 8.686216634955553489e-03 8.598977654552850125e-03 8.588346129773310328e-03 8.696924040996721617e-03
6.495871131756749719e+02 8.675600000000000325e-03 8.082944410120709855e-03 8.079587107621535869e-03 8.026196187318391032e-03 8.136376576991793605e-03
6.494491387014575139e+02 7.842099999999999418e-03 7.278916037254314075e-03 7.215610569205823874e-03 7.113706370012107781e-03 7.380943435537140260e-03
6.493111542724218452e+02 6.949900000000000175e-03 6.363468002230398754e-03 6.345606287498835665e-03 6.108863347873936221e-03 6.600396160390510462e-03
6.491731600054271212e+02 5.973400000000000237e-03 5.422925448702528572e-03 5.331940790683196291e-03 5.109039521650541454e-03 5.646059080095401812e-03
6.490351560173334065e+02 4.945200000000000290e-03 4.379997259678573840e-03 4.317270669985673499e-03 4.009835616314584225e-03 4.687703738409579671e-03
6.488971424249999700e+02 4.333000000000000046e-03 3.801819553347674657e-03 3.670292890055772052e-03 3.445677995493765834e-03 4.026699739636745851e-03
6.487591193452865355e+02 3.889899999999999955e-03 3.322012359552251742e-03 3.263420217894884377e-03 3.045146161494621372e-03 3.540490111360083351e-03
6.486210868950528265e+02 3.615000000000000158e-03 3.077089858953741767e-03 2.958014557803743429e-03 2.805228596768329519e-03 3.230079418927256450e-03
6.484830451911582259e+02 3.385599999999999894e-03 2.789004786528453787e-03 2.787228497884358409e-03 2.597433885896602290e-03 2.978938082007491061e-03
6.483449943504623434e+02 3.180399999999999894e-03 2.595275103677995628e-03 2.570229739398556968e-03 2.419754350513531483e-03 2.745878921345941154e-03
6.482069344898250165e+02 3.051900000000000186e-03 2.464783607457490464e-03 2.443647130281832811e-03 2.276205347350943476e-03 2.632363037058214547e-03
6.480688657261055141e+02 2.888400000000000169e-03 2.275069047567659670e-03 2.306013658464438777e-03 2.234044101666817460e-03 2.347066478317364532e-03
6.479307881761637873e+02 2.796499999999999941e-03 2.187740123173932509e-03 2.209569765804085713e-03 2.103545007882639921e-03 2.293824514890372389e-03
6.477927019568591049e+02 2.699700000000000190e-03 2.123498155803827878e-03 2.079973285041732557e-03 2.008180285501894730e-03 2.195377110817822459e-03
6.476546071850514181e+02 2.681600000000000129e-03 2.093384733599093581e-03 2.073945541750456343e-03 2.026249390795081123e-03 2.141130582043156930e-03
6.475165039775999958e+02 2.615899999999999996e-03 2.010070932165994220e-03 2.025723595420275257e-03 1.956984487171175083e-03 2.078847530487047505e-03
6.473783924513644479e+02 2.601800000000000033e-03 2.008063370685680103e-03 1.999603374491433928e-03 1.988103501842790593e-03 2.019578174973986427e-03
6.472402727232048392e+02 2.590799999999999874e-03 2.007059589945528032e-03 1.978506272971976721e-03 1.964011361451869185e-03 2.021587305669342739e-03
6.471021449099802112e+02 2.562699999999999787e-03 1.975942387000632124e-03 1.953390675925017507e-03 1.918838598218884335e-03 2.010537086844878685e-03
6.469640091285504013e+02 2.533099999999999935e-03 1.920734446291953159e-03 1.949372180397497068e-03 1.912815563121149538e-03 1.957295123417886543e-03
6.468258654957749059e+02 2.484899999999999956e-03 1.884598339646268491e-03 1.889094747484772879e-03 1.839535302765426227e-03 1.934190120421266186e-03
6.466877141285136759e+02 2.436199999999999911e-03 1.843443329299803953e-03 1.832835810099560240e-03 1.802393252996076136e-03 1.873916199560522614e-03
6.465495551436257529e+02 2.411099999999999789e-03 1.814333687835222161e-03 1.811738708580112140e-03 1.800385574630158393e-03 1.825697062871934912e-03
6.464113886579712016e+02 2.373999999999999808e-03 1.767155993047807251e-03 1.784613863769378937e-03 1.749189776299448070e-03 1.802592059875305448e-03
6.462732147884094047e+02 2.396600000000000032e-03 1.787231607850963376e-03 1.809729460816347476e-03 1.748185937116498306e-03 1.848802065868545945e-03
6.461350336518000859e+02 2.338400000000000027e-03 1.763140870087179669e-03 1.717304063683505527e-03 1.696990138785778876e-03 1.783505318269406822e-03
6.459968453650026277e+02 2.266600000000000125e-03 1.645698523488718428e-03 1.691183842754663980e-03 1.624713717612996221e-03 1.712181178584189873e-03
6.458586500448767538e+02 2.310299999999999940e-03 1.700906464197397610e-03 1.723331806974781740e-03 1.694982460419870241e-03 1.729258789494741294e-03
6.457204478082821879e+02 2.287200000000000084e-03 1.695887560496608633e-03 1.682142227817758984e-03 1.663863445748264272e-03 1.714190309279555293e-03
6.455822387720784263e+02 2.235000000000000007e-03 1.630641812386351280e-03 1.642961896424482895e-03 1.576529436831153406e-03 1.697112698369003872e-03
6.454440230531249654e+02 2.254599999999999833e-03 1.665774138291874337e-03 1.646980391951994227e-03 1.605640773136850956e-03 1.707158351845794540e-03
6.453058007682815287e+02 2.258599999999999931e-03 1.676815726433604796e-03 1.643966520306356120e-03 1.636759787808466250e-03 1.684053348849183290e-03
6.451675720344078400e+02 2.171800000000000206e-03 1.564392283535932533e-03 1.582684463511749599e-03 1.524329799317475104e-03 1.622774862640757008e-03
6.450293369683631681e+02 2.201900000000000125e-03 1.618596443504450319e-03 1.588712206803025596e-03 1.562475688269784066e-03 1.644875300289694439e-03
6.448910956870074642e+02 2.155699999999999977e-03 1.567403625756407827e-03 1.547522627645993949e-03 1.500237658926553697e-03 1.614738339859322653e-03
6.447528483071999972e+02 2.162799999999999879e-03 1.572422529457196804e-03 1.556564242582908052e-03 1.521318281768616705e-03 1.607706382425571007e-03
6.446145949458006044e+02 2.141699999999999854e-03 1.523237273189458887e-03 1.563596609756057274e-03 1.481164714450408215e-03 1.605697251730214695e-03
6.444763357196687821e+02 2.205400000000000155e-03 1.612573759063499947e-03 1.601772317267460138e-03 1.561471849086825195e-03 1.652911823071128794e-03
6.443380707456642540e+02 2.191900000000000098e-03 1.603539732402083171e-03 1.583689087393631931e-03 1.580544793562970677e-03 1.606701817077888297e-03
6.441998001406464027e+02 2.217499999999999853e-03 1.641683400528081739e-03 1.596749197858057367e-03 1.604636933953892085e-03 1.633825081465230169e-03
6.440615240214749520e+02 2.240499999999999870e-03 1.645698523488718428e-03 1.638943400896962456e-03 1.633748270259598743e-03 1.650902692375772482e-03
6.439232425050095117e+02 2.282199999999999854e-03 1.693879999016285626e-03 1.674105236762718106e-03 1.659848089016437893e-03 1.708162917193477249e-03
6.437849557081098055e+02 2.327800000000000095e-03 1.734031228622597877e-03 1.725341054738537298e-03 1.709036208981248688e-03 1.750354661795996015e-03
6.436466637476351025e+02 2.387600000000000139e-03 1.762137089347018274e-03 1.816761827989505805e-03 1.754208972214224213e-03 1.824692497524252202e-03
6.435083667404454673e+02 2.459300000000000201e-03 1.858500040402171101e-03 1.863979150437795450e-03 1.889727261913177895e-03 1.832729020305677234e-03
6.433700648034000551e+02 2.578700000000000176e-03 1.979957509961259923e-03 1.981520144617614828e-03 1.975053592464380125e-03 1.986427518500575619e-03
6.432317580533584760e+02 2.687099999999999992e-03 2.113460348402249490e-03 2.064903926813551564e-03 2.097521972784904907e-03 2.080856661182412925e-03
6.430934466071807947e+02 2.842700000000000088e-03 2.230902695000710947e-03 2.258796336016149348e-03 2.253117046142962942e-03 2.236564290072667622e-03
6.429551305817261664e+02 2.972199999999999929e-03 2.329273207536186781e-03 2.419536157116747039e-03 2.387631496658966859e-03 2.361130393184867823e-03
6.428168100938544285e+02 3.118199999999999791e-03 2.528021794087424810e-03 2.512966178131461996e-03 2.525157464723828959e-03 2.515833456727439594e-03
6.426784852604248499e+02 3.243600000000000129e-03 2.664535974748889671e-03 2.627493300665643267e-03 2.638591292397769652e-03 2.653458909359478375e-03
6.425401561982976091e+02 3.376600000000000001e-03 2.798038813189870563e-03 2.760103653073634530e-03 2.780132617194449023e-03 2.778025012471678577e-03
6.424018230243317475e+02 3.546199999999999786e-03 2.955632389394652944e-03 2.941940575693688994e-03 2.986923488883226705e-03 2.910627638365313134e-03
6.422634858553872164e+02 3.704300000000000214e-03 3.084116324134844427e-03 3.129805241605001457e-03 3.088311246361706477e-03 3.125604622768638017e-03
6.421251448083233981e+02 3.917000000000000343e-03 3.334057728434143379e-03 3.305614420933780141e-03 3.314175062526629207e-03 3.325513126956767575e-03
6.419868000000000166e+02 4.053000000000000179e-03 3.477598374276711334e-03 3.434206277814269397e-03 3.522973612581305983e-03 3.388800743860550385e-03
6.418484515472765679e+02 4.271800000000000076e-03 3.674339399347644353e-03 3.675316009465165717e-03 3.765902694856474667e-03 3.583686421310293933e-03
6.417100995670128896e+02 4.542299999999999983e-03 3.934318611048512153e-03 3.956610696391211351e-03 3.968678209813416430e-03 3.922224943478126551e-03
6.415717441760682505e+02 4.745000000000000086e-03 4.137082320560377981e-03 4.159544720530714348e-03 4.145353906013537690e-03 4.151265842748955159e-03
6.414333854913024879e+02 4.918600000000000402e-03 4.275604062702166065e-03 4.368506487961492692e-03 4.306972014469330305e-03 4.337110432069581425e-03
6.412950236295749846e+02 5.000899999999999963e-03 4.390035067080151794e-03 4.418737682055429335e-03 4.417394324594404141e-03 4.391356960844256495e-03
6.411566587077455779e+02 5.058100000000000269e-03 4.427174954465988750e-03 4.496093720960081183e-03 4.445501821717142386e-03 4.477749580744649904e-03
6.410182908426737640e+02 5.075699999999999830e-03 4.511492536639249290e-03 4.446867150748027089e-03 4.483647710669451565e-03 4.474735884701611099e-03
6.408799201512191530e+02 5.086199999999999923e-03 4.516511440340038701e-03 4.462941132858090632e-03 4.424421198875097376e-03 4.555101112515936440e-03
6.407415467502413549e+02 4.974799999999999708e-03 4.374978355977784429e-03 4.381566598425909453e-03 4.385271470739839084e-03 4.371265653890675160e-03
6.406031707565998659e+02 4.864900000000000127e-03 4.274600281962004020e-03 4.262016356482343192e-03 4.221645683918137833e-03 4.315009994420643778e-03
6.404647922871546371e+02 4.727499999999999931e-03 4.109980240576127652e-03 4.151507729475682577e-03 4.096165786048736220e-03 4.165329757616467558e-03
6.403264114587648237e+02 4.602499999999999820e-03 4.015624851001297832e-03 3.995791027784478117e-03 3.928524642495217697e-03 4.082955399106777232e-03
6.401880283882902631e+02 4.512699999999999698e-03 3.895171162182361514e-03 3.936518218753636694e-03 3.812079297272418388e-03 4.019667782203003095e-03
6.400496431925903380e+02 4.295400000000000433e-03 3.693411233410639084e-03 3.703445478157763038e-03 3.618338334962051175e-03 3.778572098760028374e-03
6.399112559885249993e+02 4.210099999999999607e-03 3.595040720875172357e-03 3.631112558662495746e-03 3.523977451764265072e-03 3.702225132336416091e-03
6.397728668929536298e+02 4.115800000000000188e-03 3.484624839457813993e-03 3.552751895875952675e-03 3.457724065689217214e-03 3.579668159919572202e-03
6.396344760227358393e+02 3.994799999999999740e-03 3.419379091347556857e-03 3.375938092665300982e-03 3.354328629844837914e-03 3.441038141939859601e-03
6.394960834947311241e+02 3.969199999999999985e-03 3.344095535835712226e-03 3.400049065830395862e-03 3.324213454356181492e-03 3.419942269638595773e-03
6.393576894257994354e+02 3.874900000000000132e-03 3.289891375867194656e-03 3.265429465658639934e-03 3.230856410341344936e-03 3.324508561609084648e-03
6.392192939328000421e+02 3.784099999999999877e-03 3.196539767032526014e-03 3.177022564053309534e-03 3.134487848777641091e-03 3.239120507056364624e-03
6.390808971325925540e+02 3.730900000000000102e-03 3.144343168544313019e-03 3.122772874431861342e-03 3.064219105970785069e-03 3.202956154539923685e-03
6.389424991420366950e+02 3.700800000000000183e-03 3.115233527079740335e-03 3.091629534093616807e-03 3.048157679043498203e-03 3.158755279242039717e-03
6.388041000779921887e+02 3.648100000000000041e-03 3.033927287126954222e-03 3.067518560928531035e-03 2.978892775419583056e-03 3.122590926725589671e-03
6.386657000573184177e+02 3.577299999999999838e-03 2.991768496040328289e-03 2.968060796622530757e-03 2.934723851369548404e-03 3.025148088000731775e-03
6.385272991968748784e+02 3.594400000000000199e-03 2.970689100497019876e-03 3.023315110125861065e-03 2.912639389344544305e-03 3.081403747470753615e-03
6.383888976135216353e+02 3.578299999999999970e-03 2.974704223457647675e-03 2.987148650378231973e-03 2.953796795845702559e-03 3.008070477090180137e-03
6.382504954241177302e+02 3.578800000000000037e-03 2.984742030859225629e-03 2.978107035441327193e-03 2.962831348492305297e-03 3.000033954308754889e-03
6.381120927455232277e+02 3.582800000000000134e-03 3.009836549363170948e-03 2.961028429449381535e-03 2.958815991760488026e-03 3.012088738480892761e-03
6.379736896945972831e+02 3.643599999999999877e-03 3.044968875268693788e-03 3.047426083290956378e-03 3.014027146823015403e-03 3.078390051427714377e-03
6.378352863881999610e+02 3.655100000000000102e-03 3.025897041205699058e-03 3.089620286329861250e-03 3.040126965579854554e-03 3.075376355384684679e-03
6.376968829431906443e+02 3.782100000000000045e-03 3.220630504796309721e-03 3.148893095360712213e-03 3.219814179328843104e-03 3.149714191112931543e-03
6.375584794764288290e+02 3.864900000000000106e-03 3.292902718087679058e-03 3.242323116375427170e-03 3.253944711549316797e-03 3.281312251658892280e-03
6.374200761047742390e+02 4.009399999999999770e-03 3.407333722465664787e-03 3.417127671822323305e-03 3.422589694285784866e-03 3.401860093380379858e-03
6.372816729450864841e+02 4.072100000000000372e-03 3.464549224654658085e-03 3.485442095790079048e-03 3.489846919543791379e-03 3.460124883545758444e-03
6.371432701142249471e+02 4.194500000000000312e-03 3.593033159394858674e-03 3.601978466088007202e-03 3.600269229668864781e-03 3.594736640134748879e-03
6.370048677290495789e+02 4.338100000000000116e-03 3.739585147457901923e-03 3.742625809551038910e-03 3.752852785478055092e-03 3.729348396723757963e-03
6.368664659064197622e+02 4.408800000000000045e-03 3.811857360749252611e-03 3.811944857400677202e-03 3.820110010736052497e-03 3.803686232452004826e-03
6.367280647631951069e+02 4.522700000000000158e-03 3.927292145867400386e-03 3.924462732171084267e-03 3.940570712690678185e-03 3.911174724653662498e-03
6.365896644162354505e+02 4.674300000000000156e-03 4.030681562103655656e-03 4.124382884664958698e-03 4.086127394219183501e-03 4.068891484239273507e-03
6.364512649823999482e+02 4.747000000000000351e-03 4.179241111647013021e-03 4.121369013019320592e-03 4.149369262745363635e-03 4.151265842748955159e-03
6.363128665785485509e+02 4.837799999999999739e-03 4.231437710135216475e-03 4.250965493781673314e-03 4.233691754113598320e-03 4.248708681473822163e-03
6.361744693215407551e+02 4.919100000000000035e-03 4.349883837473839110e-03 4.295168944584333744e-03 4.287899069993185257e-03 4.357201739023162761e-03
6.360360733282361707e+02 4.980899999999999911e-03 4.349883837473839110e-03 4.418737682055429335e-03 4.356160134434132643e-03 4.412452833145510782e-03
6.358976787154944077e+02 5.000899999999999963e-03 4.389031286339990616e-03 4.419742305937303210e-03 4.401332897667116842e-03 4.407430006407115665e-03
6.357592856001750761e+02 5.034600000000000186e-03 4.420148489284885657e-03 4.455908765684931869e-03 4.462567087827388340e-03 4.413457398493184601e-03
6.356208940991375584e+02 5.059100000000000402e-03 4.425167392985675067e-03 4.500112216487610513e-03 4.419402002960321450e-03 4.505877410479666029e-03
6.354825043292418059e+02 5.043100000000000013e-03 4.487401798875456475e-03 4.405677571590995226e-03 4.379248435642103636e-03 4.513913933261091277e-03
6.353441164073472009e+02 5.021000000000000289e-03 4.407099339662841515e-03 4.441844031338633425e-03 4.374229239727337251e-03 4.474735884701611099e-03
6.352057304503133537e+02 4.998400000000000065e-03 4.441227884828203611e-03 4.362478744670216478e-03 4.344114064238671288e-03 4.459667404486424881e-03
6.350673465749998741e+02 4.976799999999999974e-03 4.356910302654951744e-03 4.403668323827248342e-03 4.345117903421630810e-03 4.415466529188550454e-03
6.349289648982664858e+02 4.942700000000000392e-03 4.361929206355740288e-03 4.330330780450090261e-03 4.311991210384106231e-03 4.380306742019782901e-03
6.347905855369726851e+02 4.902100000000000381e-03 4.321777976749418930e-03 4.289141201293076612e-03 4.231684075747689684e-03 4.379302176672100408e-03
6.346522086079780820e+02 4.871999999999999595e-03 4.283634308623420796e-03 4.267039475891736856e-03 4.216626488003361040e-03 4.334096736026542621e-03
6.345138342281424002e+02 4.880500000000000289e-03 4.302706142686424200e-03 4.265030228127981299e-03 4.169446046404468205e-03 4.398388918278007924e-03
6.343754625143249086e+02 4.863400000000000362e-03 4.256532228639161794e-03 4.277085714710524185e-03 4.191530508429481411e-03 4.342133258807976542e-03
6.342370935833856720e+02 4.852900000000000269e-03 4.267573816780901794e-03 4.244937750490397101e-03 4.203576578624941898e-03 4.308982602334566168e-03
6.340987275521838455e+02 4.930200000000000034e-03 4.342857372292736884e-03 4.324303037158832262e-03 4.304964336103421670e-03 4.362224565761567419e-03
6.339603645375792667e+02 4.960799999999999585e-03 4.408103120402994020e-03 4.320284541631311606e-03 4.336083350775028072e-03 4.392361526191938988e-03
6.338220046564314316e+02 5.129400000000000105e-03 4.537590835883347114e-03 4.528241685180208267e-03 4.529824313085385745e-03 4.536014370910037598e-03
6.336836480255999504e+02 5.256900000000000114e-03 4.685146604686542433e-03 4.635736440541230775e-03 4.701480813370721538e-03 4.619393294767401743e-03
6.335452947619445467e+02 5.424000000000000002e-03 4.818649443127532433e-03 4.836661216916986888e-03 4.838002942252634525e-03 4.817292668260175423e-03
6.334069449823248306e+02 5.529799999999999646e-03 4.912001051962209749e-03 4.955206834978670601e-03 4.944409895645890222e-03 4.922772029766476348e-03
6.332685988036001845e+02 5.775200000000000299e-03 5.195067220686708752e-03 5.163163978527566395e-03 5.240542454617677648e-03 5.117657707216211223e-03
6.331302563426304459e+02 5.992500000000000430e-03 5.400842272419067655e-03 5.392218223595920262e-03 5.381079940231407906e-03 5.411995354086187628e-03
6.329919177162749975e+02 6.215799999999999624e-03 5.612640008592358933e-03 5.627300211955540803e-03 5.654124197995233012e-03 5.585785159234657807e-03
6.328535830413935628e+02 6.420000000000000359e-03 5.756180654434926887e-03 5.892520916771532002e-03 5.893037923538566210e-03 5.755556702992415362e-03
6.327152524348458655e+02 6.695500000000000063e-03 6.074379149064939622e-03 6.125593657367396985e-03 6.123920935618264866e-03 6.076013048902032497e-03
6.325769260134910610e+02 6.908300000000000031e-03 6.358449098529609343e-03 6.267245624712302135e-03 6.339746359953634877e-03 6.285967206566962263e-03
6.324386038941893275e+02 7.140099999999999919e-03 6.543144754718641619e-03 6.546531063874583105e-03 6.564606336935598953e-03 6.525053759314581106e-03
6.323002861937999342e+02 7.288099999999999613e-03 6.656571978356475711e-03 6.729372610376520118e-03 6.714178375195931081e-03 6.671720300075728062e-03
6.321619730291826045e+02 7.419600000000000153e-03 6.810150431600621619e-03 6.838876613501298184e-03 6.823596846138054936e-03 6.825418798270616906e-03
6.320236645171967211e+02 7.608799999999999765e-03 7.005887675931393027e-03 7.021718160003235197e-03 7.025368521912047151e-03 7.002222299462135431e-03
6.318853607747022352e+02 7.680499999999999827e-03 7.061095616640072209e-03 7.110125061608556923e-03 7.094633425535953192e-03 7.076560135190382295e-03
6.317470619185584155e+02 7.761299999999999623e-03 7.186568209159797938e-03 7.146291521356195123e-03 7.172932881806461103e-03 7.159939059047746440e-03
6.316087680656249859e+02 7.780399999999999816e-03 7.109277092167639624e-03 7.261823267772249402e-03 7.216097966673537534e-03 7.154916232309351323e-03
6.314704793327615562e+02 7.805499999999999938e-03 7.225715658025948576e-03 7.195518091568249217e-03 7.179959756087155205e-03 7.241308852209745600e-03
6.313321958368278501e+02 7.709599999999999613e-03 7.142401856592849214e-03 7.087018712325344159e-03 7.119729405109833688e-03 7.109710791663793536e-03
6.311939176946831367e+02 7.632899999999999754e-03 7.054069151458960442e-03 7.021718160003226523e-03 7.018341647631362590e-03 7.057473393584484320e-03
6.310556450231873669e+02 7.640400000000000316e-03 7.045035124797543666e-03 7.045829133168321837e-03 6.982203437044970720e-03 7.108706226316119717e-03
6.309173779391999233e+02 7.536499999999999796e-03 6.945660831521925302e-03 6.937329753925407239e-03 6.884831036298308220e-03 6.998204038071422807e-03
6.307791165595805296e+02 7.495400000000000153e-03 6.880415083411668166e-03 6.920251147933479362e-03 6.841665951431241330e-03 6.959025989511943497e-03
6.306408610011887959e+02 7.530499999999999867e-03 6.914543628577029394e-03 6.956417607681117561e-03 6.879811840383540968e-03 6.991172080637662704e-03
6.305026113808842183e+02 7.496400000000000285e-03 6.889449110073084075e-03 6.913218780760321466e-03 6.855719699992610452e-03 6.946971205339787410e-03
6.303643678155264070e+02 7.447699999999999806e-03 6.862347030088816399e-03 6.842895109028810166e-03 6.804523901661890806e-03 6.900761199346547130e-03
6.302261304219749718e+02 7.444700000000000276e-03 6.901494478954976579e-03 6.797687034344266320e-03 6.831627559601689478e-03 6.867610542873145429e-03
6.300878993170896365e+02 7.487299999999999685e-03 6.907517163395926300e-03 6.877052321012691941e-03 6.855719699992610452e-03 6.928889029081571060e-03
6.299496746177296700e+02 7.527500000000000337e-03 6.941645708561288396e-03 6.923265019579108795e-03 6.899888624042645538e-03 6.965053381598002892e-03
6.298114564407551370e+02 7.585200000000000276e-03 6.999864991490443306e-03 6.980528580846204201e-03 6.966142010117684288e-03 7.014277083634291518e-03
6.296732449030253065e+02 7.586200000000000408e-03 7.037004878876279394e-03 6.945366744980447683e-03 6.958111296654049746e-03 7.024322737111073078e-03
6.295350401214000158e+02 7.613299999999999929e-03 6.962725104104606350e-03 7.073958601860918724e-03 6.994249507240440748e-03 7.042404913369298101e-03
6.293968422127386475e+02 7.723700000000000010e-03 7.112288434388115352e-03 7.145286897474312574e-03 7.099652621450729117e-03 7.157929928352390128e-03
6.292586512939008117e+02 7.752799999999999796e-03 7.155451006214902897e-03 7.160356255702493566e-03 7.176948238538278374e-03 7.138843186746492153e-03
6.291204674817461182e+02 7.883299999999999336e-03 7.319067266860617219e-03 7.257804772244729613e-03 7.270305282553114930e-03 7.306605599808883855e-03
6.289822908931344045e+02 7.899299999999999725e-03 7.305014336498411899e-03 7.304017470811154274e-03 7.316481884969058651e-03 7.292541684941380997e-03
6.288441216449249396e+02 8.060899999999999316e-03 7.434502051978773667e-03 7.497909880013752491e-03 7.461034727314605312e-03 7.471354316828265375e-03
6.287059598539774470e+02 8.296299999999999508e-03 7.747681642908007399e-03 7.655635829468711642e-03 7.649756493710187059e-03 7.753637179526076152e-03
6.285678056371517641e+02 8.559699999999999948e-03 7.952452913900195583e-03 7.978120095551780033e-03 7.916777716376277585e-03 8.013819604574957955e-03
6.284296591113071599e+02 8.820100000000000856e-03 8.229496398183752670e-03 8.222243698848323568e-03 8.270129108776509697e-03 8.181582017637351392e-03
6.282915203933033581e+02 9.113700000000000620e-03 8.490479390624782949e-03 8.548746460458903074e-03 8.523096582881221558e-03 8.516102278414480059e-03
6.281533895999999686e+02 9.459399999999999753e-03 8.907048397790270217e-03 8.824013404093682469e-03 8.905559311587160978e-03 8.825508405499633141e-03
6.280152668482566014e+02 9.985300000000000772e-03 9.430018163412490217e-03 9.353450189843764973e-03 9.463693897310254330e-03 9.319754556557729996e-03
6.278771522549327528e+02 1.042299999999999997e-02 9.832534240215764360e-03 9.826628038208651966e-03 9.837122073369590144e-03 9.822037230397262508e-03
6.277390459368882603e+02 1.101399999999999949e-02 1.042275731542855605e-02 1.041935612851710609e-02 1.052174039614505244e-02 1.032030164284608066e-02
6.276009480109822789e+02 1.166000000000000023e-02 1.107019589283033886e-02 1.106532928456513409e-02 1.112404390591818087e-02 1.101144260204927651e-02
6.274628585940749872e+02 1.233000000000000068e-02 1.175878948057859641e-02 1.171632556002255750e-02 1.181066990705954139e-02 1.166441007804066773e-02
6.273247778030256541e+02 1.312400000000000025e-02 1.248452295571268224e-02 1.257929747455638694e-02 1.265991785583965405e-02 1.240377017393245150e-02
6.271867057546937758e+02 1.381399999999999989e-02 1.325241522193340224e-02 1.319312266638429827e-02 1.330237493293098990e-02 1.314313026982424568e-02
6.270486425659391898e+02 1.464200000000000050e-02 1.410562885106753615e-02 1.399581714800540375e-02 1.416969198700429068e-02 1.393171406775229985e-02
6.269105883536215060e+02 1.539199999999999943e-02 1.483336988768194434e-02 1.476937753705202978e-02 1.492457905258660726e-02 1.467810612107785413e-02
6.267725432345999934e+02 1.614700000000000163e-02 1.558118653909950843e-02 1.553289168727986849e-02 1.562626264147230770e-02 1.548778579130718168e-02
6.266345073257344893e+02 1.691600000000000048e-02 1.631394647941470516e-02 1.633860004054661988e-02 1.648253746453309451e-02 1.616988566238126285e-02
6.264964807438848311e+02 1.769400000000000139e-02 1.701558921678501465e-02 1.719453958790730097e-02 1.721935542482222817e-02 1.699061555143505445e-02
6.263584636059102877e+02 1.833200000000000107e-02 1.764997864456474552e-02 1.783749887230968306e-02 1.781463206031467031e-02 1.767271542250913388e-02
6.262204560286703554e+02 1.887600000000000042e-02 1.827332648420274680e-02 1.830163510573766528e-02 1.829245951140134538e-02 1.828248658855032363e-02
6.260824581290248716e+02 1.949499999999999844e-02 1.888663651643916058e-02 1.892751578414812036e-02 1.897406631662794038e-02 1.884002035651220416e-02
6.259444700238335599e+02 2.013799999999999965e-02 1.952704862865984117e-02 1.957348894019614663e-02 1.965466928267156632e-02 1.944577326116268823e-02
6.258064918299556894e+02 2.073399999999999896e-02 2.015240402977814399e-02 2.014110143345763243e-02 2.031419162587314725e-02 1.997919746078025485e-02
6.256685236642512109e+02 2.137800000000000117e-02 2.086809969751067181e-02 2.071474167001039271e-02 2.098174468253836272e-02 2.060102341099361023e-02
6.255305656435793935e+02 2.211000000000000118e-02 2.144728118458171309e-02 2.159981530994554630e-02 2.161717488534900533e-02 2.142978982282882708e-02
6.253926178848000745e+02 2.315000000000000044e-02 2.254742487579466936e-02 2.258133284254107767e-02 2.264611004787809787e-02 2.248257430719648522e-02
6.252546805047726366e+02 2.390000000000000110e-02 2.330829067683429581e-02 2.332174064348570275e-02 2.333875908411719297e-02 2.329124941207813201e-02
6.251167536203568034e+02 2.510499999999999884e-02 2.456301660203154269e-02 2.447806273152812809e-02 2.460861565055553687e-02 2.443243564704155116e-02
6.249788373484121848e+02 2.611399999999999832e-02 2.564408845918149729e-02 2.541537681332099036e-02 2.560241644168119793e-02 2.545709230167419318e-02
6.248409318057983910e+02 2.743699999999999958e-02 2.675226239631570829e-02 2.695646984812296795e-02 2.692045728890139419e-02 2.678814138734894948e-02
6.247030371093750318e+02 2.868599999999999969e-02 2.815855921327679520e-02 2.804849600772514953e-02 2.819934840798633824e-02 2.800768371943132898e-02
6.245651533760016036e+02 3.006699999999999998e-02 2.954678797691505029e-02 2.942382610201714488e-02 2.962981924369751524e-02 2.934074193580145373e-02
6.244272807225378301e+02 3.160000000000000309e-02 3.100227005014386666e-02 3.103624743243251285e-02 3.126206175518269487e-02 3.077626581763482846e-02
6.242894192658433212e+02 3.325199999999999684e-02 3.269966328175070991e-02 3.264465026732036451e-02 3.284009695078828062e-02 3.250411821564281462e-02
6.241515691227773459e+02 3.528599999999999792e-02 3.469216805096394379e-02 3.472221245504558684e-02 3.491302486359078999e-02 3.450119412682878250e-02
6.240137304101999689e+02 3.738199999999999856e-02 3.677902820975203352e-02 3.682991335922716769e-02 3.709235972978656287e-02 3.651635221427299016e-02
6.238759032449705728e+02 3.994799999999999740e-02 3.924832883054022586e-02 3.949718976561521211e-02 3.968427250017692726e-02 3.906091623994404488e-02
6.237380877439487676e+02 4.256200000000000261e-02 4.189228730011588381e-02 4.208309163757108923e-02 4.219788581429677332e-02 4.177726094006824209e-02
6.236002840239942770e+02 4.565700000000000314e-02 4.508431005381768192e-02 4.508591242050662140e-02 4.543125182259551836e-02 4.473871958502611407e-02
6.234624922019663700e+02 4.900199999999999695e-02 4.834659745933056474e-02 4.851670297712248198e-02 4.882422826098413438e-02 4.803871675215182907e-02
6.233247123947249975e+02 5.281600000000000183e-02 5.216196805267038494e-02 5.233427372826168072e-02 5.259364439298095523e-02 5.190227507932548834e-02
6.231869447191295421e+02 5.700199999999999712e-02 5.642402107538040112e-02 5.644921314843699689e-02 5.689409145276105861e-02 5.597880126020713526e-02
6.230491892920398413e+02 6.202300000000000174e-02 6.142485672284659498e-02 6.149644353099575911e-02 6.209799377720089802e-02 6.082281536671558381e-02
6.229114462303151640e+02 6.729599999999999471e-02 6.682820844711605257e-02 6.664614554950615277e-02 6.746150653173058065e-02 6.601239995282562334e-02
6.227737156508153475e+02 7.347599999999999965e-02 7.295628986577944175e-02 7.288485985597310812e-02 7.379573177617797242e-02 7.204481486563839299e-02
6.226359976703998882e+02 8.090799999999999381e-02 8.036820685110468432e-02 8.034519680280458043e-02 8.154336259022629263e-02 7.916919231137831137e-02
6.224982924059285097e+02 8.921199999999999963e-02 8.854098963746952211e-02 8.879207440164098297e-02 8.967947916807830766e-02 8.765274667252799523e-02
6.223605999742608219e+02 9.874099999999999544e-02 9.817628096224426115e-02 9.822448802860042627e-02 9.937957719297453585e-02 9.702031853963521968e-02
6.222229204922563213e+02 1.095099999999999962e-01 1.089167348819327780e-01 1.090302225020880894e-01 1.106366297906342666e-01 1.073090768305641762e-01
6.220852540767743903e+02 1.220200000000000035e-01 1.214208315620785433e-01 1.215759655389897637e-01 1.229165945157253692e-01 1.200791115302604628e-01
6.219476008446749802e+02 1.357700000000000018e-01 1.351776466059412540e-01 1.353312757296733781e-01 1.373257021478644924e-01 1.331816573600384246e-01
6.218099609128175871e+02 1.513899999999999968e-01 1.509550722797416422e-01 1.508065020061334083e-01 1.533991751453433749e-01 1.483606397634690544e-01
6.216723343980618210e+02 1.701699999999999879e-01 1.696324205118578954e-01 1.697085003436817896e-01 1.720936722495182702e-01 1.672454637344877593e-01
6.215347214172671784e+02 1.920699999999999907e-01 1.916754455657232736e-01 1.914987923416315574e-01 1.947603610006469477e-01 1.884116556100856044e-01
6.213971220872933827e+02 2.164899999999999880e-01 2.156256540258884857e-01 2.164034183734054040e-01 2.198362637908681527e-01 2.121897173896490074e-01
6.212595365250000441e+02 2.465199999999999891e-01 2.456587737714099884e-01 2.464718111580359305e-01 2.501622455079451357e-01 2.419650342948564403e-01
6.211219648472465451e+02 2.792700000000000182e-01 2.785225552041765140e-01 2.791421797967323926e-01 2.833692456801035209e-01 2.742919471831686273e-01
6.209844071708928368e+02 3.164100000000000246e-01 3.155419889011963352e-01 3.164539107697086351e-01 3.206819481105487868e-01 3.113101802451421207e-01
6.208468636127981881e+02 3.546099999999999808e-01 3.539566778270354930e-01 3.544990171764563214e-01 3.598517530294612077e-01 3.485996459509889123e-01
6.207093342898224364e+02 3.936100000000000154e-01 3.928933327377567286e-01 3.935989786591767015e-01 3.984192544386004342e-01 3.880690184612992644e-01
6.205718193188249643e+02 4.300599999999999978e-01 4.295915565979260275e-01 4.298458083173614663e-01 4.347883480370677844e-01 4.246452427702939181e-01
6.204343188166656091e+02 4.612100000000000088e-01 4.610098937648653417e-01 4.607781776404076823e-01 4.653351743743948665e-01 4.564497816778130268e-01
6.202968329002038672e+02 4.830599999999999894e-01 4.826112552930612587e-01 4.828899492805586724e-01 4.860042231514427047e-01 4.794945107535706907e-01
6.201593616862992349e+02 4.952900000000000080e-01 4.945261326787344092e-01 4.954678402816803939e-01 4.977993335511664563e-01 4.921922167482340460e-01
6.200219052918114357e+02 4.991999999999999771e-01 4.987018605577908659e-01 4.990945324952626438e-01 4.990742093135195900e-01 4.987218915081479964e-01
6.198844638335998525e+02 4.861800000000000010e-01 4.858635048911725818e-01 4.858837284485572616e-01 4.853416892906922686e-01 4.864059203456026492e-01
6.197470374285246635e+02 4.638399999999999745e-01 4.634189675412440645e-01 4.636212632261245137e-01 4.607877828756077876e-01 4.662543394711606837e-01
6.196096261934446829e+02 4.330399999999999805e-01 4.321913487149347533e-01 4.332213445604740087e-01 4.285745834945750010e-01 4.368406660911177131e-01
6.194722302452202030e+02 3.965600000000000236e-01 3.960452042618522461e-01 3.963616943343432064e-01 3.912719194559593494e-01 4.011384136346038409e-01
6.193348497007103788e+02 3.572500000000000120e-01 3.569077932030994549e-01 3.568096521047773861e-01 3.514295422844669892e-01 3.622918716398544903e-01
6.191974846767750478e+02 3.166599999999999970e-01 3.163450134933225577e-01 3.161525236051450083e-01 3.102219438241554661e-01 3.222800338417974864e-01
6.190601352902734789e+02 2.789699999999999958e-01 2.784824039745701918e-01 2.786097291393366815e-01 2.719857093453914576e-01 2.851111159776721360e-01
6.189228016580658505e+02 2.447699999999999876e-01 2.442835941573937852e-01 2.443520547672718146e-01 2.385076725938350961e-01 2.501321505714871885e-01
6.187854838970110904e+02 2.168100000000000027e-01 2.165692079216368082e-01 2.161221236864793449e-01 2.106912888341461731e-01 2.220043208364734511e-01
6.186481821239693772e+02 1.928999999999999881e-01 1.922275249728100655e-01 1.926038786116981705e-01 1.871211448183577875e-01 1.977139307295937287e-01
6.185108964557999798e+02 1.743899999999999895e-01 1.741594716499695883e-01 1.736265334830088547e-01 1.694435368065164982e-01 1.783459108263414084e-01
6.183736270093625080e+02 1.603799999999999948e-01 1.597752936435082594e-01 1.599736949282768717e-01 1.560422837140644226e-01 1.637093937106574859e-01
6.182363739015167994e+02 1.497799999999999965e-01 1.491452556052371148e-01 1.494020378192669474e-01 1.461203372297351089e-01 1.524291294215692760e-01
6.180991372491222364e+02 1.419400000000000106e-01 1.413569208423526846e-01 1.414926339972356895e-01 1.388706106504325744e-01 1.439807348475883597e-01
6.179619171690383155e+02 1.366700000000000137e-01 1.363440398260046260e-01 1.359521332886744482e-01 1.342208275549840457e-01 1.380769042992785467e-01
6.178247137781249876e+02 1.338399999999999868e-01 1.335023365506178561e-01 1.331411956671777197e-01 1.314381853398321753e-01 1.352068611009594468e-01
6.176875271932415217e+02 1.328999999999999904e-01 1.326089716918774086e-01 1.321596781345822369e-01 1.311701602779831166e-01 1.335995565446729538e-01
6.175503575312477551e+02 1.343199999999999950e-01 1.337372212438148189e-01 1.338745711009491912e-01 1.330342896407309683e-01 1.345780031933123400e-01
6.174132049090032979e+02 1.370399999999999952e-01 1.364133006970754958e-01 1.366302544089426085e-01 1.359594770198624680e-01 1.370843937357715814e-01
6.172760694433673052e+02 1.429100000000000092e-01 1.422623310699750177e-01 1.425243827239251193e-01 1.422023528986608998e-01 1.425843890143144443e-01
6.171389512512000692e+02 1.516099999999999948e-01 1.510945978026235759e-01 1.510988475557601129e-01 1.518020670052616095e-01 1.503908663311284699e-01
6.170018504493605178e+02 1.655899999999999872e-01 1.650351047219351386e-01 1.651475079199523355e-01 1.663717889066735622e-01 1.638098502454253813e-01
6.168647671547088294e+02 1.872499999999999998e-01 1.867669577463516029e-01 1.867569676191639383e-01 1.893496678045183679e-01 1.841723898428799799e-01
6.167277014841041591e+02 2.204899999999999916e-01 2.200021380529764981e-01 2.200401568258064378e-01 2.242832713713597548e-01 2.157559243739096966e-01
6.165906535544064582e+02 2.709799999999999986e-01 2.704923092829140674e-01 2.706028768007631702e-01 2.771655195294403518e-01 2.639248327951207451e-01
6.164536234824748817e+02 3.416199999999999792e-01 3.417105527971102674e-01 3.407457162335364442e-01 3.504959718443186323e-01 3.319539981399468598e-01
6.163166113851694945e+02 4.347900000000000098e-01 4.347509896023371567e-01 4.341556447706212407e-01 4.455896576456658820e-01 4.233091708578807788e-01
6.161796173793497928e+02 5.428500000000000547e-01 5.436310864872542226e-01 5.415298452658203754e-01 5.530707189646804078e-01 5.320835067045696087e-01
6.160426415818752730e+02 6.604900000000000215e-01 6.607622610562684518e-01 6.598243073570415618e-01 6.720156237530435783e-01 6.485628587679569401e-01
6.159056841096054313e+02 7.735999999999999543e-01 7.741392956570924966e-01 7.727842166354864650e-01 7.831506596980151169e-01 7.637664128397917418e-01
6.157687450793999915e+02 8.707300000000000040e-01 8.709137968157063536e-01 8.703834267600055741e-01 8.784049597686351962e-01 8.628868756952847718e-01
6.156318246081185634e+02 9.451899999999999746e-01 9.449727398245492127e-01 9.453585070646155497e-01 9.494968507055232543e-01 9.408311010217031978e-01
6.154949228126207572e+02 9.881199999999999983e-01 9.875731944368464355e-01 9.886678426124079211e-01 9.914472901612215727e-01 9.847908806361389544e-01
6.153580398097661828e+02 1.000000000000000000e+00 1.000000000000000000e+00 1.000000000000000000e+00 1.000000000000000000e+00 1.000000000000000000e+00
6.152211757164144501e+02 9.773800000000000265e-01 9.771439125466068187e-01 9.775868411952853831e-01 9.735387991373005701e-01 9.811945366914479605e-01
6.150843306494249418e+02 9.200199999999999489e-01 9.188844783878478140e-01 9.210566553619690122e-01 9.135192543884084193e-01 9.264256339359854264e-01
6.149475047256576090e+02 8.379600000000000382e-01 8.372971798278214806e-01 8.384363873162617997e-01 8.280624247434312801e-01 8.476777563314237263e-01
6.148106980619718342e+02 7.387399999999999523e-01 7.379630377818051645e-01 7.391996402642804220e-01 7.267951279669094822e-01 7.503755567552298222e-01
6.146739107752272275e+02 6.361999999999999877e-01 6.352863058710632727e-01 6.366878193573741740e-01 6.228977725310449465e-01 6.490852327487500739e-01
6.145371429822833989e+02 5.373299999999999743e-01 5.362834114692990317e-01 5.378328293805066940e-01 5.242404576302067687e-01 5.498844046654426387e-01
6.144003947999999582e+02 4.478599999999999803e-01 4.472380220099002601e-01 4.478386220418095753e-01 4.361234541503982154e-01 4.589611950470106616e-01
6.142636663452366292e+02 3.735999999999999877e-01 3.731690411936558482e-01 3.732854837675886883e-01 3.625821956070993668e-01 3.838799809614775738e-01
6.141269577348527946e+02 3.112800000000000011e-01 3.101215729043441671e-01 3.116116236590530941e-01 3.015086197161042092e-01 3.202307205325321537e-01
6.139902690857082916e+02 2.615299999999999847e-01 2.606050689923596897e-01 2.615713081026733167e-01 2.529027264774128536e-01 2.692791660982501445e-01
6.138536005146623893e+02 2.226400000000000046e-01 2.219093214592763319e-01 2.224512541423153966e-01 2.158911758018541849e-01 2.284737216755266254e-01
6.137169521385749249e+02 1.930199999999999971e-01 1.921371847061958682e-01 1.929354044927181489e-01 1.873821430059261495e-01 1.976938394226401552e-01
6.135803240743056222e+02 1.701999999999999902e-01 1.694918912082357954e-01 1.699094251200575501e-01 1.653779881155479081e-01 1.740262798313214343e-01
6.134437164387137500e+02 1.529899999999999871e-01 1.523182065248759043e-01 1.526429544622077417e-01 1.492392655711769489e-01 1.557241037619565838e-01
6.133071293486591458e+02 1.388800000000000034e-01 1.381819623612335901e-01 1.385531045188585220e-01 1.357225709726850582e-01 1.410142533758921290e-01
6.131705629210013058e+02 1.270699999999999885e-01 1.263383534081116422e-01 1.267537970261927438e-01 1.243711574918274776e-01 1.287223917816910645e-01
6.130340172726000674e+02 1.169899999999999968e-01 1.163688030968643289e-01 1.165618877445329660e-01 1.145636486743550619e-01 1.183683367431629940e-01
6.128974925203145858e+02 1.074600000000000000e-01 1.069111809630974852e-01 1.069436186994259796e-01 1.052309557904204385e-01 1.086250574360237559e-01
6.127609887810048122e+02 9.872799999999999632e-02 9.806385751934658390e-02 9.831088568244199244e-02 9.650759329053965052e-02 9.986826130030536375e-02
6.126245061715302427e+02 9.060899999999999510e-02 8.976058323676125439e-02 9.036732464842683887e-02 8.826205824174554460e-02 9.186689830604162499e-02
6.124880448087503737e+02 8.265699999999999437e-02 8.201641482644379810e-02 8.219872786487084082e-02 8.084167900134062168e-02 8.337430285676285246e-02
6.123516048095249289e+02 7.526099999999999457e-02 7.458141088409493691e-02 7.483182093905407783e-02 7.340624217319136058e-02 7.600782516223229812e-02
6.122151862907136319e+02 6.837899999999999534e-02 6.761718010888009833e-02 6.802448951544379230e-02 6.661426626131640438e-02 6.902810512655817299e-02
6.120787893691757517e+02 6.151600000000000124e-02 6.084567523577553289e-02 6.106144139014225286e-02 5.990761667999261464e-02 6.200016595419543391e-02
6.119424141617712394e+02 5.583400000000000168e-02 5.510103805985242659e-02 5.543454302773947323e-02 5.426503663260138360e-02 5.627112977638174668e-02
6.118060607853593638e+02 5.022499999999999881e-02 4.946982810756714311e-02 4.984079725343866507e-02 4.869372916719995337e-02 5.061743599964399487e-02
6.116697293567999623e+02 4.540199999999999791e-02 4.465569567777030735e-02 4.500353326219257849e-02 4.396163125874907179e-02 4.569807949205961783e-02
6.115334199929525312e+02 4.075199999999999656e-02 4.019690162998935251e-02 4.015722765600954203e-02 3.941624743832787547e-02 4.093844887475622807e-02
6.113971328106767942e+02 3.681199999999999750e-02 3.619282025749985532e-02 3.627536097643011687e-02 3.548320551950936291e-02 3.698548423163911664e-02
6.112608679268321339e+02 3.306100000000000011e-02 3.246176724633331040e-02 3.250098905221170120e-02 3.186938446087059229e-02 3.309379807473042390e-02
6.111246254582783877e+02 2.993499999999999980e-02 2.938919440071026748e-02 2.931834059441987619e-02 2.888296289157883320e-02 2.982494243338274995e-02
6.109884055218749381e+02 2.699599999999999916e-02 2.655351380976447156e-02 2.627131636068166104e-02 2.585739159415181843e-02 2.696795858458349987e-02
6.108522082344815090e+02 2.469100000000000114e-02 2.404606952085027241e-02 2.416662932814572090e-02 2.372021797364017373e-02 2.449270956790229256e-02
6.107160337129578238e+02 2.262199999999999975e-02 2.205858365533782187e-02 2.201271572539770932e-02 2.165331309593539547e-02 2.241828212494503120e-02
6.105798820741631516e+02 2.085599999999999954e-02 2.038226981927428877e-02 2.015617079168581516e-02 2.001504754935249167e-02 2.052367187922231329e-02
6.104437534349574435e+02 1.929300000000000112e-02 1.869892951802965345e-02 1.871152164954418065e-02 1.841894324845369524e-02 1.899170972401174537e-02
6.103076479121999682e+02 1.785799999999999887e-02 1.724545500628115943e-02 1.729198810444953702e-02 1.704368356780506383e-02 1.749390279062225731e-02
6.101715656227506770e+02 1.681900000000000062e-02 1.627680659202886820e-02 1.618288333885541802e-02 1.595050269756683251e-02 1.650942874989677622e-02
6.100355066834688387e+02 1.581400000000000167e-02 1.525897292150884925e-02 1.518830569579546902e-02 1.505005895045600887e-02 1.539737491001605743e-02
6.098994712112141769e+02 1.496899999999999967e-02 1.432144171020146434e-02 1.443483778438641764e-02 1.413857297233267474e-02 1.461783220021711099e-02
6.097634593228464155e+02 1.412700000000000067e-02 1.360875738468942352e-02 1.346236186672779972e-02 1.341078956469014642e-02 1.366048142387896180e-02
6.096274711352249369e+02 1.336500000000000014e-02 1.280573279256318024e-02 1.274104191953886675e-02 1.256254545509299242e-02 1.298440894489095131e-02
6.094915067652095786e+02 1.250199999999999922e-02 1.193143976788573792e-02 1.188811624382382463e-02 1.175947410872882175e-02 1.206020882502621509e-02
6.093555663296597231e+02 1.165700000000000069e-02 1.099993124101929232e-02 1.112962521300537959e-02 1.093933749625441640e-02 1.119025523393614267e-02
6.092196499454352079e+02 1.104400000000000000e-02 1.045387451837345195e-02 1.044849022109158553e-02 1.029989193671194785e-02 1.060258450554389144e-02
6.090837577293953018e+02 1.031699999999999978e-02 9.733159946940137322e-03 9.714110163438236661e-03 9.621296649034220133e-03 9.826055491787983806e-03
6.089478897983999559e+02 9.713299999999999365e-03 9.132899064325777222e-03 9.106312714901601546e-03 8.921620738514438737e-03 9.317745425862373684e-03
6.088120462693085528e+02 9.124200000000000713e-03 8.535649523931883309e-03 8.524635487293817301e-03 8.406651237658413142e-03 8.653727731046509733e-03
6.086762272589808163e+02 8.605899999999999661e-03 8.009668416089197121e-03 8.013281931417535683e-03 7.886662540887620296e-03 8.136376576991793605e-03
6.085404328842761288e+02 8.191900000000000223e-03 7.643288445931598757e-03 7.551154945753317700e-03 7.484123028522577173e-03 7.710440869575874677e-03
6.084046632620544415e+02 7.743299999999999836e-03 7.160469909915691440e-03 7.136245282537407794e-03 7.078571998608675434e-03 7.218203849213134134e-03
6.082689185091749096e+02 7.317699999999999899e-03 6.780037009395887757e-03 6.665076681936275491e-03 6.613794456900400423e-03 6.831446190356695383e-03
6.081331987424975978e+02 7.073900000000000153e-03 6.426706188860332666e-03 6.530457081764529104e-03 6.426076529687786872e-03 6.531081151400658716e-03
6.079975040788817751e+02 6.914299999999999960e-03 6.336365922246130211e-03 6.301402836696175236e-03 6.278512169793363379e-03 6.359300476947536175e-03
6.078618346351872788e+02 6.711100000000000225e-03 6.045269507600366937e-03 6.185871090280120957e-03 6.087782725031872996e-03 6.143318927196537473e-03
6.077261905282733778e+02 6.627799999999999664e-03 6.021178769836583664e-03 6.043214499053333258e-03 5.969329701443165485e-03 6.095099790507940880e-03
6.075905718749999096e+02 6.524399999999999644e-03 5.896709958057019980e-03 5.960835340739287745e-03 5.877980335794237565e-03 5.979574775524848854e-03
6.074549787922265978e+02 6.520899999999999613e-03 5.915781792120013843e-03 5.934715119810436874e-03 5.881995692526054836e-03 5.968524556700383933e-03
6.073194113968127112e+02 6.400000000000000307e-03 5.878641904734168214e-03 5.729771847907178320e-03 5.771573382400981868e-03 5.836926496154423195e-03
6.071838698056182011e+02 6.288600000000000093e-03 5.666844168560886477e-03 5.718720985206509309e-03 5.616982148225882487e-03 5.768616052512254809e-03
6.070483541355024499e+02 6.211799999999999961e-03 5.599590858970306118e-03 5.632323331364934467e-03 5.529648139308780512e-03 5.702314739565432326e-03
6.069128645033250677e+02 6.126000000000000369e-03 5.511258153836417345e-03 5.548939549169006405e-03 5.451348683038272601e-03 5.608890162231269273e-03
6.067774010259455508e+02 5.952299999999999779e-03 5.323551155426909341e-03 5.389204351950282156e-03 5.296757448863173220e-03 5.416013615476900252e-03
6.066419638202238502e+02 5.746099999999999645e-03 5.164953798481983563e-03 5.135034509834959966e-03 5.080932024527803209e-03 5.219118807331800391e-03
6.065065530030192349e+02 5.553899999999999636e-03 4.943118254907105658e-03 4.972285440970607151e-03 4.887191062217435995e-03 5.028251391272778141e-03
6.063711686911914285e+02 5.308000000000000218e-03 4.751396133536961615e-03 4.671902900288859434e-03 4.618162161185446375e-03 4.805237884088019336e-03
6.062358110015999273e+02 5.152999999999999595e-03 4.589787434371551435e-03 4.523218565770814603e-03 4.570981719586553541e-03 4.542041762996116075e-03
6.061004800511045687e+02 4.948700000000000321e-03 4.334827126371472612e-03 4.369511111843375241e-03 4.300948979371595725e-03 4.403411745016403041e-03
6.059651759565647353e+02 4.795699999999999963e-03 4.211362095332060566e-03 4.186669565341438227e-03 4.160411493757866334e-03 4.237658462649358110e-03
6.058298988348402645e+02 4.671800000000000258e-03 4.057783642087914658e-03 4.092234920444840288e-03 4.028908560790738815e-03 4.121128882318592264e-03
6.056946488027904252e+02 4.619599999999999748e-03 4.021647535442230206e-03 4.023920496477084545e-03 4.014854812229360151e-03 4.030718001027467148e-03
6.055594259772749410e+02 4.507699999999999901e-03 3.952386664371345705e-03 3.869208418667754393e-03 3.904432502104286749e-03 3.917202116739731434e-03
6.054242304751536494e+02 4.411799999999999576e-03 3.808846018528786424e-03 3.820986472337582415e-03 3.788990996064437421e-03 3.840855150316128258e-03
6.052890624132857056e+02 4.427900000000000238e-03 3.807842237788625246e-03 3.854139060439572967e-03 3.797021709528090178e-03 3.864964718660422217e-03
6.051539219085311743e+02 4.433399999999999667e-03 3.818883825930364812e-03 3.854139060439572967e-03 3.799029387893989706e-03 3.874005806789539066e-03
6.050188090777493244e+02 4.457000000000000024e-03 3.857027494056353839e-03 3.863180675376487287e-03 3.808063940540592010e-03 3.912179290001336317e-03
6.048837240377999933e+02 4.415299999999999607e-03 3.842974563694148520e-03 3.793861627526848995e-03 3.799029387893989706e-03 3.837841454273089453e-03
6.047486669055425637e+02 4.444400000000000260e-03 3.862046397757142816e-03 3.833041958920116194e-03 3.826133045833787511e-03 3.868982980051143949e-03
6.046136377978368728e+02 4.428399999999999871e-03 3.818883825930364812e-03 3.844092821620785638e-03 3.783971800149661495e-03 3.879028633527934616e-03
6.044786368315420759e+02 4.436899999999999698e-03 3.804830895568149952e-03 3.875236161959030173e-03 3.859259738871302116e-03 3.820763843362537816e-03
6.043436641235183515e+02 4.360600000000000066e-03 3.772709911883101973e-03 3.754681296133582230e-03 3.772929569137150555e-03 3.754462530415734415e-03
6.042087197906249685e+02 4.385199999999999688e-03 3.789774184465783020e-03 3.786829260353708881e-03 3.778952604234885135e-03 3.797658840365926783e-03
6.040738039497216505e+02 4.358599999999999801e-03 3.751630516339784453e-03 3.771759902125518781e-03 3.776944925868976500e-03 3.746426007634290952e-03
6.039389167176677802e+02 4.312500000000000361e-03 3.703449040812217038e-03 3.727556451322848810e-03 3.704668504696203169e-03 3.726334700680709617e-03
6.038040582113231949e+02 4.276300000000000240e-03 3.684377206749222741e-03 3.674311385583283168e-03 3.658491902280259882e-03 3.700216001641059779e-03
6.036692285475472772e+02 4.244200000000000056e-03 3.677350741568110540e-03 3.617047824316188195e-03 3.608299943132499323e-03 3.686152086773547380e-03
6.035344278431998646e+02 4.234199999999999596e-03 3.620135239379117676e-03 3.654218907945708510e-03 3.599265390485906126e-03 3.675101867949082893e-03
6.033996562151405669e+02 4.210099999999999607e-03 3.650248661583851539e-03 3.575858245159165439e-03 3.592238516205221131e-03 3.633914688694237730e-03
6.032649137802287669e+02 4.196000000000000077e-03 3.564927298670438494e-03 3.633121806426251304e-03 3.581196285192710192e-03 3.616837077783695634e-03
6.031302006553241881e+02 4.212099999999999872e-03 3.623146581599592971e-03 3.607001585497409974e-03 3.608299943132499323e-03 3.621859904522090751e-03
6.029955169572863269e+02 4.286400000000000106e-03 3.689396110450002611e-03 3.689380743811464160e-03 3.692622434500733575e-03 3.686152086773547380e-03
6.028608628029750207e+02 4.270799999999999944e-03 3.666309153426370974e-03 3.681343752756432389e-03 3.624361370059786189e-03 3.723321004637679919e-03
6.027262383092495384e+02 4.377699999999999994e-03 3.795796868906733176e-03 3.765732158834251674e-03 3.756868142209872363e-03 3.804690797799687753e-03
6.025916435929698309e+02 4.580400000000000096e-03 3.939337514749301564e-03 4.027938992004596527e-03 4.036939274254382030e-03 3.930261466259561340e-03
6.024570787709951674e+02 4.722399999999999862e-03 4.152139031662754019e-03 4.099267287617980836e-03 4.122265604805575370e-03 4.129165405100017512e-03
6.023225439601853850e+02 4.812799999999999891e-03 4.226418806434427931e-03 4.205757419097130335e-03 4.206588096173809188e-03 4.225603678477210697e-03
6.021880392773999802e+02 4.983399999999999809e-03 4.401076655221890926e-03 4.372524983489003807e-03 4.441486464985325115e-03 4.332087605331186309e-03
6.020535648394986765e+02 5.192600000000000340e-03 4.541605958843984020e-03 4.650805798769411768e-03 4.599089216709301327e-03 4.593274595727742798e-03
6.019191207633407430e+02 5.334600000000000106e-03 4.758422598718063841e-03 4.718115598855284962e-03 4.756691968433267130e-03 4.719849829535298878e-03
6.017847071657862443e+02 5.607100000000000278e-03 5.008364003017362794e-03 5.013475020127639015e-03 5.017690156001622208e-03 5.004141822928484182e-03
6.016503241636943358e+02 5.865500000000000054e-03 5.229195765852079521e-03 5.309839065281856535e-03 5.315830393339319136e-03 5.223137068722513016e-03
6.015159718739249683e+02 6.134500000000000196e-03 5.575500121206521977e-03 5.501722226720698328e-03 5.518605908296270006e-03 5.558661894847315502e-03
6.013816504133375247e+02 6.424000000000000023e-03 5.891691054356230570e-03 5.764933683772934837e-03 5.863926587232868443e-03 5.792725620856547901e-03
6.012473598987917285e+02 6.765799999999999766e-03 6.144643800875995709e-03 6.195917329098908286e-03 6.225308693096744637e-03 6.115191097461530889e-03
6.011131004471471897e+02 7.158699999999999612e-03 6.538125851017853075e-03 6.588725266913497518e-03 6.675028647060672789e-03 6.451720488934016735e-03
6.009788721752634046e+02 7.585699999999999908e-03 6.929600339679396759e-03 7.051856876459588509e-03 7.068533606779122715e-03 6.912815983518703217e-03
6.008446751999999833e+02 8.184900000000000161e-03 7.617190146687492260e-03 7.563210432335870127e-03 7.609602926391978786e-03 7.570806286248488691e-03
6.007105096382165357e+02 8.774499999999999314e-03 8.225481275223125305e-03 8.134841421124866176e-03 8.302251962631075621e-03 8.058020479872833250e-03
6.005763756067727854e+02 9.375599999999999559e-03 8.829757280798121444e-03 8.733597254724596512e-03 8.758998790875697008e-03 8.804412533198370180e-03
6.004422732225281152e+02 9.884900000000000284e-03 9.320606062735284358e-03 9.262029416592805139e-03 9.295048914573776286e-03 9.287608465432002983e-03
6.003082026023424760e+02 1.045399999999999975e-02 9.795394352829927404e-03 9.927090426396526987e-03 9.908394655359415229e-03 9.814000707615826852e-03
6.001741638630750231e+02 1.099900000000000010e-02 1.039364767396398249e-02 1.041835150463523395e-02 1.042838335213021675e-02 1.038358925974986260e-02
6.000401571215855938e+02 1.147899999999999962e-02 1.090156072848383513e-02 1.087143687536253761e-02 1.098551409867035838e-02 1.078742452951684389e-02
5.999061824947337982e+02 1.216399999999999947e-02 1.156104467476750178e-02 1.158271058373268325e-02 1.170024759693446756e-02 1.144340570155127391e-02
5.997722400993792462e+02 1.268000000000000030e-02 1.205791614114561441e-02 1.211817511277405064e-02 1.214193683743476117e-02 1.203409012598655528e-02
5.996383300523813205e+02 1.336999999999999994e-02 1.276959668591750446e-02 1.278825924198716615e-02 1.284362042632045120e-02 1.271418086636528708e-02
5.995044524705999720e+02 1.386700000000000085e-02 1.322230179972866751e-02 1.332874689043792721e-02 1.333449778678555582e-02 1.321646354020481959e-02
5.993706074708945835e+02 1.450100000000000000e-02 1.381653999790209524e-02 1.400385413906044332e-02 1.387155174966659375e-02 1.394879167866285193e-02
5.992367951701247648e+02 1.537499999999999978e-02 1.477314304327247661e-02 1.479549775798088065e-02 1.490650994729341219e-02 1.466203307551498629e-02
5.991030156851502397e+02 1.610899999999999832e-02 1.545772150806010506e-02 1.558111363361005738e-02 1.561622424964275412e-02 1.542248904370804342e-02
5.989692691328303908e+02 1.686500000000000152e-02 1.622561377428082680e-02 1.632553993008219531e-02 1.639821497316486243e-02 1.615280805147071078e-02
5.988355556300250555e+02 1.786899999999999947e-02 1.725047390998194624e-02 1.731007133432335698e-02 1.743016165324282052e-02 1.713025013476245084e-02
5.987018752935936163e+02 1.877500000000000002e-02 1.825224708865942971e-02 1.812080280699949336e-02 1.829446718976725228e-02 1.807855982297148015e-02
5.985682282403957970e+02 1.979399999999999910e-02 1.918275183478571067e-02 1.922990757259361236e-02 1.933845994004067259e-02 1.907408408252142529e-02
5.984346145872912075e+02 2.091600000000000056e-02 2.034814127410891627e-02 2.030987824561325192e-02 2.043866768455959021e-02 2.021928857887555706e-02
5.983010344511394578e+02 2.219799999999999898e-02 2.155870084673923437e-02 2.166511586226766220e-02 2.173863942648658967e-02 2.148504091695117510e-02
5.981674879487999306e+02 2.358199999999999880e-02 2.308244001029878187e-02 2.291084947579729442e-02 2.311791446386704876e-02 2.287535935813900245e-02
5.980339751971325768e+02 2.524200000000000055e-02 2.466439845678748341e-02 2.465085803921127083e-02 2.486258696384321606e-02 2.445252695399513163e-02
5.979004963129967791e+02 2.703900000000000053e-02 2.638086352245732139e-02 2.653151394608825944e-02 2.663837847849098370e-02 2.627380392933726522e-02
5.977670514132521475e+02 2.890200000000000061e-02 2.826495997173352620e-02 2.837399414545386730e-02 2.860991863381501590e-02 2.802877959173259367e-02
5.976336406147582920e+02 3.108700000000000005e-02 3.049937589932480431e-02 3.051283838997368922e-02 3.078323046491305073e-02 3.022877770314973817e-02
5.975002640343749363e+02 3.361299999999999705e-02 3.305500166376657695e-02 3.301133798420610027e-02 3.335105109491248027e-02 3.271507693865541994e-02
5.973669217889615766e+02 3.645299999999999929e-02 3.576019075849185686e-02 3.599004779397656228e-02 3.616782384228480612e-02 3.558210644093146025e-02
5.972336139953778229e+02 3.991999999999999715e-02 3.934268422011504007e-02 3.934549155945153698e-02 3.996032827548960664e-02 3.872740054451458830e-02
5.971003407704831716e+02 4.394100000000000089e-02 4.331865973188012836e-02 4.341622752882417363e-02 4.383514752169672540e-02 4.289936043342576499e-02
5.969671022311373463e+02 4.882199999999999734e-02 4.814885265351946664e-02 4.835495853214002299e-02 4.893866592784100467e-02 4.756456190804730921e-02
5.968338984941999570e+02 5.479099999999999943e-02 5.419562783223007968e-02 5.425410996653196039e-02 5.501992369818368978e-02 5.342921440779766634e-02
5.967007296765305000e+02 6.219700000000000228e-02 6.156036712276789780e-02 6.170841917007217903e-02 6.274346237184108555e-02 6.052445945845491559e-02
5.965675958949888127e+02 7.159100000000000186e-02 7.099289473803079009e-02 7.107653686859137510e-02 7.221066970629169690e-02 6.985787610374107059e-02
5.964344972664341640e+02 8.307000000000000495e-02 8.230851502182970347e-02 8.273318777003033087e-02 8.407404117045641501e-02 8.096635971837612411e-02
5.963014339077263912e+02 9.646899999999999920e-02 9.592781210429078553e-02 9.592791783462566169e-02 9.768610049132908646e-02 9.416835751757438033e-02
5.961684059357249907e+02 1.120700000000000029e-01 1.114271905130674589e-01 1.116532954576734821e-01 1.133208957658565080e-01 1.097582071482057359e-01
5.960354134672895725e+02 1.285199999999999954e-01 1.279996105330728218e-01 1.279935028964311050e-01 1.299123497817402662e-01 1.260793803519474621e-01
5.959024566192797465e+02 1.450599999999999945e-01 1.442026392407000646e-01 1.448922812135133020e-01 1.464054275576943953e-01 1.426878592451254202e-01
5.957695355085552364e+02 1.607200000000000017e-01 1.601065412877603344e-01 1.603333502779894504e-01 1.620853955954548176e-01 1.583530512768327181e-01
5.956366502519754249e+02 1.742200000000000137e-01 1.736174300502843770e-01 1.738274582593846151e-01 1.751553817575316752e-01 1.722883817798366579e-01
5.955038009663999219e+02 1.846299999999999886e-01 1.841671656293429049e-01 1.841348992874604351e-01 1.854045798155043723e-01 1.828965918513275613e-01
5.953709877686885648e+02 1.903199999999999892e-01 1.898686402334392176e-01 1.897909317424377185e-01 1.908554265789511872e-01 1.888034360956804547e-01
5.952382107757008498e+02 1.923100000000000087e-01 1.915650296843059153e-01 1.920915204319400271e-01 1.920600335984974372e-01 1.915961277622282299e-01
5.951054701042961597e+02 1.890100000000000113e-01 1.884131581602103978e-01 1.886356142782771583e-01 1.883157134460745064e-01 1.887331165213429196e-01
5.949727658713343317e+02 1.820299999999999974e-01 1.813465417494994625e-01 1.817338482097702601e-01 1.806865356556148772e-01 1.823943091774880287e-01
5.948400981936749758e+02 1.721999999999999920e-01 1.718808893698113571e-01 1.715268695698823065e-01 1.710396411074152911e-01 1.723687470076509798e-01
5.947074671881775885e+02 1.603199999999999903e-01 1.600633787159335408e-01 1.595718453755253785e-01 1.585388317620740339e-01 1.610975238066919002e-01
5.945748729717017795e+02 1.470299999999999940e-01 1.466679247385276608e-01 1.463670690721112777e-01 1.453333273102982437e-01 1.477026494607392715e-01
5.944423156611071590e+02 1.343000000000000027e-01 1.338938110392794145e-01 1.336585769663452827e-01 1.325333738884363066e-01 1.350200119462911241e-01
5.943097953732534506e+02 1.223500000000000004e-01 1.218082909277794501e-01 1.218371677482782273e-01 1.207894592870432937e-01 1.228567347165930440e-01
5.941773122249999233e+02 1.117500000000000021e-01 1.113398615886737192e-01 1.110876922121757648e-01 1.104127736528352638e-01 1.120154654844405934e-01
5.940448663332066417e+02 1.028700000000000031e-01 1.021863850191746942e-01 1.024750516728293592e-01 1.015408429538770946e-01 1.031210438960901976e-01
5.939124578147327611e+02 9.594999999999999363e-02 9.555842079191272098e-02 9.525783370541253403e-02 9.474987088118508316e-02 9.606698602468781434e-02
5.937800867864382326e+02 9.052799999999999736e-02 9.017815602466688896e-02 8.978665204470093197e-02 8.953593016491570578e-02 9.042936529351290609e-02
5.936477533651823251e+02 8.685500000000000165e-02 8.632966066690185569e-02 8.628553781635354969e-02 8.599739704499857751e-02 8.661804436441852828e-02
5.935154576678248759e+02 8.418699999999999795e-02 8.340564737082217794e-02 8.387042200431707450e-02 8.354802943858785635e-02 8.372790985914589645e-02
5.933831998112256088e+02 8.286799999999999722e-02 8.214891388414462259e-02 8.248805954285190478e-02 8.207439351800961680e-02 8.256261405583818769e-02
5.932509799122437926e+02 8.227099999999999691e-02 8.172029950809724108e-02 8.172153152097844098e-02 8.189972550017539377e-02 8.154197566259623053e-02
5.931187980877392647e+02 8.323300000000000143e-02 8.249521823949908239e-02 8.287182586572959531e-02 8.295476048146134540e-02 8.241192925368633071e-02
5.929866544545712941e+02 8.457800000000000040e-02 8.386036004611369110e-02 8.419893401369141217e-02 8.460206058069083546e-02 8.345667721527254279e-02
5.928545491296000591e+02 8.691899999999999626e-02 8.624233174250815759e-02 8.650153195095747205e-02 8.691189454067077547e-02 8.583146969718583041e-02
5.927224822296846014e+02 8.935700000000000587e-02 8.881903690249320915e-02 8.880412988822351805e-02 8.944357696008381486e-02 8.817913891471181043e-02
5.925904538716847583e+02 9.240800000000000403e-02 9.191268914365956222e-02 9.181498766221410368e-02 9.245308683058357790e-02 9.127420475091098384e-02
5.924584641724601397e+02 9.502800000000000136e-02 9.440708428295170596e-02 9.456363860303432234e-02 9.507009558054779763e-02 9.390013856974406548e-02
5.923265132488703557e+02 9.734299999999999897e-02 9.675793877640129215e-02 9.684614406266280062e-02 9.733074142056293010e-02 9.627292192096201240e-02
5.921946012177750163e+02 9.873600000000000432e-02 9.842019968210263814e-02 9.797031818648511969e-02 9.865681298124676091e-02 9.773355993648738527e-02
5.920627281960336177e+02 9.866400000000000170e-02 9.813111082893716253e-02 9.811598864935752728e-02 9.842291845161821318e-02 9.782397081777850778e-02
5.919308943005057699e+02 9.737800000000000622e-02 9.665354557942490432e-02 9.701994399422780857e-02 9.684588709519556526e-02 9.682744199288087494e-02
5.917990996480513104e+02 9.440900000000000680e-02 9.401761735577049417e-02 9.371372679896490532e-02 9.391367284178338271e-02 9.381776421123437515e-02
5.916673443555293943e+02 8.974300000000000332e-02 8.926371177038314175e-02 8.913063264983411838e-02 8.892559594167893933e-02 8.946900082113173891e-02
5.915356285397999727e+02 8.404899999999999871e-02 8.342773054710565794e-02 8.357305333528093627e-02 8.309329028870915401e-02 8.390772705638042950e-02
5.914039523177225419e+02 7.692999999999999838e-02 7.640427670822150241e-02 7.634880300069096792e-02 7.572912604254972146e-02 7.702444529408349061e-02
5.912723158061568256e+02 6.929599999999999649e-02 6.871632001935287781e-02 6.875987419697900116e-02 6.817423235162878292e-02 6.930235146647455158e-02
5.911407191219622064e+02 6.148100000000000093e-02 6.104743516454727570e-02 6.078918831815313673e-02 6.033324449356564090e-02 6.150391067244199983e-02
5.910091623819984079e+02 5.388400000000000134e-02 5.358432536147399866e-02 5.304956593215934268e-02 5.260167510644458977e-02 5.403295818175280624e-02
5.908776457031249265e+02 4.677499999999999714e-02 4.618947264873144581e-02 4.621812353538394536e-02 4.570028072362750798e-02 4.670766766647707624e-02
5.907461692022014859e+02 4.044099999999999778e-02 3.992889217236721133e-02 3.980159080182445880e-02 3.921547960173683151e-02 4.051552686338331932e-02
5.906147329960878096e+02 3.475000000000000311e-02 3.418827011940473587e-02 3.415459996178410451e-02 3.371444087914227117e-02 3.462877392598403409e-02
5.904833372016431667e+02 2.996700000000000058e-02 2.933599402148190372e-02 2.943588158859968690e-02 2.899740055843573125e-02 2.977471416599879531e-02
5.903519819357273946e+02 2.613000000000000045e-02 2.570632286507128911e-02 2.538624272074650398e-02 2.517377711055932346e-02 2.591919236160656129e-02
5.902206673151998757e+02 2.272100000000000161e-02 2.218004112489692023e-02 2.209007176430237765e-02 2.172860103465703782e-02 2.254184366270954587e-02
5.900893934569205612e+02 2.019900000000000168e-02 1.957221876196694327e-02 1.965084497910080802e-02 1.941073636121345633e-02 1.981243961306554738e-02
5.899581604777487200e+02 1.779199999999999879e-02 1.722036048777721498e-02 1.718650259685226833e-02 1.703866437189028790e-02 1.736833212216237765e-02
5.898269684945441895e+02 1.575199999999999864e-02 1.527603719409153897e-02 1.504866297621432897e-02 1.496874797663664235e-02 1.535618773076122094e-02
5.896958176241663523e+02 1.415899999999999971e-02 1.357061371656343406e-02 1.356483350267942943e-02 1.337665903246967186e-02 1.375892882795151304e-02
5.895647079834749320e+02 1.284899999999999931e-02 1.226670253509844037e-02 1.224777159353640336e-02 1.218008272638705300e-02 1.233445516494259195e-02
5.894336396893295387e+02 1.157599999999999948e-02 1.104309381284608073e-02 1.092367731722023935e-02 1.090219544648507455e-02 1.106468456547625955e-02
5.893026128585898959e+02 1.042399999999999924e-02 9.786360326168511495e-03 9.874849984538833919e-03 9.714653693049057556e-03 9.946603333509471817e-03
5.891716276081151591e+02 9.506600000000000467e-03 8.948203408136744946e-03 8.877258469833247678e-03 8.833282890414378974e-03 8.992266253214361432e-03
5.890406840547653928e+02 8.658000000000000765e-03 8.008664635349035943e-03 8.118767439014802634e-03 8.086426538295703875e-03 8.040942868962282913e-03
5.889097823153999798e+02 7.903800000000000756e-03 7.293972748356681440e-03 7.324109948448720257e-03 7.273316800101982220e-03 7.344779083020699754e-03
5.887789225068785299e+02 7.330299999999999663e-03 6.765984079033672896e-03 6.704257013329551797e-03 6.704139983366379230e-03 6.766149442757556261e-03
5.886481047460607670e+02 6.733099999999999676e-03 6.110515255710624941e-03 6.164773988760663750e-03 6.084771207483015247e-03 6.190533498537451572e-03
5.885173291498061872e+02 6.308099999999999645e-03 5.731086135930981568e-03 5.693605388159540988e-03 5.657135715544090761e-03 5.767611487164571449e-03
5.883865958349745142e+02 5.865000000000000421e-03 5.252282722875701616e-03 5.285728092116770763e-03 5.263630755825640835e-03 5.274369901454148413e-03
5.882559049184249034e+02 5.503700000000000259e-03 4.970220334891355118e-03 4.844698207972009119e-03 4.861091243460605518e-03 4.953913555544531278e-03
5.881252565170176467e+02 5.211699999999999666e-03 4.604844145473917932e-03 4.625690201722443447e-03 4.596077699160433169e-03 4.634461774982578421e-03
5.879946507476117858e+02 4.896600000000000084e-03 4.304713704166737882e-03 4.295168944584333744e-03 4.302956657737513034e-03 4.296927818162418755e-03
5.878640877270671581e+02 4.599999999999999922e-03 3.983503867316240746e-03 4.022915872595202863e-03 3.950609104520230036e-03 4.055832134719444468e-03
5.877335675722433734e+02 4.279299999999999771e-03 3.704452821552378650e-03 3.660246651236984724e-03 3.689610916951874958e-03 3.675101867949082893e-03
5.876030903999999282e+02 4.081099999999999832e-03 3.472579470575922356e-03 3.495488334608866376e-03 3.480812366897189074e-03 3.487248147933100315e-03
5.874726563271966597e+02 3.881400000000000128e-03 3.273830884024675220e-03 3.294563558233119371e-03 3.243906319719764512e-03 3.324508561609084648e-03
5.873422654706928370e+02 3.624000000000000051e-03 3.030915944906488468e-03 3.022310486243988056e-03 3.018042503554841782e-03 3.035193741477522009e-03
5.872119179473481836e+02 3.431299999999999975e-03 2.829156016134766038e-03 2.838464315860177601e-03 2.842370646537679610e-03 2.825239583812601783e-03
5.870816138740223096e+02 3.216999999999999808e-03 2.619365841441788443e-03 2.619456309610611495e-03 2.608476116909113230e-03 2.630353906362849128e-03
5.869513533675749386e+02 3.071500000000000011e-03 2.451734457835428108e-03 2.495887572139525445e-03 2.477977023124926584e-03 2.469623450734199314e-03
5.868211365448655670e+02 2.955100000000000001e-03 2.349348822339333582e-03 2.365286467495289740e-03 2.316358914669143076e-03 2.398299311048991255e-03
5.866909635227538047e+02 2.820099999999999864e-03 2.211830860937716216e-03 2.232676115087298477e-03 2.238059458398634731e-03 2.206427329642295619e-03
5.865608344180991480e+02 2.740799999999999834e-03 2.133535963205405832e-03 2.152306204536999848e-03 2.147713931932665465e-03 2.138116886000108584e-03
5.864307493477614344e+02 2.678600000000000165e-03 2.047210819551840283e-03 2.114130497025606091e-03 2.075437510759892135e-03 2.085879487920808475e-03
5.863007084286000463e+02 2.616900000000000129e-03 2.008063370685689211e-03 2.029742090947786806e-03 2.058372244649655288e-03 1.979395561066824190e-03
5.861707117774745939e+02 2.634399999999999849e-03 2.046207038811678671e-03 2.026728219302157807e-03 2.053353048734879362e-03 2.019578174973986427e-03
5.860407595112448007e+02 2.618899999999999961e-03 2.054237284732942943e-03 1.987547887908890608e-03 2.059376083832613943e-03 1.982409257109862995e-03
5.859108517467702768e+02 2.578200000000000110e-03 1.995014221063626855e-03 1.965446162507551286e-03 1.966019039817777387e-03 1.994464041282009974e-03
5.857809886009104048e+02 2.631399999999999885e-03 2.027135204748683941e-03 2.039788329766583242e-03 2.056364566283746653e-03 2.010537086844878685e-03
5.856511701905250220e+02 2.668600000000000139e-03 2.120486813583352583e-03 2.020700476010881593e-03 2.113583399712191772e-03 2.027614697755420782e-03
5.855213966324736248e+02 2.689599999999999890e-03 2.118479252103048008e-03 2.064903926813542456e-03 2.144702414383807283e-03 2.038664916579885269e-03
5.853916680436158231e+02 2.671600000000000103e-03 2.081339364717201944e-03 2.065908550695425006e-03 2.086479741772403074e-03 2.060765354228831590e-03
5.852619845408112269e+02 2.634399999999999849e-03 2.033157889189625422e-03 2.039788329766574135e-03 2.075437510759892135e-03 1.997477737325039672e-03
5.851323462409193326e+02 2.661499999999999803e-03 2.049218381032153966e-03 2.077964037277976999e-03 2.065399118930348957e-03 2.061769919576514516e-03
5.850027532607999774e+02 2.666099999999999807e-03 2.061263749914045602e-03 2.074950165632338892e-03 2.061383762198522578e-03 2.074829269096334881e-03
5.848732057173125440e+02 2.687600000000000058e-03 2.058252407693579415e-03 2.121162864198755313e-03 2.123621791541744058e-03 2.055742527490436473e-03
5.847437037273168698e+02 2.669100000000000205e-03 2.049218381032153966e-03 2.093033395506157992e-03 2.128640987456519983e-03 2.013550782887908383e-03
5.846142474076721101e+02 2.577199999999999977e-03 1.947836526276221052e-03 2.010654237192094265e-03 1.976057431647329672e-03 1.982409257109862995e-03
5.844848368752383294e+02 2.615899999999999996e-03 2.018101178087267598e-03 2.017686604365253027e-03 1.995130376123484262e-03 2.040674047275250688e-03
5.843554722468750242e+02 2.522500000000000003e-03 1.956870552937637828e-03 1.892108619130410986e-03 1.952969130439358028e-03 1.896016637209460044e-03
5.842261536394416908e+02 2.380499999999999804e-03 1.777193800449385205e-03 1.787627735415017044e-03 1.775289595056278114e-03 1.789532710355484866e-03
5.840968811697977117e+02 2.318300000000000135e-03 1.716966956039917046e-03 1.723331806974781740e-03 1.717066922444883230e-03 1.723231397408663251e-03
5.839676549548031517e+02 2.175299999999999803e-03 1.593501925000505217e-03 1.560582738110428492e-03 1.593594702941399360e-03 1.560491811084647800e-03
5.838384751113173934e+02 2.059399999999999859e-03 1.465017990260313518e-03 1.457106478276916882e-03 1.467110965889038875e-03 1.455012449578355332e-03
5.837093417562000468e+02 1.895299999999999936e-03 1.302405510354741943e-03 1.291343537766925526e-03 1.341631068019637479e-03 1.252090249347186535e-03
5.835802550063106082e+02 1.719700000000000005e-03 1.119717415646023350e-03 1.122566725611296281e-03 1.163951532636557564e-03 1.078300444198707032e-03
5.834512149785088013e+02 1.572599999999999953e-03 9.440557861184076336e-04 1.004021107549603678e-03 9.621798568625562417e-04 9.858804322122351454e-04
5.833222217896542361e+02 1.440199999999999987e-03 8.587344232049942639e-04 8.241934326933138787e-04 8.437268332738485140e-04 8.392138914510882978e-04
5.831932755566062951e+02 1.351299999999999940e-03 7.463109803073220009e-04 7.588928803711960259e-04 7.393275582465101258e-04 7.658806210705149282e-04
5.830643763962250432e+02 1.291100000000000103e-03 7.242278040238429773e-04 6.604397399470781889e-04 6.881317599157906958e-04 6.965656120806541828e-04
5.829355244253695219e+02 1.285600000000000024e-03 7.151937773624264180e-04 6.584304921833134157e-04 6.981701517453427642e-04 6.754697397793993537e-04
5.828067197608997958e+02 1.373899999999999948e-03 7.894735521341094374e-04 7.609021281349516918e-04 8.146154969681510720e-04 7.357436606401521412e-04
5.826779625196751340e+02 1.525000000000000097e-03 9.159499253939873452e-04 9.367113074637303761e-04 9.651913744114328560e-04 8.874330281396759995e-04
5.825492528185553738e+02 1.620300000000000082e-03 1.031384710512134794e-03 1.012058098604635449e-03 1.036463956401247532e-03 1.006976304513489866e-03
5.824205907743998978e+02 1.728200000000000049e-03 1.146819495630282352e-03 1.112520486792508952e-03 1.145882427343370953e-03 1.113460231367465044e-03
5.822919765040686571e+02 1.801499999999999933e-03 1.189982067457069680e-03 1.215996746626020562e-03 1.216151170150235866e-03 1.189807197791077327e-03
5.821634101244206931e+02 1.778400000000000076e-03 1.193997190417706369e-03 1.165765552532074594e-03 1.215147330967276994e-03 1.144601757145519540e-03
5.820348917523161845e+02 1.758800000000000033e-03 1.165891329693285973e-03 1.154714689831414041e-03 1.209124295869542197e-03 1.111451100672117840e-03
5.819064215046144000e+02 1.698099999999999913e-03 1.085588870480652581e-03 1.113525110674391284e-03 1.137851713879718413e-03 1.061222833288164719e-03
5.817779994981750633e+02 1.649400000000000085e-03 1.045437640874340331e-03 1.056261549407296095e-03 1.061559935975127811e-03 1.040126960986900674e-03
5.816496258498575571e+02 1.502400000000000090e-03 9.049083372522477792e-04 9.025540954798569500e-04 8.878957573238741669e-04 9.195791192654133132e-04
5.815213006765218324e+02 1.309700000000000013e-03 7.101748736616374409e-04 7.116755579228973812e-04 6.951586341964844729e-04 7.267025725110259687e-04
5.813930240950271582e+02 1.129000000000000012e-03 5.194565330316545763e-04 5.408894980035123612e-04 5.235021339111394639e-04 5.368397217996868616e-04
5.812647962222333717e+02 1.030199999999999996e-03 4.341351701182412609e-04 4.283716232330867565e-04 4.381758033599464494e-04 4.243284028596337482e-04
5.811366171749999694e+02 9.895500000000000650e-04 4.010104056930409943e-04 3.801496769029147783e-04 3.879838442121858366e-04 3.931868770815883057e-04
5.810084870701864475e+02 9.905499999999999809e-04 3.708969834883068606e-04 4.122976411230324842e-04 4.020375927735551761e-04 3.811320929094322188e-04
5.808804060246527570e+02 1.012099999999999935e-03 4.311238278977751279e-04 3.952190351310958254e-04 4.552410694701832417e-04 3.710864394326416054e-04
5.807523741552581669e+02 1.024200000000000067e-03 4.200822397560356161e-04 4.303808709968515297e-04 4.201066980667508399e-04 4.303557949457026302e-04
5.806243915788624008e+02 1.047299999999999924e-03 4.361427315985641593e-04 4.605195874532135697e-04 4.713024963974611625e-04 4.253329682073164579e-04
5.804964584123249551e+02 1.110000000000000092e-03 5.134338485907132031e-04 5.087415337833856022e-04 5.275174906429567351e-04 4.946479771971772034e-04
5.803685747725056672e+02 1.146099999999999940e-03 5.204603137718160797e-04 5.740420861055033465e-04 5.526134702168370143e-04 5.418625485380821954e-04
5.802407407762638059e+02 1.198300000000000016e-03 5.897211848427009063e-04 6.092039219712591051e-04 6.068207860964148440e-04 5.920908159220353165e-04
5.801129565404593222e+02 1.250500000000000092e-03 6.409140025907526144e-04 6.624489877108338549e-04 6.499858709634907328e-04 6.533693021304618148e-04
5.799852221819513716e+02 1.251500000000000008e-03 6.569744944332810491e-04 6.483842533645351944e-04 6.770895289032796477e-04 6.282551684384852543e-04
5.798575378176001323e+02 1.244000000000000097e-03 6.559707136931196541e-04 6.343195190182274266e-04 6.560089060612165311e-04 6.342825605245632978e-04
5.797299035642646459e+02 1.269600000000000069e-03 6.559707136931196541e-04 6.855553369940466189e-04 6.489820317805409687e-04 6.925473506899415587e-04
5.796023195388048634e+02 1.228399999999999935e-03 6.479404677718553825e-04 6.112131697350238783e-04 6.519935493293993684e-04 6.071592961372212095e-04
5.794747858580801676e+02 1.180700000000000022e-03 5.736606930001814705e-04 5.901160682155667803e-04 5.927670375350455045e-04 5.709949436207804874e-04
5.793473026389503957e+02 1.151099999999999953e-03 5.114262871103995205e-04 5.931299398612047786e-04 5.596403444975307914e-04 5.448762445811303244e-04
5.792198699982749304e+02 1.069300000000000025e-03 4.652523730631368437e-04 4.755889456813946169e-04 4.492180343724574434e-04 4.916342811541290743e-04
5.790924880529134953e+02 9.995799999999999130e-04 4.220898012363494072e-04 3.791450530210323916e-04 3.749339348337571540e-04 4.263375335549900603e-04
5.789651569197257004e+02 9.418799999999999742e-04 3.458024649843617583e-04 3.399647216277654096e-04 3.367880458814664067e-04 3.489860017837131739e-04
5.788378767155711557e+02 8.942099999999999918e-04 2.966172087166330028e-04 2.937520230613399359e-04 2.926191218314406995e-04 2.977531690520773431e-04
5.787106475573094713e+02 8.018800000000000407e-04 1.962391347008434319e-04 2.093636169835298396e-04 2.113081480120648477e-04 1.942829382411229719e-04
5.785834695618000296e+02 7.496900000000000135e-04 1.731521776772121206e-04 1.279890825513486344e-04 1.581046713154367822e-04 1.430501055095054100e-04
5.784563428459025545e+02 6.849599999999999743e-04 1.069026488268025072e-04 6.469777799299564972e-05 6.876298403242655068e-05 1.028674916023429294e-04
5.783292675264767695e+02 6.147000000000000337e-04 -1.505671110242184149e-06 3.254981377286882290e-05 1.154415060398128852e-05 1.948856774496978829e-05
5.782022437203822847e+02 5.610100000000000243e-04 -3.262287405513777017e-05 -4.380160124991869090e-05 -3.061709508014492421e-05 -4.580817985416926302e-05
5.780752715444783689e+02 4.867499999999999865e-04 -1.169404562283896771e-04 -1.080975296901540757e-04 -1.139357472654202365e-04 -1.111049274533083109e-04
5.779483511156249733e+02 4.440900000000000121e-04 -1.570916858347018463e-04 -1.533056043746971629e-04 -1.480662794858937940e-04 -1.623377601849441553e-04
5.778214825506815941e+02 4.119799999999999959e-04 -1.862013272992745308e-04 -1.884674402404528943e-04 -1.972543994507046697e-04 -1.774062404001300753e-04
5.776946659665078414e+02 3.417299999999999960e-04 -2.695151287323741094e-04 -2.457310015075481104e-04 -2.795692124530302315e-04 -2.356710305655083904e-04
5.775679014799630977e+02 3.050899999999999944e-04 -2.815604976142659088e-04 -3.070130583021454156e-04 -2.926191218314589683e-04 -2.959449514262521520e-04
5.774411892079073141e+02 2.920500000000000244e-04 -3.086625775985339637e-04 -3.060084344202721905e-04 -3.086805487587368892e-04 -3.059906049030427654e-04
5.773145292671999869e+02 2.579200000000000242e-04 -3.468062457245232075e-04 -3.361471508766251232e-04 -3.448187593451190552e-04 -3.381366960287709176e-04
5.771879217747006123e+02 2.117599999999999919e-04 -3.899688175513106440e-04 -3.853737210886885953e-04 -4.070567886883494791e-04 -3.682736564591428119e-04
5.770613668472688005e+02 1.961999999999999985e-04 -4.060293093938391329e-04 -4.004430793168696425e-04 -3.960145576758384851e-04 -4.104654010616615775e-04
5.769348646017641613e+02 1.911899999999999906e-04 -4.000066249528886524e-04 -4.165170614269239147e-04 -4.191028588838010757e-04 -3.974060515418411038e-04
5.768084151550464185e+02 1.816499999999999972e-04 -4.070330901339914748e-04 -4.285725480094669092e-04 -4.201066980667599472e-04 -4.154882278000569112e-04
5.766820186239749546e+02 1.791399999999999959e-04 -4.170708975355695374e-04 -4.235494286000732449e-04 -4.241220547985862714e-04 -4.164927931477396209e-04
5.765556751254096071e+02 1.389999999999999905e-04 -4.351389508584118174e-04 -4.858361092765620982e-04 -4.552410694701923490e-04 -4.657164951840100323e-04
5.764293847762097585e+02 1.660999999999999987e-04 -4.240973627166814671e-04 -4.426372823557655155e-04 -4.411873209088230637e-04 -4.255338812768475246e-04
5.763031476932351325e+02 1.620799999999999932e-04 -4.511994427009311990e-04 -4.235494286000732449e-04 -4.502218735554163148e-04 -4.245293159291648149e-04
5.761769639933453391e+02 1.404999999999999999e-04 -4.592296886222045778e-04 -4.587112644658289493e-04 -4.592564262020095659e-04 -4.586845377502675480e-04
5.760508337934001020e+02 1.309700000000000013e-04 -4.692674960237826405e-04 -4.677528794027430528e-04 -4.713024963974794313e-04 -4.657164951840100323e-04
5.759247572102585764e+02 1.435100000000000134e-04 -4.592296886222045778e-04 -4.526835211745620056e-04 -4.552410694701923490e-04 -4.566754070549020744e-04
5.757987343607808270e+02 1.495400000000000082e-04 -4.481881004804651202e-04 -4.516788972926796190e-04 -4.612641045679273088e-04 -4.385932307966771597e-04
5.756727653618262366e+02 1.359900000000000041e-04 -4.622410308426707108e-04 -4.647390077571050002e-04 -4.492180343724666049e-04 -4.777712793561660651e-04
5.755468503302543013e+02 1.364899999999999892e-04 -4.793053034253607031e-04 -4.466557778832859547e-04 -4.743140139463377768e-04 -4.516525803165067948e-04
5.754209893829249722e+02 1.570599999999999904e-04 -4.261049241969952581e-04 -4.587112644658289493e-04 -4.452026776406402806e-04 -4.395977961443598694e-04
5.752951826366975183e+02 1.500399999999999933e-04 -4.491918812206265694e-04 -4.496696495289240073e-04 -4.462065168235990979e-04 -4.526571456641895045e-04
5.751694302084317769e+02 1.550599999999999960e-04 -4.351389508584118174e-04 -4.536881450564352850e-04 -4.391796425429144823e-04 -4.496434496211413755e-04
5.750437322149871306e+02 1.339799999999999878e-04 -4.582259078820431287e-04 -4.727759988121367171e-04 -4.743140139463468841e-04 -4.566754070549020744e-04
5.749180887732233032e+02 1.490300000000000012e-04 -4.542107849214156007e-04 -4.466557778832859547e-04 -4.592564262020095659e-04 -4.416069268397161815e-04
5.747924999999999045e+02 1.430100000000000013e-04 -4.411616352993622979e-04 -4.717713749302543304e-04 -4.733101747633880127e-04 -4.395977961443598694e-04
5.746669660121765446e+02 1.123999999999999945e-04 -4.692674960237826405e-04 -5.049239630322544230e-04 -4.853562449588487166e-04 -4.888214981806302808e-04
5.745414869266128335e+02 9.785099999999999538e-05 -5.274867789529279552e-04 -4.757898704577747696e-04 -5.074407069838707046e-04 -4.958534556143819267e-04
5.744160628601682674e+02 9.634499999999999998e-05 -5.003846989686782775e-04 -5.059285869141367555e-04 -5.024215110690946704e-04 -5.038899783958253895e-04
5.742906939297024564e+02 6.724100000000000216e-05 -5.254792174726141641e-04 -5.390811750161277408e-04 -5.224982947281989155e-04 -5.420634616076224236e-04
5.741653802520750105e+02 6.673899999999999917e-05 -5.254792174726141641e-04 -5.400857988980101816e-04 -5.365520432895682550e-04 -5.290041120877927343e-04
5.740401219441456533e+02 5.921200000000000161e-05 -5.294943404332508536e-04 -5.511366615986798426e-04 -5.465904351191203233e-04 -5.340269388261880681e-04
5.739149191227738811e+02 4.466000000000000270e-05 -5.666342278190878096e-04 -5.430996705436481799e-04 -5.757017714248178738e-04 -5.340269388261971754e-04
5.737897719048191902e+02 5.971399999999999782e-05 -5.415397093151427073e-04 -5.380765511342545156e-04 -5.395635608384356536e-04 -5.400543309122661116e-04
5.736646804071413044e+02 5.118400000000000326e-05 -5.646266663387740185e-04 -5.320488078429784105e-04 -5.496019526679786146e-04 -5.470862883460177574e-04
5.735396447466000609e+02 5.168499999999999727e-05 -5.405359285749813123e-04 -5.551551571261911745e-04 -5.425750783873031606e-04 -5.531136804320956925e-04
5.734146650400545013e+02 3.161299999999999701e-05 -5.505737359765684822e-04 -5.852938735825531603e-04 -5.696787363270920754e-04 -5.661730299519162745e-04
5.732897414043648041e+02 3.613000000000000136e-05 -5.716531315198768951e-04 -5.551551571261911745e-04 -5.777094497907356166e-04 -5.490954190413739611e-04
5.731648739563901245e+02 4.315500000000000271e-05 -5.555926396773483520e-04 -5.571644048899468404e-04 -5.455865959361614519e-04 -5.671775952995989842e-04
5.730400628129904135e+02 3.161299999999999701e-05 -5.555926396773574593e-04 -5.802707541731594960e-04 -5.736940930589183455e-04 -5.621547685612036504e-04
5.729153080910250537e+02 3.010800000000000040e-05 -5.696455700395631041e-04 -5.692198914724898350e-04 -5.716864146930006026e-04 -5.671775952995989842e-04
5.727906099073535415e+02 6.021600000000000081e-06 -5.917287463230329119e-04 -5.953401124013405973e-04 -5.997939118157483889e-04 -5.872689022531802109e-04
5.726659683788357142e+02 1.204299999999999972e-05 -5.847022811419301438e-04 -5.903169929919469330e-04 -5.937708767180134833e-04 -5.812415101671021675e-04
5.725413836223311819e+02 3.512600000000000047e-06 -5.907249655828715170e-04 -6.013678556926165941e-04 -5.947747159009723547e-04 -5.973145557299708785e-04
5.724168557546993270e+02 0.000000000000000000e+00 -5.917287463230329119e-04 -6.073955989838835919e-04 -5.857401632543699421e-04 -6.133876012928394812e-04
5.722923848927999870e+02 8.028800000000000108e-06 -5.816909389214548493e-04 -6.013678556926165941e-04 -5.797171281566441438e-04 -6.033419478160488136e-04
5.721679711534925445e+02 8.028800000000000108e-06 -5.997589922442971835e-04 -5.832846258187976028e-04 -5.957785550839221188e-04 -5.872689022531802109e-04
5.720436146536368369e+02 1.354900000000000021e-05 -5.796833774411411667e-04 -5.923262407557117063e-04 -5.827286457055116508e-04 -5.892780329485456303e-04
5.719193155100922468e+02 8.028800000000000108e-06 -5.967476500238128902e-04 -5.862984974644356011e-04 -5.867440024373288135e-04 -5.963099903822880604e-04
