# Supplementary material for: Theoretical and experimental analysis of circularly polarized luminescence spectrophotometers for artifact-free measurements using a single CCD camera
Source: Nat Commun. 2023 Feb 24;14:1065. doi: 10.1038/s41467-023-36782-9 (PMC9958114; doi:10.1038/s41467-023-36782-9)
Supplement: Supplementary file 3 — Source Data [file 41467_2023_36782_MOESM3_ESM.zip › LesDataPubli/Europium/figCPLofEu/FluoCPLLockin2.dat]

# lbda(nm) CPL UDC (ref : )
679.996 -0.286849 0.00433188
680.134 -0.0298025 0.00504942
680.272 0.0111759 0.00514467
680.41 0.309201 0.00536732
680.548 -0.156463 0.00493386
680.686 -0.30175 0.00511254
680.824 -0.0670557 0.00592252
680.962 -0.096858 0.00627988
681.101 0.100583 0.00594337
681.239 0.320377 0.0062889
681.377 0.521544 0.00683001
681.515 -0.242146 0.00682832
681.653 -0.171364 0.00662991
681.79 -0.00372532 0.00645856
681.928 -0.126661 0.00672911
682.066 -0.0260771 0.00673869
682.204 -0.197441 0.00718962
682.342 0.0633304 0.00669135
682.48 -0.130386 0.00762026
682.618 0.391157 0.00712931
682.755 -0.167639 0.0080199
682.893 -0.242146 0.00738747
683.031 -0.0335278 0.00823804
683.169 0.443311 0.00825607
683.306 0.11921 0.0089956
683.444 -0.461938 0.00864387
683.582 -0.201167 0.00875548
683.72 -0.0931327 0.00896516
683.857 0.312926 0.0093879
683.995 0.00745064 0.00966917
684.132 -0.100583 0.00981347
684.27 -0.152738 0.00998763
684.408 0.0596051 0.0100316
684.545 0.234694 0.0110276
684.683 0.484291 0.0113675
684.82 0.346454 0.011943
684.958 0.290574 0.0126498
685.095 0.0558796 0.0132315
685.233 -0.149013 0.0140995
685.37 0.149013 0.0146119
685.508 0.312926 0.0166862
685.645 0.316651 0.0173265
685.783 0.283124 0.0197598
685.92 -0.0782316 0.0214305
686.057 -0.0670557 0.0247279
686.195 0.253322 0.0266387
686.332 -0.070781 0.0317961
686.469 0.0596051 0.0339707
686.607 0.84937 0.0401631
686.744 0.450762 0.042451
686.881 -0.0298025 0.0502227
687.018 0.871722 0.0520372
687.156 -0.212342 0.0589882
687.293 0.599775 0.0618905
687.43 0 0.0679262
687.567 -0.111759 0.0699035
687.704 -0.234694 0.0736045
687.842 0.510368 0.0769875
687.979 -0.0894074 0.077899
688.116 0.283124 0.0799682
688.253 0.663105 0.0777124
688.39 0 0.078178
688.527 0.208617 0.0770349
688.664 0.290574 0.0740988
688.801 0.771139 0.0715635
688.938 0.450762 0.0671827
689.075 0.789765 0.0638408
689.212 0.0894074 0.0590643
689.349 0.409784 0.0557849
689.486 -0.692908 0.0497307
689.623 0.0596051 0.0461678
689.76 -0.048429 0.044288
689.896 0.346454 0.0405075
690.033 0.249596 0.0361121
690.17 0.048429 0.0345142
690.307 -0.00745064 0.033534
690.444 0.167639 0.0304868
690.58 0.30175 0.0300179
690.717 -0.048429 0.0280219
690.854 0.249596 0.0273455
690.991 -0.204892 0.0277378
691.127 -0.178815 0.0263597
691.264 -0.543896 0.0251185
691.401 0.0931327 0.0265243
691.537 -0.0596051 0.0252837
691.674 0.0260771 0.0261326
691.81 -0.394883 0.0262735
691.947 0.391157 0.02657
692.084 -0.368806 0.025831
692.22 -0.566248 0.0257887
692.357 -0.327827 0.026845
692.493 0.126661 0.0274566
692.63 -0.42096 0.0274335
692.766 -0.536445 0.0276888
692.903 -0.0670557 0.0285382
693.039 -0.286849 0.0289046
693.175 -0.379981 0.0290027
693.312 -0.189991 0.0314817
693.448 -0.663105 0.031936
693.585 -0.774864 0.0355456
693.721 -0.387432 0.0368026
693.857 -0.92015 0.0396113
693.994 -0.111759 0.0423389
694.13 -1.02446 0.0460314
694.266 -1.27033 0.0507391
694.403 -1.14367 0.0531295
694.539 -0.85682 0.0607699
694.675 -0.998385 0.0648317
694.811 -1.20328 0.0737967
694.947 -1.72854 0.076319
695.083 -1.93344 0.0850327
695.22 -1.68756 0.0905125
695.356 -2.0601 0.100511
695.492 -2.34322 0.102757
695.628 -2.70458 0.108759
695.764 -2.18676 0.115306
695.9 -2.7381 0.11718
696.036 -1.91854 0.120446
696.172 -1.99677 0.121799
696.308 -1.88128 0.121311
696.444 -1.65404 0.120017
696.58 -1.52365 0.118152
696.716 -1.85893 0.114906
696.852 -1.62423 0.110769
696.988 -1.37091 0.109925
697.124 -1.55718 0.0999122
697.26 -1.26661 0.0976699
697.395 -0.540171 0.0887675
697.531 -0.834469 0.0871791
697.667 -0.577424 0.0773568
697.803 -0.79349 0.0739432
697.939 -0.447037 0.0695157
698.074 -0.413509 0.0655425
698.21 -0.651929 0.0607283
698.346 -0.223518 0.0548093
698.481 -0.581149 0.0527113
698.617 -0.201167 0.0474811
698.753 -0.491742 0.0462811
698.888 0.145287 0.0413474
699.024 -0.111759 0.0395685
699.16 -0.268223 0.0354718
699.295 -0.897799 0.0336614
699.431 -0.558797 0.0310663
699.566 0 0.0294356
699.702 -0.361355 0.0286228
699.837 0.0298025 0.0268439
699.973 -0.0931327 0.0256918
700.108 0.0633304 0.0238695
700.244 -0.216068 0.0222157
700.379 -0.156463 0.021032
700.515 -0.633303 0.020585
700.65 0.0633304 0.0190169
700.786 0.227244 0.0183321
700.921 0.59605 0.0175508
701.056 0.201167 0.0173676
701.192 -0.0149013 0.0156169
701.327 0.257047 0.0155081
701.462 -0.0558796 0.0145787
701.597 0.379981 0.0143267
701.733 0.42841 0.0141012
701.868 -0.536445 0.0123843
702.003 0.189991 0.0134153
702.138 0.465663 0.0125157
702.273 0.480566 0.0131543
702.409 0.651929 0.0127389
702.544 0.592325 0.0130167
702.679 0.704084 0.0126932
702.814 0.655655 0.0135026
702.949 0.871722 0.0150341
703.084 0.78604 0.0150121
703.219 1.04309 0.0153041
703.354 1.35229 0.0162719
703.489 1.57581 0.0178828
703.624 1.95207 0.017946
703.759 2.0452 0.0196561
703.894 2.39165 0.0197452
704.029 1.86265 0.020762
704.164 2.15696 0.0203015
704.299 1.94089 0.0211661
704.434 2.07873 0.0205974
704.569 1.79187 0.0195434
704.704 1.97814 0.0195479
704.838 1.89245 0.0189814
704.973 1.92971 0.0168564
705.108 1.09524 0.0165193
705.243 1.42679 0.0136182
705.378 1.2368 0.0132524
705.512 1.4715 0.0114864
705.647 0.748787 0.0105231
705.782 0.730161 0.00972665
705.916 0.696633 0.00891441
706.051 1.02074 0.00861454
706.186 0.0894074 0.00674431
706.32 0.555072 0.0061626
706.455 0.443311 0.00598561
706.589 0.189991 0.00620713
706.724 -0.048429 0.0053374
706.859 0.30175 0.00545239
706.993 0.409784 0.00472245
707.128 -0.35763 0.00496595
707.262 0.42096 0.00436904
707.396 0.409784 0.00461649
707.531 0.156463 0.00433015
707.665 -0.11921 0.00483745
707.8 0.126661 0.0039294
707.934 0.30175 0.0041729
708.069 0.178815 0.00385668
708.203 0.0894074 0.00371521
708.337 0.409784 0.00365715
708.472 -0.156463 0.00336573
708.606 -0.0372531 0.00350553
708.74 0.137837 0.00358725
708.874 -0.193716 0.00350045
709.009 0.275673 0.0032513
709.143 0.275673 0.00297454
709.277 0.0894074 0.00307601
709.411 0.23842 0.00336742
709.546 -0.130386 0.0029379
709.68 0.0931327 0.00302808
709.814 0.245871 0.00286349
709.948 -0.048429 0.00318873
710.082 -0.100583 0.00326596
710.216 -0.134111 0.00303035
710.35 0.186265 0.00281897
710.484 -0.461938 0.00304838
710.618 -0.149013 0.00321973
710.752 -0.163914 0.00308389
710.886 -0.0931327 0.00297905
711.02 -0.130386 0.00314025
711.154 0.00372532 0.00342659
711.288 0.100583 0.00361597
711.422 -0.167639 0.00323156
711.556 -0.465663 0.0035861
711.69 -0.383707 0.00416104
711.823 -0.204892 0.00364642
711.957 -0.070781 0.00361767
712.091 -0.100583 0.00362668
712.225 -0.0819568 0.00321802
712.359 0.0409784 0.00337021
712.492 0.0223519 0.00339726
712.626 0.726435 0.00356129
712.76 0.249596 0.00344631
712.894 0.506643 0.0032045
713.027 0.11921 0.00307937
713.161 -0.0111759 0.00369264
713.295 0.108034 0.00286179
713.428 -0.00745064 0.00301398
713.562 0.00745064 0.00299426
713.695 -0.152738 0.00270397
713.829 0.070781 0.00312841
713.962 -0.0372531 0.00296326
714.096 -0.104309 0.00259518
714.229 -0.0149013 0.00278344
714.363 0.376256 0.00280544
714.496 0.0409784 0.00236126
714.63 -0.249596 0.00307374
714.763 0.163914 0.00260196
714.897 0.379981 0.00253037
715.03 -0.387432 0.00260873
715.163 -0.171364 0.0023128
715.297 -0.104309 0.00256588
