# Supplementary material for: Theoretical and experimental analysis of circularly polarized luminescence spectrophotometers for artifact-free measurements using a single CCD camera
Source: Nat Commun. 2023 Feb 24;14:1065. doi: 10.1038/s41467-023-36782-9 (PMC9958114; doi:10.1038/s41467-023-36782-9)
Supplement: Supplementary file 3 — Source Data [file 41467_2023_36782_MOESM3_ESM.zip › LesDataPubli/Europium/figCPLofEu/FluoCPLLockinA.dat]

# lbda(nm) CPL UDC (ref : )
579.998 -0.894073 0.00388328
580.126 0.547621 0.00412227
580.254 -0.346454 0.00371644
580.383 -0.402333 0.00419836
580.511 0.305476 0.00409973
580.639 0.577424 0.00447287
580.768 0.0298025 0.00452472
580.896 -0.480566 0.00463013
581.024 -0.134111 0.00470284
581.153 -0.171364 0.00451064
581.281 -0.070781 0.00507317
581.409 0.156463 0.004412
581.537 -0.0856821 0.00476203
581.666 0.681732 0.00443849
581.794 0 0.0041375
581.922 0.413509 0.00441763
582.05 0.864271 0.00471411
582.178 -0.827018 0.00440354
582.307 -0.00372532 0.00449316
582.435 0.208617 0.00533131
582.563 0.692908 0.00498241
582.691 0.137837 0.00548857
582.819 0.00745064 0.0056712
582.947 0.0558796 0.00529693
583.075 -0.0298025 0.00604095
583.204 -0.137837 0.00649413
583.332 -0.283124 0.00657924
583.46 0.372531 0.00705328
583.588 -0.0894074 0.00664914
583.716 -1.00584 0.00644228
583.844 -0.0335278 0.00669198
583.972 -0.968583 0.00657305
584.1 -0.0335278 0.00613397
584.228 -0.23842 0.00696818
584.356 -0.0894074 0.00704427
584.484 -0.096858 0.00710232
584.612 0.00745064 0.00693492
584.74 0.048429 0.00656742
584.868 0.756238 0.00729285
584.996 -0.551347 0.00686728
585.124 0.938777 0.00676301
585.252 -0.42096 0.00696874
585.38 -0.439586 0.00712769
585.507 1.03564 0.00708767
585.635 0.305476 0.00659391
585.763 0.461938 0.00721168
585.891 -0.0111759 0.00752507
586.019 -0.0633304 0.00698621
586.147 -0.126661 0.00793653
586.274 -0.454487 0.00783677
586.402 -0.488017 0.00821949
586.53 -0.160188 0.00903341
586.658 0.506643 0.00901875
586.786 -0.178815 0.00963088
586.913 0.573698 0.00979434
587.041 0.130386 0.0109949
587.169 0.79349 0.0110896
587.297 0.514094 0.0116882
587.424 0.36508 0.0123144
587.552 0.346454 0.0121814
587.68 0.979759 0.014626
587.808 0.488017 0.0148582
587.935 -0.141562 0.0161614
588.063 0.480566 0.016906
588.191 0.655655 0.0170576
588.318 0.979759 0.0197282
588.446 0.651929 0.0209558
588.573 0.368806 0.0221992
588.701 0.603501 0.0251325
588.829 1.99304 0.0260873
588.956 0.692908 0.0307347
589.084 0.804666 0.0325248
589.211 1.76207 0.0366638
589.339 1.17347 0.0418291
589.466 1.99304 0.0440747
589.594 1.91109 0.0524653
589.721 2.59654 0.0579784
589.849 3.88178 0.0640433
589.976 4.20961 0.0764369
590.104 5.78168 0.0805398
590.231 7.04083 0.0949321
590.359 6.73908 0.102188
590.486 8.18825 0.112696
590.614 8.13609 0.127088
590.741 8.54587 0.131398
590.869 9.99129 0.14902
590.996 9.72307 0.156966
591.123 10.5538 0.164088
591.251 10.7103 0.173794
591.378 11.582 0.176767
591.505 12.6064 0.184442
591.633 12.9492 0.185511
591.76 11.7459 0.187512
591.887 9.97266 0.189616
592.015 11.6304 0.188788
592.142 11.2989 0.185972
592.269 9.64483 0.18375
592.397 11.474 0.181578
592.524 8.53097 0.178655
592.651 9.38034 0.18045
592.778 7.93865 0.177342
592.906 9.63738 0.179099
593.033 8.72096 0.180065
593.16 7.06318 0.183595
593.287 6.35165 0.186039
593.414 6.91789 0.197483
593.541 8.23295 0.20805
593.669 6.40008 0.216379
593.796 8.27393 0.235543
593.923 5.87854 0.242862
594.05 6.88064 0.262243
594.177 9.4772 0.278065
594.304 8.09139 0.292899
594.431 9.28721 0.307615
594.559 9.1829 0.313583
594.686 10.1776 0.330383
594.813 10.0099 0.336009
594.94 12.1408 0.335914
595.067 11.0642 0.332658
595.194 9.81992 0.331579
595.321 10.6171 0.317303
595.448 12.4649 0.306147
595.575 10.0174 0.290466
595.702 10.7438 0.267307
595.829 9.68209 0.260165
595.956 9.20898 0.224919
596.082 7.33513 0.208634
596.209 7.45433 0.190332
596.336 7.94983 0.163674
596.463 8.00943 0.157516
596.59 7.17866 0.1318
596.717 7.96473 0.120737
596.844 6.48948 0.110396
596.971 6.00147 0.0962618
597.098 6.6236 0.0918867
597.224 6.01637 0.0790748
597.351 5.75933 0.0750802
597.478 5.38307 0.0699419
597.605 4.84291 0.0634644
597.732 5.55816 0.0614386
597.858 5.12975 0.0572208
597.985 4.90996 0.0539082
598.112 4.33999 0.0510854
598.239 4.20216 0.0486048
598.365 3.73648 0.0476534
598.492 4.01217 0.0435206
598.619 2.9877 0.0419114
598.745 2.86104 0.0410045
598.872 2.22029 0.038831
598.999 3.44218 0.0388722
599.125 2.84986 0.035891
599.252 2.50341 0.0360009
599.379 1.885 0.034997
599.505 1.59443 0.0328196
599.632 1.48267 0.0327537
599.759 1.46777 0.0308733
599.885 2.20166 0.0294749
600.012 1.13622 0.0287653
600.138 1.28896 0.0266132
600.265 1.44542 0.0269785
600.391 1.49385 0.0242391
600.518 0.827018 0.02291
600.644 0.465663 0.021573
600.771 1.15857 0.0203274
600.897 1.8105 0.0198347
601.024 2.16813 0.0184008
601.151 0.976033 0.0180942
601.277 1.04309 0.0168158
601.403 0.998385 0.0159703
601.53 1.12132 0.0151716
601.656 1.26288 0.0141942
601.783 1.32621 0.0134953
601.909 0.599775 0.0133302
602.035 0.640754 0.0121262
602.162 1.55345 0.0123415
602.288 0.979759 0.0111268
602.414 0.853095 0.011801
602.541 0.409784 0.0103929
602.667 1.05799 0.00971937
602.793 1.26661 0.0105919
602.92 1.00584 0.0101455
603.046 0.17509 0.00965455
603.172 0.398608 0.00990087
603.299 0.886623 0.00933665
603.425 0.558797 0.0101844
603.551 0.346454 0.00931635
603.677 0.42096 0.00977517
603.804 0.681732 0.00955929
603.93 0.618402 0.00918559
604.056 0.506643 0.00934228
604.182 0.178815 0.00867604
604.308 0.152738 0.00898887
604.434 -0.547621 0.00878032
604.561 0.216068 0.00904918
604.687 0.480566 0.00897027
604.813 0.625852 0.00889023
604.939 0.823293 0.00940992
605.065 0.104309 0.00927859
605.191 -0.18254 0.00941669
605.317 0.108034 0.00898718
605.443 0.42841 0.00923237
605.569 -0.461938 0.00902325
605.696 -0.0633304 0.00916811
605.822 -0.171364 0.00986931
605.948 0.171364 0.00985972
606.074 0.368806 0.0093282
606.2 -0.141562 0.0106054
606.326 -0.204892 0.0100722
606.452 0.331553 0.0102103
606.578 0.096858 0.0104499
606.703 -0.879172 0.0114261
606.829 0.379981 0.0115039
606.955 0.134111 0.0115242
607.081 0.0335278 0.0116499
607.207 -0.230969 0.0110524
607.333 -0.540171 0.0122181
607.459 0.0633304 0.0122384
607.585 0.599775 0.0114949
607.711 -0.569973 0.0129463
607.836 0.454487 0.0127169
607.962 -0.264497 0.0136762
608.088 -0.562522 0.0131706
608.214 -0.413509 0.0137332
608.34 -0.216068 0.014148
608.466 0.488017 0.0135443
608.591 0.104309 0.0144456
608.717 0.495467 0.0155228
608.843 1.26661 0.0153199
608.969 0.867996 0.016335
609.094 -0.156463 0.0161518
609.22 0.17509 0.0175305
609.346 0.324102 0.0182768
609.471 0.130386 0.0190699
609.597 0.309201 0.0199542
609.723 0.648204 0.0211328
609.848 0.689182 0.0214068
609.974 0.979759 0.0233232
610.1 0.85682 0.0242397
610.225 0.469388 0.0267407
610.351 0.35763 0.0273156
610.477 0.916425 0.0294693
610.602 1.27033 0.031609
610.728 0.741336 0.0322019
610.853 0.0633304 0.0353928
610.979 0.521544 0.0365776
611.104 -0.312926 0.0422553
611.23 -0.85682 0.0444823
611.355 0.927601 0.0469393
611.481 -0.0670557 0.0537607
611.606 -0.42841 0.0546
611.732 -1.27033 0.0630616
611.857 -1.46032 0.0684062
611.983 -0.488017 0.0738269
612.108 -0.640754 0.0832704
612.234 -1.95579 0.0862922
612.359 -1.91481 0.0987141
612.484 -2.59654 0.106856
612.61 -3.46453 0.113834
612.735 -2.87594 0.128006
612.861 -2.0601 0.132359
612.986 -4.38097 0.148578
613.111 -3.61355 0.15905
613.237 -5.52836 0.170522
613.362 -5.56934 0.189789
613.487 -4.86526 0.195881
613.613 -4.97329 0.230046
613.738 -7.33885 0.251548
613.863 -9.62621 0.271462
613.988 -9.14565 0.317176
614.114 -11.4106 0.339732
614.239 -14.0519 0.419029
614.364 -15.393 0.469436
614.489 -18.146 0.526831
614.614 -21.32 0.634057
614.74 -21.7931 0.679788
614.865 -30.4357 0.836994
614.99 -30.9686 0.925886
615.115 -32.7642 0.997452
615.24 -38.2441 1.12879
615.365 -41.2764 1.16196
615.491 -46.3354 1.27502
615.616 -44.0481 1.31676
615.741 -44.0518 1.34308
615.866 -44.8974 1.35667
615.991 -45.3184 1.34363
616.116 -41.69 1.27923
616.241 -41.3882 1.21573
616.366 -34.556 1.15557
616.491 -33.7476 1.01909
616.616 -33.4757 0.969003
616.741 -25.9132 0.801315
616.866 -21.6143 0.714991
616.991 -20.8766 0.636713
617.116 -16.343 0.517
617.241 -10.9003 0.475941
617.366 -8.92213 0.371082
617.491 -6.7279 0.328862
617.616 -6.52674 0.298885
617.741 -4.58959 0.2605
617.866 -3.13671 0.250465
617.99 -2.67105 0.23036
618.115 -0.495467 0.227727
618.24 -1.27778 0.229349
618.365 0.0298025 0.23473
618.49 -0.447037 0.234822
618.615 0.447037 0.254629
618.739 0.00745064 0.26791
618.864 1.75834 0.281474
618.989 1.7956 0.314358
619.114 1.98559 0.330878
619.239 2.79398 0.381694
619.363 4.93231 0.411628
619.488 5.88599 0.445566
619.613 6.05363 0.498563
619.737 7.41336 0.519069
619.862 6.51929 0.584625
619.987 7.45061 0.616355
620.111 6.13931 0.643045
620.236 9.75287 0.681408
620.361 11.3845 0.690794
620.485 8.27393 0.708678
620.61 10.4868 0.711586
620.735 10.9822 0.704209
620.859 9.81992 0.680797
620.984 9.02644 0.671665
621.108 10.3005 0.616586
621.233 7.75984 0.585826
621.358 5.89344 0.555715
621.482 7.19729 0.495508
621.607 7.86415 0.475603
621.731 4.47783 0.407107
621.856 6.44478 0.376218
621.98 4.85781 0.34707
622.105 3.0622 0.298538
622.229 4.4592 0.283104
622.353 2.46243 0.238167
622.478 2.19421 0.21881
622.602 3.05475 0.202525
622.727 2.55929 0.179027
622.851 2.753 0.169037
622.976 1.29641 0.148067
623.1 0.536445 0.136895
623.224 0.838194 0.128885
623.349 0.603501 0.116282
623.473 1.18465 0.112278
623.597 0.689182 0.0998005
623.722 0.637028 0.0936177
623.846 0.346454 0.0894737
623.97 0.149013 0.0838828
624.095 0.663105 0.0803831
624.219 -0.461938 0.0743272
624.343 0.99466 0.0726267
624.467 0.480566 0.0695908
624.592 0.070781 0.0664304
624.716 0.625852 0.0651216
624.84 1.26288 0.0609477
624.964 0.473114 0.059945
625.088 0.670556 0.0579136
625.213 0.558797 0.0550457
625.337 0.879172 0.0550733
625.461 0.335278 0.0514422
625.585 0.469388 0.0494638
625.709 0.569973 0.0470401
625.833 1.08034 0.0459449
625.957 0.409784 0.045246
626.082 1.49012 0.0412547
626.206 0.741336 0.0400806
626.33 0.368806 0.0386828
626.454 0.2943 0.0360872
626.578 -0.0335278 0.0354181
626.702 0.398608 0.0329352
626.826 0.305476 0.0313891
626.95 -0.18254 0.0303435
627.074 0.562522 0.0285235
627.198 -0.152738 0.0274739
627.322 0.00745064 0.0261725
627.446 0.413509 0.02534
627.57 0.137837 0.0253597
627.694 0.0149013 0.0229095
627.817 0.178815 0.0220905
627.941 0.0111759 0.0208364
628.065 0.592325 0.0202823
628.189 0.141562 0.0185141
628.313 0.551347 0.0186866
628.437 -0.827018 0.0172447
628.561 -0.499193 0.016052
628.685 0.2943 0.0152421
628.808 -0.312926 0.0151902
628.932 0.402333 0.0140449
629.056 0.11921 0.0144287
629.18 0.398608 0.014011
629.304 -0.733886 0.0130376
629.427 0.644479 0.0129266
629.551 0.0931327 0.0126205
629.675 -0.152738 0.0123742
629.799 0.283124 0.0127868
629.922 0.0447037 0.0123652
